# Supplementary material for: The evolution of two transmissible cancers in Tasmanian devils
Source: Science. Author manuscript; Available in PMC 2023 Jun 8. (PMC7614631; doi:10.1126/science.abq6453)
Supplement: Table S2 [file EMS174270-supplement-Table_S2.xlsx]

## Sheet: Table S2
Table S2
Tumour and normal Tasmanian devil genomes analysed in this study.
INDIVIDUAL ID	MICROCHIP	HOST SEX	DATE OF SAMPLING (DD.MM.YYYY)	LOCATION OF SAMPLING	LOCATION LATITUDE	LOCATION LONGITUDE	TUMOUR INFORMATION								HOST INFORMATION			DATA CITATION	IDENTIFIER IN PREVIOUS STUDY
							TUMOUR ID	LINEAGE	CLADE	TYPE	MEAN SEQUENCING COVERAGE (X)	PURITY (CNV-based)	PURITY (VAF-based)	PLOIDY	HOST ID	TISSUE	MEAN SEQUENCING COVERAGE (X)
18	N/A	♂	26.06.2006	St. Marys	-41.5801	148.186	18T	DFT1	DFT1-A2	Biopsy	100.13	0.807823	0.762782	tetraploid	18H	Spleen	37.1502	This study	"18"; Kwon et al., 2020
32	982009100818058	♀	30.04.2007	Fentonbury	-42.651	146.768	32T1	DFT1	DFT1-B	Biopsy	86.5039	0.872817	0.899622	diploid	32H	Spleen	40.6398	This study	"32"; Kwon et al., 2020
46	982009104247056	♀	15.07.2008	Gladstone	-40.96	148.01	46T1	DFT1	DFT1-C1	Biopsy	94.5072	0.90915	0.91442	diploid	46H	Spleen	51.4399	This study	"46"; Kwon et al., 2020
49	N/A	♀	06.11.2007	Mangalore	-42.6544	147.241	49T1	DFT1	DFT1-A2	Biopsy	89.0324	0.799655	0.82847	tetraploid	N/A	N/A	N/A	This study	"49"; Kwon et al., 2020
51	982009104847105	♂	13.06.2008	Kempton	-42.5291	147.2	51T1	DFT1	DFT1-B	Biopsy	88.4679	0.887955	0.930996	diploid	51H	Spleen	33.7657	This study	"51"; Kwon et al., 2020
52	982009105188074	♂	24.06.2008	Freycinet	-42.1422	148.296	52T2	DFT1	DFT1-A1	Biopsy	116.418	0.84817	0.893649	diploid	52H	Spleen	52.1303	This study	"52"; Kwon et al., 2020
54	982009104855230	♀	29.05.2008	West Pencil Pine	-41.595	145.929	54T1	DFT1	DFT1-A2	Biopsy	83.0456	0.753557	0.757342	diploid	54H	Spleen	31.4975	This study	"54"; Kwon et al., 2020
56	982009104808995	♂	06.12.2007	Upper Natone	-41.2297	145.9	56T2	DFT1	DFT1-C2	Biopsy	72.9548	0.931387	0.936151	diploid	56H	Skin	31.8384	This study	"56"; Kwon et al., 2020
63	982009104248590	♂	28.07.2008	Forestier	-42.9419	147.914	63T3	DFT1	DFT1-A1	Biopsy	82.8873	0.87317	0.881415	diploid	63H	Liver	39.6999	This study	"63"; Stammnitz et al., 2018
78	982009104925238	♀	14.01.2010	Forestier	-42.9419	147.914	78T	DFT1	DFT1-A1	Biopsy	101.69	0.579958	0.53323	diploid	78H	Liver	44.4194	This study	"78"; Kwon et al., 2020
84	N/A	♀	24.07.2006	Lovely Banks	-42.4441	147.227	84T1	DFT1	DFT1-A1	Biopsy	69.2137	0.863204	0.872448	diploid	84H	Liver	34.522	This study	"84"; Kwon et al., 2020
86	985120016021248	♂	06.10.2005	Fentonbury	-42.651	146.768	86T	DFT1	DFT1-B	Cell line	93.808	0.97197	0.989484	diploid	N/A	N/A	N/A	Stammnitz et al., 2018	"1426"; Siddle et al., 2013
88	982009100873958	♂	17.06.2007	Freycinet	-42.1422	148.296	88T	DFT1	DFT1-A1	Cell line	73.1258	0.975513	0.988127	diploid	N/A	N/A	N/A	Stammnitz et al., 2018	"4906"; Siddle et al., 2013
91	N/A	♀	2006	Captive	N/A	N/A	N/A	N/A	N/A	N/A	N/A	N/A	N/A	N/A	91H-HiSeq	Fibroblast cell line	75.144	Murchison et al., 2012	"Female normal devil"; Murchison et al., 2012; individual used in DEVIL7.0 and mSarHar1.11 genome assemblies
91	N/A	♀	2006	Captive	N/A	N/A	N/A	N/A	N/A	N/A	N/A	N/A	N/A	N/A	91H-X10	Fibroblast cell line	57.3565	This study	"Female normal devil"; Murchison et al., 2012; individual used in DEVIL7.0 and mSarHar1.11 genome assemblies
102	982009106034997	♂	01.06.2010	Buckland	-42.6076	147.717	102T2	DFT1	DFT1-D	Biopsy	88.8677	0.911866	0.93183	diploid	N/A	N/A	N/A	This study	"102"; Kwon et al., 2020
134	982000123128642	♂	14.10.2011	Bronte Park	-42.1227	146.506	134T1	DFT1	DFT1-B	Biopsy	68.3457	0.868886	0.839267	diploid	134H	Liver	34.0672	This study	"134"; Stammnitz et al., 2018
134	982000123128642	♂	14.10.2011	Bronte Park	-42.1227	146.506	134T6	DFT1	DFT1-B	Biopsy	59.5363	0.810485	0.818502	diploid	134H	Liver	34.0672	This study	"134"; Stammnitz et al., 2018
139	982009104751722	♀	27.05.2011	Waratah	-41.4448	145.532	139T1	DFT1	DFT1-C3	Biopsy	86.6931	0.644021	0.746288	diploid	139H	Spleen	35.6934	This study	"139"; Kwon et al., 2020
139	982009104751722	♀	27.05.2011	Waratah	-41.4448	145.532	139T4	DFT1	DFT1-C3	Biopsy	82.334	0.911279	0.921534	diploid	139H	Spleen	35.6934	This study	"139"; Kwon et al., 2020
139	982009104751722	♀	27.05.2011	Waratah	-41.4448	145.532	139T5	DFT1	DFT1-C3	Biopsy	82.2213	0.643375	0.627555	diploid	139H	Spleen	35.6934	This study	"139"; Kwon et al., 2020
139	982009104751722	♀	27.05.2011	Waratah	-41.4448	145.532	139T6	DFT1	DFT1-C3	Biopsy	78.9822	0.936246	0.938102	diploid	139H	Spleen	35.6934	This study	"139"; Kwon et al., 2020
140	982009106610951	♂	30.01.2013	Waratah	-41.4448	145.532	140T	DFT1	DFT1-C3	Biopsy	78.1752	0.71217	0.832117	diploid	N/A	N/A	N/A	This study	"140"; Kwon et al., 2020
141	985154000001169	♀	29.04.2013	Forestier	-42.9419	147.914	141T	DFT1	DFT1-C3	Biopsy	73.048	0.589074	0.698831	diploid	141H	Submandibular lymph node	40.4948	This study	"141"; Kwon et al., 2020
142	982009106583665	♂	26.08.2013	Waratah	-41.4448	145.532	142T	DFT1	DFT1-C3	Biopsy	79.7415	0.536348	0.619328	diploid	142H	Spleen	35.4748	This study	"142"; Kwon et al., 2020
143	982009105111670	♀	01.08.2011	West Pencil Pine	-41.595	145.929	143T	DFT1	DFT1-C3	Biopsy	75.4983	0.602623	0.699331	diploid	143H	Ear	34.6869	This study	"143"; Kwon et al., 2020
146	982009106179620	♀	01.05.2012	West Pencil Pine	-41.595	145.929	146T	DFT1	DFT1-C2	Biopsy	102.244	0.809805	0.815747	diploid	146H	Ear	51.0927	This study	"146"; Kwon et al., 2020
147	982009104240273	♀	01.09.2012	West Pencil Pine	-41.595	145.929	147Ta	DFT1	DFT1-B	Biopsy	95.294	0.879414	0.865407	diploid	147H	Ear	31.793	Margres et al., 2020 (tumour); Margres et al., 2018 (normal)	"Nonregressed4"; Margres et al., 2020
155	982009104991370	♀	21.05.2011	West Pencil Pine	-41.595	145.929	155T	DFT1	DFT1-A2	Biopsy	62.9754	0.853586	0.865526	diploid	155H	Ear	34.8432	This study	"155"; Kwon et al., 2020
155	982009104991370	♀	01.05.2011	West Pencil Pine	-41.595	145.929	155Ta	DFT1	DFT1-A2	Biopsy	123.486	0.885592	0.872137	diploid	155H	Ear	34.8432	Margres et al., 2020 (tumour); this study (normal)	"Regressed8"; Margres et al., 2020
155	982009104991370	♀	01.05.2011	West Pencil Pine	-41.595	145.929	155Tb	DFT1	DFT1-A2	Biopsy	64.0043	0.888472	0.917291	diploid	155H	Ear	34.8432	Patton et al., 2020 (tumour); this study (normal)	"T-991370"; Patton et al., 2020
158	982009105137877	♀	01.07.2011	West Pencil Pine	-41.595	145.929	158T	DFT1	DFT1-A2	Biopsy	72.3228	0.888698	0.881883	diploid	158H	Ear	36.8698	This study	"158"; Kwon et al., 2020
174	982009106160463	♀	01.11.2012	West Pencil Pine	-41.595	145.929	174T1a	DFT1	DFT1-C3	Biopsy	57.636	0.674592	0.667029	diploid	174H	Ear	29.4467	Margres et al., 2020 (tumour); this study (normal)	"Regressed1b"; Margres et al., 2020
174	982009106160463	♀	15.05.2014	West Pencil Pine	-41.595	145.929	174T2	DFT1	DFT1-C3	Biopsy	67.4119	0.364531	0.370103	diploid	174H	Ear	29.4467	This study	"174"; Kwon et al., 2020
199	982000167812469	♀	01.05.2014	West Pencil Pine	-41.595	145.929	199T1	DFT1	DFT1-B	Biopsy	84.0402	0.819356	0.830494	diploid	199H	Ear	47.7235	This study	"199"; Kwon et al., 2020
202	982000190608331	♂	20.03.2014	Cygnet, Constance Road	-43.1333	147.092	202T1	DFT2	DFT2-A	Biopsy	95.5905	0.719478	0.760099	diploid	202H	Spleen	54.1292	This study (tumour); Stammnitz et al., 2018 (normal)	"RV"; Pye et al., 2016
202	982000190608331	♂	20.03.2014	Cygnet, Constance Road	-43.1333	147.092	202T2	DFT2	DFT2-A	Cell line	73.6611	0.963442	0.988693	diploid	202H	Spleen	54.1292	Stammnitz et al., 2018	"RV"; Pye et al., 2016
203	982000356526917	♂	12.10.2014	Lower Snug, Old Station Road	-43.0861	147.264	203T1	DFT2	DFT2-A	Biopsy	83.932	0.698502	0.737038	diploid	203H	Kidney	50.5158	This study (tumour); Stammnitz et al., 2018 (normal)	"SN"; Pye et al., 2016
203	982000356526917	♂	12.10.2014	Lower Snug, Old Station Road	-43.0861	147.264	203T2	DFT2	DFT2-A	Biopsy	79.4026	0.595913	0.673784	diploid	203H	Kidney	50.5158	This study (tumour); Stammnitz et al., 2018 (normal)	"SN"; Pye et al., 2016
203	982000356526917	♂	12.10.2014	Lower Snug, Old Station Road	-43.0861	147.264	203T3	DFT2	DFT2-A	Cell line	77.7276	0.880232	0.901064	diploid	203H	Kidney	50.5158	Stammnitz et al., 2018	"SN"; Pye et al., 2016
208	N/A	♀	28.02.2015	Richmond	-42.7358	147.437	208T2	DFT1	DFT1-A2	Biopsy	86.398	0.527851	0.524511	diploid	N/A	N/A	N/A	This study	"208"; Kwon et al., 2020
209	D00000000100315	♂	10.03.2015	Crabtree	-42.9621	147.08	209T3	DFT1	DFT1-A1	Biopsy	98.1695	0.83106	0.936787	tetraploid	209H	Testis	46.1883	This study	"209"; Kwon et al., 2020
212	D00000000006148	♂	11.11.2014	Kettering	-43.1291	147.248	N/A	N/A	N/A	N/A	N/A	N/A	N/A	N/A	212H	Ear	41.0142	This study	-
236	982009106522128	♀	15.05.2015	Bronte Park	-42.1227	146.506	236T3	DFT1	DFT1-B	Biopsy	92.1983	0.786969	0.824158	diploid	236H	Ear	54.6145	This study	"236"; Kwon et al., 2020
338	982000356669303	♂	26.03.2015	Snug, Jarvis Road	-43.0665	147.243	338T	DFT2	DFT2-A	Cell line	83.1514	0.840975	0.982055	diploid	338H	Ear	39.5607	This study	"JV"; Pye et al., 2016
339	982000167763080	♂	27.03.2015	Nicholls Rivulet, Underwood Road	-43.1492	147.148	339T	DFT2	DFT2-A	Cell line	88.7506	0.835606	0.942028	diploid	339H	Ear	39.8165	This study	"NR"; Pye et al., 2016
340	982009104723843	♂	06.04.2015	Captive	N/A	N/A	340T	Non-transmissible anal sac arcinoma	N/A	Biopsy	77.1165	-	0.709875	diploid	340H	Spleen	41.0144	This study	"340"; Kwon et al., 2020
341	982000191010174	♂	17.05.2015	Brighton	-42.7016	147.262	341T	DFT1	DFT1-B	Biopsy	83.8242	0.719543	0.754724	diploid	341H	Ear	62.7531	This study	"341"; Kwon et al., 2020
353	S00000000002918	♀	29.04.2011	Richmond	-42.7358	147.437	353T1	DFT1	DFT1-B	Biopsy	83.178	0.90807	0.935101	diploid	353H	Liver	44.9142	This study	"353"; Kwon et al., 2020
356	N/A	♀	17.08.2011	Forth	-41.1885	146.25	356T1	DFT1	DFT1-C2	Biopsy	129.061	0.817642	0.834622	diploid	356H	Liver	32.9648	This study	"356"; Kwon et al., 2020
366	N/A	♂	20.10.2003	Kentish	-41.4633	146.155	366T1	DFT1	DFT1-C2	Biopsy	67.9049	0.914246	0.927455	diploid	366H	Submandibular lymph node	34.3723	This study	"366"; Kwon et al., 2020
367	N/A	♂	21.10.2003	Ringarooma	-41.2411	147.734	367T1	DFT1	DFT1-A2	Biopsy	84.5763	0.880058	0.91049	diploid	N/A	N/A	N/A	This study	"367"; Kwon et al., 2020
368	N/A	♂	05.12.2003	Forestier	-42.9419	147.914	368T1	DFT1	DFT1-A1	Biopsy	111.24	0.913358	0.917509	diploid	N/A	N/A	N/A	This study	"368"; Kwon et al., 2020
372	N/A	♂	19.12.2003	Bronte Park	-42.1227	146.506	372T1	DFT1	DFT1-A2	Biopsy	109.383	0.879013	0.902207	tetraploid	372H	Spleen	59.4269	This study	"372"; Kwon et al., 2020
377	N/A	♀	27.08.2004	Epping Forest	-41.7597	147.351	377T1	DFT1	DFT1-E	Biopsy	95.016	0.738702	0.752116	diploid	377H	Salivary gland	41.0947	This study	"377"; Kwon et al., 2020
377	N/A	♀	27.08.2004	Epping Forest	-41.7597	147.351	377T3	DFT1	DFT1-A2	Biopsy	82.274	0.906209	0.904526	tetraploid	377H	Salivary gland	41.0947	This study	"377"; Kwon et al., 2020
378	N/A	♀	09.06.2004	Epping Forest	-41.7597	147.351	378T1	DFT1	DFT1-A2	Biopsy	63.7185	0.924519	0.961567	tetraploid	N/A	N/A	N/A	This study	"378"; Kwon et al., 2020
379	N/A	♀	12.12.2005	New Norfolk	-42.7802	147.062	379T1	DFT1	DFT1-A2	Biopsy	68.9812	0.931818	0.953736	diploid	379H	Liver	53.8284	This study	"379"; Stammnitz et al., 2018
384	N/A	♀	13.07.2006	Deloraine	-41.5251	146.66	384T1	DFT1	DFT1-B	Biopsy	69.5503	0.89144	0.945443	diploid	N/A	N/A	N/A	This study	"384"; Kwon et al., 2020
398	982009102626938	♀	08.06.2007	Reedy Marsh	-41.4511	146.701	398T1	DFT1	DFT1-A2	Biopsy	88.9681	0.916581	0.948127	tetraploid	398H	Spleen	27.8437	This study	"398"; Stammnitz et al., 2018
420	982009104805663	♂	30.06.2008	Lake Rowallan	-41.7766	146.209	420T1	DFT1	DFT1-B	Biopsy	70.5827	0.846222	0.836715	tetraploid	420H	Liver	33.2159	This study	"420"; Stammnitz et al., 2018
421	982009104349644	♂	14.07.2008	Ringarooma	-41.2411	147.734	421T1	DFT1	DFT1-A2	Biopsy	75.4021	0.910589	0.941255	tetraploid	421H	Spleen	44.8885	This study	"421"; Kwon et al., 2020
446	985154000001131	♂	13.05.2009	Mount Field	-42.66	146.59	446T1	DFT1	DFT1-A2	Biopsy	115.357	0.631933	0.662951	diploid	446H	Spleen	45.8183	This study	"446"; Kwon et al., 2020
447	982009105195861	♀	28.06.2009	Bicheno	-41.8749	148.304	447T1	DFT1	DFT1-A2	Biopsy	112.121	0.866813	0.907481	diploid	447H	Spleen	44.0873	This study	"447"; Kwon et al., 2020
451	MTP00000093427	♀	21.09.2009	Scottsdale	-41.1604	147.515	451T1	DFT1	DFT1-A2	Biopsy	69.1407	0.896582	0.909897	diploid	451H	Liver	36.2707	This study	"451"; Kwon et al., 2020
458	982000123208272	♀	2012	Forestier	-42.9419	147.914	458T1	DFT1	DFT1-A1	Biopsy	56.3945	0.878371	0.872246	diploid	458H	Spleen	31.9195	This study	"458"; Kwon et al., 2020
465	982000123131193	♂	05.04.2014	Takone	-41.1661	145.633	N/A	N/A	N/A	N/A	N/A	N/A	N/A	N/A	465H	Ear	29.801	This study	"465"; Kwon et al., 2020
471	982000191010994	♀	24.05.2014	Kempton	-42.5291	147.2	471T1	DFT1	DFT1-B	Biopsy	95.9052	0.656622	0.657858	diploid	471H	Ear	42.3382	This study	"471"; Kwon et al., 2020
473	982000190529814	♂	18.06.2014	Fentonbury	-42.651	146.768	473T3	DFT1	DFT1-B	Biopsy	102.838	0.953351	0.9664	diploid	473H	Ear	54.6692	This study	"473"; Kwon et al., 2020
477	982000356675708	♂	22.06.2014	Stony Head	-41.03	146.98	477T3	DFT1	DFT1-A2	Biopsy	110.211	0.958916	0.97109	tetraploid	477H	Ear	84.025	This study	"477"; Kwon et al., 2020
528	982009106151231	♀	22.05.2016	Granville Harbour	-41.8077	145.035	528T2	DFT1	DFT1-C3	Biopsy	81.131	0.990453	0.972359	tetraploid	528H	Ear	33.5565	This study	"528"; Kwon et al., 2020
637	982000363393409	♀	01.06.2015	Nicholls Rivulet, Cross Road	-43.1618	147.166	637T1	DFT2	DFT2-A	Biopsy	81.9881	0.317093	0.394331	diploid	637H	Ear	74.1975	This study	"637"; Stammnitz et al., 2018
637	982000363393409	♀	01.06.2015	Nicholls Rivulet, Cross Road	-43.1618	147.166	637T2	DFT2	DFT2-A	Biopsy	96.6779	0.210299	0.269315	diploid	637H	Ear	74.1975	This study	"637"; Stammnitz et al., 2018
638	982000363452012	♂	18.06.2015	Nicholls Rivulet, Kalonga Road	-43.1382	147.166	638T1	DFT2	DFT2-A	Biopsy	69.9271	0.518422	0.617981	diploid	638H	Ear	37.8696	This study	"638"; Kwon et al., 2020
677	982000363458652	♂	25.05.2018	Granville Harbour	-41.8077	145.035	N/A	N/A	N/A	N/A	N/A	N/A	N/A	N/A	677H	Ear	35.1302	This study	-
805	N/A	♂	04.08.2015	Campania	-42.6646	147.421	805T1	DFT1	DFT1-A2	Biopsy	104.722	0.757439	0.799528	diploid	805H	Spleen	39.0543	This study	"805"; Kwon et al., 2020
807	D00000020151130	♂	30.10.2015	Cygnet, Wylies Road	-43.1257	147.092	N/A	N/A	N/A	N/A	N/A	N/A	N/A	N/A	807H	Spleen	42.6992	This study	"TD547"; James et al., 2018
809	N/A	♂	16.12.2015	Woodbridge, Cripps Road	-43.1691	147.224	809T1	DFT2	DFT2-A	Biopsy	102.726	0.55138	0.539539	diploid	809H	Spleen	40.1447	This study	"809"; Stammnitz et al., 2018
812	982000356483454	♀	13.01.2016	Lower Snug, Powers Road	-43.0796	147.249	812T1	DFT2	DFT2-A	Biopsy	73.407	0.395533	0.479683	diploid	812H	Ear	37.7498	This study	"812"; Stammnitz et al., 2018
812	982000356483454	♀	13.01.2016	Lower Snug, Powers Road	-43.0796	147.249	812T2	DFT1	DFT1-A1	Biopsy	62.9477	0.529469	0.498526	diploid	812H	Ear	37.7498	This study	"812"; Stammnitz et al., 2018
818	982000167740522	♂	14.01.2016	Lower Snug, Powers Road	-43.0796	147.249	818T2	DFT1	DFT1-A1	Biopsy	70.9373	0.586337	0.671378	diploid	818H	Liver	40.7652	This study	"Teufel"; James et al., 2018
818	982000167740522	♂	14.01.2016	Lower Snug, Powers Road	-43.0796	147.249	818T3	DFT2	DFT2-A	Biopsy	65.6568	0.660606	0.724081	diploid	818H	Liver	40.7652	This study	"Teufel"; James et al., 2018
837	982000123160259	♂	01.02.2015	Takone	-41.1661	145.633	837T1a	DFT1	DFT1-C3	Biopsy	97.5529	0.42602	0.433459	diploid	N/A	N/A	N/A	Margres et al., 2020	"Regressed3a"; Margres et al., 2020
876	N/A	♀	13.02.2016	Ross	-42.0302	147.493	876T1	DFT1	DFT1-B	Biopsy	73.4668	0.889876	0.91423	tetraploid	N/A	N/A	N/A	This study	"876"; Kwon et al., 2020
998	N/A	♂	21.07.2016	Hastings	-43.4148	146.926	998T1	DFT1	DFT1-A2	Biopsy	110.567	0.954526	0.958516	diploid	998H	Spleen	42.2339	This study	"998"; Kwon et al., 2020
1011	982000167789148	♂	30.05.2012	West Pencil Pine	-41.595	145.929	1011T1	DFT1	DFT1-A2	Biopsy	93.5734	0.880385	0.893135	diploid	1011H	Ear	46.0416	This study	"1011"; Kwon et al., 2020
1058	982000405978754	♀	16.08.2017	Wukalina	-40.9081	148.188	1058T1	DFT1	DFT1-C1	Biopsy	69.204	0.718373	0.697623	diploid	1058H	Ear	29.515	This study	"1058"; Kwon et al., 2020
1059	982000405484267	♂	15.08.2017	Wukalina	-40.9081	148.188	1059T2	DFT1	DFT1-B	Biopsy	64.1334	0.612911	0.610751	diploid	1059H	Ear	29.4685	This study	"1059"; Kwon et al., 2020
1071	982000190607744	♀	30.11.2012	Freycinet	-42.1422	148.296	1071T1	DFT1	DFT1-A2	Biopsy	73.484	0.586745	0.58913	diploid	N/A	N/A	N/A	This study	"1071"; Kwon et al., 2020
1191	982000363000552	♂	19.02.2018	Freycinet	-42.1422	148.296	1191T1	DFT1	DFT1-B	Biopsy	65.449	0.919262	0.906885	tetraploid	1191H	Ear	29.705	This study	"1191"; Kwon et al., 2020
1334	N/A	♀	21.08.2018	Birchs Bay, Channel Highway	-43.1781	147.238	1334T1	DFT2	DFT2-B2	Biopsy	101.854	0.790698	0.808906	diploid	1334H	Lung	47.791	This study	-
1439	982000123129847	♂	2012	Takone	-41.1661	145.633	1439T7	DFT1	DFT1-C3	Biopsy	88.0664	0.81521	0.824988	diploid	1439H	Ear	31.4392	Margres et al., 2020 (tumour); Margres et al., 2018 (normal)	"Nonregressed1"; Margres et al., 2020
1509	982000365601023	♂	09.08.2017	Woodbridge, Woodbridge Hill Road (C627)/Garden Island Creek	-43.1726	147.197	1509T1	DFT2	DFT2-B2/3	Biopsy	87.5747	0.744481	0.795251	diploid	1509H	Ear	43.643	This study	"Grawp"; James et al., 2018
1509	982000365601023	♂	09.08.2017	Woodbridge, Woodbridge Hill Road (C627)/Garden Island Creek	-43.1726	147.197	1509T2	DFT2	DFT2-B2/3	Biopsy	88.692	0.446871	0.444488	diploid	1509H	Ear	43.643	This study	"Grawp"; James et al., 2018
1509	982000365601023	♂	09.08.2017	Woodbridge, Woodbridge Hill Road (C627)/Garden Island Creek	-43.1726	147.197	1509T3	DFT2	DFT2-B3	Biopsy	82.5882	0.450102	0.442675	diploid	1509H	Ear	43.643	This study	"Grawp"; James et al., 2018
1509	982000365601023	♂	09.08.2017	Woodbridge, Woodbridge Hill Road (C627)/Garden Island Creek	-43.1726	147.197	1509T4	DFT2	DFT2-B3	Biopsy	82.2568	0.644946	0.704982	diploid	1509H	Ear	43.643	This study	"Grawp"; James et al., 2018
1515	982000363392739	♂	10.06.2017	Pelverata, Crosswells Road	-43.05	147.121	1515T1	DFT2	DFT2-A	Biopsy	90.5119	0.733175	0.815576	diploid	N/A	N/A	N/A	This study	"-"; James et al., 2018
1524	R00000000007370	♂	N/A	Woodbridge, Woodbridge Hill Conservation Area/Bates Creek	-43.1481	147.199	1524T1	DFT2	DFT2-A	Biopsy	89.2621	0.775584	0.773698	diploid	N/A	N/A	N/A	This study	"17/2814"; James et al., 2018
1525	N/A	♀	N/A	N/A	N/A	N/A	1525T1	DFT2	DFT2-A	Biopsy	78.7267	0.720493	0.70387	diploid	1525H	Liver	43.2474	This study	-
1528	982000365120134	♂	05.12.2017	Kettering, Saddle Road	-43.1277	147.228	1528T	DFT2	DFT2-A	Biopsy	84.0199	0.4276	0.422765	diploid	1528H	Ear	47.6198	This study	"Snape"; James et al., 2018
1529	982000405792676	♂	18.02.2018	Gardners Bay, Marriotts Road	-43.1569	147.183	1529T2	DFT2	DFT2-B3	Biopsy	94.3365	0.893196	0.902924	diploid	1529H	Ear	45.4414	This study	"Taco"; James et al., 2018
1529	982000405792676	♂	18.02.2018	Gardners Bay, Marriotts Road	-43.1569	147.183	1529T3	DFT2	DFT2-B3	Biopsy	98.5024	0.849699	0.865456	diploid	1529H	Ear	45.4414	This study	"Taco"; James et al., 2018
1529	982000405792676	♂	18.02.2018	Gardners Bay, Marriotts Road	-43.1569	147.183	1529T4	DFT2	DFT2-B3	Biopsy	95.6577	0.797678	0.803817	diploid	1529H	Ear	45.4414	This study	"Taco"; James et al., 2018
1529	982000405792676	♂	18.02.2018	Gardners Bay, Marriotts Road	-43.1569	147.183	1529T6	DFT2	DFT2-B3	Biopsy	82.3579	0.735458	0.732398	diploid	1529H	Ear	45.4414	This study	"Taco"; James et al., 2018
1529	982000405792676	♂	18.02.2018	Gardners Bay, Marriotts Road	-43.1569	147.183	1529T7	DFT2	DFT2-B3	Biopsy	93.5631	0.551826	0.565645	diploid	1529H	Ear	45.4414	This study	"Taco"; James et al., 2018
1530	982000402727720	♀	18.04.2018	Woodbridge, Woodbridge Hill Road (C627)/Garden Island Creek	-43.1647	147.193	1530T2	DFT2	DFT2-B3	Biopsy	88.3315	0.779574	0.824144	diploid	1530H	Ear	39.2953	This study	"Fleur"; James et al., 2018
1531	982000365611366	♂	26.04.2018	Kettering, Groombridges Road	-43.1333	147.229	1531T1	DFT2	DFT2-B3	Biopsy	78.3199	0.708634	0.656673	tetraploid	1531H	Ear	37.0949	This study	"Krum"; James et al., 2018
1531	982000365611366	♂	26.04.2018	Kettering, Groombridges Road	-43.1333	147.229	1531T2	DFT2	DFT2-B3	Biopsy	79.3691	0.502126	0.489979	diploid	1531H	Ear	37.0949	This study	"Krum"; James et al., 2018
1531	982000365611366	♂	26.04.2018	Kettering, Groombridges Road	-43.1333	147.229	1531T3	DFT2	DFT2-B3	Biopsy	81.1884	0.39871	0.400247	diploid	1531H	Ear	37.0949	This study	"Krum"; James et al., 2018
1532	982000405826357	♂	15.05.2018	Woodbridge, Pullens Road	-43.154	147.22	1532T1	DFT2	DFT2-B3	Biopsy	83.1264	0.677242	0.688409	diploid	1532H	Ear	41.8041	This study	"Snowball"; James et al., 2018
1534	982000190607683	♂	19.06.2018	Kettering, Oxleys Road	-43.1273	147.23	1534T1	DFT2	DFT2-B3	Biopsy	81.0964	0.27723	0.2736	diploid	1534H	Ear	44.467	This study	"Tabasco"; James et al., 2018
1537	982000405797498	♂	25.07.2018	Woodbridge, Pullens Road	-43.154	147.22	N/A	N/A	N/A	N/A	N/A	N/A	N/A	N/A	1537H	Ear	44.4823	This study	"Chilli"; James et al., 2018
1538	982000402727994	♂	11.09.2016	Nicholls Rivulet, Cross Road	-43.167	147.16	1538T1	DFT2	DFT2-A	Biopsy	97.8688	0.812001	0.7888	tetraploid	1538H	Ear	46.7206	This study	"Papua New Guinea"; James et al., 2018
1538	982000402727994	♂	11.09.2016	Nicholls Rivulet, Cross Road	-43.167	147.16	1538T2	DFT2	DFT2-A	Biopsy	85.8719	0.870474	0.876301	diploid	1538H	Ear	46.7206	This study	"Papua New Guinea"; James et al., 2018
1538	982000402727994	♂	11.09.2016	Nicholls Rivulet, Cross Road	-43.167	147.16	1538T3	DFT2	DFT2-A	Biopsy	80.6912	0.864695	0.866281	diploid	1538H	Ear	46.7206	This study	"Papua New Guinea"; James et al., 2018
1545	982000402222045	♂	08.11.2016	Nicholls Rivulet, Underwood Road	-43.1441	147.149	1545T1	DFT2	DFT2-B2	Biopsy	73.5099	0.741909	0.775125	diploid	1545H	Ear	42.42	This study	"Ron"; James et al., 2018
1545	982000402222045	♂	08.11.2016	Nicholls Rivulet, Underwood Road	-43.1441	147.149	1545T2	DFT2	DFT2-B1	Biopsy	83.8861	0.636958	0.677263	diploid	1545H	Ear	42.42	This study	"Ron"; James et al., 2018
1548	982000365596017	♂	10.11.2016	Kettering, Groombridges Road	-43.1273	147.222	1548T1	DFT2	DFT2-A	Biopsy	90.8543	0.675461	0.671148	diploid	1548H	Ear	43.0134	This study	"Mongolia"; James et al., 2018
1553	982000361993284	♂	01.12.2016	Kettering, Oxleys Road	-43.1273	147.23	1553T1	DFT2	DFT2-A	Biopsy	74.3802	0.546398	0.559657	tetraploid	N/A	N/A	N/A	This study	"Tibet"; James et al., 2018
1553	982000361993284	♂	01.12.2016	Kettering, Oxleys Road	-43.1273	147.23	1553T2	DFT2	DFT2-A	Biopsy	97.8152	0.356084	0.361764	diploid	N/A	N/A	N/A	This study	"Tibet"; James et al., 2018
2690	982000356487483	♂	20.02.2015	Wilmot	-41.387	146.175	2690T	DFT1	DFT1-B	Biopsy	134.567	0.891839	0.879738	tetraploid	2690H	Ear	47.2056	Margres et al., 2020 (tumour); Margres et al., 2018 (normal)	"Nonregressed2"; Margres et al., 2020
2691	982000356583021	♀	01.08.2015	Takone	-41.1661	145.633	2691T	DFT1	DFT1-C3	Biopsy	121.314	0.374557	0.356018	diploid	2691H	Ear	35.7636	Margres et al., 2020 (tumour); Margres et al., 2018 (normal)	"Regressed2"; Margres et al., 2020
2692	982000123209762	♂	06.02.2015	Takone	-41.1661	145.633	2692T	DFT1	DFT1-C3	Biopsy	112.816	0.626721	0.626346	diploid	N/A	N/A	N/A	Margres et al., 2020	"Regressed4"; Margres et al., 2020
2693	982009106179709	♂	01.01.2015	Takone	-41.1661	145.633	2693T	DFT1	DFT1-C3	Biopsy	61.2261	0.489023	0.508756	diploid	2693H	Ear	37.5667	Margres et al., 2020 (tumour); Margres et al., 2018 (normal)	"Regressed5"; Margres et al., 2020
2694	982000356582387	♀	01.05.2015	Takone	-41.1661	145.633	2694Ta	DFT1	DFT1-C3	Biopsy	66.3103	0.604933	0.549593	tetraploid	2694H	Ear	34.7664	Margres et al., 2020 (tumour); Margres et al., 2018 (normal)	"Regressed6a"; Margres et al., 2020
2694	982000356582387	♀	01.05.2015	Takone	-41.1661	145.633	2694Tb	DFT1	DFT1-C3	Biopsy	57.9649	0.860633	0.838996	tetraploid	2694H	Ear	34.7664	Margres et al., 2020 (tumour); Margres et al., 2018 (normal)	"Regressed6b"; Margres et al., 2020
2695 [837]*	982000123160259	♂	01.05.2015	Wilmot [Takone]*	-41.387	146.175	2695T	DFT1	DFT1-C3	Biopsy	148.109	0.730063	0.736029	diploid	N/A	N/A	N/A	Margres et al., 2020	"Nonregressed3"; Margres et al., 2020
