# Supplementary material for: The evolution of two transmissible cancers in Tasmanian devils
Source: Science. Author manuscript; Available in PMC 2023 Jun 8. (PMC7614631; doi:10.1126/science.abq6453)
Supplement: Table S3 [file EMS174270-supplement-Table_S3.xlsx]

## Sheet: Table S3A
Table S3A
Substitution and indel filtering, after genotyping 78 DFT1 tumours, 41 DFT2 tumours, one non-transmissible carcinoma (340T) and 80 normal genomes.
VARIANT SET	SUBSTITUTIONS	% RAW SUBSTITUTIONS	INDELS	% RAW INDELS
Raw calls	2518161	100	673281	100
Homozygous reference filter	2494513	99.0609	601639	89.3593
Strandbias filter	2066211	82.0524	557241	82.765
Simple repeats filter	1966005	78.073	465548	69.1462
Contig end filter	1965373	78.0479	465461	69.1332
Scaffold end filter	1964060	77.9958	465225	69.0982
High/low coverage filter	1922870	76.3601	449695	66.7916
Germline variant subsets
Total germline calls	1651362	65.5781	406986	60.4482
Excessive heterozygosity filter	1458776	57.9302	359964	53.4642
Germline copy number polymorphism filter	1091963	43.3635	278268	41.3301
Somatic variant subsets
Total somatic calls	271508	10.782	42709	6.34341
Low-VAF noise filter	234197	9.30032	35729	5.3067
DFT1 somatic	205890	8.1762	31882	4.73532
DFT1 somatic - shared ancestral	1311	0.0520618	250	0.0371316
DFT2 somatic	23152	0.919401	4054	0.602126
DFT2 somatic - shared ancestral	1335	0.0530149	340	0.050499
340T somatic	5764	0.228897	425	0.0631237

## Sheet: Table S3B
Table S3B
Ancestral heterozygosity in normal Tasmanian devils, DFT1 tumours and DFT2 tumours.
SAMPLE TYPE	SAMPLE	HOM REF / HET VAF THRESHOLD	HET / HOM ALT VAF THRESHOLD	HET SNPs	HIGH-QUALITY CN2 SEGMENTS [BP]	HET SNPs/KB
Normal	18H	0.152542	0.816915	309694	2349495000	0.131813
Normal	32H	0.166546	0.81273	330973	2349495000	0.14087
Normal	46H	0.204269	0.792232	266896	2349495000	0.113597
Normal	51H	0.149964	0.830233	344682	2349495000	0.146705
Normal	52H	0.203654	0.794366	308573	2349495000	0.131336
Normal	54H	0.2	0.816725	267028	2349495000	0.113653
Normal	56H	0.168677	0.816397	327845	2349495000	0.139538
Normal	63H	0.151918	0.809693	291162	2349495000	0.123925
Normal	78H	0.166963	0.800239	324656	2349495000	0.138181
Normal	84H	0.16042	0.813586	291374	2349495000	0.124016
Normal	134H	0.167463	0.817185	313826	2349495000	0.133572
Normal	139H	0.156441	0.803184	329292	2349495000	0.140154
Normal	141H	0.175635	0.792364	314317	2349495000	0.133781
Normal	142H	0.142919	0.786255	309521	2349495000	0.131739
Normal	143H	0.167706	0.78561	300143	2349495000	0.127748
Normal	146H	0.195208	0.792647	340641	2349495000	0.144985
Normal	147H	0.2	0.807959	314684	2349495000	0.133937
Normal	155H	0.156502	0.808858	278969	2349495000	0.118736
Normal	158H	0.171731	0.812247	339123	2349495000	0.144339
Normal	174H	0.2	0.819059	299879	2349495000	0.127636
Normal	199H	0.186491	0.791546	304279	2349495000	0.129508
Normal	202H	0.178651	0.788457	315097	2349495000	0.134113
Normal	203H	0.17257	0.792546	311285	2349495000	0.13249
Normal	209H	0.185233	0.796701	250289	2349495000	0.106529
Normal	212H	0.164812	0.793474	342360	2349495000	0.145716
Normal	236H	0.213236	0.78841	298097	2349495000	0.126877
Normal	338H	0.163236	0.78806	291067	2349495000	0.123885
Normal	339H	0.156924	0.789224	289810	2349495000	0.12335
Normal	340H	0.172459	0.816451	326638	2349495000	0.139025
Normal	341H	0.206331	0.773722	327685	2349495000	0.13947
Normal	353H	0.180348	0.812487	346803	2349495000	0.147607
Normal	356H	0.143866	0.829507	322688	2349495000	0.137344
Normal	366H	0.185336	0.78821	319516	2349495000	0.135993
Normal	372H	0.217958	0.779092	329185	2349495000	0.140109
Normal	377H	0.180661	0.813833	289474	2349495000	0.123207
Normal	379H	0.20494	0.791675	330091	2349495000	0.140494
Normal	398H	0.2	0.831028	295724	2349495000	0.125867
Normal	420H	0.155069	0.816109	352386	2349495000	0.149984
Normal	421H	0.196415	0.804341	267375	2349495000	0.113801
Normal	446H	0.172353	0.800551	330386	2349495000	0.14062
Normal	447H	0.191772	0.80925	341572	2349495000	0.145381
Normal	451H	0.158696	0.8149	279698	2349495000	0.119046
Normal	458H	0.148823	0.824013	321081	2349495000	0.13666
Normal	465H	0.2	0.813303	270474	2349495000	0.11512
Normal	471H	0.171383	0.805578	296259	2349495000	0.126095
Normal	473H	0.18963	0.791169	359372	2349495000	0.152957
Normal	477H	0.230969	0.752875	242813	2349495000	0.103347
Normal	528H	0.148315	0.818045	305415	2349495000	0.129992
Normal	637H	0.229811	0.749747	298660	2349495000	0.127117
Normal	638H	0.159777	0.796842	314613	2349495000	0.133907
Normal	677H	0.183478	0.793072	193860	2349495000	0.0825113
Normal	805H	0.163864	0.812011	314901	2349495000	0.134029
Normal	807H	0.189348	0.800641	306850	2349495000	0.130603
Normal	809H	0.191316	0.809791	290214	2349495000	0.123522
Normal	812H	0.173599	0.815705	312810	2349495000	0.133139
Normal	818H	0.175959	0.809299	319300	2349495000	0.135902
Normal	998H	0.166644	0.812368	327351	2349495000	0.139328
Normal	1011H	0.195689	0.796119	302492	2349495000	0.128748
Normal	1058H	0.2	0.825608	296653	2349495000	0.126262
Normal	1059H	0.2	0.823062	283657	2349495000	0.120731
Normal	1191H	0.2	0.810662	245285	2349495000	0.104399
Normal	1334H	0.196227	0.798524	308211	2349495000	0.131182
Normal	1439H	0.2	0.807854	278781	2349495000	0.118656
Normal	1509H	0.189172	0.798464	312947	2349495000	0.133198
Normal	1525H	0.17414	0.806495	327395	2349495000	0.139347
Normal	1528H	0.197711	0.799041	328103	2349495000	0.139648
Normal	1529H	0.190174	0.799139	299809	2349495000	0.127606
Normal	1530H	0.182928	0.809422	318911	2349495000	0.135736
Normal	1531H	0.157772	0.82082	328393	2349495000	0.139772
Normal	1532H	0.184019	0.80065	304709	2349495000	0.129691
Normal	1534H	0.18326	0.798717	305806	2349495000	0.130158
Normal	1537H	0.180565	0.799129	330717	2349495000	0.140761
Normal	1538H	0.191064	0.791783	297739	2349495000	0.126725
Normal	1545H	0.187113	0.797829	307954	2349495000	0.131072
Normal	1548H	0.171907	0.79727	314860	2349495000	0.134012
Normal	2690H	0.183781	0.791512	295406	2349495000	0.125732
Normal	2691H	0.163814	0.802427	297712	2349495000	0.126713
Normal	2693H	0.2	0.825796	285925	2349495000	0.121696
Normal	2694H	0.2	0.82754	324605	2349495000	0.138159
DFT1	32T1	0.242376	0.742292	226262	2148699416	0.105302
DFT1	46T1	0.229722	0.75249	236480	2111770416	0.111982
DFT1	51T1	0.230101	0.753767	238723	2112756416	0.112991
DFT1	52T2	0.247453	0.741191	240695	2124336416	0.113304
DFT1	54T1	0.295163	0.717005	240063	2127968416	0.112813
DFT1	56T2	0.232182	0.75803	243268	2149524416	0.113173
DFT1	63T3	0.240759	0.751917	230538	2087129416	0.110457
DFT1	84T1	0.2452	0.745696	231001	2084995416	0.110792
DFT1	86T	0.235056	0.756187	246155	2219185416	0.110921
DFT1	88T	0.210641	0.764312	244241	2185245416	0.111768
DFT1	102T2	0.232727	0.74832	235909	2098275416	0.11243
DFT1	134T1	0.249332	0.737193	239939	2138297416	0.11221
DFT1	134T6	0.272478	0.710152	234279	2199535416	0.106513
DFT1	139T4	0.231203	0.751428	243152	2149524416	0.113119
DFT1	139T6	0.23558	0.753921	242966	2149524416	0.113032
DFT1	146T	0.274998	0.72205	239324	2121190416	0.112825
DFT1	147Ta	0.25556	0.729552	240386	2138324416	0.112418
DFT1	155T	0.259667	0.732476	240113	2127782416	0.112847
DFT1	155Ta	0.249235	0.737807	241046	2127782416	0.113285
DFT1	155Tb	0.243772	0.755784	240357	2127730416	0.112964
DFT1	158T	0.245185	0.739817	240409	2124168416	0.113178
DFT1	199T1	0.266988	0.728968	237484	2096556416	0.113273
DFT1	236T3	0.276763	0.715291	226733	2071930416	0.109431
DFT1	353T1	0.22723	0.747145	242909	2146907416	0.113144
DFT1	356T1	0.26623	0.728418	240071	2092281416	0.114741
DFT1	366T1	0.223499	0.760082	243478	2149601416	0.113267
DFT1	367T1	0.23307	0.753126	239799	2122935416	0.112956
DFT1	368T1	0.242657	0.739079	231160	2088486416	0.110683
DFT1	379T1	0.227324	0.757842	239723	2120816416	0.113033
DFT1	384T1	0.225737	0.760993	238242	2135243416	0.111576
DFT1	447T1	0.241164	0.739944	238667	2101783416	0.113555
DFT1	451T1	0.230342	0.766414	239079	2097824416	0.113965
DFT1	458T1	0.242626	0.744132	230636	2088538416	0.110429
DFT1	473T3	0.246677	0.759061	238451	2127796416	0.112065
DFT1	805T1	0.279474	0.713032	234165	2082692416	0.112434
DFT1	998T1	0.233711	0.736876	239674	2120578416	0.113023
DFT1	1011T1	0.24675	0.744958	240240	2124148416	0.113099
DFT1	1439T7	0.273509	0.717028	243968	2158982416	0.113001
DFT2	202T2	0.202188	0.756671	288765	2167758603	0.133209
DFT2	203T3	0.2278	0.752614	288478	2166641603	0.133145
DFT2	338T	0.232306	0.739418	284824	2142675603	0.132929
DFT2	339T	0.246139	0.745775	288126	2166641603	0.132983
DFT2	1334T1	0.260485	0.722383	288059	2147971603	0.134107
DFT2	1524T1	0.261397	0.712716	290491	2178187603	0.133364
DFT2	1529T2	0.237833	0.747376	290813	2180140603	0.133392
DFT2	1529T3	0.249446	0.733145	290664	2180295603	0.133314
DFT2	1529T4	0.267272	0.719375	290572	2180275603	0.133273
DFT2	1530T2	0.263838	0.719689	291371	2180344603	0.133635
DFT2	1538T2	0.244793	0.737413	286833	2158627603	0.132877
DFT2	1538T3	0.241392	0.741963	286934	2158169603	0.132952

## Sheet: Table S3C
Table S3C
Somatic substitution counts and COSMIC v3.2 SBS signature fitting in DFT1 tumours, DFT2 tumours and a non-transmissible devil carcinoma (340T).
LINEAGE	TUMOUR ID	LOWER VAF THRESHOLD	SUBSTITUTIONS	WGD-NORMALISED SUBSTITUTIONS	WGD-NORMALISED SUBSTITUTIONS/MB	WGD-NORMALISED SBS1 SUBSTITUTIONS	WGD-NORMALISED SBS5 SUBSTITUTIONS	COSINE SIMILARITY (COMBINED SBS1, SBS5)	COSINE SIMILARITY (COMBINED SBS1, SBS5, SBS6)
DFT1	18T	0.122524	5991	5619.83	1.88348	397.667	5222.17	0.952885	0.955597
DFT1	32T1	0.138964	5206	5206	1.74478	414	4792	0.967826	0.969252
DFT1	46T1	0.171795	6063	6063	2.03201	498	5565	0.964787	0.966168
DFT1	49T1	0.132476	5875	5402.83	1.81075	426	4976.83	0.963888	0.967083
DFT1	51T1	0.153124	5906	5906	1.97939	460	5446	0.956877	0.959752
DFT1	52T2	0.160529	6698	6698	2.24483	456	6242	0.949005	0.954137
DFT1	54T1	0.160174	5654	5654	1.89493	427	5227	0.964096	0.966733
DFT1	56T2	0.187932	4644	4644	1.55643	375	4269	0.964772	0.966487
DFT1	63T3	0.170712	5983	5983	2.00519	430	5553	0.96614	0.966786
DFT1	78T	0.126263	6175	6175	2.06954	440	5735	0.960411	0.962374
DFT1	84T1	0.169834	5462	5462	1.83058	396	5066	0.954308	0.95788
DFT1	86T	0.227796	5655	5655	1.89527	430	5225	0.959714	0.961843
DFT1	88T	0.210256	6321	6321	2.11847	427	5894	0.941239	0.946994
DFT1	102T2	0.178189	6641	6641	2.22572	483	6158	0.968766	0.970416
DFT1	134T1	0.160958	6141	6141	2.05815	491	5650	0.952419	0.956311
DFT1	134T6	0.173959	6040	6040	2.0243	475	5565	0.957203	0.960759
DFT1	139T1	0.148581	5270	5270	1.76623	430	4840	0.97045	0.971807
DFT1	139T4	0.148309	5533	5533	1.85438	430	5103	0.96704	0.968539
DFT1	139T5	0.136234	5262	5262	1.76355	428	4834	0.966929	0.968402
DFT1	139T6	0.17705	5288	5288	1.77227	436	4852	0.968122	0.969237
DFT1	140T	0.147536	5523	5523	1.85103	450	5073	0.971763	0.973338
DFT1	141T	0.137029	5506	5506	1.84533	451	5055	0.973664	0.974965
DFT1	142T	0.130252	5513	5513	1.84767	454	5059	0.97338	0.974936
DFT1	143T	0.139706	5107	5107	1.7116	420	4687	0.963589	0.965437
DFT1	146T	0.155156	5266	5266	1.76489	429	4837	0.96749	0.96878
DFT1	147Ta	0.202283	6299	6299	2.1111	486	5813	0.962762	0.964941
DFT1	155T	0.175151	6508	6508	2.18115	481	6027	0.957854	0.960856
DFT1	155Ta	0.218839	6528	6528	2.18785	481	6047	0.960525	0.96333
DFT1	155Tb	0.187573	6539	6539	2.19154	482	6057	0.958578	0.961397
DFT1	158T	0.169033	6488	6488	2.17444	481	6007	0.953798	0.957092
DFT1	174T1a	0.189235	5269	5269	1.7659	438	4831	0.965157	0.966745
DFT1	174T2	0.0936928	5207	5207	1.74512	431	4776	0.966502	0.968266
DFT1	199T1	0.15529	6413	6413	2.14931	506	5907	0.960633	0.963241
DFT2	202T1	0.138883	2679	2679	0.897863	157	2522	0.927709	0.928746
DFT2	202T2	0.274459	2487	2487	0.833515	147	2340	0.920988	0.922895
DFT2	203T1	0.171483	2788	2788	0.934395	158	2630	0.936454	0.938363
DFT2	203T2	0.165351	2782	2782	0.932384	157	2625	0.935291	0.936876
DFT2	203T3	0.21973	2810	2810	0.941768	159	2651	0.929741	0.931713
DFT1	208T2	0.116843	6283	6283	2.10574	543	5740	0.97784	0.978836
DFT1	209T3	0.125603	7718	6978.33	2.33878	510.333	6468	0.961419	0.962882
DFT1	236T3	0.149405	6931	6931	2.32292	529	6402	0.946524	0.952813
DFT2	338T	0.208746	3322	3322	1.11336	179	3143	0.934617	0.937195
DFT2	339T	0.293231	2815	2815	0.943444	158	2657	0.937931	0.93937
non-DFT	340T	0.14983	5764	5764	1.9318	138	5626	0.895741	0.896768
DFT1	341T	0.166718	9060	9060	3.03645	611	8449	0.958898	0.962475
DFT1	353T1	0.184018	6342	6342	2.12551	454	5888	0.947404	0.951675
DFT1	356T1	0.170496	5465	5465	1.83159	454	5011	0.96857	0.970776
DFT1	366T1	0.178703	3767	3767	1.26251	334	3433	0.970346	0.971542
DFT1	367T1	0.161757	4945	4945	1.65731	390	4555	0.963686	0.965229
DFT1	368T1	0.184483	4681	4681	1.56883	350	4331	0.964321	0.965265
DFT1	372T1	0.149212	5510	5418.17	1.81589	387.333	5030.83	0.957845	0.958107
DFT1	377T1	0.118807	31142	31142	10.4372	-	-	0.86934	0.93791
DFT1	377T3	0.14521	5167	4894	1.64022	376.333	4517.67	0.968252	0.970467
DFT1	378T1	0.151753	4814	4558.17	1.52766	355.167	4203	0.964633	0.967084
DFT1	379T1	0.174582	4970	4970	1.66569	385	4585	0.971822	0.972615
DFT1	384T1	0.173729	5325	5325	1.78467	417	4908	0.95071	0.95455
DFT1	398T1	0.133779	6082	5208.67	1.74568	407.833	4800.83	0.964859	0.966209
DFT1	420T1	0.136313	5766	5385.5	1.80494	431.5	4954	0.962501	0.966772
DFT1	421T1	0.140575	5817	5610.33	1.8803	443.667	5166.67	0.969388	0.970388
DFT1	446T1	0.125812	6865	6865	2.3008	483	6382	0.955661	0.956532
DFT1	447T1	0.189637	6172	6172	2.06854	463	5709	0.96385	0.965725
DFT1	451T1	0.151398	6060	6060	2.031	474	5586	0.97202	0.974429
DFT1	458T1	0.154093	7442	7442	2.49418	503	6939	0.946042	0.949484
DFT1	471T1	0.131578	6300	6300	2.11144	511	5789	0.961749	0.965524
DFT1	473T3	0.188608	6952	6952	2.32995	538	6414	0.948074	0.952073
DFT1	477T3	0.1245	9583	8017.5	2.68705	528.5	7489	0.956962	0.960539
DFT1	528T2	0.135654	6196	5772.83	1.93476	483.667	5289.17	0.967345	0.968985
DFT2	637T1	0.0989136	3238	3238	1.08521	169	3069	0.907419	0.910739
DFT2	637T2	0.0788067	3272	3272	1.09661	169	3103	0.908471	0.91194
DFT2	638T1	0.138252	3174	3174	1.06376	168	3006	0.913076	0.917771
DFT1	805T1	0.16291	8176	8176	2.74018	578	7598	0.963662	0.966419
DFT2	809T1	0.136771	3201	3201	1.07281	170	3031	0.92851	0.930035
DFT2	812T1	0.115428	3368	3368	1.12878	182	3186	0.941866	0.944536
DFT1	812T2	0.115965	7038	7038	2.35878	521	6517	0.959253	0.962172
DFT1	818T2	0.131303	7127	7127	2.3886	523	6604	0.963379	0.966038
DFT2	818T3	0.175078	3476	3476	1.16498	180	3296	0.939439	0.942656
DFT1	837T1a	0.125645	6602	6602	2.21265	549	6053	0.974364	0.976858
DFT1	876T1	0.130068	7330	6217.33	2.08373	546.833	5670.5	0.966843	0.96904
DFT1	998T1	0.13965	8005	8005	2.68287	541	7464	0.969108	0.970067
DFT1	1011T1	0.169557	6559	6559	2.19824	487	6072	0.953722	0.957323
DFT1	1058T1	0.141532	8314	8314	2.78643	632	7682	0.948174	0.951221
DFT1	1059T2	0.127145	7759	7759	2.60042	576	7183	0.958657	0.961567
DFT1	1071T1	0.118815	7010	7010	2.34939	520	6490	0.966131	0.968779
DFT1	1191T1	0.131705	7950	7204.83	2.41469	540.5	6664.33	0.943166	0.949154
DFT2	1334T1	0.187178	4846	4846	1.62413	214	4632	0.927413	0.928496
DFT1	1439T7	0.19999	5509	5509	1.84633	433	5076	0.970027	0.97152
DFT2	1509T1	0.154078	4160	4160	1.39422	211	3949	0.931708	0.932465
DFT2	1509T2	0.111874	4067	4067	1.36305	206	3861	0.924866	0.925873
DFT2	1509T3	0.107858	3966	3966	1.3292	200	3766	0.929833	0.930306
DFT2	1509T4	0.160305	4053	4053	1.35836	204	3849	0.926915	0.927252
DFT2	1515T1	0.163268	4414	4414	1.47935	201	4213	0.925723	0.927969
DFT2	1524T1	0.169815	4380	4380	1.46795	199	4181	0.917404	0.922403
DFT2	1525T1	0.154751	4424	4424	1.4827	192	4232	0.908018	0.912772
DFT2	1528T	0.102066	4477	4477	1.50046	195	4282	0.924954	0.930287
DFT2	1529T2	0.188195	4710	4710	1.57855	225	4485	0.931864	0.932304
DFT2	1529T3	0.192687	4656	4656	1.56045	223	4433	0.929155	0.929605
DFT2	1529T4	0.186143	4639	4639	1.55475	221	4418	0.930394	0.930885
DFT2	1529T6	0.153944	4699	4699	1.57486	226	4473	0.928757	0.929088
DFT2	1529T7	0.12996	4678	4678	1.56783	225	4453	0.932223	0.932512
DFT2	1530T2	0.178901	4302	4302	1.44181	212	4090	0.937284	0.93757
DFT2	1531T1	0.138452	4419	4419	1.48102	218	4201	0.922366	0.923037
DFT2	1531T2	0.115135	4438	4438	1.48739	216	4222	0.927966	0.928504
DFT2	1531T3	0.0976472	4486	4486	1.50348	215	4271	0.92615	0.926564
DFT2	1532T1	0.14684	4659	4659	1.56146	223	4436	0.927574	0.92799
DFT2	1534T1	0.073491	4553	4553	1.52593	222	4331	0.928947	0.929538
DFT2	1538T1	0.173332	3912	3912	1.3111	189	3723	0.921371	0.924708
DFT2	1538T2	0.184489	3869	3869	1.29669	180	3689	0.917349	0.920408
DFT2	1538T3	0.189338	3679	3679	1.23301	181	3498	0.925183	0.927754
DFT2	1545T1	0.16141	3624	3624	1.21458	187	3437	0.923487	0.924009
DFT2	1545T2	0.159279	3433	3433	1.15057	183	3250	0.930056	0.93072
DFT2	1548T1	0.153949	3989	3989	1.33691	187	3802	0.920283	0.924858
DFT2	1553T1	0.11226	4665	4665	1.56347	260	4405	0.935503	0.939313
DFT2	1553T2	0.0940426	4678	4678	1.56783	255	4423	0.922097	0.927521
DFT1	2690T	0.160228	7813	7469	2.50323	548.833	6920.17	0.955108	0.958147
DFT1	2691T	0.1116	6130	6130	2.05446	475	5655	0.966011	0.96766
DFT1	2692T	0.149568	6580	6580	2.20528	525	6055	0.962708	0.964781
DFT1	2693T	0.160585	5780	5780	1.93716	443	5337	0.967016	0.968336
DFT1	2694Ta	0.160334	5827	5827	1.95291	443	5384	0.97228	0.973494
DFT1	2694Tb	0.19478	5921	5921	1.98442	463	5458	0.972871	0.9739
DFT1	2695T	0.206096	5536	5536	1.85538	446	5090	0.9697	0.971959

## Sheet: Table S3D
Table S3D
Somatic indel counts and COSMIC v3.2 ID signature fitting in DFT1 tumours, DFT2 tumours and a non-transmissible devil carcinoma (340T).
LINEAGE	TUMOUR ID	LOWER VAF THRESHOLD	INDELS	WGD-NORMALISED INDELS	WGD-NORMALISED INDELS/MB	WGD-NORMALISED ID1 INDELS	WGD-NORMALISED ID2 INDELS	COSINE SIMILARITY (COMBINED ID1, ID2)	COSINE SIMILARITY (COMBINED ID1, ID2, ID7)
DFT1	18T	0.122524	1018	946.333	0.317162	408.833	86.5	0.960309	0.97036
DFT1	32T1	0.138964	1049	1049	0.351571	522	129	0.983295	0.985114
DFT1	46T1	0.171795	913	913	0.305991	382	92	0.959309	0.968925
DFT1	49T1	0.132476	1009	922.5	0.309175	396.333	83	0.955634	0.967377
DFT1	51T1	0.153124	1075	1075	0.360285	523	125	0.981031	0.984261
DFT1	52T2	0.160529	1161	1161	0.389108	492	120	0.964619	0.972098
DFT1	54T1	0.160174	1367	1367	0.458148	684	140	0.981436	0.986395
DFT1	56T2	0.187932	1026	1026	0.343863	514	102	0.979474	0.982825
DFT1	63T3	0.170712	1050	1050	0.351906	494	85	0.970299	0.975915
DFT1	78T	0.126263	1126	1126	0.377377	506	87	0.967289	0.974723
DFT1	84T1	0.169834	940	940	0.31504	411	78	0.965117	0.972259
DFT1	86T	0.227796	1158	1158	0.388102	569	163	0.984068	0.985586
DFT1	88T	0.210256	1099	1099	0.368328	458	115	0.963658	0.971646
DFT1	102T2	0.178189	917	917	0.307331	354	80	0.948989	0.960255
DFT1	134T1	0.160958	1330	1330	0.445748	636	165	0.976483	0.980957
DFT1	134T6	0.173959	1306	1306	0.437704	630	162	0.977862	0.982067
DFT1	139T1	0.148581	1204	1204	0.403519	620	113	0.981729	0.984331
DFT1	139T4	0.148309	1209	1209	0.405195	624	113	0.981993	0.98501
DFT1	139T5	0.136234	1194	1194	0.400168	618	110	0.98206	0.984863
DFT1	139T6	0.17705	1202	1202	0.402849	620	111	0.9818	0.984618
DFT1	140T	0.147536	1224	1224	0.410222	625	114	0.980869	0.983817
DFT1	141T	0.137029	1226	1226	0.410892	626	115	0.980929	0.983733
DFT1	142T	0.130252	1233	1233	0.413238	628	117	0.981097	0.984019
DFT1	143T	0.139706	1090	1090	0.365312	544	102	0.978294	0.981526
DFT1	146T	0.155156	1088	1088	0.364642	531	102	0.97819	0.981511
DFT1	147Ta	0.202283	1383	1383	0.463511	698	166	0.982621	0.985568
DFT1	155T	0.175151	1491	1491	0.499707	739	150	0.979227	0.984814
DFT1	155Ta	0.218839	1482	1482	0.49669	739	147	0.978999	0.984765
DFT1	155Tb	0.187573	1485	1485	0.497696	738	147	0.979009	0.984738
DFT1	158T	0.169033	1397	1397	0.468203	672	145	0.980616	0.985771
DFT1	174T1a	0.189235	1075	1075	0.360285	520	97	0.976928	0.980907
DFT1	174T2	0.0936928	1095	1095	0.366988	517	99	0.974943	0.9791
DFT1	199T1	0.15529	1409	1409	0.472225	698	168	0.979279	0.982664
DFT2	202T1	0.138883	811	811	0.271806	320	276	0.995692	0.996616
DFT2	202T2	0.274459	789	789	0.264432	307	284	0.996498	0.996907
DFT2	203T1	0.171483	883	883	0.295936	343	309	0.995268	0.995769
DFT2	203T2	0.165351	878	878	0.294261	342	309	0.995913	0.996256
DFT2	203T3	0.21973	889	889	0.297947	348	314	0.995986	0.996242
DFT1	208T2	0.116843	958	958	0.321072	359	77	0.94172	0.952854
DFT1	209T3	0.125603	1242	1138	0.381399	494.5	85.1667	0.954877	0.965271
DFT1	236T3	0.149405	1433	1433	0.480268	668	177	0.976715	0.981732
DFT2	338T	0.208746	985	985	0.330121	369	337	0.995524	0.995874
DFT2	339T	0.293231	869	869	0.291244	335	305	0.995286	0.995688
non-DFT	340T	0.14983	425	425	0.142438	109.5	50.5	0.861612	0.897038
DFT1	341T	0.166718	1404	1404	0.470549	636	164	0.971126	0.977685
DFT1	353T1	0.184018	1247	1247	0.41793	570	155	0.975252	0.979001
DFT1	356T1	0.170496	1134	1134	0.380059	538	117	0.976556	0.981298
DFT1	366T1	0.178703	856	856	0.286887	428	86	0.979389	0.982528
DFT1	367T1	0.161757	931	931	0.312023	412	79	0.966993	0.974183
DFT1	368T1	0.184483	956	956	0.320402	456	79	0.975577	0.980091
DFT1	372T1	0.149212	808	787.333	0.263874	308.333	67.5	0.950431	0.95929
DFT1	377T1	0.118807	9943	9943	3.33238	-	-	0.956461	0.980658
DFT1	377T3	0.14521	1071	1025.83	0.343807	470	106.5	0.971146	0.978904
DFT1	378T1	0.151753	1062	996.833	0.334087	474.667	104.333	0.975085	0.981919
DFT1	379T1	0.174582	991	991	0.332132	436	94	0.966518	0.972804
DFT1	384T1	0.173729	1285	1285	0.430666	644	164	0.982095	0.985368
DFT1	398T1	0.133779	1187	1050.67	0.35213	482.667	113.333	0.969103	0.978047
DFT1	420T1	0.136313	1243	1166.67	0.391007	587.167	150.333	0.981177	0.984926
DFT1	421T1	0.140575	993	951	0.318726	413.333	91	0.958902	0.968499
DFT1	446T1	0.125812	955	955	0.320067	364	86	0.952452	0.960305
DFT1	447T1	0.189637	1235	1235	0.413909	545	140	0.975047	0.981148
DFT1	451T1	0.151398	940	940	0.31504	397	81	0.956976	0.966633
DFT1	458T1	0.154093	1263	1263	0.423293	556	108	0.96714	0.974758
DFT1	471T1	0.131578	1014	1014	0.339841	442	98	0.960433	0.968482
DFT1	473T3	0.188608	1432	1432	0.479933	681	187	0.980364	0.984099
DFT1	477T3	0.1245	1534	1314	0.440385	566.5	113.5	0.950634	0.962529
DFT1	528T2	0.135654	1205	1139.33	0.381846	557	101.667	0.974461	0.979116
DFT2	637T1	0.0989136	921	921	0.308672	350	292	0.992946	0.994143
DFT2	637T2	0.0788067	939	939	0.314705	353	298	0.993781	0.994816
DFT2	638T1	0.138252	910	910	0.304985	347	294	0.993997	0.994996
DFT1	805T1	0.16291	1244	1244	0.416925	518	105	0.961466	0.969942
DFT2	809T1	0.136771	822	822	0.275492	313	248	0.991194	0.993792
DFT2	812T1	0.115428	928	928	0.311018	347	310	0.994522	0.995014
DFT1	812T2	0.115965	1241	1241	0.41592	550	96	0.96668	0.973279
DFT1	818T2	0.131303	1253	1253	0.419941	555	92	0.966789	0.973272
DFT2	818T3	0.175078	923	923	0.309342	348	324	0.995267	0.995792
DFT1	837T1a	0.125645	1252	1252	0.419606	553	104	0.96704	0.97333
DFT1	876T1	0.130068	1001	843	0.28253	356.5	72.1667	0.940233	0.953629
DFT1	998T1	0.13965	1366	1366	0.457813	598	130	0.965466	0.973225
DFT1	1011T1	0.169557	1436	1436	0.481274	689	152	0.980908	0.98576
DFT1	1058T1	0.141532	1085	1085	0.363636	426	84	0.937653	0.954728
DFT1	1059T2	0.127145	960	960	0.321743	334	80	0.922461	0.939214
DFT1	1071T1	0.118815	1243	1243	0.41659	511	120	0.961806	0.971678
DFT1	1191T1	0.131705	1544	1409.83	0.472504	684.667	171.667	0.976381	0.981155
DFT2	1334T1	0.187178	1146	1146	0.38408	370	365	0.988008	0.990987
DFT1	1439T7	0.19999	1183	1183	0.396481	594	107	0.97722	0.98139
DFT2	1509T1	0.154078	1050	1050	0.351906	337	355	0.990713	0.992626
DFT2	1509T2	0.111874	1032	1032	0.345873	335	348	0.990953	0.992779
DFT2	1509T3	0.107858	1027	1027	0.344198	338	343	0.990796	0.992952
DFT2	1509T4	0.160305	1079	1079	0.361625	357	371	0.991913	0.993684
DFT2	1515T1	0.163268	1162	1162	0.389443	438	360	0.994392	0.994556
DFT2	1524T1	0.169815	1144	1144	0.38341	410	396	0.994343	0.995038
DFT2	1525T1	0.154751	1077	1077	0.360955	398	328	0.991708	0.993393
DFT2	1528T	0.102066	1092	1092	0.365982	395	319	0.990441	0.992743
DFT2	1529T2	0.188195	1217	1217	0.407876	402	410	0.991199	0.992748
DFT2	1529T3	0.192687	1213	1213	0.406535	401	417	0.991835	0.993178
DFT2	1529T4	0.186143	1206	1206	0.404189	397	410	0.991084	0.99252
DFT2	1529T6	0.153944	1206	1206	0.404189	396	415	0.991488	0.992901
DFT2	1529T7	0.12996	1197	1197	0.401173	390	410	0.991318	0.992689
DFT2	1530T2	0.178901	1079	1079	0.361625	352	365	0.990912	0.992824
DFT2	1531T1	0.138452	1155	1155	0.387097	380	391	0.990945	0.992524
DFT2	1531T2	0.115135	1170	1170	0.392124	379	398	0.991451	0.993089
DFT2	1531T3	0.0976472	1173	1173	0.393129	379	400	0.991977	0.993591
DFT2	1532T1	0.14684	1182	1182	0.396146	388	400	0.991241	0.992665
DFT2	1534T1	0.073491	1172	1172	0.392794	375	384	0.990866	0.992469
DFT2	1538T1	0.173332	1021	1021	0.342187	388	325	0.992885	0.994157
DFT2	1538T2	0.184489	998	998	0.334478	375	319	0.99282	0.99391
DFT2	1538T3	0.189338	986	986	0.330457	370	318	0.993088	0.99415
DFT2	1545T1	0.16141	990	990	0.331797	326	345	0.991475	0.993198
DFT2	1545T2	0.159279	902	902	0.302304	291	311	0.99128	0.992766
DFT2	1548T1	0.153949	1107	1107	0.37101	399	391	0.994497	0.995117
DFT2	1553T1	0.11226	1082	1082	0.362631	379	315	0.989627	0.991335
DFT2	1553T2	0.0940426	1092	1092	0.365982	383	309	0.988008	0.990215
DFT1	2690T	0.160228	1662	1598.5	0.535735	789	192	0.978588	0.982629
DFT1	2691T	0.1116	1231	1231	0.412568	586	104	0.97313	0.978162
DFT1	2692T	0.149568	1318	1318	0.441726	640	110	0.973176	0.978678
DFT1	2693T	0.160585	1164	1164	0.390113	561	104	0.974532	0.980168
DFT1	2694Ta	0.160334	1150	1150	0.385421	553	103	0.974477	0.979096
DFT1	2694Tb	0.19478	1180	1180	0.395475	575	106	0.975902	0.98026
DFT1	2695T	0.206096	1132	1132	0.379388	555	106	0.976944	0.980938
