# Supplementary material for: The evolution of two transmissible cancers in Tasmanian devils
Source: Science. Author manuscript; Available in PMC 2023 Jun 8. (PMC7614631; doi:10.1126/science.abq6453)
Supplement: Table S4 [file EMS174270-supplement-Table_S4.xlsx]

## Sheet: Table S4A
Table S4A
Somatic LINE-1 insertion counts in DFT1 and DFT2 tumours, as well as the non-transmissible devil carcinoma (340T).
LINEAGE	TUMOUR ID	LINE-1 INSERTIONS
DFT1	18T*	13*
DFT1	32T1	9
DFT1	46T1	8
DFT1	49T1	9
DFT1	51T1	7
DFT1	52T2	11
DFT1	54T1	7
DFT1	56T2	8
DFT1	63T3	7
DFT1	78T	11
DFT1	84T1	5
DFT1	86T	15
DFT1	88T	19
DFT1	102T2	7
DFT1	134T1	7
DFT1	134T6	5
DFT1	139T1	9
DFT1	139T4	12
DFT1	139T5	9
DFT1	139T6	12
DFT1	140T	8
DFT1	141T	12
DFT1	142T	8
DFT1	143T	11
DFT1	146T	10
DFT1	155T	7
DFT1	158T	8
DFT1	174T2	9
DFT1	199T1	6
DFT2	202T1	23
DFT2	202T2	22
DFT2	203T1	19
DFT2	203T2	19
DFT2	203T3	26
DFT1	208T2	9
DFT1	209T3	10
DFT1	236T3	8
DFT2	338T	45
DFT2	339T	42
Non-transmissible carcinoma	340T	25
DFT1	341T	8
DFT1	353T1	9
DFT1	356T1	22
DFT1	366T1	7
DFT1	367T1	8
DFT1	368T1	14
DFT1	372T1	11
DFT1	377T1	13
DFT1	377T3	10
DFT1	378T1	5
DFT1	379T1	9
DFT1	384T1	7
DFT1	398T1	7
DFT1	420T1	8
DFT1	421T1	10
DFT1	446T1	13
DFT1	447T1	10
DFT1	451T1	6
DFT1	458T1	6
DFT1	471T1	7
DFT1	473T3	9
DFT1	477T3	14
DFT1	528T2	12
DFT2	637T1	41
DFT2	637T2	34
DFT2	638T1	42
DFT1	805T1	7
DFT2	809T1	32
DFT2	812T1	49
DFT1	812T2	7
DFT1	818T2	5
DFT2	818T3	40
DFT1	876T1	6
DFT1	998T1	10
DFT1	1011T1	8
DFT1	1058T1	6
DFT1	1059T2	8
DFT1	1071T1	7
DFT1	1191T1	6
DFT2	1334T1	164
DFT2	1509T1	75
DFT2	1509T2	55
DFT2	1509T3	47
DFT2	1509T4	86
DFT2	1515T1	111
DFT2	1524T1	45
DFT2	1525T1	167
DFT2	1528T	139
DFT2	1529T2	133
DFT2	1529T3	118
DFT2	1529T4	131
DFT2	1529T6	116
DFT2	1529T7	111
DFT2	1530T2	86
DFT2	1531T1	105
DFT2	1531T2	98
DFT2	1531T3	97
DFT2	1532T1	108
DFT2	1534T1	78
DFT2	1538T1*	90*
DFT2	1538T2	76
DFT2	1538T3	67
DFT2	1545T1	44
DFT2	1545T2	37
DFT2	1548T1	38
DFT2	1553T1	108
DFT2	1553T2	110

## Sheet: Table S4B
Table S4B
LINE-1 insertion summary for DFT1 tumours.
LINE-1 INSERTION ID	CALLER	LINE-1 INSERTION TYPE	CONCORDANT WITH DFT1 TREE	CHROM1	ORIGINAL POS1	TIGRA POS1	STRAND1	NCBI ANNOTATION1	ENSEMBL ANNOTATION1	COSMIC1	CHROM2	ORIGINAL POS2	TIGRA POS2	STRAND2	NCBI ANNOTATION2	ENSEMBL ANNOTATION2	COSMIC2	QUAL	FILTER	INFO	MANTA ASSEMBLY (LEFT)	MANTA ASSEMBLY (RIGHT)	TIGRA-ASSEMBLY BREAKPOINT TYPE(S)	TIGRA-ASSEMBLY LENGTH	TIGRA-ASSEMBLY SEQUENCE	TIGRA-ASSEMBLY ALTERNATIVES	377T1	52T2	88T	84T1	209T3	818T2	812T2	63T3	368T1	78T	458T1	372T1	446T1	805T1	451T1	421T1	208T2	477T3	379T1	998T1	367T1	18T	49T1
1	RetroSeq	solo-L1	YES	1	84700884	84701690	+		BSN		1	84700892	84701715	-		BSN				MEINFO=LINE1,84700884,84700892,NA;NOT_VALIDATED;SVTYPE=INS			Non-templated sequence insertion	24	TTTCTTGAGTGTCTTATGTTCTCT
2	RetroSeq	solo-L1	YES	1	111285482		+				1	111285483		-						MEINFO=LINE1,111285482,111285483,NA;NOT_VALIDATED;SVTYPE=INS									124
3	RetroSeq	solo-L1	YES	1	161005940	161005944	+	CMYA5			1	161005941	161005944	-	CMYA5					MEINFO=LINE1,161005940,161005941,NA;NOT_VALIDATED;SVTYPE=INS			Blunt-end fusion	0	-	161005932] TATGTATATATATATATATATATATATATACATA [161005932
4	RetroSeq	solo-L1	YES	1	167313918	167313585	+				1	167313919	167313607	-						MEINFO=LINE1,167313918,167313919,NA;NOT_VALIDATED;SVTYPE=INS			Microhomology	4	CTGT																					13
5	RetroSeq	solo-L1	YES	1	178277967		+				1	178277968		-						MEINFO=LINE1,178277967,178277968,NA;NOT_VALIDATED;SVTYPE=INS
6	SvABA	3' transduction	YES	1	191642338	191643114	+				3	475337547	475337042	-	ARHGAP42	ARHGAP42		25	PASS	DISC_MAPQ=60;EVDNC=DSCRD;IMPRECISE;MAPQ=60;MATEID=438180196:1;MATENM=-1;NM=-1;NUMPARTS=0;SCTG=1:191642338(+)-3:475337547(-)__1_191634801_191659801D;SPAN=-1;SVTYPE=BND			Microhomology	18	TTTTTTTTTTTTTTTTTT	191643115(33)--TTTTTTTTTTTTTTTTTT--475337042(60); 191643133(33)--AAAAAAAAAAAAAAAAAA--475337059(59)	0	0	0	0	0	0	0	0	0	0	0	0	0	0	0	0	0	0	0	0	0	0	0
7	RetroSeq	solo-L1	YES	1	207022318		+				1	207022319		-						MEINFO=LINE1,207022318,207022319,NA;NOT_VALIDATED;SVTYPE=INS													21
8	RetroSeq	solo-L1	YES	1	209280548		+				1	209280549		-						MEINFO=LINE1,209280548,209280549,NA;NOT_VALIDATED;SVTYPE=INS							65
9	SvABA	3' transduction	YES	1	228393642	228393523	+	LOC116419196	ENSSHAG00000025516		6	12564887	12564888	-	ADGRA3	ADGRA3		25	PASS	DISC_MAPQ=57;EVDNC=DSCRD;IMPRECISE;MAPQ=57;MATEID=57436412:1;MATENM=-1;NM=-1;NUMPARTS=0;SCTG=1:228393642(+)-6:12564887(-)__1_228374233_228399233D;SPAN=-1;SVTYPE=BND			Non-templated sequence insertion	313	AACAATTGTTGGCTTTTCACCCTATGGATAACTACGCAGTGATGCAATCAAAACTAAACTGGATTTATAGTCAAAGGATCTGGGTTCCAATCTCCTCTGTTACTTACTACTGTGTAACCTTGGACAAGAGGCTTTCTTTTTTTTTTTTGGGTGTAGTGGCTAGAAACTGGAAAATGAATGGATGCCCATCAATTGGAGAATGGCTAGGTAAATTGTGGTATATGAATGTTATGGAATATTATTGTCCTGTAAGAAATGACCAGCAGGATGAATACAGAGAGGATTGGCAAGACTTACATGAACTGATGCTAAG	228393526] AAAATGCTGACCACATCCAAAGAAAGAACTAGGGAGTATAAATGTAGACCACAGCATAGCATTTTCTTTTCTTTTCTTTTTCTTTCTTGTGTTTTTTTTTTCTCTTTTGTTCTGAATCTTCTTTCACAATATGATTAATGTGGAAGTAGCATGATTGAACATTTATAACTTTTATCAGCTTGCTTGCTGTCTTGGGAGAGGGAAAGACAGAGAAAAAAAACTGGCCCTCAAAATCTTAACAGAGATGAATGTTAAGAGAATGTAATCAGAAAAATACTACTTAAAAATAATTTGAGTAAAGACATATAACGAAGAAAAGTAATTTTTTTTTTTTTTTTTGCAGGAGAGACAAAGTTGGGATGAAGAACTTATAAAATCGGCAAGAGAT…	0	0	0	0	0	0	0	0	0	0	0	9	13	0	0	0	0	0	0	0	0	0	0
10	RetroSeq	solo-L1	YES	1	272246945		+	LOC100932504	ENSSHAG00000018918		1	272246946		-	LOC100932504	ENSSHAG00000018918				MEINFO=LINE1,272246945,272246946,NA;NOT_VALIDATED;SVTYPE=INS																		20
11	RetroSeq	solo-L1	YES	1	294034741		+	KANK1	ENSSHAG00000005856		1	294034742		-	KANK1	ENSSHAG00000005856				MEINFO=LINE1,294034741,294034742,NA;NOT_VALIDATED;SVTYPE=INS
12	RetroSeq	solo-L1	YES	1	334403149		+				1	334403150		-						MEINFO=LINE1,334403149,334403150,NA;NOT_VALIDATED;SVTYPE=INS							16
13	SvABA	3' transduction	NO	1	337216047	337216124	-				6	85785737	85785690	-	RAPGEF2	RAPGEF2		33	PASS	DISC_MAPQ=22;EVDNC=DSCRD;IMPRECISE;MAPQ=22;MATEID=232286209:1;MATENM=-1;NM=-1;NUMPARTS=0;SCTG=1:337216047(-)-6:85785737(-)__1_337215245_337240245D;SPAN=-1;SVTYPE=BND			Microhomology	347	TTTTTTTTTTTTTTTTATTTAATAGCCTTTTATTTACAGGATATATATATGGGTAACTTTACAGCATTAACAATTGCCAAACCTCTTGTTCCAATTTTTCACCTCTTACCCCCCCCCACCCCCTCCTCTAAATGGCAGGATGACCAGTAGATGTTAAATATATTAAAATATAACTTAGATACACAATAAGTATACATGACCAAAACATTATTTTGCTGTACAAAAAGAATCAGACTCTGAATTATTGTACAATTAGCTTGTGAAGGAAATCAAAGATGCAGGTGTGCATAAATATAGGTATTGGGAATTCAATGTAATGGTTTTTAGTCATCTCCCAGAGCTCTTTT	337216124(6124)--TTTTTTTTTTTTTTTTATTTAATAGCCTTTTATTTACAGGATATATATATGGGTAACTTTACAGCATTAACAATTGCCAAACCTCTTGTTCCAATTTTTCACCTCTTACCCCCCCCCCCCCCCTCCTCTAAATGGCAGGATGACCAGTAGATGTTAAATATATTAAAATATAACTTAGATACACAATAAGTATACATGACCAAAACATTATTTTGCTGTACAAAAAGAATCAGACTCTGAATTATTGTACAATTAGCTTGTGAAGGAAATCAAAGATGCAGGTGTGCATAAATATAGGTATTGGGAATTCAATGTAATGGTTTTTAGTCATCTCCCAGAGCTCTTTT--85785690(6037); 337216124(6124)--…	0	0	0	0	0	0	0	0	0	0	0	0	0	0	0	0	0	0	0	0	0	0	0
14	RetroSeq	solo-L1	YES	1	370290068	370289076	+				1	370290069	370290094	-						MEINFO=LINE1,370290068,370290069,NA;NOT_VALIDATED;SVTYPE=INS			Non-templated sequence insertion	12	TTTTTTTTTGTT	370289069(76)--TTTTTTT--370290094(94); 370290094] AACAAAAAAAAA [370289076; 370289068(76)--TTTTTTTT--370290094(94)
15	RetroSeq	solo-L1	NO	1	413578143	413577074	+		CDH12		1	413578167	413578353	-		CDH12				MEINFO=LINE1,413578143,413578167,NA;NOT_VALIDATED;SVTYPE=INS			Non-templated sequence insertion	2	GG			73
16	RetroSeq	solo-L1	NO	1	459063937	459064641	+	NKAIN3			1	459063955	459064667	-	NKAIN3					MEINFO=LINE1,459063937,459063955,NA;NOT_VALIDATED;SVTYPE=INS			Microhomology	26	TATATATATATATATATATATATATA	459064641(67)--TATATATATATATATATATATATATA--459064671(71); 459064698(98)--TATATATATATATATATATATATATA--459064672(98)																		10				13
17	MSG	solo-L1	NO	1	459822089	459821820	+	LOC100923835	ASPH		1	459822179	459822852	-	LOC100923835	ASPH		190	PASS	ABHet=0.3269;ABHetMulti=0.3269,0.6731;ABHom=0.9994;ABHomMulti=0.9994,-1;AC=1;AF=0.002475;AN=404;CR=0;CRal=0,0;CRalt=0;END=459822179;MMal=29595,63;MMalt=0.286364;MQ=60;MQSal=30592368,79200;MQalt=60;MQsquared=43091449;MaxAAS=17;MaxAASR=0.3269;MaxAltPP=17;NHet=1;NHomAlt=0;NHomRef=201;NUM_MERGED_SVS=1;PASS_AC=1;PASS_AN=398;PASS_ratio=0.9851;QD=19;QDalt=19;RefLen=1;SB=0.528;SBAlt=0.5;SBF=4495,11;SBF1=…			Non-templated sequence insertion	87	TTTTCTCTTTTTTTTTTTTTTTTTTTTATTTTATTATTATATTATATGGGTGACGGCCCGGGGGGGGGGGGGGGGGGGGGGGGGTGG	459821145] GGGCCGTCACCCATATAATATAATAATAAAATAAAAAAAAAAAAAAAAAAAAGAGAAAA [459821820; 459821141] AGGGAGGTAAAGGGGGGGGGAAAAAAAATGGAAAAAAAAAAAGTAAGA [459821814; 459821141] AGGGAGGTAAAGGGGGGGGGAAAAAAAATGGAAAAAAAAAAAGTAAGA [459821810; 459821135(35)--GGGGG--459822852(52); 459821127(27)--GGGGG--459822852(52)	0/73	0/64	0/48	0/38	0/69	0/51	0/32	0/53	0/83	0/66	0/39	0/77	0/97	0/61	0/57	0/42	0/72	0/53	0/43	0/88	0/66	0/59	0/67
18	RetroSeq	solo-L1	YES	1	462315209		+				1	462315560		-						MEINFO=LINE1,462315209,462315560,NA;NOT_VALIDATED;SVTYPE=INS
19	RetroSeq	solo-L1	YES	1	468821190		+	ATP6V1H	ATP6V1H		1	468821191		-	ATP6V1H	ATP6V1H				MEINFO=LINE1,468821190,468821191,NA;NOT_VALIDATED;SVTYPE=INS
20	RetroSeq	solo-L1	YES	1	469707406		+				1	469707407		-						MEINFO=LINE1,469707406,469707407,NA;NOT_VALIDATED;SVTYPE=INS
21	RetroSeq	3' transduction	NO	1	490916354	490916447	+	TTC39C	TTC39C		3	338436314	338436607	-						MEINFO=LINE1,338435502,338437125,NA;NOT_VALIDATED;SVTYPE=INS			Non-templated sequence insertion	9	CAGGCCCTT	490916307(517)--AGCAAAATAATGTTTTGGTCATGTATACTTATTGTGTATCTAAGTTATATTTTAATATATTTAACATCTACTGGTCATCCTGCCATCTAGGGGAGGGGGGGGTAAGAGGTGAAAAATTGGAACAAGAGGTTTGGCAATTGTTAATGCTGTAAAGTTACCCATGTATATATCCTGTAAATAAAAGGCTATTAAATAAATTAAAAAAAAAAA--338436804(7014); 490916307(517)--AGCAAAATAATGTTTTGGTCATGTATACTTATTGTGTATCTAAGTTATATTTTAATATATTTAACATCTACTGGTCATCCTGCCATCTAGGGGAGGGGGGGGTAAGAGGTGAAAAATTGGAACAAGAGGTTTGGCAAT…													387
22	MSG	solo-L1	YES	1	492126085	492126094	+	RBBP8	RBBP8		1	492126086	492126086	-	RBBP8	RBBP8		13728	PASS	ABHet=0.6011;ABHetMulti=0.6011,0.3989;ABHom=0.9973;ABHomMulti=0.9998,0.9342;AC=74;AF=0.1832;AN=404;CR=0;CRal=0,0;CRalt=0;END=492126085;LEFT_SVINSSEQ=TCTAACCAGAGATTTCTTTTTTTTTTTTTTTTTTTTTTTTTTTTTTTTTTTTTTTTTTTTTTTTTTTTTT;MMal=14321,995;MMalt=0.0699227;MQ=62;MQSal=24710400,959202;MQalt=26;MQsquared=42986674;MaxAAS=53;MaxAASR=0.9767;MaxAltPP=53;NHet=60;NHomAlt=7;NHomRef=135;NUM_MERGED_SVS=55;PASS_AC…	TCTAACCAGAGATTTCTTTTTTTTTTTTTTTTTTTTTTTTTTTTTTTTTTTTTTTTTTTTTTTTTTTTTT	TAACACTGCTGGATCAAAGGGTATGCACAGTTTGATAACTTTTTGAGCATAGTTCCAAACTACTCTCCAAAAT	Non-templated sequence insertion	846	GGTTTTTTTTTTTTTTTTTTTTTTTTTCTTTTTTTTTTTTTTTTTTTTTTTATTTAATAGCCTTTAATTTACAGGATATATACATGGGTAACTTTACAGCATTAACAACTGCCAAACCTCTTGTTCCAATTTTTCACCTCTTACCCCCCCCCCACCCCCTCCCCTAAATGGCAGGATGACCAGTAGATGTTAAATATATTAAAATATAACTTAGATACACAATAAGTATACATGACCAAAACATTATTTTGCTGTACAAAAAGAATCAGACTCTGAATTATTGTACAATTAGCTTGTGAAGGAAATCAAAGATGCAGGTGTGCATAAATATAGGGACTGGGAATTCAATGTAATGGTTTTTAGTCATCTCCCAGAGTTCTTTTTCTGGGTATAGTTAGT…	492126094] GGTTTTTTTTTTTTTTTTTTTTTTTTTCTTTTTTTTTTTTTTTTTTTTTTTTATTTAATAGCCTTTAATTTACAGGATATATACATGGGTAACTTTACAGCATTAACAACTGCCAAACCTCTTGTTCCAATTTTTCACCTCTTACCCCCCCCCCACCCCCTCCCCTAAATGGCAGGATGACCAGTAGATGTTAAATATATTAAAATATAACTTAGATACACAATAAGTATACATGACCAAAACATTATTTTGCTGTACAAAAAGAATCAGACTCTGAATTATTGTACAATTAGCTTGTGAAGGAAATCAAAGATGCAGGTGTGCATAAATATAGGGACTGGGAATTCAATGTAATGGTTTTTAGTCATCTCCCAGAGTTCTTTTTCTG…	34/50	53/66	31/33	30/39	45/61	28/50	13/25	39/47	8/12	25/82	27/30	5/10	35/58	30/48	6/12	4/7	23/48	9/19	3/6	33/37	4/8	27/43	29/43
23	RetroSeq	solo-L1	NO	1	499701012		+	AKAIN1			1	499701028		-	AKAIN1					MEINFO=LINE1,499701012,499701028,NA;NOT_VALIDATED;SVTYPE=INS															8									8
24	RetroSeq	solo-L1	YES	1	509751995		+				1	509751996		-						MEINFO=LINE1,509751995,509751996,NA;NOT_VALIDATED;SVTYPE=INS																						16
25	RetroSeq	solo-L1	YES	1	512217283		+				1	512217284		-						MEINFO=LINE1,512217283,512217284,NA;NOT_VALIDATED;SVTYPE=INS																						17
26	RetroSeq	solo-L1	YES	1	544778607		+				1	544778608		-						MEINFO=LINE1,544778607,544778608,NA;NOT_VALIDATED;SVTYPE=INS																													20
27	RetroSeq	solo-L1	NO	1	590807823		+				1	590808184		-						MEINFO=LINE1,590807823,590808184,NA;NOT_VALIDATED;SVTYPE=INS							32				48
28	RetroSeq	solo-L1	NO	1	596711820		+	CSMD3	CSMD3	YES	1	596711821		-	CSMD3	CSMD3	YES			MEINFO=LINE1,596711820,596711821,NA;NOT_VALIDATED;SVTYPE=INS
29	RetroSeq	solo-L1	YES	1	612541197	612540767	+	NSMCE2	NSMCE2		1	612541838	612541317	-	NSMCE2	NSMCE2				MEINFO=LINE1,612541197,612541838,NA;NOT_VALIDATED;SVTYPE=INS			Microhomology	548	AAGAAATGACCAACAGGATAATTTCAGAAAGGCCTGGAGAGACTTACACGAACTGATGCTGATTGAAATGAGCAGGACCAGGAGATCATTATAGACTTCAACAACAATACTATATGATGACCAGTTCTGATGGACCAGGCCATCCTCAGCAAAGAGATCAACCAAATCATTTCTAATGGAGCAGTAATGAACTGAACTAGCTACGCCCAGAAAAAGAACTCGGGGAGATGACTAAAAACCATTACATTGAATTCACAATCCCTATATTTATGCACACCTGCATTTTTTATTTCCTTCACAAGCTAATTGTACAATAATTCAGAGTCTGATTCTTTTTGTACAGCAAAATAATGTTTTGGTCTTGTATACTTATTGTGTATCTAAGTTATATTTTAATAT…	612540761(1315)--AAGAAATGACCAACAGGATAATTTCAGAAAGGCCTGGAGAGACTTACACGAACTGATGCTGAGTGAAATGAGCAGGACCAGGAGATCATTATATACTTCAACAACAATACTATATGATGACCAGTTCTGATGGACCAGGCCATCCTCAGCAACGAGATCAACCAAATCATTTCTAATGGAGCAGTAATGAACTGAACTAGCTATGCCCAGAAAAAGAACTCTGGGAGATGACTAAAAACCATTACATTGAATTCCCAATCCCTATATTTATGCACACCTGCATTTTTGATTTCCTTCACAAGCTAATTGTACAATATTTCAGAGTCTGATTCTTTTTGTACAGCAAAATAACGTTTTGGTCATGTATACTTATTGTGTATCT…										146
30	RetroSeq	solo-L1	NO	1	642886011	642886013	+	DGAT1	DGAT1		1	642886015	642886129	-	DGAT1	DGAT1				MEINFO=LINE1,642886011,642886015,NA;NOT_VALIDATED;SVTYPE=INS			Non-templated sequence insertion	65	TTTTTTTTTTTTTTTTATTTTTTTTTTTTTTTTTTTTTTTTCATTTTTTTAATTTTTTTGGGGGG	642886129] CCCCCCAAAAAAATTAAAAAAATGAAAAAAAAAAAAAAAAAAAAAAAATAAAAAAAAAAAAAAAA [642886013; 642886129] CCCCCCAA [642886020; 642886020] TTGGGGGG [642886129			104						97
31	MSG	solo-L1	YES	1	687649517	687649892	+				1	687649527	687649862	-				16029	PASS	ABHet=0.3715;ABHetMulti=0.3715,0.6285;ABHom=0.999;ABHomMulti=0.999,-1;AC=66;AF=0.1634;AN=404;CR=0;CRal=0,0;CRalt=0;END=687649522;LEFT_SVINSSEQ=ATTTGTCTGGGCTCACACAACTAATACATGTCTAAGGCTGGATTCTAGATCAGGGATTCCTGACTCAATAC;MMal=19420,0;MMalt=0;MQ=61;MQSal=34423200,0;MQalt=0;MQsquared=42667200;MaxAAS=43;MaxAASR=0.5455;MaxAltPP=43;NHet=66;NHomAlt=0;NHomRef=136;NUM_MERGED_SVS=1;PASS_AC=66;PASS_AN=404;PASS_r…	ATTTGTCTGGGCTCACACAACTAATACATGTCTAAGGCTGGATTCTAGATCAGGGATTCCTGACTCAATAC	GAATAATAATAATGATAAAAATAGCCAAATCTTTTAAATGTAGTAAGAGAGTAATTAGAGGGAAAGTGTGTGA	Microhomology	22	TTTTTTTTTTTTTTTTTTTTTT	687649896(914)--TTTTTTTTTTTTTTTTTT--687649862(80); 687649899(914)--TTTTTTTTTTTTTTT--687649862(77); 687649900(14)--TTTTTTTTTTTTTT--687649862(76); 687649914] TTTGCCCTTTGG [687649862; 687649914] TTGTTTTTTTTTTTTTTTTTTTTTTAATGCCTTTGG [687649862	19/66	21/75	39/73	26/64	22/51	26/56	18/50	23/65	21/59	20/86	14/59	38/97	23/85	37/110	29/69	23/59	16/64	21/67	22/41	43/82	27/69	33/102	28/79
32	RetroSeq	solo-L1	YES	1	707658279		+	TCN2-E7	ENSSHAG00000027869-E7		1	707658447		-	TCN2	ENSSHAG00000027869				MEINFO=LINE1,707658279,707658447,NA;NOT_VALIDATED;SVTYPE=INS							72	102	38	57	93	84	56	84	110	80	45	111	92	84	67	68		111	47	113	64	116	74
33	RetroSeq	solo-L1	YES	2	39658276		+	WDR59	WDR59		2	39658277		-	WDR59	WDR59				MEINFO=LINE1,39658276,39658277,NA;NOT_VALIDATED;SVTYPE=INS
34	RetroSeq	solo-L1	NO	2	45063845		+	TCF25	TCF25		2	45063860		-	TCF25	TCF25				MEINFO=LINE1,45063845,45063860,NA;NOT_VALIDATED;SVTYPE=INS																	31						22
35	MSG	solo-L1	YES	2	63233056	63231996	+				2	63233106	63232591	-				255	PASS	ABHet=0.4769;ABHetMulti=0.4769,0.5231;ABHom=1;ABHomMulti=1,-1;AC=1;AF=0.002475;AN=404;CR=0;CRal=0,0;CRalt=0;END=63233106;MMal=21593,69;MMalt=0.222581;MQ=60;MQSal=45867136,111600;MQalt=60;MQsquared=47134336;MaxAAS=31;MaxAASR=0.4769;MaxAltPP=31;NHet=1;NHomAlt=0;NHomRef=201;NUM_MERGED_SVS=1;PASS_AC=1;PASS_AN=404;PASS_ratio=1;QD=25;QDalt=25;RefLen=1;SB=0.5184;SBAlt=0.4194;SBF=6608,13;SBF1=3412,7;SBF2…			Microhomology	25	TTTTTTTTTTTTTTTTTTTTTTGGT	63231995(95)--TTTTTTTTTTTTTTTTTTTTT--63232591(612); 63231973(94)--AAAAAAAAAAAAAAAAAAAAA--63232609(609); 63231973(94)--AAAAAAAAAAAAAAAAAAAAA--63232607(607)	0/86	0/117	0/80	0/41	0/105	0/74	0/52	0/96	0/109	0/80	0/38	0/105	0/127	0/78	0/70	31/65	0/102	0/99	0/56	0/117	0/79	0/83	0/90
36	RetroSeq	solo-L1	YES	2	98062449	98061123	+				2	98062450	98062548	-						MEINFO=LINE1,98062449,98062450,NA;NOT_VALIDATED;SVTYPE=INS			Microhomology	193	AATGATCTCCTGGTTCTGCTCATTTCACTCAGCATCAGTTCATGTAAGTCTCTCCAGGCCTTTCTGAAATTATCCTGTTGGTCATTTCTTACAGAACAGTAATATTCCATAATTTTCATATACCACAATTTATTCAACCATTCTCCAACTGATGGACATCCATTCAGTTTCCAGTTTTTAGCCACTACAAAAA			39
37	RetroSeq	solo-L1	NO	2	106797934		+	WDPCP	WDPCP		2	106797954		-	WDPCP	WDPCP				MEINFO=LINE1,106797934,106797954,NA;NOT_VALIDATED;SVTYPE=INS																57												68
38	MSG	solo-L1	YES	2	115184935	115184951	+				2	115184936	115184936	-				171	PASS	ABHet=0.2;ABHetMulti=0.2,0.8;ABHom=1;ABHomMulti=1,-1;AC=1;AF=0.002475;AN=404;CR=0;CRal=0,0;CRalt=0;END=115184935;LEFT_SVINSSEQ=TATCTGTCAATAATCTTTTTTTTTTTTTTTTTTTTTTTTTTTTTTTTTTTTTTTTTTTTTTTTTTTTTTTTTTTTTTTT;MMal=19721,64;MMalt=0.336842;MQ=60;MQSal=38743200,50400;MQalt=52;MQsquared=44701200;MaxAAS=19;MaxAASR=0.2;MaxAltPP=19;NHet=1;NHomAlt=0;NHomRef=201;NUM_MERGED_SVS=1;PASS_AC=1;PASS_AN=402;PASS_r…	TATCTGTCAATAATCTTTTTTTTTTTTTTTTTTTTTTTTTTTTTTTTTTTTTTTTTTTTTTTTTTTTTTTTTTTTTTTT	CCCCCCCACCCCCTCCCCTAAATGGCAGGATGACCAGTAGATGTTAAATATATTAAAATATAACTTAGA	Non-templated sequence insertion	188	TTTTTTTTTTTTTTTTTTTTTTTTATTTAATAGCCTTTAATTTACAGGATATATACATGGGTAACTTTACAGCATTAACAATTGCCAAACCTCTTGTTCCAATTTTTCACCTCTTACCCCCCCCCCACCCCCTCCCCTAAATGGCAGGATGACCAGTAGATGTTAAATATATTAAAATATAACTTAGA		0/78	0/82	0/50	0/57	0/90	0/72	0/47	0/66	0/89	0/84	0/47	0/75	0/97	0/88	0/78	0/57	0/84	0/92	0/60	0/136	0/85	19/95	0/69
39	RetroSeq	solo-L1	YES	2	125595318		+	TACC1	TACC1		2	125595319		-	TACC1	TACC1				MEINFO=LINE1,125595318,125595319,NA;NOT_VALIDATED;SVTYPE=INS
40	RetroSeq	solo-L1	YES	2	156519505		+	MACROD2			2	156519506		-	MACROD2					MEINFO=LINE1,156519505,156519506,NA;NOT_VALIDATED;SVTYPE=INS									18
41	RetroSeq	solo-L1	NO	2	191638106	191638106	+				2	191638113	191638083	-						MEINFO=LINE1,191638106,191638113,NA;NOT_VALIDATED;SVTYPE=INS			Non-templated sequence insertion	23	TTTTTTTTTTTTTTTTTTTTTAA	191638101] TTTTTTTTTTTTTTTTTTTTTTTTTAA [191638083; 191638100] TTTGTTTTTTTTTTTTTTTTTTTTTTTTTAA [191638083; 191638101] TTTTTTTTTTTTTTTTTTTTTTTTGCTTTATTGTTTCTTTTTTTTTCAACAAATATTTTATTTTTTTTTTTTTTTTTTTTTTTTCATTTCTTATTTTTTATGATCAATTTTTTTCTTTATT [191638191; 191638100] TTTTCATTTCTTATTTTTTATGATCAATTTTTTTCTTTATT [191638191			64
42	RetroSeq	solo-L1	YES	2	193886096		+				2	193886097		-						MEINFO=LINE1,193886096,193886097,NA;NOT_VALIDATED;SVTYPE=INS																								27
43	RetroSeq	solo-L1	NO	2	205500964		+	CDH13	CDH13		2	205501117		-	CDH13	CDH13				MEINFO=LINE1,205500964,205501117,NA;NOT_VALIDATED;SVTYPE=INS
44	RetroSeq	solo-L1	YES	2	277727925		+				2	277727926		-						MEINFO=LINE1,277727925,277727926,NA;NOT_VALIDATED;SVTYPE=INS
45	RetroSeq	solo-L1	NO	2	320209308		+	KCNH5	KCNH5		2	320209309		-	KCNH5	KCNH5				MEINFO=LINE1,320209308,320209309,NA;NOT_VALIDATED;SVTYPE=INS																							29
46	RetroSeq	solo-L1	YES	2	325629750	325628293	+	GPHN	GPHN	YES	2	325629751	325629624	-	GPHN	GPHN	YES			MEINFO=LINE1,325629750,325629751,NA;NOT_VALIDATED;SVTYPE=INS			Microhomology	37	AAAAAGTTATCAAACTGTGCATACCCTTTGATCCAGC													32
47	MSG	solo-L1	YES	2	334197286	334196953	+				2	334197287	334197774	-				105	PASS	ABHet=0.2432;ABHetMulti=0.2432,0.7568;ABHom=1;ABHomMulti=1,-1;AC=1;AF=0.002475;AN=404;CR=0;CRal=0,0;CRalt=0;END=334197287;LEFT_SVINSSEQ=TCACTGATTTTCTTTTTTTTTTTTAATTTAATAGCCTTTTATTTACAGTTTATATGCATGGGTAACTTTACAGCATTA;MMal=125946,1549;MMalt=17.2111;MQ=35;MQSal=6907896,55837;MQalt=79;MQsquared=7110620;MaxAAS=9;MaxAASR=0.2432;MaxAltPP=9;NHet=1;NHomAlt=0;NHomRef=201;NUM_MERGED_SVS=295;PASS_AC=1;PASS_AN…	TCACTGATTTTCTTTTTTTTTTTTAATTTAATAGCCTTTTATTTACAGTTTATATGCATGGGTAACTTTACAGCATTA	CCTTTCCCTTCTTTATAATCTCTTTGGGATATAAGCCCAGCAGTAACACCGCTGGATCAAAGGGTAATGT	Non-templated sequence insertion	9	TTGTGCAAT		0/27	0/43	9/37	0/33	0/33	0/35	0/36	0/36	0/59	0/29	0/22	0/38	0/36	0/43	0/22	0/36	0/31	0/53	0/22	0/44	0/46	0/53	0/35
48	RetroSeq	solo-L1	YES	2	338963657		+				2	338963658		-						MEINFO=LINE1,338963657,338963658,NA;NOT_VALIDATED;SVTYPE=INS
49	RetroSeq	solo-L1	YES	2	359555048		+				2	359555049		-						MEINFO=LINE1,359555048,359555049,NA;NOT_VALIDATED;SVTYPE=INS																								33
50	RetroSeq	solo-L1	YES	2	363559364		+				2	363559365		-						MEINFO=LINE1,363559364,363559365,NA;NOT_VALIDATED;SVTYPE=INS
51	RetroSeq	solo-L1	YES	2	363822937		+				2	363822938		-						MEINFO=LINE1,363822937,363822938,NA;NOT_VALIDATED;SVTYPE=INS
52	RetroSeq	solo-L1	YES	2	373514718		+				2	373514719		-						MEINFO=LINE1,373514718,373514719,NA;NOT_VALIDATED;SVTYPE=INS									45
53	RetroSeq	solo-L1	YES	2	388355386		+				2	388355387		-						MEINFO=LINE1,388355386,388355387,NA;NOT_VALIDATED;SVTYPE=INS																					6
54	RetroSeq	solo-L1	NO	2	401914182	401914061	+	TENM2	ENSSHAG00000014303		2	401914186	401914141	-	TENM2	ENSSHAG00000014303				MEINFO=LINE1,401914182,401914186,NA;NOT_VALIDATED;SVTYPE=INS			Non-templated sequence insertion	12	TTTTATATGATC	401914141] GATCATATAAAA [401914061	19																	18
55	MSG	solo-L1	YES	2	423994245	423994260	+				2	423994246	423994246	-				10386	PASS	ABHet=0.2823;ABHetMulti=0.2823,0.7177;ABHom=0.996;ABHomMulti=0.996,-1;AC=58;AF=0.1436;AN=404;CR=0;CRal=0,0;CRalt=0;END=423994245;LEFT_SVINSSEQ=TGTGAAAGTGCTTTTTTTTTTTTTTTTTTTTTTTTTTTTAATTTAATAGCCTTTTATTTACAGGATATATACATGGGTA;MMal=18004,3000;MMalt=0.331492;MQ=61;MQSal=32270400,1886400;MQalt=46;MQsquared=42847200;MaxAAS=36;MaxAASR=0.4423;MaxAltPP=36;NHet=58;NHomAlt=0;NHomRef=144;NUM_MERGED_SVS=6;PASS…	TGTGAAAGTGCTTTTTTTTTTTTTTTTTTTTTTTTTTTTAATTTAATAGCCTTTTATTTACAGGATATATACATGGGTA	GTATATAATGATCTCCTGGTCCTGCTCATTTCACTCAGCATCAGTTCGTGTAAGTCTCTCCAGGCCTT	Non-templated sequence insertion	534	TTTTTTTTTTTTTTTTTTTTTAATTTAATAGCCTTTTATTTACAGGATATATACATGGGTAACTTTACAGCATTAACAATTGCCAAACCTCTTGTTCCAATTTTTCACCTCTTACCCCCCCACCCCCTCCCCTAAATGGCAGGATGACCAGTAGATGTTAAATATATTAAAATATAACTTAGATACATAATAAGTATACATGACCAAAACATTATTTTGCTGTACAAAAAGAATCAGACTCTGAATTATTGTACAATTAGCTTGTGAAGGAAATCAAAAATGCAGGTGTGCATAAATATAGGGATTGGGAATTCAATGTAATGGTTTTTAGTCATCCCCCAGAGTTCTTTTTCTGGGTATAGCTGGTTCAGTTCATTACTGCTCCATTAGAAATGATTT…	423994260] TTTTTTTTTTTTTTAATTTAATAGCCTTTTATTTACAGGATATATACATGGGTAACTTTACAGCATTAACAATTGCCAAACCTCTTGTTCCAATTTTTCACCTCTTACCCCCCCACCCCCTCCCCTAAATGGCAGGATGACCAGTAGATGTTAAATATATTAAAATATAACTTAGATACATAATAAGTATACATGACCAAAACATTATTTTGCTGTACAAAAAGAATCAGACTCTGAATTATTGTACAATTAGCTTGTGAAGGAAATCAAAAATGCAGGTGTGCATAAATATAGGGATTGGGAATTCAATGTAATGGTTTTTAGTCATCCCCCAGAGTTCTTTTTCTGGGTATAGCTGGTTCAGTTCATTACTGCTCCATTAGAAATG…	24/75	24/78	21/67	10/41	16/68	6/38	8/45	18/55	16/56	10/55	8/42	23/84	17/73	26/82	18/41	11/48	3/57	19/72	15/48	24/69	17/46	14/65	13/68
56	MSG	solo-L1	NO	2	424958030	424958381	+	PTPRT	ENSSHAG00000029101	YES	2	424958085	424959347	-	PTPRT	ENSSHAG00000029101	YES	765	PASS	ABHet=0.4709;ABHetMulti=0.4709,0.5291;ABHom=0.9994;ABHomMulti=0.9994,-1;AC=3;AF=0.007426;AN=404;CR=0;CRal=0,0;CRalt=0;END=424958085;MMal=25810,339;MMalt=0.322857;MQ=60;MQSal=44838000,377001;MQalt=60;MQsquared=45578601;MaxAAS=36;MaxAASR=0.5217;MaxAltPP=36;NHet=3;NHomAlt=0;NHomRef=199;NUM_MERGED_SVS=3;PASS_AC=3;PASS_AN=404;PASS_ratio=1;QD=25;QDalt=25;RefLen=1;SB=0.4971;SBAlt=0.4571;SBF=6195,48;SBF1…			Non-templated sequence insertion	63	AAAAAAAAAAAAAAGGTAAAAAAAAAAAAAAAAAAAAAAAAGGGAAAAAAAAAAAAAAAAAAA	424958380(403)--TTTTTTTTTTTTTTTTTTTTTTT--424959369(69); 424958439] TTTTTTTTTTTTTACCTTTTTTTTTTTTTTTTTTTTTTTTG [424959370; 424959370] CAAAAAAAAAAAAAAAAAAAAAAAAGGTAAAAAAAAAAAAAAAAAAAAAAAACAAAAAAAAAAAAAAAAAAAAAAAGGGAAAAAAAAAAAAAAAAAAA [424959347	0/95	0/108	0/81	0/64	0/94	0/71	0/63	0/83	0/129	0/89	0/49	0/112	0/129	0/104	0/65	0/91	0/81	0/116	0/56	0/82	0/101	0/106	0/91
57	RetroSeq	solo-L1	NO	2	435101532	435101508	+				2	435101718	435101678	-						MEINFO=LINE1,435101532,435101718,NA;NOT_VALIDATED;SVTYPE=INS			Microhomology	61	GAGGGAAGGAAGGAAGGAAGGGAGGAAGGAGGGAAGGAAGGAAAGAGGGAAGGAAGGAGGG	435101493(93)--GGAAGGAAGGAAGGAAGAAAGGAAGGAAGGAAGGAAGGAAGGAGGG--435101675(75); 435101431(431)--GGAAGGAGGGAAGGAAGGAGGGAAGGAGGGAA--435101667(67); 435101397(422)--CTTCCCTCCTTCCCTCTTTCCTTCC--435101663(88)																		35
58	RetroSeq	solo-L1	NO	2	464411697		+				2	464411699		-						MEINFO=LINE1,464411697,464411699,NA;NOT_VALIDATED;SVTYPE=INS																			14							16
59	RetroSeq	solo-L1	NO	2	464582353		+				2	464582996		-						MEINFO=LINE1,464582353,464582996,NA;NOT_VALIDATED;SVTYPE=INS
60	SvABA	3' transduction	YES	2	469917590	469916771	+	CHD9	CHD9		3	227205987	227205414	-	REV1	REV1		32	PASS	DISC_MAPQ=60;EVDNC=DSCRD;IMPRECISE;MAPQ=60;MATEID=490640433:1;MATENM=-1;NM=-1;NUMPARTS=0;SCTG=2:469917590(+)-3:227205987(-)__2_469913973_469938973D;SPAN=-1;SVTYPE=BND			Microhomology	372	TTTTTTTTTTATTATAGCTTTTTATTTATAAGTTATATGCATGGGTAATTTTACAGCATTGACAACTACCAAACCTTTTGTTTCAATTTTTCCCCTCTTTCCCCCCACCCCCTCCCCTAGATGGCAGGATGACCAATACATGTTAAATATATTAAAGTATAAATTAAATACAAAATAAGTATACATGTCCAAACTTATTTTGCTGTACAAAAAAGAATCAGACTCTGAAATATTGTACAATTAGCCTGTGAAGGAAATCCAAAATGCAGGCGGGCAAAAATATAGGGATTGGGAATTAAATGTAATGGCTCTTAGTCATCTCCCAGAGTTCTTTCGCTGGATGTAGCTAGTTCAGTTCATTACTGCTCCATT	469916359(6359)--TCCATCAGAACTGGTCATCATCTAGTATTGTTGTTGAAGTATATAATGATCTCCTGGTCCTGCTCATTTCACTCAGCATGAGTTTGTGTAAGTCTCTCCAGGCCTTGCTGAAATCATCCTGTTGGTCATACTTACCGAACAATAATATTCCATAAAATTCATATACCACAATTTATTCAGCCATTCTCCAATTGATAAGTTTCCACTCAGTTTCCAGGTTCTGGCCACTACATAGAGAGCTGCCACAAACACTTTTGCACATACAGGTCCCTTTCCCTTCTTTAAGATCCCTTTGGGATATAAGCCCAGTAGTAACACTGCTGGATCAAAGGGTATGTACAGTTTGATAACTTTTTGCGTAAAGTTCCAAATTGCTCT--22…	0	0	0	0	0	0	0	0	16	0	0	0	0	0	0	0	0	0	0	0	0	0	0
61	RetroSeq	solo-L1	NO	2	493634326		+				2	493634347		-						MEINFO=LINE1,493634326,493634347,NA;NOT_VALIDATED;SVTYPE=INS							27	32			33							19
62	RetroSeq	solo-L1	YES	2	501024491		+	FAM227B			2	501024492		-	FAM227B					MEINFO=LINE1,501024491,501024492,NA;NOT_VALIDATED;SVTYPE=INS											26
63	RetroSeq	solo-L1	YES	2	535441695	535442669	+				2	535443799	535443322	-						MEINFO=LINE1,535441695,535443799,NA;NOT_VALIDATED;SVTYPE=INS			Non-templated sequence insertion	2	AT																			39
64	RetroSeq	solo-L1	YES	2	561323135	561322320	+	SORCS3	SORCS3		2	561323593	561322630	-	SORCS3	SORCS3				MEINFO=LINE1,561323135,561323593,NA;NOT_VALIDATED;SVTYPE=INS			Microhomology	3	ATA
65	RetroSeq	solo-L1	NO	2	596000935		+	ARHGAP22	ARHGAP22		2	596000936		-	ARHGAP22	ARHGAP22				MEINFO=LINE1,596000935,596000936,NA;NOT_VALIDATED;SVTYPE=INS											40
66	RetroSeq	solo-L1	NO	2	602623747		+				2	602623748		-						MEINFO=LINE1,602623747,602623748,NA;NOT_VALIDATED;SVTYPE=INS
67	RetroSeq	solo-L1	YES	2	641367632		+	TMEM26	TMEM26		2	641367633		-	TMEM26	TMEM26				MEINFO=LINE1,641367632,641367633,NA;NOT_VALIDATED;SVTYPE=INS
68	MSG	solo-L1	YES	3	4691263		+				3	4691264		-				108	PASS	ABHet=0.25;ABHetMulti=0.25,0.75;ABHom=1;ABHomMulti=1,-1;AC=1;AF=0.002475;AN=404;CR=0;CRal=0,0;CRalt=0;END=4691263;LEFT_SVINSSEQ=AATCTAATGATAACTCGGGGGCGGAGCCAAGATGGCGGAGAAGACACACGCGTCTTTCT;MMal=22896,0;MMalt=0;MQ=60;MQSal=34108249,0;MQalt=0;MQsquared=38723449;MaxAAS=9;MaxAASR=0.25;MaxAltPP=9;NHet=1;NHomAlt=0;NHomRef=201;NUM_MERGED_SVS=1;PASS_AC=1;PASS_AN=396;PASS_ratio=0.9802;QD=10.8;QDalt=10.8;RE…	AATCTAATGATAACTCGGGGGCGGAGCCAAGATGGCGGAGAAGACACACGCGTCTTTCT	AAAAAAAAAAAAAAAAAAAAAAAAAAAAAAAAAAAAAAAAAAAAAAAAAAAA					0/78	0/86	0/39	0/52	0/79	0/56	0/39	0/74	0/83	0/60	0/41	0/121	0/93	0/69	0/50	0/54	0/51	0/63	0/52	0/107	0/56	0/61	0/45
69	RetroSeq	3' transduction	NO	3	15188122	15187961	+				5	102715248	102715407	-						MEINFO=LINE1,15188114,15188130,NA;NOT_VALIDATED;SVTYPE=INS			Microhomology	440	TTTTTTTTTTTTTTTTAAATTTAATAGCCTTTTATTTACAGGTTATATGTATGGGTAACTTTACAGCATTAAAAACTGCCAAACCTCTTGTTCCAATTTTTCCCCTCCTTCCCCCCACCCCCTTCCCTAGATGGCAGGATGACCAGTAGATGTTAAATATATTAAAATATAAATTAGATACACAATAAGTATACATGACCAAACCGTTATTTTGCTGTACAAAAAGAATCAGACTCTGAAATATTGTACAATTAGTTGTGAAGGAAATCAAAAATGCATGTGGGCATAAATATAGGGATTGGGAATTCAATGTAATGGTTCTTAGTCATCTCCCAGAGTTCTTTCACTGGGCGTAGCTGGTTCAGTTCATTACTGCTCCATTGGAAATGATTTGGTTGA…																							12
70	RetroSeq	solo-L1	YES	3	19473625		+				3	19473626		-						MEINFO=LINE1,19473625,19473626,NA;NOT_VALIDATED;SVTYPE=INS																							22
71	RetroSeq	solo-L1	NO	3	21917501	21916849	+				3	21917502	21916805	-						MEINFO=LINE1,21917501,21917502,NA;NOT_VALIDATED;SVTYPE=INS			Microhomology	44	ATATATATGTATATATATATATATATATATATATACATATATAT	21916797(823)--TATATATATATATATATATATATATA--21916823(823)			32
72	RetroSeq	solo-L1	NO	3	35186254		+				3	35186263		-						MEINFO=LINE1,35186254,35186263,NA;NOT_VALIDATED;SVTYPE=INS
73	RetroSeq	solo-L1	YES	3	100266486		+				3	100266613		-						MEINFO=LINE1,100266486,100266613,NA;NOT_VALIDATED;SVTYPE=INS
74	MSG, RetrSeq	solo-L1	YES	3	112733581	112733597	+	DACH1	DACH1		3	112733582	112733582	-	DACH1	DACH1		117	PASS	ABHet=0.1852;ABHetMulti=0.1852,0.8148;ABHom=1;ABHomMulti=1,-1;AC=1;AF=0.002488;AN=402;CR=0;CRal=0,0;CRalt=0;END=112733581;LEFT_SVINSSEQ=AAAAATGTAGCACTGAGAATTCAATGTAATGGTTTTTAGTCATCTCCCAGAGTTCTTTTTCTGGGTATAGCTAGCTC;MMal=18184,39;MMalt=0.26;MQ=60;MQSal=42246000,57600;MQalt=62;MQsquared=47926800;MaxAAS=15;MaxAASR=0.1852;MaxAltPP=15;NHet=1;NHomAlt=0;NHomRef=200;NUM_MERGED_SVS=1;PASS_AC=1;PASS_AN=402;…	AAAAATGTAGCACTGAGAATTCAATGTAATGGTTTTTAGTCATCTCCCAGAGTTCTTTTTCTGGGTATAGCTAGCTC	AAAAAAAAAAAAAAAAAAAAAAAAAAAAAAAAAAAAAAAAAAAAAAAAAAAAAAAAAAAAAAAAAAAA	Non-templated sequence insertion	528	GAATTCAATGTAATGGTTTTTAGTCATCTCCCAGAGTTCTTTTTCTGGGTATAGCTAGCTCAGTTCATTACTGCTCCATTAGAAATGATTTGGTTGATCTCGTTGCTGAGGATGGCCTGATCCATCAGGACTGGTCATCATCTAGTATTGTTGTTGAAGTATATAATGATCTCCTGGTCCTGCTCATTTCACTTAGCATCTATGCACACCTGCATCTTTGATTTCCTTCACAAGCTAATTGTACAATAATTCAGAGTCTGATTCTTTTTGTACAGCAAAATAATGTTTTGGTCATGTATACTTATTGTGTATCTAAGTTATATTTTAATATATTTAACATCTACTGGTCATCCTGCCATTTAGGGGAGGGGGTGGGGGGGGGGTAAGAGGTGAAAAATT…	112733597] GAATTCAATGTAATGGTTTTTAGTCATCTCCCAGAGTTCTTTTTCTGGGTATAGCTAGCTCAGTTCATTACTGCTCCATTAGAAATGATTTGGTTGATCTCGTTGCTGAGGATGGCCTGATCCATCAGGACTGGTCATCATCTAGTATTGTTGTTGAAGTATATAATGATCTCCTGGTCCTGCTCATTTCACTTAGCATCTATGCACACCTGCATCTTTGATTTCCTTCACAAGCTAATTGTACAATAATTCAGAGTCTGATTCTTTTTGTACAGCAAAATAATGTTTTGGTCATGTATACTTATTGTGTATCTAAGTTATATTTTAATATATTTAACATCTACTGGTCATCCTGCCATTTAGGGGAGGGGGTGGGGGGGGGGTAAGA…	0/92	0/112	0/53	0/35	0/54	0/35	0/43	0/39	0/70	0/55	0/42	0/93	0/88	0/115	0/57	0/51	0/61	15/81	0/66	0/98	0/76	0/61	0/92
75	RetroSeq	solo-L1	NO	3	157194522	157194559	+				3	157194565	157194516	-						MEINFO=LINE1,157194522,157194565,NA;NOT_VALIDATED;SVTYPE=INS			Non-templated sequence insertion	43	TTTGTTTTTTTTTATTTTTTTTTTTTTTTTTTATTTTTTTTTA	157194559] TTTGTTTTTTTTTAT [157194516										63
76	RetroSeq	solo-L1	NO	3	188050750	188050243	+				3	188050811	188051655	-						MEINFO=LINE1,188050750,188050811,NA;NOT_VALIDATED;SVTYPE=INS			Microhomology	1	T																	18
77	RetroSeq	solo-L1	YES	3	212823607	212824123	+				3	212823608	212824396	-						MEINFO=LINE1,212823607,212823608,NA;NOT_VALIDATED;SVTYPE=INS			Microhomology	54	TTATTCGATTTTTTCATTTTTGTTTTTGTTTGACTGATTCTTGAAATCTTATTG
78	RetroSeq	solo-L1	NO	3	243495864	243496823	+				3	243495865	243496835	-						MEINFO=LINE1,243495864,243495865,NA;NOT_VALIDATED;SVTYPE=INS			Microhomology	3	CAT	243496851] AGATCAAGAAGGTACAACTT [243496820; 243496861] GGTACAACTTATGAAGCAGAGACTA [243496835; 243496857(61)--AGAA--243496851(51); 243496847(51)--TTCT--243496861(61)													21
79	RetroSeq	solo-L1	NO	3	342375959	342375997	+	LOC116422413	THSD7B		3	342375963	342375967	-	LOC116422413	THSD7B				MEINFO=LINE1,342375959,342375963,NA;NOT_VALIDATED;SVTYPE=INS			Non-templated sequence insertion	68	CCGGGGGGCGGGGGGGGGGGGGGGGGGGGGCGGGGCGGGGGGGGGGGGGGGGGGGGTGGGGTGGGCGA	342376006] GGGGGCGGGGCGGGGGGGGGGGGGGGGGGGGTGGGGTGGGCGA [342375967	317																					429
80	RetroSeq	solo-L1	YES	3	373154089		+				3	373157284		-						MEINFO=LINE1,373154089,373157284,NA;NOT_VALIDATED;SVTYPE=INS
81	RetroSeq	solo-L1	NO	3	382835832	382835447	+				3	382835868	382837012	-						MEINFO=LINE1,382835832,382835868,NA;NOT_VALIDATED;SVTYPE=INS			Non-templated sequence insertion	1	G
82	RetroSeq	solo-L1	NO	3	427210935		+				3	427211207		-						MEINFO=LINE1,427210935,427211207,NA;NOT_VALIDATED;SVTYPE=INS								34																	25
83	RetroSeq	solo-L1	YES	3	517116363		+	NOX4	ENSSHAG00000004938		3	517116564		-	NOX4	ENSSHAG00000004938				MEINFO=LINE1,517116363,517116564,NA;NOT_VALIDATED;SVTYPE=INS
84	RetroSeq	solo-L1	YES	3	559176800		+				3	559176801		-						MEINFO=LINE1,559176800,559176801,NA;NOT_VALIDATED;SVTYPE=INS
85	RetroSeq	solo-L1	YES	4	105099463	105099517	+	SYT14-E1	SYT14		4	105099464	105099532	-	SYT14-E1	SYT14				MEINFO=LINE1,105099463,105099464,NA;NOT_VALIDATED;SVTYPE=INS			Non-templated sequence insertion	789	TCATCTAGAAAGGATCTTAAAAGCCATCAAACCCAATCCTCTTGTTTTTACAAATGAAGAAACTGAGACCCAGAAATGTGGCCAGATCCATACAATTGAGACAAAACTAGTCTTTTTTGCTTTGAGTCCAAAAGGAGTTTGGTAGGACTCCTTCAATCCCTATTTTTTCAAATAGTTTATATAGCATTGGAGTTAATTGTTCTTTAAATGTTTGGTATGGGACAGAGGGAACTTTCAAAATAGTGTTGTTCTGAATGGTAATGAGGGAGATCCATGAAATAAGCCACTGACTCATTGCACTCACTGAATGAAAGAGCTGGAAAGATGCTTAGGAGTCATGCAAGTCCACTCCTTTCAGTAAAAAATAACAAAACAGAGCGGGTATAACTCCTTGTTCTG…																				15
86	RetroSeq	solo-L1	YES	4	214825636		+				4	214825637		-						MEINFO=LINE1,214825636,214825637,NA;NOT_VALIDATED;SVTYPE=INS																							17
87	RetroSeq	solo-L1	YES	4	232002805		+				4	232002806		-						MEINFO=LINE1,232002805,232002806,NA;NOT_VALIDATED;SVTYPE=INS
88	RetroSeq	solo-L1	NO	4	264304493	264304481	+				4	264304537	264304638	-						MEINFO=LINE1,264304493,264304537,NA;NOT_VALIDATED;SVTYPE=INS			Microhomology	18	CTTCCTTCCTTCCTTCCT	264304424(24)--GGAAGGAAGGAAGGAGGGA--264304590(90); 264304424(24)--GGAAGGAAGGAAGGAGGGAGG--264304594(94); 264304510(510)--GAAGGAAGGAGGGAAGGAAGGAGGGAAG--264304665(65); 264304486(86)--GAAGGAAGGAAGGAAGGAAG--264304689(89); 264304484(84)--AGGAAGGAAGGAAGGAAG--264304687(87)										48						66		62			58
89	RetroSeq	solo-L1	YES	4	267756689		+				4	267756690		-						MEINFO=LINE1,267756689,267756690,NA;NOT_VALIDATED;SVTYPE=INS
90	RetroSeq	solo-L1	YES	4	282445071	282445035	+				4	282445072	282445034	-						MEINFO=LINE1,282445071,282445072,NA;NOT_VALIDATED;SVTYPE=INS			Non-templated sequence insertion	770	TATAAGACTCTCAAATTAGCTTGTGGACAATTACTGAGACTTAGGTTAATTAACAATGGATAATCATGCTATAGAGTTAACTAATAGTATGTCATAGTGGACAAATGAAATTGGATTCAGGATTCTATGGGTTCAAATCCTACCTCAGACACTAACTAGCTATGTGAACCTGAACAAGTCACTGAATCCCAATCTGTTTCCTCATCTGCAAAATGAGAGGGGGTCAATTTGGTGATCACCAAGATTCCTTCTAGCTCTAAACCTGTGATCCTATAAGAAACTATGATTTTTGATCCAAAATTTTCCTATTAAAAACACAAATTGCTTGATTTGCTCTACTTGTTGAATGAATAAATGAATGATAAATAAAACAGGTTAAATCATTCTAATGGGAATTTT…
91	RetroSeq	solo-L1	NO	4	298970252	298970442	+				4	298971550	298970473	-						MEINFO=LINE1,298970252,298971550,NA;NOT_VALIDATED;SVTYPE=INS			Microhomology	11	TGACCAAAGAA																				42
92	RetroSeq	solo-L1	NO	4	305067647	305068092	+	RNF213	RNF213	YES	4	305068184	305068094	-	RNF213	RNF213	YES			MEINFO=LINE1,305067647,305068184,NA;NOT_VALIDATED;SVTYPE=INS			Non-templated sequence insertion	148	TTTTTTTTTTTTCTTTTTTTTTTTTTTTTTTTTTTTTTAAAAAAAAAAAAAAAAAAAAAAAGAAAAAAAAAAAAAAAAAAAAAAAATTAAAAAAAAAAAAAAAAAAAAAAATAAAAAAAAAAAAAAAAAAAAATTAATAAAAAAAAAT	305068092] TTTTTTTTTTATTAATTTTTTTTTTTTTTTTTTTTTTTTTCTTTTTTTTTTTTTTTTTTTTTTTTTAAAAAAAAAAAAAAAAAAAAAAAGAAAAAAAAAAAAAAAAAAAAAAAATTAAAAAAAAAAAAAAAAAAAAAAATAAAAAAAAAAAAAAAAAAAAATTAATAAAAAAAAAT [305068094; 305068127] TAAAAAAAAAAAAAAAAAAAAATTTTTTTTTTTTTTTTTTTTTTATTTTTTTTTTTTTTTTTTTTTTTTAATTTTTTTTTTTTTTTTTTTTTTTTTCTTTTTT [305068128; 305068128] AAAAAAGAAAAAAAAAAAAAAAAAAAAAAAAATTAAAAAAAAAAAAAAAAAAAAAAAATAA…			842
93	RetroSeq	solo-L1	YES	4	313673163	313673197	+	KCNJ16			4	313673164	313673177	-	KCNJ16					MEINFO=LINE1,313673163,313673164,NA;NOT_VALIDATED;SVTYPE=INS			Non-templated sequence insertion	29	CGGGAGAGCGTGTGTGTGTGTGTGTGCGA																					50
94	RetroSeq	solo-L1	YES	4	325914761		+				4	325914762		-						MEINFO=LINE1,325914761,325914762,NA;NOT_VALIDATED;SVTYPE=INS																											17
95	RetroSeq	3' transduction	NO	4	327643784		+				4	343900744		-						MEINFO=LINE1,327643765,327643802,NA;NOT_VALIDATED;SVTYPE=INS
96	RetroSeq	solo-L1	YES	4	329370983	329369777	+				4	329370984	329369808	-						MEINFO=LINE1,329370983,329370984,NA;NOT_VALIDATED;SVTYPE=INS			Microhomology	4	ATGT														17
97	RetroSeq	solo-L1	NO	4	351104029		+				4	351104671		-						MEINFO=LINE1,351104029,351104671,NA;NOT_VALIDATED;SVTYPE=INS											40																	49
98	RetroSeq	solo-L1	YES	4	366628545	366629887	+				4	366628546	366629913	-						MEINFO=LINE1,366628545,366628546,NA;NOT_VALIDATED;SVTYPE=INS			Microhomology	26	ATATATATATATATATATATATATAT
99	RetroSeq	solo-L1	NO	4	374650533	374651370	+				4	374650612	374651396	-						MEINFO=LINE1,374650533,374650612,NA;NOT_VALIDATED;SVTYPE=INS			Microhomology	26	ATATATATATATATATATATATATAT	374651421(421)--ATATATATATATATATATATATATAT--374651395(421)
100	RetroSeq	solo-L1	NO	4	380201692	380202679	+				4	380201849	380202752	-						MEINFO=LINE1,380201692,380201849,NA;NOT_VALIDATED;SVTYPE=INS			Non-templated sequence insertion	1	T											8
101	RetroSeq	solo-L1	YES	4	380694628		+	CEP170	CEP170		4	380694629		-	CEP170	CEP170				MEINFO=LINE1,380694628,380694629,NA;NOT_VALIDATED;SVTYPE=INS
102	RetroSeq	solo-L1	YES	4	386865312	386866356	+				4	386865313	386866382	-						MEINFO=LINE1,386865312,386865313,NA;NOT_VALIDATED;SVTYPE=INS			Microhomology	26	TATATATATATATATATATATATATA	386866408(408)--ATATATATATATGCATATATATATAT--386866382(408)
103	SvABA	solo-L1	YES	4	403485926	403485781	+				4	403497546	403497486	-				62	PASS	DISC_MAPQ=18;EVDNC=DSCRD;IMPRECISE;MAPQ=18;MATEID=43965521:1;MATENM=-1;NM=-1;NUMPARTS=0;SCTG=4:403485926(+)-4:403497546(-)__4_403491109_403516109D;SPAN=11620;SVTYPE=BND			Microhomology	352	AGCTACGCCCAGAGAAAGAACTCTGGGAGATGACTAAAAACCATTACATTGAATTCCCAATCCCTATATTTATGCCCACCTGCATTTTTGATTTCCTTCACAAGCTAATTGTACAATATTTCAGAGTCTGATTCTTTTTGTACAGCAAAATAACAGTTTGGTCATGTATACTTATTGCGTATCGAATTTATATTTTAATATATTTAACATCTACTGGTCATCCTGCCATGTGGGGGAGGGGGTGGGGGGTAAGAAGTGAAAAATTGGAACAAGAGGTTTGGCAATTGTTAATGCTGTAAAGTTACCCATGCATATATCCTGTAAATAAAAGGCTATTAAATAAAAAAAAAAA	403486134(6134)--TTTTTTTTTTAATTTAATATCCTTTTATTTACAGGTTATATGCATGGGTAGCTTTACAGCATTAACAATTGCCAAACCTCTTGTTCCAATTTTTCACTTCTTACCCCCCACCCCCTCCCCCACATGGCAGGATGACCAGTAGATGTTAAATATATTAAAATATAAATTCGATACGCAATAAGTATACATGACCAAACTGTTATTTTGCTGTACAAAAAGAATCAGACTCTGAAATATTGTACAATTAGCTTGTGAAGGAAATCAAAAATGCAGGTGGGCATAAATATAGGGATTGGGAATTCAATGTAATGGTTTTTAGTCATCTCCCAGAGTT--403497837(837); 403486134(6134)--TTTTTTTTTTAAT…	0	0	0	0	0	0	0	24	0	0	0	0	0	0	0	0	0	0	0	0	0	0	0
104	RetroSeq	solo-L1	NO	4	432491857	432491013	+				4	432492013	432492055	-						MEINFO=LINE1,432491857,432492013,NA;NOT_VALIDATED;SVTYPE=INS			Non-templated sequence insertion	6	CAAAGA
105	RetroSeq	solo-L1	YES	4	447653965		+				4	447653969		-						MEINFO=LINE1,447653965,447653969,NA;NOT_VALIDATED;SVTYPE=INS
106	RetroSeq	solo-L1	YES	5	2315297		+				5	2315298		-						MEINFO=LINE1,2315297,2315298,NA;NOT_VALIDATED;SVTYPE=INS									45
107	RetroSeq	solo-L1	YES	5	15096994		+				5	15096995		-						MEINFO=LINE1,15096994,15096995,NA;NOT_VALIDATED;SVTYPE=INS
108	RetroSeq	solo-L1	YES	5	35482745	35482744	+				5	35482746	35482849	-						MEINFO=LINE1,35482745,35482746,NA;NOT_VALIDATED;SVTYPE=INS			Microhomology	31	AAGAAAGAAAAAAAGAAAGAAAGAAAGAAAG	35482708] GGGGGGAGGGGGGGGGGGGGGGG [35482907; 35482795] GAAGGGAGGAAGGAAGGAAGGAAGGAAGGGGGGGGAGGGGGGGGGGGGGGGG [35482907
109	SvABA	3' transduction	YES	5	84966084	84965964	+	METTL7B			5	87939777	87939714	+	LOC116419192			99	PASS	DISC_MAPQ=12;EVDNC=DSCRD;IMPRECISE;MAPQ=12;MATEID=392831249:1;MATENM=-1;NM=-1;NUMPARTS=0;SCTG=5:84966084(+)-5:87939777(+)__5_87933505_87958505D;SPAN=2973693;SVTYPE=BND			Non-templated sequence insertion	58	TTTTTTTTTTTTTTTTTTTGATTTTTTTTTTTTTTTTTTTTTTTTTGTGTTTTTTTTT	84965964] TTTTTTTTTTTTTTTTTTTACTTTTTTTTTTTTTTTTTTTTTTTTCCTTTTTTTTTTTTTTTTTTTTTTTTAGTTTTTTTTTTTTTTTTTTT [87939714; 84965948] CTTTTTGTACAGCAAAATAATGTTTTGGTCATGTATACTTATTATGTATCTAAGTTATATTTTAATATATTTAACATCTACTGGTCATCCTGCCATTTAGGGGAGGGGGTGGGGGGGTAAGAGGTGAAAAATTGGAACAAGAGGTTTGGCAATTGTTAATGCTGTAAAGTTACCCATATATATATCCTGTAAATTAAAGGCTATTAAAAAAAAAAAAAAAAAAAAAAAGAGAAAAAAAAAAAAAAAAAAAAAAACTAAAAAAAAAAAAAAAAAAA…	6	19	3	17	7	7	5	15	19	15	8	12	8	15	14	11	5	19	12	26	14	14	17
110	RetroSeq	solo-L1	YES	5	88275497		+				5	88275498		-						MEINFO=LINE1,88275497,88275498,NA;NOT_VALIDATED;SVTYPE=INS													24
111	RetroSeq	solo-L1	YES	5	99880928		+	FGD4	FGD4		5	99881265		-	FGD4	FGD4				MEINFO=LINE1,99880928,99881265,NA;NOT_VALIDATED;SVTYPE=INS															54
112	RetroSeq	solo-L1	YES	5	123523373		+				5	123523374		-						MEINFO=LINE1,123523373,123523374,NA;NOT_VALIDATED;SVTYPE=INS																		26
113	RetroSeq	solo-L1	NO	5	135010395	135010406	+				5	135010777	135010785	-						MEINFO=LINE1,135010395,135010777,NA;NOT_VALIDATED;SVTYPE=INS			Non-templated sequence insertion	145	GGGGGGAGGGAGGAAGGAAGGAAGGAAGAAAGGAAGGGAGGAAGGGAGGGAGGGAGGGAGGAAGGGAGGGAGGAAGGAAGGAAGGAAGGAAGGAAAGAAGGAAGGAAGGAAGGAAGGAGGGAGGGAGGGAGGAAGGAAGGGAGGG	135010400] AGGGAGGAAGGGAGGGAGGAAGGAAGGAAGGGAGGAAGGAAGGAA [135010792; 135010440(40)--AGGAAGGAAGGAAGAAAGGAAGGAAGGGAGGGAG--135010785(85)									101													89
114	RetroSeq	3' transduction	NO	5	158050588	158050181	+	LOC111721113			X	30935454	30935469	-		ENSSHAG00000017155				MEINFO=LINE1,30935441,30935466,NA;NOT_VALIDATED;SVTYPE=INS			Microhomology	219	TTTTGGTCATGTATACTTATTGTGTATCTAAGTTATATTTTAATATATTTAACATCTACTGGTCATCCTGCCATCTAGGGGAGGGGGTGGGGGGGGGTAAGAGGTGAAAAATTGGAACAAGAGGTTTGGCAATTGTTAATCCTGTAAAGTTACCCATGTATATATCCTGTAAATAAAAGGCTATTAAATAAAATAAATAAATAAATAAATAAATAAAAA	158050181(394)--TTTTGGTCATGTATACTTATTGTGTATCTAAGTTATATTTTAATATATTTAACATCTACTGGTCATCCTGCCATCTAGGGGAGGGGGTGGGGGGGGGTAAGAGGTGAAAAATTGGAACAAGAGGTTTGGCAATTGTTAATCCTGTAAAGTTACCCATGTATATATCCTGTAAATAAAAGGCTATTAAATAAAATAAATAAATAAATAAATAAA--30935469(682); 158049819(819)--TTTTATTTAATGGCCTTTTATTTACAGGATATATACATGGGTAACTTTACAGGATTAACAATTGCCAAACCTCTTGTTCCCATTTTTCACCTCTTACCCCCCCCCCACCCCCTCCCCTAGATGGCAGGATGACCAGT…	38								52	40		40	50	41						51
115	RetroSeq	solo-L1	YES	5	166299078		+				5	166299079		-						MEINFO=LINE1,166299078,166299079,NA;NOT_VALIDATED;SVTYPE=INS
116	RetroSeq	solo-L1	YES	5	170174944		+	CADPS2	CADPS2		5	170174945		-	CADPS2	CADPS2				MEINFO=LINE1,170174944,170174945,NA;NOT_VALIDATED;SVTYPE=INS
117	RetroSeq	solo-L1	YES	5	187271307	187271294	+				5	187271308	187271294	-						MEINFO=LINE1,187271307,187271308,NA;NOT_VALIDATED;SVTYPE=INS			Blunt-end fusion	0	-
118	RetroSeq	solo-L1	NO	5	213957753	213957759	+				5	213957765	213957806	-						MEINFO=LINE1,213957753,213957765,NA;NOT_VALIDATED;SVTYPE=INS			Microhomology	1	T	213957763] CTTTCTTTTTTTTTTCTTTCTTTTTTTTTTTTTTTTTTTTT [213957806; 213957763] CTTTTTTTTTTCTTTCTTTTTTTTTTTTTTTTTTTTT [213957806; 213957763] CTTTCTTTTTTTTTTTTTTTTTTTTT [213957806			43										68										52
119	RetroSeq	solo-L1	NO	5	222490836	222490811	+				5	222491005	222491027	-						MEINFO=LINE1,222490836,222491005,NA;NOT_VALIDATED;SVTYPE=INS			Microhomology	35	CCTCCCTCCCTCCCTCCCTTCCTTCTTTTCTCCCT	222490799(851)--GAGGGAGGGAGGGAGGGAGGAAGGAAGGAAGGAAGGAAGGGAGGGAGGGAGG--222490972(1024)			47											105							106		87
120	RetroSeq	solo-L1	YES	5	249902016	249902083	+				5	249902017	249903133	-						MEINFO=LINE1,249902016,249902017,NA;NOT_VALIDATED;SVTYPE=INS			Non-templated sequence insertion	19	AAGTAAAGAAATAATAAAA
121	RetroSeq	solo-L1	YES	6	2533975		+				6	2533976		-						MEINFO=LINE1,2533975,2533976,NA;NOT_VALIDATED;SVTYPE=INS							37
122	RetroSeq	solo-L1	NO	6	17034803		+				6	17035191		-						MEINFO=LINE1,17034803,17035191,NA;NOT_VALIDATED;SVTYPE=INS
123	RetroSeq	solo-L1	NO	6	22354721		+				6	22354916		-						MEINFO=LINE1,22354721,22354916,NA;NOT_VALIDATED;SVTYPE=INS
124	RetroSeq	solo-L1	YES	6	46104545		+				6	46104546		-						MEINFO=LINE1,46104545,46104546,NA;NOT_VALIDATED;SVTYPE=INS									41
125	RetroSeq	solo-L1	YES	6	54733596		+				6	54733597		-						MEINFO=LINE1,54733596,54733597,NA;NOT_VALIDATED;SVTYPE=INS															30
126	RetroSeq	solo-L1	YES	6	58437124		+				6	58437125		-						MEINFO=LINE1,58437124,58437125,NA;NOT_VALIDATED;SVTYPE=INS																									12
127	RetroSeq	solo-L1	NO	6	60067665	60067734	+				6	60067741	60067709	-						MEINFO=LINE1,60067665,60067741,NA;NOT_VALIDATED;SVTYPE=INS			Non-templated sequence insertion	63	TTTATTTTTTTTTTTTATTTTAATATTTTTTTTTTTTTTTTTTTTTTTTTGTTTTTTTTTTTT				77						72
128	RetroSeq	solo-L1	YES	6	135053419	135054230	+				6	135053420	135054234	-						MEINFO=LINE1,135053419,135053420,NA;NOT_VALIDATED;SVTYPE=INS			Non-templated sequence insertion	173	TGCTGGTCATTTCTTACAGAACAATAATATTCCATAACATTCATATACCACAATTTACTCAGCCATTTTCCAATTGATGAACATCCATTCAGTTTCCAGTTCCTTGCCACGACAAGAGGGGTTGCTACAAACATTTTTGCACATGTGGGTCCCTTTCCTTCCTTTAAAATCTC	135054234] GAGATTTTAAAGGAAGGAAAGGGACCCACATGTGCAAAAATGTTTGTAGCAACCCCTCTTGTCGTGGCAAGGAACTGGAAACTGAATGGATGTTCATCAATTGGAAAATGGCTGAGTAAATTGTGGTATATGAATGTTATGGAATATTATTGTTCTGTAAGAAATGACCAGCA [135054230		21
129	RetroSeq	solo-L1	YES	6	137145309		+	GRID2	ENSSHAG00000028876		6	137147086		-	GRID2	ENSSHAG00000028876				MEINFO=LINE1,137145309,137147086,NA;NOT_VALIDATED;SVTYPE=INS
130	RetroSeq	solo-L1	NO	6	159859195		+				6	159859874		-						MEINFO=LINE1,159859195,159859874,NA;NOT_VALIDATED;SVTYPE=INS								30											46							36		42	16
131	RetroSeq	solo-L1	YES	X	10720751		+				X	10720752		-						MEINFO=LINE1,10720751,10720752,NA;NOT_VALIDATED;SVTYPE=INS
132	RetroSeq	solo-L1	NO	X	31793983	31792787	+		ENSSHAG00000017155		X	31794349	31794500	-		ENSSHAG00000017155				MEINFO=LINE1,31793983,31794349,NA;NOT_VALIDATED;SVTYPE=INS			Microhomology	35	TTTTTTATTTATTATTTGTTTATGAAAGTCTTTTA	31794719(808)--AATTAACTCAAAAAAACTTTCAAAAGCCTTTTACAAATAAATGAAAATATGAAATAAGGTACACAATACAACACAAACACAATATTAAC--31795271(360); 31794714(75)--AAAAAAATTAACTCAAAAAAACTTTCAAAAGACTTTTATTAATACATAATAAATATAAAAA--31795542(603); 31794776(76)--TTTTTATATTTATTATTTATTTATAAAAGCTTTAAAAAGTTTTTTTGAGTTAATTTTTTT--31795602(602); 31792499(99)--TTATAAAAATCTTTTAAAAGTATTTTGGAGTTAATCTTTTTTTTTTTTTTGATAG--31795037(5037); 31795247…			36
133	RetroSeq	solo-L1	YES	X	57535192		+				X	57535411		-						MEINFO=LINE1,57535192,57535411,NA;NOT_VALIDATED;SVTYPE=INS
134	RetroSeq	solo-L1	NO	X	61389435	61389768	+				X	61389974	61390471	-						MEINFO=LINE1,61389435,61389974,NA;NOT_VALIDATED;SVTYPE=INS			Microhomology	46	CTGCTCATTTCACTCAGCATCAGTTCGTGTAAGTCTCTCCAGGCCT	61389815(815)--AGGCCTGGAGAGACTTACAGGAACTGATGCTGAGTGAAATGAGCAG--61390426(72); 61389925] GCCTCTGGACAACGCATCCTTGTCAAGTAGAACTTGAGCTGTCTCCCGATGTCTCTATGATGTTATCCTTTGTAGTGGCGAGAAACTGAAAATTGAATGGATGCCCATCAATTGGAGAATGGTTGAATAAACTGTGGTATATGAATGTTATGGAATATTATTGTTCTGTGAGAAATGACCAGCAGGATGAATACAGAGAGA [61390429; 61390425(71)--AGGCCTGGAGAGACTTACACGAACTGATGCTGAGTGAAATGAGCAG--61389814(814)								5	17
135	RetroSeq	solo-L1	YES	X	65524973		+				X	65524974		-						MEINFO=LINE1,65524973,65524974,NA;NOT_VALIDATED;SVTYPE=INS																							11
[truncated: 42 more columns]

## Sheet: Table S4C
Table S4C
LINE-1 insertion summary for DFT2 tumours.
LINE-1 INSERTION ID	CALLER	LINE-1 INSERTION TYPE	CONCORDANT WITH DFT2 TREE	CHROM1	ORIGINAL POS1	TIGRA POS1	STRAND1	NCBI ANNOTATION1	ENSEMBL ANNOTATION1	COSMIC1	CHROM2	ORIGINAL POS2	TIGRA POS2	STRAND2	NCBI ANNOTATION2	ENSEMBL ANNOTATION2	COSMIC2	QUAL	FILTER	INFO	MANTA ASSEMBLY (LEFT)	MANTA ASSEMBLY (RIGHT)	TIGRA-ASSEMBLY BREAKPOINT TYPE(S)	TIGRA-ASSEMBLY LENGTH	TIGRA-ASSEMBLY SEQUENCE	TIGRA-ASSEMBLY ALTERNATIVES	202T1	202T2	338T	1515T1	203T2	203T1	339T	203T3	818T3	812T1	1548T1	1524T1	809T1	1553T2	1553T1	1528T	1525T1	638T1	1538T3	1538T1	1538T2	637T2	637T1
1	MSG, RetroSeq	solo-L1	YES	1	1573276	1574021	+				1	1573282	1574047	-				87	LowABHet;LowQD	ABHet=0.1733;ABHetMulti=0.1733,0.8267;ABHom=1;ABHomMulti=1,-1;AC=1;AF=0.002475;AN=404;CR=0;CRal=0,0;CRalt=0;END=1573279;LEFT_SVINSSEQ=TAGTTTGCTCTTTTTTTTTTTTTTTTTTTTTTTTTTTTTTTTTTTTTTTTTTTTTTT;MMal=25950,13;MMalt=0.1;MQ=60;MQSal=44434800,25200;MQalt=44;MQsquared=48990481;MaxAAS=13;MaxAASR=0.1733;MaxAltPP=13;NHet=1;NHomAlt=0;NHomRef=201;NUM_MERGED_SVS=2;PASS_AC=1;PASS_AN=402;PASS_ratio=0.995;QD=8.7…	TAGTTTGCTCTTTTTTTTTTTTTTTTTTTTTTTTTTTTTTTTTTTTTTTTTTTTTTT	TATTGATAAAGAGGGTAAGAGAAGAGCTTAGAAAGACGCGTGTGTCTTCTCCGCCATCTTGGCTCCGCCCCCC	Microhomology	26	ATATATATATATATATATATATATAT	1574056(56)--ATATATATATATATATATATATATAT--1574030(56)	0/89	0/62	0/56	0/56	0/35	0/86	0/74	0/72	0/46	0/59	0/90	0/92	0/97	0/82	0/60	13/75	0/82	0/51	0/70	0/90	0/85	0/66	0/73
2	RetroSeq	solo-L1	NO	1	5643970	5643782	+				1	5644214	5644159	-						MEINFO=LINE1,5643970,5644214,NA;NOT_VALIDATED;SVTYPE=INS			Non-templated sequence insertion	65	AAAATAAAAATAAAAAAAAAAAAAATAAAATAAAATAAAATAAAAAAAAAAAAAAAAAAAAAAAA																31	38		44		29
3	RetroSeq	solo-L1	YES	1	7550178		+		POU6F2		1	7550179		-		POU6F2				MEINFO=LINE1,7550178,7550179,NA;NOT_VALIDATED;SVTYPE=INS																						13
4	MSG, RetroSeq	solo-L1	YES	1	7897155		+	VPS41	VPS41		1	7897161		-	VPS41	VPS41		1698	PASS	ABHet=0.2906;ABHetMulti=0.2906,0.7094;ABHom=0.9973;ABHomMulti=0.9973,-1;AC=10;AF=0.02475;AN=404;CR=0;CRal=0,0;CRalt=0;END=7897158;LEFT_SVINSSEQ=TCTCTCTTACCTTTTTTTTTTTTTTTTTTTTTTTTTTTTTTTTTTTTTTTTTTTTTTTTTTTTTTTTTTT;MMal=22983,359;MMalt=0.162443;MQ=60;MQSal=36889200,550800;MQalt=50;MQsquared=43418116;MaxAAS=63;MaxAASR=0.4773;MaxAltPP=63;NHet=10;NHomAlt=0;NHomRef=192;NUM_MERGED_SVS=5;PASS_AC=10;PAS…	TCTCTCTTACCTTTTTTTTTTTTTTTTTTTTTTTTTTTTTTTTTTTTTTTTTTTTTTTTTTTTTTTTTTT	CTTAGAGGCTTACTTGAATAAAACAGAGAAAGAAAAGATTAATGAATTGGGCTTGCAACTAAAAAA					0/68	0/58	0/60	0/54	0/52	0/80	0/77	0/58	0/53	0/57	0/66	0/69	0/94	0/84	0/51	0/70	0/77	0/47	0/55	0/105	0/82	0/69	0/76
5	RetroSeq	3' transduction	NO	1	8035397	8035388	+				1	516591348	516591235	-						MEINFO=LINE1,8035395,8035398,NA;NOT_VALIDATED;SVTYPE=INS			Non-templated sequence insertion	73	TTTTTTTTTTTTTTTTTTTTTTTCTTTTTTTTTTTTTTTTTTTTTTTTGTTTTTTTTTTTTTTTTTTTTTTTT	8035388] TTTTTTTTTTTTTTTTTTTTTT [516591235; 8035388] TTTTTTTTTTTTTTTTTTTTTTGTTTTTTTTTTTTTTTTTTTTTTTT [516591235							14		13
6	RetroSeq	solo-L1	YES	1	12510748		+	ARHGEF3	ARHGEF3		1	12510770		-	ARHGEF3	ARHGEF3				MEINFO=LINE1,12510748,12510770,NA;NOT_VALIDATED;SVTYPE=INS
7	RetroSeq	solo-L1	YES	1	13542180		+	SCN10A	SCN10A		1	13542181		-	SCN10A	SCN10A				MEINFO=LINE1,13542180,13542181,NA;NOT_VALIDATED;SVTYPE=INS
8	RetroSeq	solo-L1	YES	1	18883174		+				1	18883175		-						MEINFO=LINE1,18883174,18883175,NA;NOT_VALIDATED;SVTYPE=INS																							13
9	MSG, RetroSeq	solo-L1	YES	1	22210601		+	LOC116419593			1	22210607		-	LOC116419593			1011	PASS	ABHet=0.2831;ABHetMulti=0.2831,0.7169;ABHom=0.9988;ABHomMulti=0.9988,-1;AC=6;AF=0.01485;AN=404;CR=0;CRal=0,0;CRalt=0;END=22210604;LEFT_SVINSSEQ=GAAGAGCTTAACTTCTCTTTTTTTTTTTTTTTTTTTTTTTTTTTTTTTTTTTTTTTTTTTTTTTTTTTTTTTTTTGTTT;MMal=17960,201;MMalt=0.191429;MQ=60;MQSal=38628000,248400;MQalt=49;MQsquared=44696304;MaxAAS=23;MaxAASR=0.4182;MaxAltPP=23;NHet=6;NHomAlt=0;NHomRef=196;NUM_MERGED_SVS=5;PASS_A…	GAAGAGCTTAACTTCTCTTTTTTTTTTTTTTTTTTTTTTTTTTTTTTTTTTTTTTTTTTTTTTTTTTTTTTTTTTGTTT	TATTGATAAAGAGGGTAAGAGAAGAGCTTAGAAAGTCGCGTGTGTCTTCTCCGCCATCTTGGCTCCGCCT					0/82	0/70	0/65	0/76	0/47	0/54	0/82	0/82	0/53	0/60	0/61	0/71	0/94	2/52	9/47	4/63	8/48	12/50	17/56	23/69	23/55	3/76	4/55
10	RetroSeq	solo-L1	YES	1	22548909		+				1	22548910		-						MEINFO=LINE1,22548909,22548910,NA;NOT_VALIDATED;SVTYPE=INS																				16
11	RetroSeq	solo-L1	YES	1	23180705		+	PTPRG	PTPRG		1	23181434		-	PTPRG	PTPRG				MEINFO=LINE1,23180705,23181434,NA;NOT_VALIDATED;SVTYPE=INS																				9	12	15	23
12	RetroSeq	solo-L1	YES	1	26165296		+	ADAMTS9	ADAMTS9		1	26165297		-	ADAMTS9	ADAMTS9				MEINFO=LINE1,26165296,26165297,NA;NOT_VALIDATED;SVTYPE=INS										16
13	MSG, RetroSeq	solo-L1	YES	1	35871876	35870368	+	PDZRN3	PDZRN3		1	35871882	35870560	-	PDZRN3	PDZRN3		255	PASS	ABHet=0.322;ABHetMulti=0.322,0.678;ABHom=1;ABHomMulti=1,-1;AC=1;AF=0.002475;AN=404;CR=0;CRal=0,0;CRalt=0;END=35871879;LEFT_SVINSSEQ=TCAGACCTTACTTTCTTTTTTTTTTTTTTTTTTTTTTTTTTTTTTTTTTTTTTTTTTTTTTTTTTT;MMal=20084,32;MMalt=0.168421;MQ=60;MQSal=38574000,50400;MQalt=52;MQsquared=43794671;MaxAAS=19;MaxAASR=0.322;MaxAltPP=19;NHet=1;NHomAlt=0;NHomRef=201;NUM_MERGED_SVS=1;PASS_AC=1;PASS_AN=402;PASS_ratio=0…	TCAGACCTTACTTTCTTTTTTTTTTTTTTTTTTTTTTTTTTTTTTTTTTTTTTTTTTTTTTTTTTT	TATGTCATTAAAATAGTTTTTTGGGAGTCTGATTGGTATAGCGCTAAATAAATAGATTAGTTTAGGTAATATTG	Non-templated sequence insertion	4	AAGA		0/89	0/52	19/59	0/62	0/50	0/56	0/68	0/65	0/61	0/56	0/85	0/76	0/85	0/94	0/48	0/73	0/67	0/73	0/70	0/75	0/60	0/71	0/71
14	RetroSeq	solo-L1	YES	1	38141712		+				1	38141713		-						MEINFO=LINE1,38141712,38141713,NA;NOT_VALIDATED;SVTYPE=INS
15	RetroSeq	solo-L1	YES	1	38562653		+	CHL1	ENSSHAG00000010125		1	38562654		-	CHL1	ENSSHAG00000010125				MEINFO=LINE1,38562653,38562654,NA;NOT_VALIDATED;SVTYPE=INS
16	SvABA	3' transduction	YES	1	39746025	39746076	+	LOC100915406			4	454986834	454986732	+	DIS3L2	DIS3L2		31	PASS	DISC_MAPQ=60;EVDNC=DSCRD;IMPRECISE;MAPQ=60;MATEID=327700222:1;MATENM=-1;NM=-1;NUMPARTS=0;SCTG=1:39746025(+)-4:454986834(+)__1_39744664_39769664D;SPAN=-1;SVTYPE=BND			Non-templated sequence insertion	96	AAAAAAAAAAAAATAAATAAATAAATAAATAAATAAATTGGGGATGGAAAAAAAAAAAAAAAAAAAAAAAAACAAAAAAAAAAAAAAAAAAAAAAA	39746076] AAAAAAAAAAAAATAAATAAATAAATAAATAAATAAATTGGGGATGGAAAAAAAAAAAAAAAAAAAAAAA [454986732	0	0	0	0	0	0	0	0	0	0	0	0	0	0	0	0	0	0	6	13	8	0	0
17	MSG, RetroSeq	solo-L1	YES	1	43955437	43955455	+	ITPR1	ENSSHAG00000012663		1	43955443	43955441	-	ITPR1	ENSSHAG00000012663		516	PASS	ABHet=0.2588;ABHetMulti=0.2588,0.7412;ABHom=1;ABHomMulti=1,-1;AC=3;AF=0.007426;AN=404;CR=0;CRal=0,0;CRalt=0;END=43955440;LEFT_SVINSSEQ=AAAAAAAATACCATACAACAGGATGATTTCAGAAAGGCCTGGAGAGACTTACACGAACTGATGCTAAGTGAAATGAGCAGGACCAG;MMal=21541,121;MMalt=0.275;MQ=60;MQSal=41612400,156096;MQalt=60;MQsquared=46711296;MaxAAS=21;MaxAASR=0.2877;MaxAltPP=21;NHet=3;NHomAlt=0;NHomRef=199;NUM_MERGED_SVS=2;PASS_AC=3;P…	AAAAAAAATACCATACAACAGGATGATTTCAGAAAGGCCTGGAGAGACTTACACGAACTGATGCTAAGTGAAATGAGCAGGACCAG	AAAAAAAAAAAAAAAAAAAAAAAAAAAAAAAAAAAAAAAAAAAAAAAAAAAAAAAAAAAAAAA	Non-templated sequence insertion	582	CAACAGGATGATTTCAGAAAGGCCTGGAGAGACTTACACGAACTGATGCTAAGTGAAATGAGCAGGACCAGGAGATCATTATATACTTCAACAACAATACTAGATGATGACCAGTCCTGATGGATCAGGCCATCCTCAGCAACGAGATCAACCAAATCATTTCTAATGGAGCAGTAATGAACTGAACCAGCTATACCCAGAAAAAGAACTCTGGGAGATGACTAAAAACCATTACATTGAATTCCCAGTCCCTATATTTATGCACACCTGCATCTTTGATTTCCTTCACAAGCTAATTGTACAATAATTCAGAGTCTGATTCTTTTTGTACAGCAAAATAATGTTTTGGTCATGTATACTTATTGTGTATCTAAGTTATATTTTAATATATTTAACATC…	43955455] CAACAGGATGATTTCAGAAAGGCCTGGAGAGACTTACACGAACTGATGCTAAGTGAAATGAGCAGGACCAGGAGATCATTATATACTTCAACAACAATACTAGATGATGACCAGTCCTGATGGATCAGGCCATCCTCAGCAACGAGATCAACCAAATCATTTCTAATGGAGCAGTAATGAACTGAACCAGCTATACCCAGAAAAAGAACTCTGGGAGATGACTAAAAACCATTACATTGAATTCCCAGTCCCTATATTTATGCACACCTGCATCTTTGATTTCCTTCACAAGCTAATTGTACAATAATTCAGAGTCTGATTCTTTTTGTACAGCAAAATAATGTTTTGGTCATGTATACTTATTGTGTATCTAAGTTATATTTTAATAT…	0/93	0/55	0/73	0/93	0/57	0/73	0/70	0/57	0/64	0/60	0/73	0/78	0/83	0/83	0/65	0/79	0/67	0/58	10/49	21/73	13/48	0/90	0/74
18	RetroSeq	solo-L1	YES	1	45539362		+				1	45539363		-						MEINFO=LINE1,45539362,45539363,NA;NOT_VALIDATED;SVTYPE=INS
19	RetroSeq	solo-L1	YES	1	48869764	48869787	+				1	48869785	48869772	-						MEINFO=LINE1,48869764,48869785,NA;NOT_VALIDATED;SVTYPE=INS			Non-templated sequence insertion	406	TTTTTTTTTTTTTTTTTTTTTTTCTTTTTTTTTTTTTTTTTTTTTTTTTATTATTTTTTTTTAATTTAATAGCCTTTTATTTACAGGATATATACATGGGTAACTTTACAGCATTAACAATTGCCAAACCTCTTGTTCCAATTTTTCACCTCTTACCCCCCCACCCCCTCCCCTAAATGGCAGGATGACCAGTAGATGTTAAATATATTAAAATATAACTTAGATACATAATAAGTATACATGACCAAAACATTATTTTGCTGTACAAAAAGAATCAGACTCTGAATTATTGTACAATTAGCTTGTGAAGGAAATCAAAAATGCAGGTGTGCATAAATATAGGGATTGGGAATTCAATGTAATGGTTTTTAGTCATCCCCCAGAGTTCTTTTTCTGGGT…	48869787] TTTTTTTTTTTTTTTTTTTTTTTATTATTTTTTTTTAATTTAATAGCCTTTTATTTACAGGATATATACATGGGTAACTTTACAGCATTAACAATTGCCAAACCTCTTGTTCCAATTTTTCACCTCTTACCCCCCCACCCCCTCCCCTAAATGGCAGGATGACCAGTAGATGTTAAATATATTAAAATATAACTTAGATACATAATAAGTATACATGACCAAAACATTATTTTGCTGTACAAAAAGAATCAGACTCTGAATTATTGTACAATTAGCTTGTGAAGGAAATCAAAAATGCAGGTGTGCATAAATATAGGGATTGGGAATTCAATGTAATGGTTTTTAGTCATCCCCCAGAGTTCTTTTTCTGGGTATAGCTG [48869772											13	21
20	MSG, RetroSeq	solo-L1	YES	1	56201152		+				1	56201158		-				630	PASS	ABHet=0.2673;ABHetMulti=0.2673,0.7327;ABHom=0.9993;ABHomMulti=0.9993,-1;AC=3;AF=0.007426;AN=404;CR=0;CRal=0,0;CRalt=0;END=56201155;LEFT_SVINSSEQ=CACTAATATATTATTTTTTTTTTTTTTTTTTTTTTTTTTTTTTTTTTTTTTTTTTTTTTTTTTTTTTTTTT;MMal=22462,31;MMalt=0.0508197;MQ=60;MQSal=38854800,93600;MQalt=39;MQsquared=44451700;MaxAAS=21;MaxAASR=0.3333;MaxAltPP=21;NHet=3;NHomAlt=0;NHomRef=199;NUM_MERGED_SVS=2;PASS_AC=3;PASS…	CACTAATATATTATTTTTTTTTTTTTTTTTTTTTTTTTTTTTTTTTTTTTTTTTTTTTTTTTTTTTTTTTT	ATATTGATAAAGAGGGTAAGAGAAGAGCTTAGAAAGTCGCGTGTGTCTTCTCCGCCATCTTGGCTCCGCCCC					0/69	0/58	0/49	0/58	0/65	0/68	0/85	0/76	0/61	0/61	0/75	0/77	0/84	0/93	0/61	0/57	0/66	0/81	0/70	0/93	0/84	0/89	0/58
21	MSG, RetroSeq	solo-L1	YES	1	59211058		+				1	59211064		-				1023	PASS	ABHet=0.2507;ABHetMulti=0.2507,0.7493;ABHom=0.9985;ABHomMulti=0.9985,-1;AC=6;AF=0.01485;AN=404;CR=0;CRal=0,0;CRalt=0;END=59211061;LEFT_SVINSSEQ=GAATTGTGAGGTTCTTTTTTTTTTTTTTTTTTTTTTTTTTTTTTTTTTTTTTTTT;MMal=19854,50;MMalt=0.0505051;MQ=60;MQSal=35312400,162000;MQalt=40;MQsquared=40472322;MaxAAS=18;MaxAASR=0.3208;MaxAltPP=18;NHet=6;NHomAlt=0;NHomRef=196;NUM_MERGED_SVS=3;PASS_AC=6;PASS_AN=402;PASS_rat…	GAATTGTGAGGTTCTTTTTTTTTTTTTTTTTTTTTTTTTTTTTTTTTTTTTTTTT	TAATATTGATAAAGAGGGTAAGAGAAGAGCTTAGAAAGTCGCGTGTGTCTTCTCCGCCATCTTGGCTCCGCCTC					0/78	0/55	0/46	0/57	0/59	0/56	0/70	0/65	0/42	0/48	0/66	0/78	0/115	0/68	0/51	0/75	0/74	0/63	0/66	0/97	0/59	0/90	0/48
22	RetroSeq	solo-L1	YES	1	64672664		+	EGFR	EGFR	YES	1	64672665		-	EGFR	EGFR	YES			MEINFO=LINE1,64672664,64672665,NA;NOT_VALIDATED;SVTYPE=INS
23	MSG, RetroSeq	solo-L1	NO	1	66399268	66399282	+				1	66399274	66398778	-				1176	PASS	ABHet=0.2725;ABHetMulti=0.2725,0.7275;ABHom=0.9982;ABHomMulti=0.9982,-1;AC=6;AF=0.01485;AN=404;CR=0;CRal=0,0;CRalt=0;END=66399271;LEFT_SVINSSEQ=TTTTTTGGTTCTTTTTTTTTTTTTTTTTTTTTTTTTTTTTTTTTTTTTTTTTTTTTTTTTTTTTTTTTTTT;MMal=18555,87;MMalt=0.0719008;MQ=60;MQSal=36737425,237600;MQalt=44;MQsquared=42060529;MaxAAS=23;MaxAASR=0.3382;MaxAltPP=23;NHet=6;NHomAlt=0;NHomRef=196;NUM_MERGED_SVS=2;PASS_AC=6;PASS…	TTTTTTGGTTCTTTTTTTTTTTTTTTTTTTTTTTTTTTTTTTTTTTTTTTTTTTTTTTTTTTTTTTTTTTT	TAAAGAGGGTAAGAGAAGAGCTTAGAAAGACGCGTGTGTCTTCTCCGCCATCTTGGCTCCGCCCC	Microhomology	3	TTT	66399282(85)--TTT--66398777(80)	0/85	0/55	0/66	0/82	0/91	0/64	0/72	0/75	0/42	0/59	0/75	0/71	0/94	0/62	0/62	0/68	0/60	0/57	0/56	0/83	0/68	0/94	0/64
24	RetroSeq	solo-L1	YES	1	69315047	69315516	+				1	69315048	69315546	-						MEINFO=LINE1,69315047,69315048,NA;NOT_VALIDATED;SVTYPE=INS			Microhomology	30	TATATATATAATATATATATTATATATATA	69315568(68)--ATATATATATATATATAT--69315550(68)
25	SvABA	3' transduction	NO	1	72988816	72988818	-				5	193634387	193634406	+	TPK1	TPK1		71	PASS	DISC_MAPQ=59;EVDNC=DSCRD;IMPRECISE;MAPQ=59;MATEID=84928704:1;MATENM=-1;NM=-1;NUMPARTS=0;SCTG=1:72988816(-)-5:193634387(+)__1_72980596_73005596D;SPAN=-1;SVTYPE=BND			Non-templated sequence insertion	35	AAAAAAAAAAAAAAAAAAAAAAAACAAAAAAAAAA	72988818] AAAAAAAA [193634406; 72988818] AAAAAAAAAAAAAAAAAAAAA [193634356	0	0	0	0	15	13	26	0	9	13	0	0	0	0	0	0	0	0	0	0	0	0	0
26	MSG, RetroSeq	solo-L1	NO	1	75320366	75319556	+	TNS3	TNS3		1	75320372	75320370	-	TNS3	TNS3		387	PASS	ABHet=0.2816;ABHetMulti=0.2816,0.7184;ABHom=0.9999;ABHomMulti=0.9999,-1;AC=2;AF=0.00495;AN=404;CR=0;CRal=0,0;CRalt=0;END=75320369;LEFT_SVINSSEQ=GAGAAAACATTTTCTTTTTTTTTTTTTTTTTTTTTTTTTTTTTTTTTTTTTTTTTTTTTTTTTTTTTTTTTTTT;MMal=22166,0;MMalt=0;MQ=60;MQSal=46638000,7200;MQalt=15;MQsquared=52120800;MaxAAS=15;MaxAASR=0.3061;MaxAltPP=15;NHet=2;NHomAlt=0;NHomRef=200;NUM_MERGED_SVS=3;PASS_AC=2;PASS_AN=404;…	GAGAAAACATTTTCTTTTTTTTTTTTTTTTTTTTTTTTTTTTTTTTTTTTTTTTTTTTTTTTTTTTTTTTTTTT	AGTAACACTGCTGGATCAAAGGGTATGCACAGTTTGATAACTTTTTGAGCATAGTTCCAAACTA	Non-templated sequence insertion	798	TTTTTTATTTTTTTTATTTAATAGCCTTTAATTTACAGGATATATACATGGGTAACTTTACAGCATTAACAATTGCCAAACCTCTTGTTCCAATTTTTCACCTCTTACCCCCCCCCACCCCCTCCCCTAAATGGCAGGATGACCAGTAGATGTTAAATATATTAAAATATAACTTAGATACACAATAAGTATACATGACCAAAACATTATTTTGCTGTACAAAAAGAATCAGACTCTGAATTATTGTACAATTAGCTTGTGAAGGAAATCAAAGATGCAGGTGTGCATAAATATAGGGACTGGGAATTCAATGTAATGGTTTTTAGTCATCTCCCAGAGTTCTTTTTCTGGGTATAGCTAGTTCAGTTCATTACTGCTCCATTAGAAATGATTTGGTTG…		0/117	0/81	0/80	0/100	0/75	0/96	0/63	0/63	0/77	0/98	0/89	0/77	0/88	0/104	0/86	0/70	0/86	0/56	15/49	0/36	14/54	0/70	1/92
27	RetroSeq	solo-L1	NO	1	77748795		+	ADCY1	ADCY1		1	77749308		-	ADCY1	ADCY1				MEINFO=LINE1,77748795,77749308,NA;NOT_VALIDATED;SVTYPE=INS
28	RetroSeq	solo-L1	NO	1	83458378	83458393	+	GNAI2	GNAI2		1	83458557	83458379	-	GNAI2	GNAI2				MEINFO=LINE1,83458378,83458557,NA;NOT_VALIDATED;SVTYPE=INS			Non-templated sequence insertion	554	CAGGATGATTTCAGAAAGGCCTGGAGAGACTTACACGAACTGATGCTAAGTGAAATGAGCAGGACCAGGAGATCATTATATACTTCAACAACAATACTAGATGATGACCAGTCCTGATGGATCAGGCCATCCTCAGCAACGAGATCAACCAAATCATTTCTAATGGAGCAGTAATGAACTGAACTAGCTATACCCAGAAAAAGAACTCTGGGAGATGACTAAAAACCATTACATTGAATTCCCAGTCCCTATATTTATGCACACCTGCATCTTTGATTTCCTTCACAAGCTAATTGTACAATAATTCAGAGTCTGATTCTTTTTGTACAGCAAAATAATGTTTTGGTCATGTATACTTATTGTGTATCTAAGTTATATTTTAATATATTTAACATCTAC…															13	15	17	14	21	20	26	14		24
29	RetroSeq	solo-L1	YES	1	91234053		+	LOC100922452	ENSSHAG00000032330		1	91234054		-	LOC100922452	ENSSHAG00000032330				MEINFO=LINE1,91234053,91234054,NA;NOT_VALIDATED;SVTYPE=INS																							9
30	MSG	solo-L1	YES	1	91470125		+	MAP4	ENSSHAG00000021147		1	91470131		-	MAP4	ENSSHAG00000021147		177	PASS	ABHet=0.2459;ABHetMulti=0.2459,0.7541;ABHom=0.9998;ABHomMulti=0.9998,-1;AC=1;AF=0.002475;AN=404;CR=0;CRal=0,0;CRalt=0;END=91470128;LEFT_SVINSSEQ=AACAACACCATTAAATTTGCTGCTTCACCCAATCATTCTTTAAGATGAGATTGTTTAGTTTCCAATTACTTTTTGGTCTATATCCCCCTA;MMal=20759,44;MMalt=0.258824;MQ=60;MQSal=43484400,53887;MQalt=56;MQsquared=48236287;MaxAAS=15;MaxAASR=0.2459;MaxAltPP=15;NHet=1;NHomAlt=0;NHomRef=201;NUM_MERGED_SV…	AACAACACCATTAAATTTGCTGCTTCACCCAATCATTCTTTAAGATGAGATTGTTTAGTTTCCAATTACTTTTTGGTCTATATCCCCCTA	AAAAAAAAAAAAAAAAAAAAAAAAAAAAAAAAAAAAAAAAAAAAAAAAA					0/88	0/62	0/65	0/85	0/97	0/83	0/81	0/65	0/57	0/61	0/90	0/84	0/86	0/83	0/70	0/69	0/84	0/76	0/62	0/70	0/66	0/79	0/79
31	RetroSeq	solo-L1	NO	1	92578288		+	LOC105749562	ENSSHAG00000016374		1	92578374		-	LOC105749562	ENSSHAG00000016374				MEINFO=LINE1,92578288,92578374,NA;NOT_VALIDATED;SVTYPE=INS
32	RetroSeq	solo-L1	YES	1	93846121	93844432	+				1	93846122	93845398	-						MEINFO=LINE1,93846121,93846122,NA;NOT_VALIDATED;SVTYPE=INS			Non-templated sequence insertion	71	GGTGGGTTTTTTTTTTTTTTGTGGGTGGACAACTGTTTTTTAAAATTTGAAAAACGGTGTTGTTTTTTTTG	93844432] GGTGGGTTTTTTTTTTTTTTGTGGGTGGACAACTGTTTTTTAAAATTTGAAAAACGGTGTTGTTTTTTTTG [93847745														10
33	MSG	3' transduction	NO	1	96750191	96750191	-				3	184149410	184149410	-	CADM2	ENSSHAG00000013236		27	LowABHet;LowQD	ABHet=0.1579;ABHetMulti=0.1579,0.8421;ABHom=0.997;ABHomMulti=0.997,-1;AC=2;AF=0.00495;AN=404;CR=0;CRal=0,0;CRalt=0;END=184149410;MMal=19762,201;MMalt=0.386538;MQ=60;MQSal=45133200,187200;MQalt=60;MQsquared=45730800;MaxAAS=9;MaxAASR=0.1707;NHet=2;NHomAlt=0;NHomRef=200;NUM_MERGED_SVS=13;PASS_AC=0;PASS_AN=396;PASS_ratio=0.9802;QD=1.5;QDalt=1.5;RefLen=1;SB=0.5234;SBAlt=0.6346;SBF=6556,33;SBF1=3355,22…			Non-templated sequence insertion	18	AAAAAAAAAAAAAAAAAA	96750191] AAAAAAAAAAAAAAAAAA [184149412	0/82	0/69	0/83	0/70	0/70	0/96	0/100	0/78	0/59	0/69	0/83	0/81	0/92	0/95	0/65	0/84	0/65	0/67	0/56	0/87	0/72	0/98	0/91
34	SvABA, RetroSeq	3' transduction	YES	1	96751536	96751537	-				2	196248577	196248513	+				54	PASS	DISC_MAPQ=60;EVDNC=DSCRD;IMPRECISE;MAPQ=60;MATEID=363609911:1;MATENM=-1;NM=-1;NUMPARTS=0;SCTG=1:96751536(-)-2:196248577(+)__1_96740312_96765312D;SPAN=-1;SVTYPE=BND			Non-templated sequence insertion	16	AAAAAAAAAAAAAAAA	96751601] AAAAAAAAAAAAAAAAAA [196248513	0	0	0	0	0	0	0	0	0	0	0	0	20	0	0	0	0	0	0	0	0	0	0
35	SvABA	3' transduction	YES	1	96751600	96751601	-				2	19696580	19696581	-				38	PASS	DISC_MAPQ=60;EVDNC=DSCRD;IMPRECISE;MAPQ=60;MATEID=313076417:1;MATENM=-1;NM=-1;NUMPARTS=0;SCTG=1:96751600(-)-2:19696580(-)__1_96740312_96765312D;SPAN=-1;SVTYPE=BND			Non-templated sequence insertion	47	AAAAAAAAAAAAAAAAAAAAAATAAAAAAAAAAAAAAAAAAAAAAAA	96751601] AAAAAAAAAAAAAAAAAAAAA [19696581	0	0	0	0	0	0	0	0	0	0	0	0	17	0	0	0	0	0	0	0	0	0	0
36	SvABA	3' transduction	YES	1	96751600	96751601	-				3	456888072	456888012	+				26	PASS	DISC_MAPQ=60;EVDNC=DSCRD;IMPRECISE;MAPQ=60;MATEID=128711878:1;MATENM=-1;NM=-1;NUMPARTS=0;SCTG=1:96751600(-)-3:456888072(+)__1_96740312_96765312D;SPAN=-1;SVTYPE=BND			Non-templated sequence insertion	20	AAAAAAAAAAAAAAAAAAAA	96751601] AAAAAAAAAAAAAAAAAAAAAATAAAAAAAAAAAAAAAAAAAAAAAAAGGGTATGCACAGTTTGATAACAGTTTGATAACTTTTTGAGCATAGTTCCAAACTACTCTCCAAAATGGTTGGATTCGTTCACAACTCCACCAACAATGAATCAATGTCCCAGTTTTCCCACATCCCCTCCAACAATCATCATTATTTTTTCCTGTCATCTTAGCCAATCTGACAGGTGTGTAGTGGTATCTTAGAGTTGTCTTAATTTGC [456887998; 96751601] AAAAAAAAAAAAAAAAAAAAAAGGGTATGCACAGTTTGATAACAGTTTGATAACTTTTTGAGCATAGTTCCAAACTACTCTCCAAAATGGTTGGATTCGTTCACAACT…	0	0	0	0	0	0	0	0	0	0	0	0	0	0	0	0	11	0	0	0	0	0	0
37	SvABA	3' transduction	YES	1	96751600	96751601	-				X	35770437	35770438	-				42	PASS	DISC_MAPQ=60;EVDNC=DSCRD;IMPRECISE;MAPQ=60;MATEID=609180899:1;MATENM=-1;NM=-1;NUMPARTS=0;SCTG=1:96751600(-)-X:35770437(-)__1_96740312_96765312D;SPAN=-1;SVTYPE=BND			Non-templated sequence insertion	63	AAAAAAAAAAAAAAAAAAAAAAGTGAAAAAAAAAAAGGGAAAAAAAAAAAAAAAAAAAAAAAA	96751601] AAAAAAAAAAAAAAAAAAAAA [35770438	0	0	0	0	0	0	0	0	0	16	0	0	0	0	0	0	0	0	0	0	0	0	0
38	RetroSeq	solo-L1	YES	1	98870465		+				1	98870466		-						MEINFO=LINE1,98870465,98870466,NA;NOT_VALIDATED;SVTYPE=INS									27
39	RetroSeq	solo-L1	YES	1	99729491		+				1	99729492		-						MEINFO=LINE1,99729491,99729492,NA;NOT_VALIDATED;SVTYPE=INS																							5
40	RetroSeq	solo-L1	YES	1	102440371	102441263	+	ADAMTSL1			1	102440372	102441289	-	ADAMTSL1					MEINFO=LINE1,102440371,102440372,NA;NOT_VALIDATED;SVTYPE=INS			Microhomology	26	ATATATATATATATATATATATATAT	102441318(318)--ATATATATATATATATCTATATCTATATCTATATATATATATATATATATATAT--102441264(318); 102441320(320)--ATATATATATATATATATATATATAT--102441294(320)				24
41	MSG, RetroSeq	solo-L1	NO	1	104659298	104659320	+	BNC2	BNC2		1	104659304	104659302	-	BNC2	BNC2		147	PASS	ABHet=0.1954;ABHetMulti=0.1954,0.8046;ABHom=0.9992;ABHomMulti=0.9992,-1;AC=1;AF=0.002475;AN=404;CR=0;CRal=0,0;CRalt=0;END=104659301;LEFT_SVINSSEQ=AAAAAAAGGCCATTATGACCAACAGGATGATTTCAGAAAGGCCTGGAGAGACTTACACGAACTGATGCTAAGTGAAATGAGCAGGACCAG;MMal=19944,75;MMalt=0.288462;MQ=60;MQSal=42213600,116900;MQalt=67;MQsquared=48677300;MaxAAS=17;MaxAASR=0.1954;MaxAltPP=17;NHet=1;NHomAlt=0;NHomRef=201;NUM_MERGED_…	AAAAAAAGGCCATTATGACCAACAGGATGATTTCAGAAAGGCCTGGAGAGACTTACACGAACTGATGCTAAGTGAAATGAGCAGGACCAG	AAAAAAAAAAAAAAAAAAAAAAAAAAAAAAAAAAAAAAAAAAAAAAAAAAAAAAAAAAAAAAAA	Non-templated sequence insertion	555	CAACAGGATGATTTCAGAAAGGCCTGGAGAGACTTACACGAACTGATGCTAAGTGAAATGAGCAGGACCAGGAGATCATTATATACTTCAACAACAATACTAGATGATGACCAGTCCTGATGGATCAGGCCATCCTCAGCAACGAGATCAACCAAATCATTTCTAATGGAGCAGTAATGAACTGAACTAGCTATACCCAGAAAAAGAACTCTGGGAGATGACTAAAAACCACTAGATTGAATTCCCAGTCCCTATATTTATGCACACCTGCATCTTTGATTTCCTTCACAAGCTAATTGTACAATAATTTAGAGTCTGATTCTTTTTGTACAGCAAAATAATGTTGTGGTCATGTATACTTATTGTGTATCTAAGTTTTATTTTAATATATTTAACATC…	104659320] CAACAGGATGATTTCAGAAAGGCCTGGAGAGACTTACACGAACTGATGCTAAGTGAAATGAGCAGGACCAGGAGATCATTATATACTTCAACAACAATACTAGATGATGACCAGTCCTGATGGATCAGGCCATCCTCAGCAACGAGATCAACCAAATCATTTCTAATGGAGCAGTAATGAACTGAACTAGCTATACCCAGAAAAAGAACTCTGGGAGATGACTAAAAACCACTAGATTGAATTCCCAGTCCCTATATTTATGCACACCTGCATCTTTGATTTCCTTCACAAGCTAATTGTACAATAATTTAGAGTCTGATTCTTTTTGTACAGCAAAATAATGTTGTGGTCATGTATACTTATTGTGTATCTAAGTTTTATTTTAATA…	0/88	0/77	0/51	0/85	0/62	0/78	0/61	0/72	0/76	0/72	0/60	0/68	0/59	0/76	5/51	4/66	17/87	0/60	0/95	0/66	0/68	0/90	0/71
42	MSG	solo-L1	YES	1	106418205	106418210	+				1	106418211	106419310	-				144	PASS	ABHet=0.2188;ABHetMulti=0.2188,0.7812;ABHom=1;ABHomMulti=1,-1;AC=1;AF=0.002475;AN=404;CR=0;CRal=0,0;CRalt=0;END=106418208;LEFT_SVINSSEQ=AAAGAAATGTCATTCACTGGGGCAGAGTTCCTGGCGGTCTGCAGTCTGTGCTCAGCTGCTAATACTCACAGTCCCACAAGAG;MMal=20340,19;MMalt=0.135714;MQ=60;MQSal=45021600,39600;MQalt=53;MQsquared=50259600;MaxAAS=14;MaxAASR=0.2188;MaxAltPP=14;NHet=1;NHomAlt=0;NHomRef=201;NUM_MERGED_SVS=1;PASS_AC=1;PAS…	AAAGAAATGTCATTCACTGGGGCAGAGTTCCTGGCGGTCTGCAGTCTGTGCTCAGCTGCTAATACTCACAGTCCCACAAGAG	AAAAAAAACAAAAAAAAAAAAAAAAAAAAAAAAAAAAAAAAAAAAAAAAAAAAAA	Microhomology	1	T	106418211(11)--TT--106419310(10); 106419308(10)--AA--106418209(11); 106418213(13)--CTTT--106419311(11); 106418949] TATATATATATATATATATATATA [106418949	0/87	0/81	0/85	0/65	0/61	0/78	0/90	0/90	0/67	0/76	0/87	0/67	0/82	0/79	0/88	0/69	0/72	0/58	0/66	14/64	0/75	0/113	0/70
43	RetroSeq	solo-L1	YES	1	109691530		+				1	109691531		-						MEINFO=LINE1,109691530,109691531,NA;NOT_VALIDATED;SVTYPE=INS
44	RetroSeq	solo-L1	YES	1	111233146	111232790	+				1	111233147	111233294	-						MEINFO=LINE1,111233146,111233147,NA;NOT_VALIDATED;SVTYPE=INS			Microhomology	193	AAAATAACGTTTTGGTCATGTATACTTATTGTGTATCTAATTTATATTTTAATATATTTAACATCTACTGGTCATCCTGCCATCTGGGGAAGGGGGTGGGGGAAAGAGGGGAAAAATTGGAACAAGAGGTTTGGCAATTGTTAATGCTGTAAAGTTACCCATGCATATATCCTGTAAATAAAAGGCTATTAAA	111232984(984)--TTTAATAGACTTTTATTTACAGGTTATATGTATGGGTAACTTTACAGCATTGACAATTGCCAAACCTCTTGTTCCAATTTTTCCCCTCTTTCCCCCACCCCCTTCCCCAGATGGCAGGATGACCAGTAGATGTTAAATATATTAAAATATAAATTAGATACACAATAAGTATACATAACCAAAACGTTATTTT--111233488(488)																		57
45	RetroSeq	solo-L1	YES	1	117948368		+	SLC1A1	SLC1A1		1	117948369		-	SLC1A1	SLC1A1				MEINFO=LINE1,117948368,117948369,NA;NOT_VALIDATED;SVTYPE=INS
46	MSG, RetroSeq	solo-L1	YES	1	118541781		+	GLIS3	GLIS3		1	118541787		-	GLIS3	GLIS3		141	PASS	ABHet=0.2281;ABHetMulti=0.2281,0.7719;ABHom=1;ABHomMulti=1,-1;AC=1;AF=0.002475;AN=404;CR=0;CRal=0,0;CRalt=0;END=118541784;LEFT_SVINSSEQ=TTATGCAGTAATTCTCTTTTTTTTTTTTTTTTTTTTTTTTTTTTTTTTTTTTTTTTTTTTTTTTTTTTTTTTTTTTTTTTTT;MMal=28209,31;MMalt=0.238462;MQ=60;MQSal=42379200,18000;MQalt=37;MQsquared=47696400;MaxAAS=13;MaxAASR=0.2281;MaxAltPP=13;NHet=1;NHomAlt=0;NHomRef=201;NUM_MERGED_SVS=1;PASS_AC=1;PAS…	TTATGCAGTAATTCTCTTTTTTTTTTTTTTTTTTTTTTTTTTTTTTTTTTTTTTTTTTTTTTTTTTTTTTTTTTTTTTTTTT	TTTGGGATATAATCCCAGTAGTAACACTGCTGGATCAAAGGGTATGCACAGTTTGATAACTTTTTGA					0/81	0/90	0/55	0/63	0/76	0/82	0/68	0/65	0/66	0/69	0/81	0/77	0/84	0/86	0/80	0/79	0/78	0/63	0/69	0/70	0/88	0/85	0/82
47	RetroSeq	solo-L1	YES	1	124115389	124115003	+		RABEP2-E1		1	124115390	124115232	-		RABEP2-E1				MEINFO=LINE1,124115389,124115390,NA;NOT_VALIDATED;SVTYPE=INS			Microhomology	17	TCTCTCTCTCTCTCTGT	124115009(5009)--TCTCTGTCTCTCTCTCTCTCT--124115174(74); 124114891] GTCTCTCTCTGTCTCTCTC [124115232
48	MSG, RetroSeq	solo-L1	YES	1	129727616		+	EGFLAM	EGFLAM		1	129727622		-	EGFLAM	EGFLAM		684	PASS	ABHet=0.3077;ABHetMulti=0.3077,0.6923;ABHom=0.9995;ABHomMulti=0.9995,-1;AC=3;AF=0.007426;AN=404;CR=0;CRal=0,0;CRalt=0;END=129727619;LEFT_SVINSSEQ=GAAACAGTCTCTTCCCAATCAGAAACTTTATGAGCAAAATTACAGACCACTTTTAACACAAATTAAGTCTGATCTAAC;MMal=21269,107;MMalt=0.184483;MQ=60;MQSal=43844400,223200;MQalt=62;MQsquared=49683600;MaxAAS=21;MaxAASR=0.3864;MaxAltPP=21;NHet=3;NHomAlt=0;NHomRef=199;NUM_MERGED_SVS=1;PASS_…	GAAACAGTCTCTTCCCAATCAGAAACTTTATGAGCAAAATTACAGACCACTTTTAACACAAATTAAGTCTGATCTAAC	AAAAAAAAAAAAAAAAAAAAAAAAAAAAAAAAAAAAAAAAAAAAAAAAAAAAAAAAAAAAA					0/103	0/61	0/73	0/92	0/77	0/85	0/65	0/80	0/75	0/67	0/82	0/82	0/71	0/88	0/68	0/72	0/73	0/66	21/71	14/54	17/44	1/78	5/46
49	SvABA	3' transduction	YES	1	130976553	130976554	-				4	136905688	136905710	+		SCAF8		51	PASS	DISC_MAPQ=60;EVDNC=DSCRD;IMPRECISE;MAPQ=60;MATEID=525383544:1;MATENM=-1;NM=-1;NUMPARTS=0;SCTG=1:130976553(-)-4:136905688(+)__1_130956244_130981244D;SPAN=-1;SVTYPE=BND			Non-templated sequence insertion	19	AAAAAAAAAAAAAAAAAAA	130976554] AAAAAAAAAAAAAAAAAAACAATTAAAAATAAAAAAAAAAAAAAAAAAAAAAAAA [136905710; 130976554] AAAAAAAAAAAAAAAAAAACAAAAAAAAAAAAAAAAAAAAAAAA [136905710	0	0	0	20	0	0	0	0	0	0	0	0	0	0	0	0	0	0	0	0	0	0	0
50	MSG, RetroSeq	solo-L1	NO	1	132455458	132454698	+	TTC33	ENSSHAG00000014498		1	132455464	132455478	-	TTC33	ENSSHAG00000014498		2037	PASS	ABHet=0.2795;ABHetMulti=0.2795,0.7205;ABHom=0.9972;ABHomMulti=0.9972,-1;AC=11;AF=0.02723;AN=404;CR=0;CRal=0,0;CRalt=0;END=132455461;LEFT_SVINSSEQ=AAAAACAGTATTTCTTTTTTTTTTTTTTTTTTTTTTTTTTTTTTTTTTTTTTTTTTTTTTTTTTTTTT;MMal=17921,287;MMalt=0.132258;MQ=60;MQSal=40773600,478800;MQalt=47;MQsquared=48412177;MaxAAS=35;MaxAASR=0.4222;MaxAltPP=35;NHet=11;NHomAlt=0;NHomRef=191;NUM_MERGED_SVS=5;PASS_AC=10;PAS…	AAAAACAGTATTTCTTTTTTTTTTTTTTTTTTTTTTTTTTTTTTTTTTTTTTTTTTTTTTTTTTTTTT	ATAATTTGGCTTCCTCATTGCCTATTCTTATTCCTTTAATCTCTTTCTCAGCTCTTATTGCTATAGCTAGCG	Non-templated sequence insertion	29	TAATTTTTAAAAAAAAAAAAAAAAAAAAA	132454693(96)--AAA--132455478(78); 132455475(78)--TTT--132454696(96); 132455478] TTTTTTTTTTTTTTTTTTTTTAAAAATTA [132454698; 132454698] GAAAAAAAAAAAAAAAAAAAAAAAAATAATTTTT [132454675	0/119	0/77	0/76	0/79	0/75	0/102	0/69	0/82	0/48	0/71	0/82	0/85	0/79	0/82	0/56	0/63	0/55	0/76	0/76	0/75	0/92	0/90	0/77
51	RetroSeq	solo-L1	YES	1	133470681		+				1	133470682		-						MEINFO=LINE1,133470681,133470682,NA;NOT_VALIDATED;SVTYPE=INS
52	RetroSeq	solo-L1	YES	1	133672195		+	OXCT1	ENSSHAG00000006848		1	133672196		-	OXCT1	ENSSHAG00000006848				MEINFO=LINE1,133672195,133672196,NA;NOT_VALIDATED;SVTYPE=INS										15
53	RetroSeq	solo-L1	YES	1	133717996		+				1	133717997		-						MEINFO=LINE1,133717996,133717997,NA;NOT_VALIDATED;SVTYPE=INS
54	RetroSeq	solo-L1	YES	1	139464112		+				1	139464113		-						MEINFO=LINE1,139464112,139464113,NA;NOT_VALIDATED;SVTYPE=INS																						26
55	MSG, RetroSeq	solo-L1	NO	1	141678901		+	ITGA1	ITGA1		1	141678907		-	ITGA1	ITGA1		1143	PASS	ABHet=0.2365;ABHetMulti=0.2365,0.7635;ABHom=0.9993;ABHomMulti=0.9993,-1;AC=8;AF=0.0198;AN=404;CR=0;CRal=0,0;CRalt=0;END=141678904;LEFT_SVINSSEQ=GAAATGCTTCTTTCTTTATTAATAAATTAGAGGAACATAGGATAGTTTACCTCTCAGACCTATGGAAGGGGAAGGTTTTTAT;MMal=16555,149;MMalt=0.137963;MQ=60;MQSal=35312400,400824;MQalt=61;MQsquared=42913224;MaxAAS=15;MaxAASR=0.2955;MaxAltPP=15;NHet=8;NHomAlt=0;NHomRef=194;NUM_MERGED_SVS=3;PAS…	GAAATGCTTCTTTCTTTATTAATAAATTAGAGGAACATAGGATAGTTTACCTCTCAGACCTATGGAAGGGGAAGGTTTTTAT	AAAAAAAAAAAAAAAAAAAAAAAAAAAAAAAAAAAAAAAAAAAAAAA					0/90	0/55	0/60	0/71	0/56	0/53	0/63	0/64	0/64	0/66	0/80	0/74	0/82	0/72	0/49	0/61	0/66	0/50	0/49	0/83	0/56	0/62	0/83
56	RetroSeq	solo-L1	YES	1	150212853	150212873	+	LOC116420899			1	150212875	150212862	-	LOC116420899					MEINFO=LINE1,150212853,150212875,NA;NOT_VALIDATED;SVTYPE=INS			Non-templated sequence insertion	881	TTTTTTTTTTTTTTTTTTTTTATTTTTATTTTTTTTTTTTTATTTAATAGCCTTTAATTTACAGGATATATATACATGGGTAACTTTACAGCATTAACAATTGCCAAACCTCTTGTTCCAATTTTTCACCTCTTACCCCACCCCCCCCACCCCCTCCCCTAAATGGCAGGATGACCAGTAGATGTTAAATATATTAAAATATAACTTAGATACACAATAAGTATACATGACCACAACATTATTTTGCTGTACAAAAAGAATCAGACTCTGAATTATTGTACAATTAGCTTGTGAAGGAAATCAAAGATGCAGGTGTGCATAAATATAGGGACTGGGAATTCAATGTAGTGGTTTTTAGTCATCTCCCAGAGTTCTTTTTCTGGGTATAGCTAGTTCAGT…
57	SvABA, RetroSeq	3' transduction	YES	1	150248343	150248248	+				1	516591724	516591725	-				66	PASS	DISC_MAPQ=55;EVDNC=DSCRD;IMPRECISE;MAPQ=55;MATEID=786336458:1;MATENM=-1;NM=-1;NUMPARTS=0;SCTG=1:150248343(+)-1:516591724(-)__1_150232460_150257460D;SPAN=366343381;SVTYPE=BND			Non-templated sequence insertion	48	TTTTTTTTTTTTTTTTTTTTTTTATTTTTTTTTTTTTTTTTTTTTTTT	150248248] TTTTTTTTTTTTTTTTTTTTTTATTTTTTTTTTTTTTTTTTTTTTT [516591725; 150248245] TTTTTTTTTTTTTTTTTTTTTTGTTGTTGTTGTTTTTGGCAATAGACCTGTTTTTTTTTTTTTTTTTTTTTTTTTATTTTTTTTTTTTTTTTTTTTTTT [516591725; 150248245] TTTTTTTTTTTTTTTTTTTTTTTTCTTTTTTTTTTTTTTTTTTTTTTTTATTTTTTTTTTTTTTTTTTTTTTT [516591725; 150248240] TTTGTTTTTTTTTTTTTTTTTTTTTTTTTCTTTTTTTTTTTTTTTTTTTTTTTTATTTTTTTTTTTTTTTTTTTTTTT [516591725; 1502482…	0	0	0	0	0	0	0	0	0	0	0	0	0	0	0	0	0	0	21	20	24	0	0
58	RetroSeq	solo-L1	YES	1	152906189		+				1	152906190		-						MEINFO=LINE1,152906189,152906190,NA;NOT_VALIDATED;SVTYPE=INS																					9
59	RetroSeq	solo-L1	NO	1	154530767		+				1	154530795		-						MEINFO=LINE1,154530767,154530795,NA;NOT_VALIDATED;SVTYPE=INS																										74
60	RetroSeq	solo-L1	YES	1	156646695		+	ERBIN	ERBIN		1	156646696		-	ERBIN	ERBIN				MEINFO=LINE1,156646695,156646696,NA;NOT_VALIDATED;SVTYPE=INS
61	RetroSeq	solo-L1	YES	1	156792416		+				1	156792417		-						MEINFO=LINE1,156792416,156792417,NA;NOT_VALIDATED;SVTYPE=INS
62	RetroSeq	solo-L1	YES	1	157986975		+				1	157987056		-						MEINFO=LINE1,157986975,157987056,NA;NOT_VALIDATED;SVTYPE=INS																				14	16	18	16
63	RetroSeq	solo-L1	YES	1	159265531		+	PIK3R1	PIK3R1	YES	1	159265532		-	PIK3R1	PIK3R1	YES			MEINFO=LINE1,159265531,159265532,NA;NOT_VALIDATED;SVTYPE=INS																								27
64	RetroSeq	solo-L1	YES	1	160250649		+	SLC30A5-E2	SLC30A5-E2		1	160250650		-	SLC30A5-E2	SLC30A5-E2				MEINFO=LINE1,160250649,160250650,NA;NOT_VALIDATED;SVTYPE=INS																					5
65	RetroSeq	solo-L1	YES	1	160529805		+	SERINC5	ENSSHAG00000009073		1	160529806		-	SERINC5	ENSSHAG00000009073				MEINFO=LINE1,160529805,160529806,NA;NOT_VALIDATED;SVTYPE=INS																			8
66	RetroSeq	solo-L1	NO	1	168573511	168573791	+				1	168573659	168573757	-						MEINFO=LINE1,168573511,168573659,NA;NOT_VALIDATED;SVTYPE=INS			Non-templated sequence insertion	7	TCTCTCG	168573888] ATATATTTATATAT [168573888; 168573888] ATATATAAATATAT [168573888																62
67	RetroSeq	solo-L1	YES	1	168824783	168824809	+	FCHO2	FCHO2		1	168824784	168824792	-	FCHO2	FCHO2				MEINFO=LINE1,168824783,168824784,NA;NOT_VALIDATED;SVTYPE=INS			Non-templated sequence insertion	195	TTTTTTTTTTTTTTTTTTTATTTTTTTTTTTTTATTTTTATTTTTTTTTTTTTATTTAATAGCCTTTAATTTACAGGATATATATACATGGGTAACTTTACAGCATTAACAATTGCCAAACCTCTTGTTCCAATTTTTCACCTCTTACCCCACCCCCCCCACCCCCTCCCCTAAATGGCAGGATGACCAGTAGAT	168824809] TTTTTTTTTTTTTTTTTTATTTTTTTTTTTTTATTTTTATTTTTTTTTTTTTATTTAATAGCCTTTAATTTACAGGATATATATACATGGGTAACTTTACAGCATTAACAATTGCCAAACCTCTTGTTCCAATTTTTCACCTCTTACCCCACCCCCCCCACCCCCTCCCCTAAATGGCAGGATGACCAGTAGAT [168824792												29
68	MSG, RetroSeq	solo-L1	YES	1	169754665	169754684	+	MRPS27	MRPS27		1	169754671	169754669	-	MRPS27	MRPS27		171	LowQD	ABHet=0.1849;ABHetMulti=0.1849,0.8151;ABHom=1;ABHomMulti=1,-1;AC=2;AF=0.00495;AN=404;CR=0;CRal=0,0;CRalt=0;END=169754668;LEFT_SVINSSEQ=ACAATACATGGCTTAGAACAAGATCAACCAAATCATTTCTAATGGAGCAGTAATGAACTGAACTAACTATACCCAGAAA;MMal=20885,69;MMalt=0.313636;MQ=60;MQSal=41360400,58861;MQalt=52;MQsquared=46700461;MaxAAS=12;MaxAASR=0.2182;MaxAltPP=12;NHet=2;NHomAlt=0;NHomRef=200;NUM_MERGED_SVS=2;PASS_AC=2;PASS_AN…	ACAATACATGGCTTAGAACAAGATCAACCAAATCATTTCTAATGGAGCAGTAATGAACTGAACTAACTATACCCAGAAA	AAAAAAAAAAAAAAAAAAAAAAAAAAAAAAAAAAAAAAAAAAAAAAAAAAAAAAAAAAAAAAAAAAAAA	Non-templated sequence insertion	470	AACAAGATCAACCAAATCATTTCTAATGGAGCAGTAATGAACTGAACTAACTATACCCAGAAAAAGAACTCTGGGAGATGACTAAAAACCATTACATTGAATTCCCAGTCCCTATATTTATGCACACCTGCATCTTTGATTTCCTTCACAAGCTAATTGTACAATAATTCAGAGTCTGATTCTTTTTGTACAGCAAAATAATGTTTTGGTCATGTATACTTATTGTGTATCTAAGTTATATTTTAATATATTTAACATCTACTGGTTATCCTGCCATCTAGGGGAGGGGGTGGGGGGGGTAAGAGGTGAAAAATTGGAACAAGAGGTTTGGCAATTGTTAATGCTGTAAAGTTACCCACGTATATATCCTGTAAATTAAAGGCTATTAAATAAAATAAA…	169754684] AACAAGATCAACCAAATCATTTCTAATGGAGCAGTAATGAACTGAACTAACTATACCCAGAAAAAGAACTCTGGGAGATGACTAAAAACCATTACATTGAATTCCCAGTCCCTATATTTATGCACACCTGCATCTTTGATTTCCTTCACAAGCTAATTGTACAATAATTCAGAGTCTGATTCTTTTTGTACAGCAAAATAATGTTTTGGTCATGTATACTTATTGTGTATCTAAGTTATATTTTAATATATTTAACATCTACTGGTTATCCTGCCATCTAGGGGAGGGGGTGGGGGGGGTAAGAGGTGAAAAATTGGAACAAGAGGTTTGGCAATTGTTAATGCTGTAAAGTTACCCACGTATATATCCTGTAAATTAAAGGCTATTA…	0/76	0/62	0/62	0/66	0/73	0/80	0/81	0/76	0/59	0/73	10/64	12/55	0/104	0/82	0/66	0/72	0/80	0/53	0/79	0/57	0/65	0/81	0/69
69	RetroSeq	solo-L1	YES	1	170584788	170584801	+	MCCC2	ENSSHAG00000004707		1	170584789	170584786	-	MCCC2	ENSSHAG00000004707				MEINFO=LINE1,170584788,170584789,NA;NOT_VALIDATED;SVTYPE=INS			Non-templated sequence insertion	455	TGACCAGTCCTGATGGATCAGGCCATCCTCAGCAACGAGATCAACCAAATCATTTCTAATGGAGCAGTAATGAACTGAACTAGCTATACCCAGAAAAAGAACTCTGGGAGATGACTAAAAACCACTACATTGAATTCCCAGTCCCTATATTTATGCACACCTGCATCTTTGATTTCCTTCACAAGCTAATTGTACAATAATTCAGAGTCTGATTCTTTTTGTACAGCAAAATAATGTTGTGGTCATGTATACTTATTGTGTATCTAAGTTATATTTTAATATATTTAACATCTACTGGTCATCCTGCCATTTAGGGGAGGGGGTGGGGGGGTGGGGTAAGAGGTGAAAAATTGGAACAAGAGGTTTGGCAATTGTTAATGCTGTAAAGTTACCCATGTA…
70	MSG, RetroSeq	solo-L1	NO	1	171491364	171492238	+	MSH3	MSH3		1	171491370	171491368	-	MSH3	MSH3		846	PASS	ABHet=0.2525;ABHetMulti=0.2525,0.7475;ABHom=0.9985;ABHomMulti=0.9985,-1;AC=5;AF=0.01238;AN=404;CR=0;CRal=0,0;CRalt=0;END=171491367;LEFT_SVINSSEQ=GAATTATTTTTTCCTGGGGGGCGGAGCCAAGATGGCGGAGAAGACACACGCGTCTTTCTAAGCTCTTCTCTT;MMal=18382,87;MMalt=0.0925532;MQ=60;MQSal=42138000,320400;MQalt=58;MQsquared=48117600;MaxAAS=20;MaxAASR=0.3455;MaxAltPP=20;NHet=5;NHomAlt=0;NHomRef=197;NUM_MERGED_SVS=5;PASS_AC=5;PA…	GAATTATTTTTTCCTGGGGGGCGGAGCCAAGATGGCGGAGAAGACACACGCGTCTTTCTAAGCTCTTCTCTT	AAAAAAAAAAAAAAAAAAAAAAAAAAAAAAAAAAAAAAAAAAAAAAAAAAAAAAAAAAAAAAAAAAAA	Non-templated sequence insertion	2	AA	171492238] AAATTTTTTTTTTTTTTTTTTTTTTTTTGTTT [171492238; 171492238] AAACAAAAAAAAAAAAAAAAAAAAAAAAATTT [171492238	0/98	0/62	0/84	0/91	0/74	0/75	0/76	0/88	0/49	0/64	0/77	0/80	0/73	4/87	11/62	3/75	5/52	11/62	20/58	19/55	16/68	0/75	5/82
71	RetroSeq	solo-L1	YES	1	173366720		+				1	173366721		-						MEINFO=LINE1,173366720,173366721,NA;NOT_VALIDATED;SVTYPE=INS
72	RetroSeq	solo-L1	YES	1	173809469		+				1	173809470		-						MEINFO=LINE1,173809469,173809470,NA;NOT_VALIDATED;SVTYPE=INS																				5
73	MSG	solo-L1	NO	1	175006574		+				1	175006580		-				255	PASS	ABHet=0.2791;ABHetMulti=0.2791,0.7209;ABHom=0.9997;ABHomMulti=0.9997,-1;AC=1;AF=0.002475;AN=404;CR=0;CRal=0,0;CRalt=0;END=175006577;LEFT_SVINSSEQ=TGTTTGTGTTGTTTTTTTTTTTTTTTTTTTTTTTTTTTTTTTTTTTTTTTTTTTTTTTTTTTTTT;MMal=23722,331;MMalt=1.22593;MQ=60;MQSal=32173200,190800;MQalt=84;MQsquared=36162000;MaxAAS=24;MaxAASR=0.2791;MaxAltPP=24;NHet=1;NHomAlt=0;NHomRef=201;NUM_MERGED_SVS=1;PASS_AC=1;PASS_AN=3…	TGTTTGTGTTGTTTTTTTTTTTTTTTTTTTTTTTTTTTTTTTTTTTTTTTTTTTTTTTTTTTTTT	TAGAGTTGTCTTAATTTGCATTTCTCTGATTAATAATGACTTGGAGCATCTTTTCATATGACTAGAAATAGTT					0/58	0/62	0/64	0/77	0/86	0/82	0/75	0/68	0/60	0/63	0/93	0/81	2/106	0/74	0/65	0/61	0/67	0/56	0/61	0/110	0/64	0/88	0/67
74	RetroSeq	solo-L1	NO	1	177639366		+				1	177639509		-						MEINFO=LINE1,177639366,177639509,NA;NOT_VALIDATED;SVTYPE=INS
75	RetroSeq	solo-L1	NO	1	178646594	178646487	+				1	178646639	178647990	-						MEINFO=LINE1,178646594,178646639,NA;NOT_VALIDATED;SVTYPE=INS			Microhomology	13	CATATATCTCATT																					48
76	RetroSeq	solo-L1	NO	1	190176561		+	MCTP1	MCTP1		1	190176749		-	MCTP1	MCTP1				MEINFO=LINE1,190176561,190176749,NA;NOT_VALIDATED;SVTYPE=INS													69								44		33			35	37
77	MSG	solo-L1	YES	1	206958794		+				1	206958800		-				45	LowQD	ABHet=0.1818;ABHetMulti=0.1818,0.8182;ABHom=1;ABHomMulti=1,-1;AC=1;AF=0.002488;AN=402;CR=0;CRal=0,0;CRalt=0;END=206958797;LEFT_SVINSSEQ=AGGTTATTTCTTTTTTTTTTTTTTTTTTTTTTTTTTTTTTTTTTTTTTTTTTTTTTTTTTTTTTTTT;MMal=16189,51;MMalt=0.85;MQ=60;MQSal=31114336,32400;MQalt=73;MQsquared=34523536;MaxAAS=6;MaxAASR=0.1818;MaxAltPP=6;NHet=1;NHomAlt=0;NHomRef=200;NUM_MERGED_SVS=1;PASS_AC=1;PASS_AN=384;PASS_ratio=0…	AGGTTATTTCTTTTTTTTTTTTTTTTTTTTTTTTTTTTTTTTTTTTTTTTTTTTTTTTTTTTTTTTT	TGCTCCTACTGAAACCCGTTACTGTGGCCGAGCCACTTTCTTGTCCA					0/81	0/60	0/44	0/74	0/54	0/61	0/66	0/69	0/41	0/36	0/72	0/62	0/66	0/53	0/46	0/45	6/33	0/46	0/58	0/79	0/53	0/83	0/74
78	RetroSeq	solo-L1	YES	1	207857791	207857809	+				1	207857792	207857800	-						MEINFO=LINE1,207857791,207857792,NA;NOT_VALIDATED;SVTYPE=INS			Non-templated sequence insertion	313	TATTTTTTTTTTTTTTATTTTATTTTTTTTTTTTTTTTATTTTTATTTTTTTTTTTTTATTTAATAGCCTTTAATTTACAGGATATATATACATGGGTAACTTTACAGCATTAACAATTGCCAAACCTCTTGTTCCAATTTTTCACCTCTTACCCCACCCCCCCCACCCCCTCCCCTAAATGGCAGGATGACCAGTAGATGTTAAATATATTAAAATATAACTTAGATACACAATAAGTATACATGACCACAACATTATTTTGCTGTACAAAAAGAATCAGACTCTGAATTATTGTACAATTAGCTTGTGAAG	207857809] TATTTTTTTTTTTTTTATTTTATTTTTTTTTTTTTTTTATTTTTATTTTTTTTTTTTTATTTAATAGCCTTTAATTTACAGGATATATATACATGGGTAACTTTACAGCATTAACAATTGCCAAACCTCTTGTTCCAATTTTTCACCTCTTACCCCCCCCCCCCCCCCCCCCCCCCCGCCGGCCCCGAAGAGGCATAAAAAATAAAAAAAAATATAAAAAAAAAAAAAAAAAAAAAAAAATAAAATAAAAAAAAAAAAAATA [207857809										17
79	RetroSeq	solo-L1	YES	1	210344435		+	PAM	ENSSHAG00000022133		1	210344436		-	PAM	ENSSHAG00000022133				MEINFO=LINE1,210344435,210344436,NA;NOT_VALIDATED;SVTYPE=INS																						27
80	RetroSeq	solo-L1	YES	1	211917286		+	FOCAD	FOCAD		1	211917287		-	FOCAD	FOCAD				MEINFO=LINE1,211917286,211917287,NA;NOT_VALIDATED;SVTYPE=INS																						21
81	MSG	solo-L1	YES	1	217641529	217640752	+	ZCCHC7	ZCCHC7		1	217641535	217641549	-	ZCCHC7	ZCCHC7		51	LowABHet;LowQD	ABHet=0.1549;ABHetMulti=0.1549,0.8451;ABHom=1;ABHomMulti=1,-1;AC=1;AF=0.002475;AN=404;CR=0;CRal=0,0;CRalt=0;END=217641532;LEFT_SVINSSEQ=CCAGGAAACAATTTTTCTTTTTTTTTTTTTTTTTTTTTTTTTTTTTTTTTTTTTTTTTTTTTTTTTTTTTTTTTT;MMal=58757,19;MMalt=0.172727;MQ=60;MQSal=38329200,36000;MQalt=57;MQsquared=44501717;MaxAAS=11;MaxAASR=0.1549;MaxAltPP=11;NHet=1;NHomAlt=0;NHomRef=201;NUM_MERGED_SVS=1;PASS_AC=1;PASS_AN=40…	CCAGGAAACAATTTTTCTTTTTTTTTTTTTTTTTTTTTTTTTTTTTTTTTTTTTTTTTTTTTTTTTTTTTTTTTT	CCTGGTCCTGCTCATTTCACTTAGCATCAGTTCGTGTAAGTCTCTCCAGGCCTTTCTGAAATCATCCTGTTG	Non-templated sequence insertion	364	AAACCATTACATTGAATTCCCAGTCCCTATATTTATGCACACCTGCATCTTTGATTTCCTTCACAAGCTAATTGTACAATAATTCAGAGTCTGATTCTTTTTGTACAGCAAAATAATGTTTTGGTCATGTATACTTATTGTGTATCTAAGTTATATTTTAATATATTTAACATCTACTGGTCATCCTGCCATTTAGGGGAGGGGGTGGGGGGGGGGTGGGGTAAGAGGTGAAAAATTGGAACAAGAGGTTTGGCAATTGTTAATGCTGTAAAGTTACCCATGTATATATCCTGTAAATTAAAGGCTATTAAATAAAAAAAAAAAAAAAAAAAAAAAAACAAAAAAAAAAAAAAAAAAAAAAAAA	217640752] AAACCATTACATTGAATTCCCAGTCCCTATATTTATGCACACCTGCATCTTTGATTTCCTTCACAAGCTAATTGTACAATAATTCAGAGTCTGATTCTTTTTGTACAGCAAAATAATGTTTTGGTCATGTATACTTATTGTGTATCTAAGTTATATTTTAATATATTTAACATCTACTGGTCATCCTGCCATCTAGGGGAGGGGGTGGGGGGGGGGTAAGAGGTGAAAAATTGGAACAAGAGGTTTGGCAATTGTTAATGCTGTAAAGTTACCCATGTATATATCCTGTAAATTAAAGGCTATTAAATAAAAAAAAAAAAAAAAAAAAAAAAACAAAAAAAAAAAAAAAAAAAAAAAAA [217641549; 217640752] AAACC…	0/85	0/50	0/63	0/72	0/67	0/53	0/61	0/56	0/66	0/57	0/83	0/63	0/104	0/61	0/56	0/71	0/66	0/44	0/59	0/84	0/74	0/82	0/68
82	RetroSeq	solo-L1	YES	1	218533559	218533249	+	MELK	MELK		1	218533560	218533568	-	MELK	MELK				MEINFO=LINE1,218533559,218533560,NA;NOT_VALIDATED;SVTYPE=INS			Microhomology	313	CCATTACATTAAATTCCCAATCCCTATATTTATGCACACCTGCATTTATGATTTCCTTCACAAGCTAATTGTACAATATTTCAGAGTCTGATTCTTTTTGTACAGCAAAATAACGTTTTGGTCATGTATACTTATTGTGTATCTAATTTATATTTTAATATATTTAACATCTACTGGTCATCCTGCCATCTAGGGGAGGGGGTGGGGGGGTAAGAGGTGAAAAATTGGAACAAGAGGTTTGGCAATTGTTAATGCTGTAAAGTTACCCATGTATATATCCTGTAAATAAAAGGCTATTAAAAAAAAAAAAAAA	218533249(562)--CCATTACATTAAATTCCCAATCCCTATATTTATGCACACCTGCATTTTTGATTTCCTTCACAAGCTAAATGTACAATAATTCAGAGTCTGATTCTTTTTGTACAGCAAAATAACGTTTTGGTCATGTATACTTATTGTGTATCTAATTTATATTTTAATATATTTAACATCTACTGGTCATCCTGCCATCTAGGGGAGGGGGTGGGGGGGTAAGAGGTGAAAAATTGGAACAAGAGGTTTGGCAATTGTTAATGCTGTAAAGTTACCCATGTATATATCCTGTAAATAAAAGGCTATTAAAAAAAAAAAAAAA--218533568(881)			88
83	MSG	solo-L1	YES	1	223308734	223308749	+				1	223308740	223309442	-				1443	PASS	ABHet=0.3083;ABHetMulti=0.3083,0.6917;ABHom=0.999;ABHomMulti=0.999,-1;AC=6;AF=0.01493;AN=402;CR=0;CRal=0,0;CRalt=0;END=223308737;LEFT_SVINSSEQ=TATTGAATGTAATTTTCTTTTTTTTTTTTTTTTTTTTTTTTTTTTTTTTTTTTATTATGTTTTTATTT;MMal=17879,288;MMalt=0.216541;MQ=60;MQSal=36302616,149713;MQalt=34;MQsquared=42075451;MaxAAS=25;MaxAASR=0.3492;MaxAltPP=25;NHet=6;NHomAlt=0;NHomRef=195;NUM_MERGED_SVS=5;PASS_AC=6;PASS_AN=…	TATTGAATGTAATTTTCTTTTTTTTTTTTTTTTTTTTTTTTTTTTTTTTTTTTATTATGTTTTTATTT	AATATTGGTAACGAGGGTAAGAGAAGAGCTTAGAAAGACGCGTGTGTCTTCTCCGCCATCTTGGCTCCGCCCCCC	Microhomology	4	TTTT	223307997(8008)--AAAAAAAAAAA--223308397(97); 223309446(67)--TTTTTTTTTTTTTTTTTTTTA--223308008(8008); 223307988(8008)--AAAAAAAAAAAAAAAAAAAA--223309464(64); 223307987(8008)--TAAAAAAAAAAAAAAAAAAAA--223309467(67)	0/70	0/52	0/70	0/48	0/61	0/73	0/61	0/56	0/36	0/50	0/85	0/66	0/88	0/70	0/51	0/67	0/69	0/56	0/80	0/88	0/73	0/79	0/53
84	RetroSeq	solo-L1	YES	1	225337404		+				1	225337405		-						MEINFO=LINE1,225337404,225337405,NA;NOT_VALIDATED;SVTYPE=INS
85	MSG, RetroSeq	solo-L1	YES	1	230152398	230152418	+	ISCA1	ENSSHAG00000029182		1	230152404	230152402	-	ISCA1	ENSSHAG00000029182		429	PASS	ABHet=0.2832;ABHetMulti=0.2832,0.7168;ABHom=0.9994;ABHomMulti=0.9994,-1;AC=3;AF=0.007426;AN=404;CR=0;CRal=0,0;CRalt=0;END=230152401;LEFT_SVINSSEQ=TTTTGGATCTCTTTGTTTTTTTTTTTTTTTTTTTTTTTTTTTTTTTTTTTTTTTTTTTTTTTTTTTTTTTTTTTTTTTTTTT;MMal=35802,184;MMalt=0.497297;MQ=60;MQSal=31381507,115200;MQalt=56;MQsquared=35692781;MaxAAS=14;MaxAASR=0.3784;MaxAltPP=14;NHet=3;NHomAlt=0;NHomRef=199;NUM_MERGED_SVS=1;P…	TTTTGGATCTCTTTGTTTTTTTTTTTTTTTTTTTTTTTTTTTTTTTTTTTTTTTTTTTTTTTTTTTTTTTTTTTTTTTTTTT	ATATTCCATAATTTTCATATACCACAATTTATTCAGCCATTCTCCAACTGATGGACATCCATTCAG	Non-templated sequence insertion	640	TTTTTTTTTTTTTTTTTTTTTTTATTTAATAGCCTTTTATTTACAGGATATATACATGGGTAACTTTACAGCATTAACAATTGCCAAACCTCTTGTTCCAATTTTTCACCTCTTACCCCCCCACCCCCTCCCCTAAATGGCAGGATGACCAGTAGATGTTAAATATATTAAAATATAACTTAGATACATAATAAGTATACATGACCAAAACATTATTTTGCTGTACAAAAAGAATCAGACTCTGAATTATTGTACAATTAGCTTGTGAAGGAAATCAAAAATGCAGGTGTGCATAAATATAGGGATTGGGAATTCAATGTAATGGTTTTTAGTCATCCCCCAGAGTTCTTTTTCTGGGTATAGCTGGTTCAGTTCATTACTGCTCCATTAGAAATGATT…		0/57	0/33	0/46	0/58	0/52	0/62	0/62	0/36	0/54	0/53	0/51	0/79	0/88	5/60	10/37	8/39	14/37	0/48	0/58	0/62	0/54	0/67	0/66
86	RetroSeq	solo-L1	NO	1	231561751		+	DENND4C	ENSSHAG00000003086		1	231561980		-	DENND4C	ENSSHAG00000003086				MEINFO=LINE1,231561751,231561980,NA;NOT_VALIDATED;SVTYPE=INS																										45
87	MSG, RetroSeq	solo-L1	YES	1	233383765	233383314	+	GID4	ENSSHAG00000021494		1	233383771	233383776	-	GID4	ENSSHAG00000021494		138	PASS	ABHet=0.24;ABHetMulti=0.24,0.76;ABHom=1;ABHomMulti=1,-1;AC=1;AF=0.002475;AN=404;CR=0;CRal=0,0;CRalt=0;END=233383768;LEFT_SVINSSEQ=GGACTTTTTTTTTTTTTTTTTTTTTTTTTTTTTTTTTTTTTTTTTTTTTTTTTTTTTTTTTTTTTTTGTTTTT;MMal=21129,12;MMalt=0.1;MQ=60;MQSal=44121600,43200;MQalt=60;MQsquared=47466000;MaxAAS=12;MaxAASR=0.24;MaxAltPP=12;NHet=1;NHomAlt=0;NHomRef=201;NUM_MERGED_SVS=2;PASS_AC=1;PASS_AN=404;PASS_ratio=1;…	GGACTTTTTTTTTTTTTTTTTTTTTTTTTTTTTTTTTTTTTTTTTTTTTTTTTTTTTTTTTTTTTTTGTTTTT	ATAATATTGGTAACGAGGGTAAGAGAAGAGCTTAGAAAGTCGCGTGTGTCTTCTCCGCCATCTTGGCTCCACCCCC	Non-templated sequence insertion	27	AAAAACAAAAAAAAAAAAAAAAAAAAA	233383776] TTTTTTTTTTTTTTTTTTTTTGTTTTT [233383314	0/111	0/68	12/50	0/112	0/81	0/63	0/87	0/74	0/62	0/76	0/76	0/79	0/95	0/79	0/72	0/84	0/65	0/56	0/82	0/73	0/66	0/87	0/76
88	MSG, RetroSeq	solo-L1	YES	1	233940731	233941783	+				1	233940737	233941809	-				99	PASS	ABHet=0.2;ABHetMulti=0.2,0.8;ABHom=1;ABHomMulti=1,-1;AC=1;AF=0.002475;AN=404;CR=0;CRal=0,0;CRalt=0;END=233940734;LEFT_SVINSSEQ=TGGGATACAAATCTCTTTTTTTTTTTTTTTTTTTTTTTTTTTTTTTTTTTTTTTTTTTTTT;MMal=21049,0;MMalt=0;MQ=60;MQSal=40945252,28800;MQalt=51;MQsquared=46326568;MaxAAS=11;MaxAASR=0.2;MaxAltPP=11;NHet=1;NHomAlt=0;NHomRef=201;NUM_MERGED_SVS=1;PASS_AC=1;PASS_AN=404;PASS_ratio=1;QD=9.9;QDalt=9.9;RE…	TGGGATACAAATCTCTTTTTTTTTTTTTTTTTTTTTTTTTTTTTTTTTTTTTTTTTTTTTT	CAAACATTCGTGCACATACAGGTCCCTTTCCCTTCTTTATAATCTCTTTGGGATATAA	Microhomology	26	TATATATATATATATATATATATATA	233941813(813)--ATATATATATATATATATATATATAT--233941787(813)	0/97	0/60	0/71	0/94	0/82	0/81	0/58	0/67	0/55	11/55	0/70	0/76	0/100	0/78	0/61	0/58	0/60	0/57	0/73	0/73	0/72	0/86	0/80
89	MSG, RetroSeq	solo-L1	YES	1	238423455		+				1	238423461		-				744	PASS	ABHet=0.299;ABHetMulti=0.299,0.701;ABHom=0.9992;ABHomMulti=0.9992,-1;AC=4;AF=0.00995;AN=402;CR=0;CRal=0,0;CRalt=0;END=238423458;LEFT_SVINSSEQ=AAGAAATCCACTTCCTTTTTTTTTTTTTTTTTTTTTTTTTTTTTTTTTTTTTTTTTTTTTT;MMal=17444,77;MMalt=0.11;MQ=60;MQSal=40909855,107991;MQalt=39;MQsquared=45727922;MaxAAS=22;MaxAASR=0.4;MaxAltPP=22;NHet=4;NHomAlt=0;NHomRef=197;NUM_MERGED_SVS=2;PASS_AC=4;PASS_AN=400;PASS_ratio=0…	AAGAAATCCACTTCCTTTTTTTTTTTTTTTTTTTTTTTTTTTTTTTTTTTTTTTTTTTTTT	ACCAGCCCTGCATTCCTGGTATAAATCCTACTTGATCATAGTGTATTATCTTGGAGATG					0/91	0/53	0/58	0/62	3/43	17/57	12/48	22/55	10/44	6/59	0/71	0/83	0/88	0/75	0/68	0/61	0/61	0/56	0/62	0/76	0/66	0/91	0/75
90	RetroSeq	solo-L1	YES	1	242712743		+	SNCAIP	SNCAIP		1	242712744		-	SNCAIP	SNCAIP				MEINFO=LINE1,242712743,242712744,NA;NOT_VALIDATED;SVTYPE=INS
91	SvABA	3' transduction	YES	1	255230047	255230048	-				6	78170437	78170438	-		FHDC1-E1		34	PASS	DISC_MAPQ=60;EVDNC=DSCRD;IMPRECISE;MAPQ=60;MATEID=383142473:1;MATENM=-1;NM=-1;NUMPARTS=0;SCTG=1:255230047(-)-6:78170437(-)__1_255226972_255251972D;SPAN=-1;SVTYPE=BND			Non-templated sequence insertion	23	TTTTTTTTTTTTTTTTTTTTTTT	255230048] TTTTTTTTTTTTTTTTTTTTTTTTGTTTTTTTTTTTTTTTTTTTTTTTT [78170438	0	0	0	0	0	0	0	0	0	0	0	0	0	0	0	0	0	0	0	0	0	0	0
92	MSG	solo-L1	YES	1	255951400		+	FBXL18	FBXL18		1	255951406		-	FBXL18	FBXL18		2253	PASS	ABHet=0.363;ABHetMulti=0.363,0.637;ABHom=0.9996;ABHomMulti=0.9996,-1;AC=16;AF=0.0398;AN=402;CR=0;CRal=0,0;CRalt=0;END=255951403;LEFT_SVINSSEQ=AATTTTATTTATTATTTTTTTTTTTTTTTTTTTTTTTTTTTTTTTTTTTTTTTTTTTTTTTTTTTTTTTTTTTTTTTTTTTTT;MMal=15238,259;MMalt=0.168182;MQ=60;MQSal=25192800,320400;MQalt=46;MQsquared=29299300;MaxAAS=22;MaxAASR=0.5789;MaxAltPP=22;NHet=16;NHomAlt=0;NHomRef=185;NUM_MERGED_SVS=4;PAS…	AATTTTATTTATTATTTTTTTTTTTTTTTTTTTTTTTTTTTTTTTTTTTTTTTTTTTTTTTTTTTTTTTTTTTTTTTTTTTTT	TATTGATAAAGAGGGTAAGAGAAGAGCTTAGAAAGACGCGTGTGTCTTCTCCGCCATCTTGGCTCCGCCCCC					0/70	0/41	0/52	0/39	0/31	0/57	0/59	0/38	0/32	0/76	0/22	0/47	0/52	0/42	0/26	0/35	0/32	0/41	0/23	0/79	0/46	0/27	0/73
93	MSG	solo-L1	YES	1	255986528	255986205	+	FBXL18	FBXL18		1	255986534	255986532	-	FBXL18	FBXL18		162	PASS	ABHet=0.26;ABHetMulti=0.26,0.74;ABHom=0.9999;ABHomMulti=0.9999,-1;AC=1;AF=0.002488;AN=402;CR=0;CRal=0,0;CRalt=0;END=255986531;LEFT_SVINSSEQ=GAAAATTATATACTCAAGGGCGGAGCCAAGATGGCGGAGAAGACACACGCGTCTTTCTAAGCTCTTCTCTTACCCTCTTTATCAA;MMal=23368,25;MMalt=0.178571;MQ=60;MQSal=39060000,57600;MQalt=64;MQsquared=44020800;MaxAAS=13;MaxAASR=0.26;MaxAltPP=13;NHet=1;NHomAlt=0;NHomRef=200;NUM_MERGED_SVS=1;PASS_AC=…	GAAAATTATATACTCAAGGGCGGAGCCAAGATGGCGGAGAAGACACACGCGTCTTTCTAAGCTCTTCTCTTACCCTCTTTATCAA	AAAAAAAAAAAAAAAAAAAAAAAAAAAAAAAAAAAAAAAAAAAAAAAAAAAAAAA	Non-templated sequence insertion	67	AACAAAAAGGGTCCTTTATATTAAAATAAAAGTAGGTCTGAGAAAAAAAAAAAAAAAAAAAAAAAAA	255986205] AA [255986532; 255986205] AAA [255986532; 255986205] A [255986532; 255986226] TTTCTCAGACCTACTTTTATTTTAATATAAAGGACCCTTTTTGTT [255986205	0/64	0/44	0/82	0/80	0/58	0/77	0/57	0/60	13/50	0/58	0/71	0/90	0/92	0/68	0/64	0/59	0/62	0/53	0/77	0/55	0/62	0/76	0/72
94	RetroSeq	solo-L1	YES	1	260339795		+				1	260339796		-						MEINFO=LINE1,260339795,260339796,NA;NOT_VALIDATED;SVTYPE=INS
95	RetroSeq	solo-L1	YES	1	261928068		+				1	261928069		-						MEINFO=LINE1,261928068,261928069,NA;NOT_VALIDATED;SVTYPE=INS
96	MSG, RetroSeq	solo-L1	NO	1	263439234	263438414	+	C1H7orf50	C7orf50		1	263439240	263439238	-	C1H7orf50	C7orf50		990	PASS	ABHet=0.2266;ABHetMulti=0.2266,0.7734;ABHom=0.9989;ABHomMulti=0.9989,-1;AC=8;AF=0.0198;AN=404;CR=0;CRal=0,0;CRalt=0;END=263439237;LEFT_SVINSSEQ=AAAAGTATATTTAAGGGGGGGGTGGAGCCAAGATGGCGGAGAAGACACACGCGACTTTCTAAGCTCTTCTCTTACCCTCGTTA;MMal=17935,336;MMalt=0.311111;MQ=60;MQSal=37407025,416500;MQalt=62;MQsquared=45804725;MaxAAS=20;MaxAASR=0.3509;MaxAltPP=20;NHet=8;NHomAlt=0;NHomRef=194;NUM_MERGED_SVS=2;PA…	AAAAGTATATTTAAGGGGGGGGTGGAGCCAAGATGGCGGAGAAGACACACGCGACTTTCTAAGCTCTTCTCTTACCCTCGTTA	AAAAAACAACAAAACAAAAAAAAAAAAAAAAAAAAAAAAAAAAAAAAAAAAAAAAAAAAAAAAAA	Non-templated sequence insertion	24	AAGAAAAAAAAAAAAAAAAAAAAA	263438414] A [263439238	0/56	0/43	0/58	0/82	0/75	0/54	0/72	0/65	0/42	0/64	0/68	0/82	0/99	0/84	0/83	0/67	0/53	0/70	0/72	0/99	0/86	0/83	0/74
97	RetroSeq	solo-L1	YES	1	264210570		+				1	264210571		-						MEINFO=LINE1,264210570,264210571,NA;NOT_VALIDATED;SVTYPE=INS																							8
98	SvABA, RetroSeq	3' transduction	YES	1	267964525	267964404	+	TRRAP	ENSSHAG00000000321	YES	2	601776181	601776101	+				99	PASS	DISC_MAPQ=59;EVDNC=DSCRD;IMPRECISE;MAPQ=59;MATEID=281585306:1;MATENM=-1;NM=-1;NUMPARTS=0;SCTG=1:267964525(+)-2:601776181(+)__1_267942472_267967472D;SPAN=-1;SVTYPE=BND			Non-templated sequence insertion	49	TTTTTTTTTTTTTTTTTTTTTTTTTGTTTTTTTTTTTTTTTTTTTTTTT	267964404] TTTTTTTTTTTTTTTTTTTTTTT [601776101; 267964396] TTTTTTTTTTTTTTTTTTTTTTTGTTTTTTTTTTTTTTTTTTTTTTT [601776101	0	0	0	0	0	0	0	0	0	0	0	0	0	0	0	0	0	0	31	38	37	0	0
99	MSG	solo-L1	YES	1	282154477		+				1	282154483		-				456	PASS	ABHet=0.2982;ABHetMulti=0.2982,0.7018;ABHom=1;ABHomMulti=1,-1;AC=2;AF=0.00495;AN=404;CR=0;CRal=0,0;CRalt=0;END=282154480;LEFT_SVINSSEQ=GACCACACTTCTTTTTTTTTTTTTTTTTTTTTTTTTTTTTTTTTTTTTTTTTTTTTTT;MMal=15041,88;MMalt=0.258824;MQ=60;MQSal=32745600,100800;MQalt=54;MQsquared=36570916;MaxAAS=18;MaxAASR=0.3396;MaxAltPP=18;NHet=2;NHomAlt=0;NHomRef=200;NUM_MERGED_SVS=2;PASS_AC=2;PASS_AN=400;PASS_ratio=0.99…	GACCACACTTCTTTTTTTTTTTTTTTTTTTTTTTTTTTTTTTTTTTTTTTTTTTTTTT	TATTGATAAAGAGGGTAAGAGAAGAGCTTAGAAAGTCGCGTGTGTCTTCTCCGCCATCTTGGCTCCGCCCCCC					0/76	0/62	18/53	16/61	0/70	0/65	0/83	0/71	0/49	0/55	0/93	0/68	0/96	0/75	0/72	0/74	0/72	0/51	0/63	0/92	0/81	0/90	0/65
100	RetroSeq	solo-L1	YES	1	285963812	285963805	+				1	285963813	285963831	-						MEINFO=LINE1,285963812,285963813,NA;NOT_VALIDATED;SVTYPE=INS			Microhomology	26	TATATATATATATATATATATATATA	285963843(43)--ATATATATATATATATATATATATAT--285963817(43)																					21
101	RetroSeq	solo-L1	YES	1	286614733		+				1	286614734		-						MEINFO=LINE1,286614733,286614734,NA;NOT_VALIDATED;SVTYPE=INS							21
102	RetroSeq	solo-L1	YES	1	296421515	296421945	+				1	296421516	296421971	-						MEINFO=LINE1,296421515,296421516,NA;NOT_VALIDATED;SVTYPE=INS			Microhomology	26	TATATATATATATATATATATATATA	296421987(87)--ATATATATATATATATATATATATAT--296421961(87)															28
103	RetroSeq	solo-L1	YES	1	297444466		+				1	297444467		-						MEINFO=LINE1,297444466,297444467,NA;NOT_VALIDATED;SVTYPE=INS
104	MSG, RetroSeq	solo-L1	YES	1	298767571	298767589	+	FOPNL			1	298767577	298767575	-	FOPNL			204	PASS	ABHet=0.1935;ABHetMulti=0.1935,0.8065;ABHom=0.9995;ABHomMulti=0.9995,-1;AC=2;AF=0.00495;AN=404;CR=0;CRal=0,0;CRalt=0;END=298767574;LEFT_SVINSSEQ=AAAAATGTTATCGCACTATTTCTAGTCATATGAAAAGATGCTCCAAGTCATTATTAATCAGAGAAATGCAAATTAAGACAACTCT;MMal=16907,76;MMalt=0.253333;MQ=60;MQSal=41313600,118800;MQalt=63;MQsquared=46414800;MaxAAS=14;MaxAASR=0.2258;MaxAltPP=14;NHet=2;NHomAlt=0;NHomRef=200;NUM_MERGED_SVS=2;…	AAAAATGTTATCGCACTATTTCTAGTCATATGAAAAGATGCTCCAAGTCATTATTAATCAGAGAAATGCAAATTAAGACAACTCT	AAAAAAAAAAAAAAAAAAAAAAAAAAAAAAAAAAAAAAAAAAAAAAAAAAAAAAAAAAA	Non-templated sequence insertion	1008	CTATTTCTAGTCATATGAAAAGATGCTCCAAGTCATTATTAATCAGAGAAATGCAAATTAAGACAACTCTAAGATACCACTACACACCTGTCAGATTGGCTAAAATGACAGGAAAAAATAATGATGATTGTTGGAGGGGATGTGGGAAAACTGGGACATTGATTCATTGTTGGTGGAGTTGTGAACGAATCCAACCATTTTGGAGAGTAGTTTGGAACTATGCTCAAAAAGTTATCAAACTGTGCATACCCTTTGATCCAGCAGTGTTACTACTGGGATTATATCCCAAAGAGATTATAAAGAAGGGAAAGGGACCTGTATGTGCACGAATGTTTGTGGCAGCCCTTTTTGTAGTGGCTAGAAACTGGAAACTGAATGGATGTCCATCAGTTGGAGAAT…		0/90	0/67	0/87	0/114	0/81	0/93	0/77	0/76	0/53	0/50	0/80	0/82	0/97	3/84	3/45	10/62	14/62	0/52	0/81	0/83	0/58	0/96	0/76
105	RetroSeq	solo-L1	YES	1	308965702		+				1	308965707		-						MEINFO=LINE1,308965702,308965707,NA;NOT_VALIDATED;SVTYPE=INS																					1		11
106	RetroSeq	solo-L1	YES	1	310947270		+	RBFOX1	RBFOX1		1	310947271		-	RBFOX1	RBFOX1				MEINFO=LINE1,310947270,310947271,NA;NOT_VALIDATED;SVTYPE=INS										14
107	MSG	solo-L1	YES	1	317323978	317323996	+	UBAP1	ENSSHAG00000005428		1	317323984	317323982	-	UBAP1	ENSSHAG00000005428		1107	PASS	ABHet=0.2709;ABHetMulti=0.2709,0.7291;ABHom=0.999;ABHomMulti=0.999,-1;AC=6;AF=0.01485;AN=404;CR=0;CRal=0,0;CRalt=0;END=317323981;LEFT_SVINSSEQ=ACATATTATTTTGCTATTAAGACAACTCTAAGATACCACTACACACCTGTCAGATTGGCTAAAATGACAGGAAAAAATAATGATGATT;MMal=33498,160;MMalt=0.153846;MQ=60;MQSal=37263136,432900;MQalt=65;MQsquared=43042036;MaxAAS=21;MaxAASR=0.375;MaxAltPP=21;NHet=6;NHomAlt=0;NHomRef=196;NUM_MERGED_SVS=2…	ACATATTATTTTGCTATTAAGACAACTCTAAGATACCACTACACACCTGTCAGATTGGCTAAAATGACAGGAAAAAATAATGATGATT	AAAAAAAAAAAAAAAAAAAAAAAAAAAAAAAAAAAAAAAAAAAAAAAAAAAAAA	Non-templated sequence insertion	983	ATTAAGACAACTCTAAGATACCACTACACACCTGTCAGATTGGCTAAAATGACAGGAAAAAATAATGATGATTGTTGGAGGGGATGTGGGAAAACTGGGACATTGATTCATTGTTGGTGGAGTTGTGAACGAATCCAACCATTTTGGAGAGTAGTTTGGAACTATGCTCAAAAAGTTATCAAACTGTGCATACCCTTTGATCCAGCAGTGTTACTACTGGGATTATATCCCAAAGAGATTATAAAGAAGGGAAAGGGACCTGTATGTGCACGAATGTTTGTGGCAGCCCTTTTTGTAGTGGCTAGAAACTGGAAACTGAATGGATGTCCATCAGTTGGAGAATGGCTGAATAAATTGTGGTATATGAAAATTATGGAATATTACTGTTCTGTAAGAAAT…	317323996] ATTAAGACAACTCTAAGATACCACTACACACCTGTCAGATTGGCTAAAATGACAGGAAAAAATAATGATGATTGTTGGAGGGGATGTGGGAAAACTGGGACATTGATTCATTGTTGGTGGAGTTGTGAACGAATCCAACCATTTTGGAGAGTAGTTTGGAACTATGCTCAAAAAGTTATCAAACTGTGCATACCCTTTGATCCAGCAGTGTTACTACTGGGATTATATCCCAAAGAGATTATAAAGAAGGGAAAGGGACCTGTATGTGCACGAATGTTTGTGGCAGCCCTTTTTGTAGTGGCTAGAAACTGGAAACTGAATGGATGTCCATCAGTTGGAGAATGGCTGAATAAATTGTGGTATATGAAAATTATGGAATATTACTGTT…	0/92	0/50	0/68	0/61	0/70	0/73	0/50	0/54	0/46	0/68	0/96	0/78	0/105	1/53	1/41	9/55	16/55	5/45	21/56	21/75	18/58	3/62	9/48
108	RetroSeq	solo-L1	YES	1	324598579		+	TLE4	TLE4		1	324598580		-	TLE4	TLE4				MEINFO=LINE1,324598579,324598580,NA;NOT_VALIDATED;SVTYPE=INS
109	MSG, RetroSeq	solo-L1	YES	1	324956837		+				1	324956843		-				195	PASS	ABHet=0.2727;ABHetMulti=0.2727,0.7273;ABHom=1;ABHomMulti=1,-1;AC=1;AF=0.002475;AN=404;CR=0;CRal=0,0;CRalt=0;END=324956840;LEFT_SVINSSEQ=TATCCTGCTTATCTTCTTTTTTTTTTTTTTTTTTTTTTTTTTTTTTTTTTTTTTTTTTTTTTTTTTT;MMal=17008,26;MMalt=0.173333;MQ=60;MQSal=39524400,43200;MQalt=54;MQsquared=44629200;MaxAAS=15;MaxAASR=0.2727;MaxAltPP=15;NHet=1;NHomAlt=0;NHomRef=201;NUM_MERGED_SVS=1;PASS_AC=1;PASS_AN=404;PASS_r…	TATCCTGCTTATCTTCTTTTTTTTTTTTTTTTTTTTTTTTTTTTTTTTTTTTTTTTTTTTTTTTTTT	ATTGATAAAGAGGGTAAGAGAAGAGCTTAGAAAGACGCGTGTGTCTTCTCCGCCATCTTGGCTCCGCCCCC					0/90	0/68	0/96	15/55	0/74	0/76	0/74	0/65	0/60	0/67	0/76	0/63	0/99	0/76	0/44	0/78	0/64	0/48	0/53	0/67	0/64	0/74	0/78
110	RetroSeq	solo-L1	YES	1	326077294		+				1	326077308		-						MEINFO=LINE1,326077294,326077308,NA;NOT_VALIDATED;SVTYPE=INS																	19	9
111	RetroSeq	solo-L1	YES	1	327207192		+	VPS13A	VPS13A		1	327207193		-	VPS13A	VPS13A				MEINFO=LINE1,327207192,327207193,NA;NOT_VALIDATED;SVTYPE=INS
112	MSG, RetroSeq	solo-L1	YES	1	327665233	327666349	+	PRUNE2	ENSSHAG00000001230		1	327665239	327666409	-	PRUNE2	ENSSHAG00000001230		21	LowABHet;LowQD	ABHet=0.1348;ABHetMulti=0.1348,0.8652;ABHom=0.9989;ABHomMulti=0.9989,-1;AC=1;AF=0.002475;AN=404;CR=0;CRal=0,0;CRalt=0;END=327665236;LEFT_SVINSSEQ=AAAAGATACTTGAAAGTCTGATCTAACCAATTGGAAAAATATTAAATGCTCTTGGATAGGGCGAG;MMal=18538,25;MMalt=0.0961538;MQ=60;MQSal=45702000,104400;MQalt=63;MQsquared=51480000;MaxAAS=12;MaxAASR=0.1348;MaxAltPP=12;NHet=1;NHomAlt=0;NHomRef=201;NUM_MERGED_SVS=1;PASS_AC=0;PASS_AN=…	AAAAGATACTTGAAAGTCTGATCTAACCAATTGGAAAAATATTAAATGCTCTTGGATAGGGCGAG	ATATAAAAAAAAAAAAAAAAAAAAAAAAAAAAAAAAAAAAAAAAAAAAAAAAAAAAAAAAAAAAAA	Microhomology	60	ATTTTGCATACCCTTTGATCTAGCAGTAGAGAGACTGCTAGATCAAAGGGTATGCAAAAT	327666349(409)--ATTTTGCATACCCTTTGATCTAGCAGTCTCTCTACTGCTAGATCAAAGGGTATGCAAAAT--327666409(409); 327666410(410)--ATTTTGCATACCCTTTGATCTAGCAGTAGAGAGACTGCTAGATCAAAGGGTATGCAAAAT--327666350(410)	0/110	0/117	0/102	0/130	0/124	0/118	0/136	0/97	0/80	0/87	0/115	0/122	0/103	4/87	12/89	2/74	8/90	0/92	0/105	0/119	0/114	0/109	0/95
113	RetroSeq	solo-L1	NO	1	331860653		+				1	331860663		-						MEINFO=LINE1,331860653,331860663,NA;NOT_VALIDATED;SVTYPE=INS																			38							29
114	SvABA	3' transduction	YES	1	334084328	334084329	-	PRKCB	ENSSHAG00000008514	YES	2	345234586	345234522	+				60	PASS	DISC_MAPQ=60;EVDNC=DSCRD;IMPRECISE;MAPQ=60;MATEID=651913560:1;MATENM=-1;NM=-1;NUMPARTS=0;SCTG=1:334084328(-)-2:345234586(+)__1_334071336_334096336D;SPAN=-1;SVTYPE=BND			Non-templated sequence insertion	25	TTTTTTTTTTTTTTTTTTTTTTTTT	334084329] TTTTTTTTTTTTTTTTTTTTTTTTTCTTTTTTTTTTTTTTTTTTTTTTTTT [345234522	0	0	0	0	0	0	0	0	0	0	0	0	0	0	0	0	21	0	0	0	0	0	0
115	RetroSeq	solo-L1	YES	1	336139104	336139131	+				1	336139105	336139113	-						MEINFO=LINE1,336139104,336139105,NA;NOT_VALIDATED;SVTYPE=INS			Non-templated sequence insertion	479	TCATTATATACTTCAACAACAATACTAGATGATGACCAGTCCTGATGGATCAGGCCATCCTCAGCAACGAGATCAACCAAATCATTTCTAATGGAGCAGTAATGAACTGAACTAGCTATACCCAGAAAAAGAACTCTGGGAGATGACTAAAAACCATTACATTGAATTCCCAGTCCCTATATTTATGCACACCTGCATCTTTGATTTCCTTCACAAGCTAATTGTACAATAATTCAGAGTCTGATTCTTTTTGTACAGCAAAATAATGTTTTTGGTCATGTATACTTATTGTGTATCTAAGTTATATTTTAATATATTTAACATCTACTGGTCATCCTGCCATTTAGGGGAGGGGGTGGGGGGGGTAAGAAGTGAAAAATTGGAACAAGAGGTTTGGCA…
116	MSG	solo-L1	YES	1	337554894		+	PKMYT1-E1	PKMYT1		1	337554900		-	PKMYT1-E1	PKMYT1		108	PASS	ABHet=0.1912;ABHetMulti=0.1912,0.8088;ABHom=1;ABHomMulti=1,-1;AC=1;AF=0.002475;AN=404;CR=0;CRal=0,0;CRalt=0;END=337554897;LEFT_SVINSSEQ=TGACTGTAGGTTTTTTTTTTTTTTTTTTTTTTTTTTTTTTTTTTTTTTTTTTTTTTTTTTTTTTTTTTTTGTGT;MMal=38544,67;MMalt=0.515385;MQ=60;MQSal=39751200,21600;MQalt=41;MQsquared=43689600;MaxAAS=13;MaxAASR=0.1912;MaxAltPP=13;NHet=1;NHomAlt=0;NHomRef=201;NUM_MERGED_SVS=1;PASS_AC=1;PASS_AN=402…	TGACTGTAGGTTTTTTTTTTTTTTTTTTTTTTTTTTTTTTTTTTTTTTTTTTTTTTTTTTTTTTTTTTTTGTGT	GGTAAGAGAAGAGCTTAGAAAGACGCCTGTGTCTTCTCCGCCATCTTGGCTCCGCCCCCCC					0/88	0/60	0/68	0/59	0/41	0/82	0/66	0/56	0/39	0/71	0/79	0/77	0/116	0/91	0/33	0/78	0/80	0/74	0/55	13/68	0/69	0/63	0/62
117	RetroSeq	solo-L1	YES	1	337993712		+		ENSSHAG00000020996		1	337993713		-		ENSSHAG00000020996				MEINFO=LINE1,337993712,337993713,NA;NOT_VALIDATED;SVTYPE=INS														36
118	MSG, RetroSeq	solo-L1	YES	1	340098566		+				1	340098572		-				177	PASS	ABHet=0.2459;ABHetMulti=0.2459,0.7541;ABHom=1;ABHomMulti=1,-1;AC=1;AF=0.002488;AN=402;CR=0;CRal=0,0;CRalt=0;END=340098569;LEFT_SVINSSEQ=GTCTAAATCGTTCTTTTTTTTTTTTTTTTTTTTTTTTTTTTTTTTTTTTTTTTTTTTTTTTTTTTTTTTTTTTTTTTTT;MMal=17032,13;MMalt=0.0866667;MQ=60;MQSal=37854000,28800;MQalt=44;MQsquared=42417904;MaxAAS=15;MaxAASR=0.2459;MaxAltPP=15;NHet=1;NHomAlt=0;NHomRef=200;NUM_MERGED_SVS=1;PASS_AC=1;PASS_…	GTCTAAATCGTTCTTTTTTTTTTTTTTTTTTTTTTTTTTTTTTTTTTTTTTTTTTTTTTTTTTTTTTTTTTTTTTTTTT	TATTATTGATAAAGAGGGTAAGAGAAGAGCTTAGAAAGACGCGTGTGTCTTCTCCGCCATCTTGGCTCCGCCC					0/66	0/70	0/72	15/61	0/68	0/80	0/61	0/81	0/62	0/47	0/92	0/74	0/108	0/82	0/50	0/76	0/80	0/49	0/59	0/89	0/83	0/82	0/64
119	RetroSeq	solo-L1	NO	1	341874886		+	LMF1	LMF1		1	341874928		-	LMF1	LMF1				MEINFO=LINE1,341874886,341874928,NA;NOT_VALIDATED;SVTYPE=INS																					15	6	12
120	MSG	solo-L1	NO	1	344542189	344540832	+				1	344542195	344541840	-				2073	PASS	ABHet=0.2838;ABHetMulti=0.2838,0.7162;ABHom=0.9987;ABHomMulti=0.9987,-1;AC=10;AF=0.02475;AN=404;CR=0;CRal=0,0;CRalt=0;END=344542192;LEFT_SVINSSEQ=AAAAAGCATGATGGTACTTAGAGAACCCCAGAGATTCTGCTAAAAAGTTATTAGAAATAATCCACAACTTTAGCAAAGTTGCTGG;MMal=20553,513;MMalt=0.272872;MQ=60;MQSal=39841200,841699;MQalt=67;MQsquared=46835299;MaxAAS=27;MaxAASR=0.3188;MaxAltPP=27;NHet=10;NHomAlt=0;NHomRef=192;NUM_MERGED_SVS…	AAAAAGCATGATGGTACTTAGAGAACCCCAGAGATTCTGCTAAAAAGTTATTAGAAATAATCCACAACTTTAGCAAAGTTGCTGG	AAAAAAAAAAAAAAAAAAAAAAAAAAAAAAAAAAAAAAAAAAAAAAAAAAAAAAAAAAAAAAAAAA	Microhomology	30	TTGCCATTTCCTTCTCCAGCTCATTTTACA		0/92	0/58	0/78	0/90	0/79	0/83	0/76	0/69	0/48	0/61	0/79	0/67	0/81	0/79	0/64	0/59	0/73	0/63	0/81	0/60	0/77	0/81	0/70
121	RetroSeq	solo-L1	YES	1	344860847		+	CRAMP1	CRAMP1		1	344860848		-	CRAMP1	CRAMP1				MEINFO=LINE1,344860847,344860848,NA;NOT_VALIDATED;SVTYPE=INS
122	MSG, RetroSeq	solo-L1	NO	1	355924367	355924881	+				1	355924373	355925066	-				258	PASS	ABHet=0.2131;ABHetMulti=0.2131,0.7869;ABHom=0.9997;ABHomMulti=0.9997,-1;AC=2;AF=0.00495;AN=404;CR=0;CRal=0,0;CRalt=0;END=355924370;LEFT_SVINSSEQ=CATAAATGAATTTATTTTTTTTTTTTTTTTTACATGACCAAAACATTATTTTGCTGTACAAAAAGAATCAGACTCTGAATTATTG;MMal=19326,127;MMalt=0.437931;MQ=60;MQSal=37850400,79200;MQalt=52;MQsquared=43246336;MaxAAS=13;MaxAASR=0.2453;MaxAltPP=13;NHet=2;NHomAlt=0;NHomRef=200;NUM_MERGED_SVS=1;…	CATAAATGAATTTATTTTTTTTTTTTTTTTTACATGACCAAAACATTATTTTGCTGTACAAAAAGAATCAGACTCTGAATTATTG	AATAAATTAGAGGAACATAGGATAGTTTACCTCTCAGACCTGTGGAAGGGGAAGGTTTTTATGACCAAAG	Microhomology	9	TTAACTAGT		0/80	0/52	0/59	0/67	0/69	0/74	0/57	0/53	0/44	0/56	0/82	0/74	0/111	0/103	0/53	0/65	0/67	0/48	0/69	0/82	0/74	0/74	0/73
123	RetroSeq	solo-L1	YES	1	356349094		+				1	356349095		-						MEINFO=LINE1,356349094,356349095,NA;NOT_VALIDATED;SVTYPE=INS
124	MSG	solo-L1	YES	1	357940431		+	DCC	DCC	YES	1	357940437		-	DCC	DCC	YES	162	PASS	ABHet=0.2273;ABHetMulti=0.2273,0.7727;ABHom=1;ABHomMulti=1,-1;AC=1;AF=0.002475;AN=404;CR=0;CRal=0,0;CRalt=0;END=357940434;LEFT_SVINSSEQ=CACCTAATTCTCTTTTTTTTTTTTTTTTTTTTTTTTTTTTTTTTTTTTTTTTTTTTTTTTTTTTTTTTTTTTTTTTTTTTTT;MMal=20888,0;MMalt=0;MQ=60;MQSal=42908400,39600;MQalt=51;MQsquared=46576800;MaxAAS=15;MaxAASR=0.2273;MaxAltPP=15;NHet=1;NHomAlt=0;NHomRef=201;NUM_MERGED_SVS=1;PASS_AC=1;PASS_AN=404…	CACCTAATTCTCTTTTTTTTTTTTTTTTTTTTTTTTTTTTTTTTTTTTTTTTTTTTTTTTTTTTTTTTTTTTTTTTTTTTTT	ATAAAGAGGGTAAGAGAAGAGCTTAGAAAGACGCGTGTGTCTTCTCCGCCATCTTGGCTCCGCCCGCC					0/90	0/87	0/79	0/105	0/71	0/91	0/70	0/85	0/52	0/74	0/87	0/79	0/94	0/75	0/66	0/65	0/60	0/81	0/79	0/66	0/71	0/74	0/93
125	MSG, RetroSeq	solo-L1	YES	1	359195022	359196389	+				1	359195028	359196415	-				162	PASS	ABHet=0.2414;ABHetMulti=0.2414,0.7586;ABHom=0.9997;ABHomMulti=0.9997,-1;AC=1;AF=0.002475;AN=404;CR=0;CRal=0,0;CRalt=0;END=359195025;LEFT_SVINSSEQ=AGAAGCTACCAAATATTAGAAAAGATTAATGAATTGGGCTTGCAACTAAAAAAACTAAAAAAAGACCAAATTAAAAACCCCCAATCAAA;MMal=18131,63;MMalt=0.370588;MQ=60;MQSal=38692800,51418;MQalt=55;MQsquared=43355818;MaxAAS=14;MaxAASR=0.2414;MaxAltPP=14;NHet=1;NHomAlt=0;NHomRef=201;NUM_MERGED_SV…	AGAAGCTACCAAATATTAGAAAAGATTAATGAATTGGGCTTGCAACTAAAAAAACTAAAAAAAGACCAAATTAAAAACCCCCAATCAAA	AAAAAAAAAAAAAAAAAAAAAAAAAAAAAAAAAAAAAAAAAAAAAAAAAAAAAAAAAAAAAAAAAAAAAAA	Microhomology	26	ATATATATATATATATATATATATAT		0/75	0/49	0/72	0/78	0/71	0/84	0/87	0/74	0/52	0/59	0/70	0/78	0/89	14/58	3/68	0/60	0/70	0/54	0/64	0/93	0/69	0/78	0/50
126	RetroSeq	solo-L1	NO	1	366326678		+	LOXHD1			1	366327132		-	LOXHD1					MEINFO=LINE1,366326678,366327132,NA;NOT_VALIDATED;SVTYPE=INS																										16
127	MSG, RetroSeq	solo-L1	YES	1	371921236		+				1	371921242		-				189	PASS	ABHet=0.2329;ABHetMulti=0.2329,0.7671;ABHom=1;ABHomMulti=1,-1;AC=1;AF=0.002475;AN=404;CR=0;CRal=0,0;CRalt=0;END=371921239;LEFT_SVINSSEQ=TGAGTTTTTTCTTTTTTTTTTTTTTTTTTTTTTTTTTTTTTTTTTTTTTTTTTTTTTTTTTTTTTTTTTTTTTTTTTTTT;MMal=21854,13;MMalt=0.0764706;MQ=60;MQSal=44859600,43200;MQalt=50;MQsquared=49060800;MaxAAS=17;MaxAASR=0.2329;MaxAltPP=17;NHet=1;NHomAlt=0;NHomRef=201;NUM_MERGED_SVS=1;PASS_AC=1;PASS…	TGAGTTTTTTCTTTTTTTTTTTTTTTTTTTTTTTTTTTTTTTTTTTTTTTTTTTTTTTTTTTTTTTTTTTTTTTTTTTTT	GGTAAGAGAAGAGCTTAGAAAGTCGCGTGTGTCTTCTCCGCCATCTTGGCTCCGCCCCC					0/98	0/71	0/89	17/73	0/100	0/117	0/90	0/68	0/77	0/81	0/93	0/69	0/92	0/109	0/71	0/76	0/83	0/69	0/87	0/53	0/92	0/107	0/72
128	RetroSeq	solo-L1	YES	1	373460000		+				1	373460001		-						MEINFO=LINE1,373460000,373460001,NA;NOT_VALIDATED;SVTYPE=INS																16
129	MSG, RetroSeq	solo-L1	YES	1	376535011	376535029	+				1	376535017	376535015	-				831	PASS	ABHet=0.2576;ABHetMulti=0.2576,0.7424;ABHom=0.9986;ABHomMulti=0.9986,-1;AC=6;AF=0.015;AN=400;CR=0;CRal=0,0;CRalt=0;END=376535014;LEFT_SVINSSEQ=CAAAGATCCATTCTTTTTTTTTTTTTTTTTTTTTTTTTTTTTTTTTTTTTTTTTTTTTTTTTTTTTT;MMal=18152,56;MMalt=0.056;MQ=60;MQSal=38253249,198000;MQalt=44;MQsquared=43950771;MaxAAS=28;MaxAASR=0.4242;MaxAltPP=28;NHet=6;NHomAlt=0;NHomRef=194;NUM_MERGED_SVS=1;PASS_AC=6;PASS_AN=396;P…	CAAAGATCCATTCTTTTTTTTTTTTTTTTTTTTTTTTTTTTTTTTTTTTTTTTTTTTTTTTTTTTTT	AAACAAATCTAATGCAGACAAGATTAGAAGGGAAGCAATAAACTGGGAAAATATTTTTACAGTCAAAGGTTCTGA	Non-templated sequence insertion	1110	TTTTTTTTTTTTTTTTTTTTTTTAATTTAATAGCCTTTTATTTACAGGATATATACATGGGTAACTTTACAGCATTAACAATTGCCAAACCTCTTGTTCCAATTTTTCACCTCTTACCCCCCCACCCCCTCCCCTAAATGGCAGGATGACCAGTAGATGTTAAATATATTAAAATATAACTTAGATACATAATAAGTATACATGACCAAAACATTATTTTGCTGTACAAAAAGAATCAGACTCTGAATTATTGTACAATTAGCTTGTGAAGGAAATCAAAAATGCAGGTGTGCATAAATATAGGGATTGGGAATTCAATGTAATGGTTTTTAGTCATCCCCCAGAGTTCTTTTTCTGGGTATAGCTGGTTCAGTTCATTACTGCTCCATTAGAAATGAT…		0/86	0/56	0/50	0/78	0/86	0/62	0/64	0/70	0/55	0/58	0/81	0/83	0/95	0/86	0/52	0/85	0/81	0/52	0/69	0/77	0/53	0/93	0/72
130	RetroSeq	solo-L1	YES	1	377406306		+				1	377406307		-						MEINFO=LINE1,377406306,377406307,NA;NOT_VALIDATED;SVTYPE=INS
131	RetroSeq	solo-L1	YES	1	384870718	384872201	+	SLC6A18	SLC6A18		1	384870728	384870730	-	SLC6A18	SLC6A18				MEINFO=LINE1,384870718,384870728,NA;NOT_VALIDATED;SVTYPE=INS			Microhomology	1	A															8	16	14
132	MSG	solo-L1	YES	1	395343552		+				1	395343558		-				222	PASS	ABHet=0.3261;ABHetMulti=0.3261,0.6739;ABHom=1;ABHomMulti=1,-1;AC=1;AF=0.002475;AN=404;CR=0;CRal=0,0;CRalt=0;END=395343555;LEFT_SVINSSEQ=CAGAATTATTTTCTTTTTTTTTTTTTTTTTTTTTCTTTTTTTTTTTTTTTTTT;MMal=20227,37;MMalt=0.246667;MQ=60;MQSal=43034400,32400;MQalt=46;MQsquared=47954910;MaxAAS=15;MaxAASR=0.3261;MaxAltPP=15;NHet=1;NHomAlt=0;NHomRef=201;NUM_MERGED_SVS=1;PASS_AC=1;PASS_AN=404;PASS_ratio=1;QD=22.2…	CAGAATTATTTTCTTTTTTTTTTTTTTTTTTTTTCTTTTTTTTTTTTTTTTTT	CAACATATTGTAGGGTTCTGACTTTTGATCCAGTCTGCTATCTGCCTCCTCTTTATGGGGGAGTTCATCCCA					0/85	0/51	0/75	0/74	0/66	0/90	0/94	0/75	15/46	0/67	0/76	0/80	0/89	0/105	0/61	0/85	0/62	0/62	0/62	0/87	0/81	0/80	0/78
133	RetroSeq	solo-L1	YES	1	396242882		+				1	396242883		-						MEINFO=LINE1,396242882,396242883,NA;NOT_VALIDATED;SVTYPE=INS													20
134	SvABA, MSG, RetroSeq	3' transduction	YES	1	399412016	399411899	+	CTNND2	CTNND2	YES	1	516591234	516591546	-				99	PASS	DISC_MAPQ=59;EVDNC=DSCRD;IMPRECISE;MAPQ=59;MATEID=589914396:1;MATENM=-1;NM=-1;NUMPARTS=0;SCTG=1:399412016(+)-1:516591234(-)__1_516587212_516612212D;SPAN=117179218;SVTYPE=BND			Non-templated sequence insertion	22	TTTTTTTTTTTTTTTTTTTTTT	399411899] TTTTTTTTTTTTTTTTTTTTTTTATTTTTTTTTTTTTTTTTTTTTTTTTGTTTTTTTTTTTTTTTTTTTTTTTT [516591546; 399411899] TTTTTTTTTTTTTTTTTTTTTATATATTCTTTTTTTTTTTTTTTTTTTTTTTT [516591546; 399411899] TTTTTTTTTTTTTTTTTTTTTTATATATTCTTTTTTTTTTTTTTTTTTTTTTTATTTTTTTTTTTTTTTTTTTTTTTTTGT [516591553; 399411899] TTTTTTTTTTTTTTTTTTTTT [516591553	0	0	0	42	0	0	0	0	0	0	0	0	0	0	0	0	0	0	0	0	0	0	0
135	RetroSeq	solo-L1	YES	1	404112480		+				1	404112481		-						MEINFO=LINE1,404112480,404112481,NA;NOT_VALIDATED;SVTYPE=INS																											4
136	MSG, RetroSeq	solo-L1	YES	1	405762849		+				1	405762855		-				627	PASS	ABHet=0.3256;ABHetMulti=0.3256,0.6744;ABHom=1;ABHomMulti=1,-1;AC=3;AF=0.007426;AN=404;CR=0;CRal=0,0;CRalt=0;END=405762852;LEFT_SVINSSEQ=GAAACTTAATTTAGGGGGCGGAGCCAAGATGGCGGAGAAGACACACGCTACTTTCTAAGCTCTTCTCTTACCCTCGTTACCA;MMal=19206,49;MMalt=0.07;MQ=60;MQSal=41418000,252000;MQalt=60;MQsquared=46890000;MaxAAS=38;MaxAASR=0.4578;MaxAltPP=38;NHet=3;NHomAlt=0;NHomRef=199;NUM_MERGED_SVS=2;PASS_AC=3;PASS_A…	GAAACTTAATTTAGGGGGCGGAGCCAAGATGGCGGAGAAGACACACGCTACTTTCTAAGCTCTTCTCTTACCCTCGTTACCA	AAAGAGGAAAAAAAAAAAAAAAAAAAAAAAAAAAAAAAAAAAAAAAAAAAAAAAAAAAAAAAAAAAAAAAAAAA					0/87	0/62	0/83	0/111	0/81	0/65	0/69	0/73	0/59	0/73	0/87	0/78	0/86	0/93	0/74	0/75	0/84	0/65	19/73	38/83	13/59	0/92	0/64
137	MSG	solo-L1	YES	1	411679806		+				1	411679812		-				147	PASS	ABHet=0.2364;ABHetMulti=0.2364,0.7636;ABHom=0.9998;ABHomMulti=0.9998,-1;AC=1;AF=0.002475;AN=404;CR=0;CRal=0,0;CRalt=0;END=411679809;LEFT_SVINSSEQ=TGGTCATTTCTTTTTTTTTTTTTTTTTTTTTTTTTTTTTTTTTTTTTTTTTTTTTTTTTTTTTTTTTTTTTTTTTTTTTTTTT;MMal=20834,44;MMalt=0.293333;MQ=60;MQSal=37522244,33625;MQalt=47;MQsquared=41851580;MaxAAS=13;MaxAASR=0.2364;MaxAltPP=13;NHet=1;NHomAlt=0;NHomRef=201;NUM_MERGED_SVS=1;PA…	TGGTCATTTCTTTTTTTTTTTTTTTTTTTTTTTTTTTTTTTTTTTTTTTTTTTTTTTTTTTTTTTTTTTTTTTTTTTTTTTTT	ATTCCTTTAATCTCTTTCTCAGCTCTTATTGCTATAGCTAGCGTTTCTAATACAATATTAAATAGTAA					0/81	0/61	0/54	0/69	0/80	0/76	0/72	0/74	0/54	0/57	0/77	0/73	0/99	0/93	0/71	0/67	0/77	0/61	0/72	0/88	0/76	0/93	0/50
138	RetroSeq	solo-L1	YES	1	412385138		+				1	412385139		-						MEINFO=LINE1,412385138,412385139,NA;NOT_VALIDATED;SVTYPE=INS
139	RetroSeq	solo-L1	YES	1	413453484	413453477	+		CDH12		1	413453485	413453463	-		CDH12				MEINFO=LINE1,413453484,413453485,NA;NOT_VALIDATED;SVTYPE=INS			Non-templated sequence insertion	257	ATAATTCAGAGTCTGATTCTTTTTGTACAGCAAAATAATGTTTTGGTCATGTATACTTATTGTGTATCTAAGTTATATTTTAATATATTTAACATCTACTGGTCATCCTGCCATTTAGGGGAGGGGGTGGGGGGGGGGGTAAGAGGTGAAAAATTGGAACAAGAGGTTTGGCAATTGTTAATGCTGTAAAGTTACCCATGTATATATCCTGTAAATTAAAGGCTATTAAATAAAAAAAAATAAAATAAAATAAAATA					31
140	MSG, RetroSeq	solo-L1	YES	1	414012933		+				1	414012939		-				696	PASS	ABHet=0.2759;ABHetMulti=0.2759,0.7241;ABHom=0.9977;ABHomMulti=0.9977,-1;AC=3;AF=0.007426;AN=404;CR=0;CRal=0,0;CRalt=0;END=414012936;LEFT_SVINSSEQ=TCTTTTTTTTTTTTTTTTTTTTTTTTTTTTTTTTTTTTTTTTTTTTTTTTTTATTTTT;MMal=35349,216;MMalt=0.260241;MQ=60;MQSal=42147227,172800;MQalt=46;MQsquared=45286958;MaxAAS=21;MaxAASR=0.3;MaxAltPP=21;NHet=3;NHomAlt=0;NHomRef=199;NUM_MERGED_SVS=3;PASS_AC=3;PASS_AN=398;PASS_r…	TCTTTTTTTTTTTTTTTTTTTTTTTTTTTTTTTTTTTTTTTTTTTTTTTTTTATTTTT	TATATTATTGATAAAGAGGGTAAGAGAAGAGCTTAGAAAGACGCGTGTGTCTTCTCCGCCATCTTGGC					0/90	0/80	0/81	0/98	0/77	0/71	0/82	0/86	0/77	0/76	0/101	0/76	0/87	0/101	0/58	0/75	0/73	0/64	0/87	0/107	0/75	0/91	0/55
141	SvABA	3' transduction	NO	1	414097412	414097413	-				1	516591234	516591235	-				99	PASS	DISC_MAPQ=59;EVDNC=DSCRD;IMPRECISE;MAPQ=59;MATEID=218986814:1;MATENM=-1;NM=-1;NUMPARTS=0;SCTG=1:414097412(-)-1:516591234(-)__1_414086416_414111416D;SPAN=102493822;SVTYPE=BND			Non-templated sequence insertion	24	TTTTTTTTTTTTTTTTTTTTTTTT	414097413] TTTTTTTTTTTTTTTTTTTTTTTTTG [516591237	0	0	0	0	1	5	3	0	48	0	0	0	0	0	0	0	0	0	0	0	0	0	0
142	MSG, RetroSeq	solo-L1	NO	1	416915948		+				1	416915954		-				1263	PASS	ABHet=0.2655;ABHetMulti=0.2655,0.7345;ABHom=0.9974;ABHomMulti=0.9974,-1;AC=7;AF=0.01733;AN=404;CR=0;CRal=0,0;CRalt=0;END=416915951;LEFT_SVINSSEQ=TAAAATTAAACTTCTTTTTTTTTTTTTTTTTTTTTTTTTTTTTTTTTTTTTTTTTTT;MMal=16354,163;MMalt=0.123485;MQ=60;MQSal=36144000,259200;MQalt=44;MQsquared=41839200;MaxAAS=21;MaxAASR=0.4118;MaxAltPP=21;NHet=7;NHomAlt=0;NHomRef=195;NUM_MERGED_SVS=6;PASS_AC=7;PASS_AN=404;PASS_…	TAAAATTAAACTTCTTTTTTTTTTTTTTTTTTTTTTTTTTTTTTTTTTTTTTTTTTT	GAATGGTTGCAGTTTGTCTCCATTACATATGATGCTTACTGATGGTTTTAAATAGATGCTGCTGATTA					0/85	0/75	0/67	0/72	0/75	0/71	0/79	0/69	0/47	0/49	0/75	0/68	0/87	0/76	0/81	0/68	0/56	0/54	0/81	0/70	0/76	0/91	0/55
143	RetroSeq	solo-L1	YES	1	428123651	428123675	+	RELCH-E30			1	428123687	428123656	-	RELCH-E30					MEINFO=LINE1,428123651,428123687,NA;NOT_VALIDATED;SVTYPE=INS			Non-templated sequence insertion	583	GACCAACAGGATGATTTCAGAAAGGCCTGGAGAGACTTACACGAACTGATGCTGAGTGAAATGAGCAGGACCAGGAGATCATTATATACTTCAACAACAATACTAGATGATGACCAGTTCTGATGGATCAGGCCATCCTCAGCAACAAGATCAACCAAATCATTTCTAATGGAGCAGTAATGAACTGAACCAGCTATACCCAGAAAAAGAACTCTGGGGGATGACTAAAAACCATTACATTGAATTCCCAATCCCTATATTTATGCATACCTGCATTTTTGATTTCCTTCACAAGCTAATTGTACAATAATTCAGAGTCTGATTCTTTTTGTACAGCAAAATAATGTTTTGGTCATGTATACTTATTATGTATCTAAGTTATATTTTAATATATTTAAC…	428123675] GACCAACAGGATGATTTCAGAAAGGCCTGGAGAGACTTACACGAACTGATGCTGAGTGAAATGAGCAGGACCAGGAGATCATTATATACTTCAACAACAATACTAGATGATGACCAGTTCTGATGGATCAGGCCATCCTCAGCAACAAGATCAACCAAATCATTTCTAATGGAGCAGTAATGAACTGAACCAGCTATACCCAGAAAAAGAACTCTGGGGGATGACTAAAAACCATTACATTGAATTCCCAATCCCTATATTTATGCATACCTGCATTTTTGATTTCCTTCACAAGCTAATTGTACAATAATTCAGAGTCTGATTCTTTTTGTACAGCAAAATAATGTTTTGGTCATGTATACTTATTATGTATCTAAGTTATATTTTA…		13	23	19
144	MSG	solo-L1	YES	1	430905610		+				1	430905616		-				192	PASS	ABHet=0.225;ABHetMulti=0.225,0.775;ABHom=1;ABHomMulti=1,-1;AC=1;AF=0.002475;AN=404;CR=0;CRal=0,0;CRalt=0;END=430905613;LEFT_SVINSSEQ=CAGGTTCAGTTTTTTTTTTTTTTTTTTTTTTTTTTTTTTTTTTTTTTTTTTTTTTTTTTTTTTTTTTTTTTTTT;MMal=21430,95;MMalt=0.527778;MQ=60;MQSal=42602400,61200;MQalt=58;MQsquared=46609200;MaxAAS=18;MaxAASR=0.225;MaxAltPP=18;NHet=1;NHomAlt=0;NHomRef=201;NUM_MERGED_SVS=1;PASS_AC=1;PASS_AN=404;PAS…	CAGGTTCAGTTTTTTTTTTTTTTTTTTTTTTTTTTTTTTTTTTTTTTTTTTTTTTTTTTTTTTTTTTTTTTTTT	GAGGGTAAGAGAAGAGCTTAGAAAGACGCGTGTGTCTTCTCCGCCATCTTGGCTCCGCCCC					0/106	0/66	0/76	18/80	0/87	0/73	0/102	0/76	0/78	0/56	0/92	0/93	0/84	0/84	0/70	0/57	0/85	0/49	0/69	0/63	0/75	0/96	0/85
145	MSG	solo-L1	YES	1	430969244	430969259	+	LOC100918259	ENSSHAG00000029749		1	430969250	430969248	-	LOC100918259	ENSSHAG00000029749		132	PASS	ABHet=0.2167;ABHetMulti=0.2167,0.7833;ABHom=0.9998;ABHomMulti=0.9998,-1;AC=1;AF=0.002475;AN=404;CR=0;CRal=0,0;CRalt=0;END=430969247;LEFT_SVINSSEQ=AAGAAAATCATGTTTCAGAAAGGCCTGGAGAGACTTACACGAACTGATGCTGAGTGAAATGAGCAGGACCAGGAGATCATTAT;MMal=20455,70;MMalt=0.466667;MQ=60;MQSal=44859600,61200;MQalt=64;MQsquared=48909600;MaxAAS=13;MaxAASR=0.2167;MaxAltPP=13;NHet=1;NHomAlt=0;NHomRef=201;NUM_MERGED_SVS=1;PA…	AAGAAAATCATGTTTCAGAAAGGCCTGGAGAGACTTACACGAACTGATGCTGAGTGAAATGAGCAGGACCAGGAGATCATTAT	AAAAAAAAAAAAAAAAAAAAAAAAAAAAAAAAAAAAAAAAAAAAAAAAAAAAAAAAAAAAAAAAAAAAAAA	Non-templated sequence insertion	542	TTTCAGAAAGGCCTGGAGAGACTTACACGAACTGATGCTGAGTGAAATGAGCAGGACCAGGAGATCATTATATACTTCAACAACAATACTAGATGATGACCAGTTCTGATGGATCAGGCCATCCTCAGCAACAAGATCAACCAAATCATTTCTAATGGAGCAGTAATGAACTGAACCAGCTATACCCAGAAAAAGAACTCTGGGGGATGACTAAAAACCATTACATTGAATTCCCAATCCCTATATTTATGCACACCTGCATTTTTGATTTCCTTCACAAGCTAATTGTACAATAATTCAGAGTCTGATTCTTTTTGTACAGCAAAATAATGTTTTGGTCATGTATACTTATTATGTATCTAAGTTATATTTTAATATATTTAACATCTACTGGTCATC…	430969259] TTTCAGAAAGGCCTGGAGAGACTTACACGAACTGATGCTGAGTGAAATGAGCAGGACCAGGAGATCATTATATACTTCAACAACAATACTAGATGATGACCAGTTCTGATGGATCAGGCCATCCTCAGCAACAAGATCAACCAAATCATTTCTAATGGAGCAGTAATGAACTGAACCAGCTATACCCAGAAAAAGAACTCTGGGGGATGACTAAAAACCATTACATTGAATTCCCAATCCCTATATTTATGCACACCTGCATTTTTGATTTCCTTCACAAGCTAATTGTACAATAATTCAGAGTCTGATTCTTTTTGTACAGCAAAATAATGTTTTGGTCATGTATACTTATTATGTATCTAAGTTATATTTTAATATATTTAACATC…	0/89	0/78	0/68	0/85	0/81	0/92	0/69	0/84	13/60	0/73	0/76	0/106	0/77	0/79	0/67	0/70	0/64	0/71	0/73	0/65	0/79	0/101	0/101
146	RetroSeq	solo-L1	YES	1	440073088		+				1	440073089		-						MEINFO=LINE1,440073088,440073089,NA;NOT_VALIDATED;SVTYPE=INS
147	MSG	solo-L1	YES	1	441081742		+				1	441081748		-				123	PASS	ABHet=0.1972;ABHetMulti=0.1972,0.8028;ABHom=1;ABHomMulti=1,-1;AC=1;AF=0.002475;AN=404;CR=0;CRal=0,0;CRalt=0;END=441081745;LEFT_SVINSSEQ=CTTGCTGATGGTTTTTATTTTTTTTTTTTTTTTTTTTTTTTTTTTTTTTTTTTTTTTTTTTTTTTTTTT;MMal=18733,50;MMalt=0.357143;MQ=60;MQSal=38601220,61200;MQalt=66;MQsquared=43616020;MaxAAS=14;MaxAASR=0.1972;MaxAltPP=14;NHet=1;NHomAlt=0;NHomRef=201;NUM_MERGED_SVS=1;PASS_AC=1;PASS_AN=404;PASS…	CTTGCTGATGGTTTTTATTTTTTTTTTTTTTTTTTTTTTTTTTTTTTTTTTTTTTTTTTTTTTTTTTTT	TATTGATAAAGAGGGTAAGAGAAGAGCTTAGAAAGACGCGTGTGTCTTCTCCGCCATCTTGGCTCCGCCCC					0/83	0/65	0/65	14/71	0/83	0/73	0/82	0/71	0/43	0/49	0/82	0/64	0/82	0/86	0/62	0/65	0/61	0/49	0/86	0/102	0/71	0/96	0/75
148	MSG, RetroSeq	solo-L1	NO	1	445898797		+				1	445898803		-				1515	PASS	ABHet=0.3473;ABHetMulti=0.3473,0.6527;ABHom=0.9984;ABHomMulti=0.9984,-1;AC=8;AF=0.02083;AN=384;CR=0;CRal=0,0;CRalt=0;END=445898800;LEFT_SVINSSEQ=GAAAGAGGTAGAATCCTTTTTTTTTTTTTTTTTTTTTTTTTTTTTTTTTTTTTTTTTTTTTTTTTTTTTTTTTT;MMal=14255,237;MMalt=0.174265;MQ=60;MQSal=27802800,277200;MQalt=45;MQsquared=32015064;MaxAAS=24;MaxAASR=0.5854;MaxAltPP=24;NHet=8;NHomAlt=0;NHomRef=184;NUM_MERGED_SVS=6;PASS_AC=8;…	GAAAGAGGTAGAATCCTTTTTTTTTTTTTTTTTTTTTTTTTTTTTTTTTTTTTTTTTTTTTTTTTTTTTTTTTT	CTTAGGTTATCAAATTTATTGGCATAAAGTTGAGCAAAATAACTCCTTATTATTTCTCTAATTTCCT					4/72	0/60	0/69	0/84	0/61	0/71	0/72	0/60	0/64	0/53	0/73	0/79	0/73	5/24	24/41	4/53	23/48	10/27	19/54	14/56	18/59	4/49	11/48
149	MSG, RetroSeq	solo-L1	YES	1	449313687		+				1	449313693		-				156	PASS	ABHet=0.25;ABHetMulti=0.25,0.75;ABHom=1;ABHomMulti=1,-1;AC=1;AF=0.002475;AN=404;CR=0;CRal=0,0;CRalt=0;END=449313690;LEFT_SVINSSEQ=GAGAGATATTTCTAGGGAGGGGCGGAGCCAAGATGGCGGAGAAGACACACGCGTCTTTCTAAGCTCTTCTCTTACCCTCTTTATCAA;MMal=20234,45;MMalt=0.346154;MQ=60;MQSal=39304800,46800;MQalt=60;MQsquared=44560800;MaxAAS=13;MaxAASR=0.25;MaxAltPP=13;NHet=1;NHomAlt=0;NHomRef=201;NUM_MERGED_SVS=1;PASS_AC=1;PASS_A…	GAGAGATATTTCTAGGGAGGGGCGGAGCCAAGATGGCGGAGAAGACACACGCGTCTTTCTAAGCTCTTCTCTTACCCTCTTTATCAA	AAAAAAAAAAAAAAAAAAAAAAAAAAAAAAAAAAAAAAAAAAAAAAAAAAAAAAAAAAAAAA					0/95	0/50	0/60	13/52	0/53	0/73	0/83	0/69	0/55	0/71	0/77	0/72	0/100	0/91	0/65	0/72	0/60	0/60	0/61	0/89	0/61	0/90	0/93
150	MSG, RetroSeq	solo-L1	NO	1	449961514	449961534	+	NCOA2	NCOA2	YES	1	449961520	449961518	-	NCOA2	NCOA2	YES	729	PASS	ABHet=0.2141;ABHetMulti=0.2141,0.7859;ABHom=0.9995;ABHomMulti=0.9995,-1;AC=6;AF=0.01485;AN=404;CR=0;CRal=0,0;CRalt=0;END=449961517;LEFT_SVINSSEQ=TACTTGGAAGGACTTATTTTTTTTTTTTTTTTTTTTTTTTTTTTTTTTTTTTTTTTTTT;MMal=16892,74;MMalt=0.0948718;MQ=60;MQSal=37952800,158400;MQalt=45;MQsquared=44051679;MaxAAS=16;MaxAASR=0.2727;MaxAltPP=16;NHet=6;NHomAlt=0;NHomRef=196;NUM_MERGED_SVS=2;PASS_AC=6;PASS_AN=404;PAS…	TACTTGGAAGGACTTATTTTTTTTTTTTTTTTTTTTTTTTTTTTTTTTTTTTTTTTTTT	CCTGATCCATCAGGACTGGTCATCATCTAGTATTGTTGTTGAAGTATATAATGATCTCCTGG	Non-templated sequence insertion	516	TTTTTTTTTTTTTTTTTTTTTTTTAATTTATTTTTTTTTTTTTTTATTTAATAGCCTTTAATTTACAGGATATATATACATGGGTAACTTTACAGCATTAACAATTGTCAAACCTCTTGTTCCAATTTTTCACCTCTTACCCCACCCCCCCCACCCCCTCCCCTAAATGGCAGGATGACCAGTAGATGTTAAATATATTAAAATATAACTTAGATACACAATAAGTATACATGACCACAACATTATTTTGCTGTACAAAAAGAATCAGACTCTGAATTATTGTACAATTAGCTTGTGAAGGAAATCAAAGATGCAGGTGTGCATAAATATAGGGACTGGGAATTCAATGTAGTGGTTTTTAGTCATCTCCCAGAGTTCTTTTTCTGGGTATAGCTAGTT…		0/98	0/59	0/73	0/67	0/72	0/69	0/57	0/65	0/63	0/64	0/69	0/91	0/62	0/64	0/55	0/73	0/57	0/54	0/67	0/64	0/64	0/91	0/53
151	SvABA	3' transduction	NO	1	457381437	457381438	-				3	517624553	517624554	-				99	PASS	DISC_MAPQ=58;EVDNC=DSCRD;IMPRECISE;MAPQ=58;MATEID=632059862:1;MATENM=-1;NM=-1;NUMPARTS=0;SCTG=1:457381437(-)-3:517624553(-)__1_457362064_457387064D;SPAN=-1;SVTYPE=BND			Non-templated sequence insertion	40	AAAAAAAAAAAAAAAAAAAAGAAAAAAAAAAAAAAAAAAA	457381438] AAAAAAAAAAAAAAA [517624554; 457381438] AAAAAAAAAAAAAAAAAAATAAAAAAAAAAAAAAAAAAA [517624554; 457381438] AAAAAAAAAAAAAAAAAAAACAAAAAAAAAAAAAAAAAAAA [517624554; 457381438] AAAAAAAAAAAAAAAAAAAACAAAAAAAAAAAAAAAAAAAAAAAAATAAAAAAAAAAAAAAAAAAA [517624554; 457381438] AAAAAAAAAAAAAAAAAAATAAAAAAAAAAAAAAAAAAAA [517624554	0	0	0	0	0	0	0	0	0	0	0	0	0	3	2	8	1	11	11	41	14	0	3
152	SvABA	3' transduction	YES	1	457382033	457382035	-				X	50981854	50981855	-				99	PASS	DISC_MAPQ=59;EVDNC=DSCRD;IMPRECISE;MAPQ=59;MATEID=79686542:1;MATENM=-1;NM=-1;NUMPARTS=0;SCTG=1:457382033(-)-X:50981854(-)__1_457362064_457387064D;SPAN=-1;SVTYPE=BND			Non-templated sequence insertion	46	AAAAAAAAAAAAAAAAAAAAACAAAAAAAAAAAAAAAAAAAAAAAA	457382035] AAAAAAAAAAAAAAAAAAAAATAAAAAAAAAAAAAAAAAAAAAAAAA [50981855; 457382035] AAAAAAAAAAAAAAAAAAAA [50981855; 457382035] AAAAAAAAAAAAAAAAAAAAACAAAAAAAAAAAAAAAAAAAAAAAAA [50981855; 457382035] AAAAAAAAAAAAAAAAAAAAATAAAAAAAAAAAAAAAAAAAAAAAA [50981855; 457382035] AAAAAAAAAAAAAAAAAAAAA [50981855	0	0	0	66	0	0	0	0	0	0	0	0	0	0	0	0	0	0	0	0	0	0	0
153	MSG, RetroSeq	3' transduction	NO	1	457382441	457381419	+				X	61740192	61740207	-	DACH2	ENSSHAG00000017908		189	PASS	ABHet=0.2315;ABHetMulti=0.2315,0.7685;ABHom=1;ABHomMulti=1,-1;AC=3;AF=0.007426;AN=404;CR=0;CRal=0,0;CRalt=0;END=61740192;MMal=16040,25;MMalt=0.1;MQ=60;MQSal=34401600,90000;MQalt=60;MQsquared=34804800;MaxAAS=15;MaxAASR=0.2586;NHet=3;NHomAlt=0;NHomRef=199;NUM_MERGED_SVS=8;PASS_AC=1;PASS_AN=384;PASS_ratio=0.9505;QD=9.45;QDalt=9.45;RefLen=1;SB=0.4882;SBAlt=0.6;SBF=4662,15;SBF1=2316,5;SBF2=2346,10;SBR…			Non-templated sequence insertion	1166	AAAAAAAAAAAAAAAAAAAAAAAGAGAAATCATTTTTACATTTAAGGGTTCTGATAAAGGCCTCATTTCTAAAATATATGGAGAATTGAGTCAAATTTATAAGAATCCAAGCCATTCTCCAAATGATAAATGGTTAACGGGTATGAACAGGCAATTTTCAGATGAAGAAATGAAAGCTATTTCTAATCATATGAGAAGATGCTCAAAATCACTATTGATCAGAAAAATTCAAATTAAGACAACTCTGAGATTACATAACACAGGTCTCATATTGGCTAAGATGACAGGAAAAGGTTGGAGGGGATGTGAGAAAACTGGGACACTGATATATTGTCGGTGGAACTGTGAATGGATCCAAACATTCTGGAGAACAATTTGGAACTATGTTCAAAAATTATC…	457381419] AAAAAAAAAAAAAAAAA [61740207; 457381419] AAAAAAAAAAAAAAAAAAA [61740207; 457382441][61740192; 457383381] TTGTTCTCCAGAATGTTTGGATCCATTCACAGTTCCACCGACAATATATCAGTGTCCCAGTTTTCTCACATCCCCTCCAACCTTTTCCTGTCATCTTAGCCAATATGAGACCTGTGTTATGTAATCTCAGAGTTGTCTTAATTTGAATTTTTCTGATCAATAGTGATTTTGAGCATCTTCTCATATGATTAGAAATAGC [61740192	0/40	0/30	0/40	0/44	0/38	0/51	0/49	0/36	0/29	0/71	0/37	0/36	0/47	0/63	5/26	5/24	15/58	0/36	0/40	0/34	0/40	0/79	0/59
154	RetroSeq	solo-L1	YES	1	466333720		+		LYN		1	466333721		-		LYN				MEINFO=LINE1,466333720,466333721,NA;NOT_VALIDATED;SVTYPE=INS																							28
155	RetroSeq	solo-L1	YES	1	468196372		+				1	468196373		-						MEINFO=LINE1,468196372,468196373,NA;NOT_VALIDATED;SVTYPE=INS																						15
156	MSG, RetroSeq	solo-L1	YES	1	471268237		+	PXDNL	PXDNL		1	471268243		-	PXDNL	PXDNL		177	PASS	ABHet=0.2319;ABHetMulti=0.2319,0.7681;ABHom=1;ABHomMulti=1,-1;AC=1;AF=0.002475;AN=404;CR=0;CRal=0,0;CRalt=0;END=471268240;LEFT_SVINSSEQ=AAGAATATATGGATTGGGGCGGAGCCAAGATGGCGGAGAAGACACACGCGACTTTCTAAGCTCTTCTCTTACCCTCGTTACCA;MMal=23002,51;MMalt=0.31875;MQ=60;MQSal=38638800,46800;MQalt=54;MQsquared=43052400;MaxAAS=16;MaxAASR=0.2319;MaxAltPP=16;NHet=1;NHomAlt=0;NHomRef=201;NUM_MERGED_SVS=1;PASS_AC=1;PAS…	AAGAATATATGGATTGGGGCGGAGCCAAGATGGCGGAGAAGACACACGCGACTTTCTAAGCTCTTCTCTTACCCTCGTTACCA	AAAAAAAAACAAAAAAAAAAAAAAAAAAAAAAAAAAAAAAAAAAAAAAAAAAAAAAAAAAAAAAA					0/85	0/68	0/65	16/69	0/72	0/66	0/61	0/77	0/46	0/65	0/64	0/77	0/107	0/56	0/57	0/64	0/53	0/48	0/58	0/76	0/64	0/72	0/67
157	SvABA	3' transduction	YES	1	471270215	471270094	+	PXDNL	PXDNL		1	608912928	608912863	+				99	PASS	DISC_MAPQ=60;EVDNC=DSCRD;IMPRECISE;MAPQ=60;MATEID=638061035:1;MATENM=-1;NM=-1;NUMPARTS=0;SCTG=1:471270215(+)-1:608912928(+)__1_471248280_471273280D;SPAN=137642713;SVTYPE=BND			Non-templated sequence insertion	22	AAAAAAAAAAAAAAAAAAAAAA	471270094] AAAAAAAAAAAAAAAAAAAAAAAATAAAAAATAAAAAAAAAAAAAAAAAAAAAAA [608912863	0	0	0	41	0	0	0	0	0	0	0	0	0	0	0	0	0	0	0	0	0	0	0
158	RetroSeq	solo-L1	YES	1	472699495	472699015	+	SNTG1	SNTG1		1	472699496	472699033	-	SNTG1	SNTG1				MEINFO=LINE1,472699495,472699496,NA;NOT_VALIDATED;SVTYPE=INS			Microhomology	18	ATATATATATATATATAT	472699032(32)--ATATATATATATATATATAT--472699012(32)
159	RetroSeq	solo-L1	YES	1	473560813		+				1	473560814		-						MEINFO=LINE1,473560813,473560814,NA;NOT_VALIDATED;SVTYPE=INS
160	RetroSeq	solo-L1	NO	1	473821105		+				1	473821108		-						MEINFO=LINE1,473821105,473821108,NA;NOT_VALIDATED;SVTYPE=INS																							35
161	RetroSeq	solo-L1	YES	1	476622642		+	LOC111719032	ENSSHAG00000007986		1	476622643		-	LOC111719032	ENSSHAG00000007986				MEINFO=LINE1,476622642,476622643,NA;NOT_VALIDATED;SVTYPE=INS										13
162	RetroSeq	solo-L1	YES	1	479113075		+	CCDC178	ENSSHAG00000002994		1	479113130		-	CCDC178	ENSSHAG00000002994				MEINFO=LINE1,479113075,479113130,NA;NOT_VALIDATED;SVTYPE=INS																				16	9	19	18	26	19	33	39	23	26
163	MSG	3' transduction	NO	1	483144722	483144716	+				5	281277277	281277277	+	AGMO	AGMO		81	LowQD	ABHet=0.1932;ABHetMulti=0.1932,0.8068;ABHom=0.9991;ABHomMulti=0.9991,-1;AC=1;AF=0.002475;AN=404;CR=0;CRal=0,0;CRalt=0;END=281277277;MMal=22957,75;MMalt=0.258621;MQ=60;MQSal=48341826,104400;MQalt=60;MQsquared=48842226;MaxAAS=17;MaxAASR=0.1932;NHet=1;NHomAlt=0;NHomRef=201;NUM_MERGED_SVS=5;PASS_AC=1;PASS_AN=404;PASS_ratio=1;QD=8.1;QDalt=8.1;RefLen=1;SB=0.506;SBAlt=0.4138;SBF=6798,12;SBF1=3519,12;SBF…			Non-templated sequence insertion	100	GAAAATAAAAAAAAAAAAAAAAAAAACTAAAAAAAAAAAAAAAAAAAAAAAAATCAAAAAAAAAAAAAAAAAAAAAAAGTAAAAAAAAAAAAAAAAAAAA	483144722] AAACAAAAAAAAAAAAAAAAAAAAAAAAATAAAAAAAAAAAAAAAAGAAAATAAAAAAAAAAAAAAAAAAAACTAAAAAAAAAAAAAAAAAAAAAAAAGGAAAAAAAAAAAAAAAAAAAAAAAAGTAAAAAAAAAAAAAAAAAAAAAAAACCAAAAAAAAAAAAAAAAAAAAAAAGATAAAAAAAAAAAAAAAAAAAAAAAGTAAAAAAAAAAAAAAAAAAAA [281277277; 483144722] AAATAAATAAAAAAAAAAAAAAAAAAAAAGAATAAAAAAAAAAAAAAAAAAA [281277277; 483144722] AAAAAAAAAAGTAAAAAAAAAAAAAAAAAAAA [281277277	0/80	0/74	0/68	0/98	0/100	0/82	0/71	0/93	0/78	0/87	0/101	0/79	0/102	0/87	0/74	0/69	0/76	0/48	4/68	17/88	6/70	0/96	2/81
164	RetroSeq	solo-L1	YES	1	483182343		+				1	483182344		-						MEINFO=LINE1,483182343,483182344,NA;NOT_VALIDATED;SVTYPE=INS
165	RetroSeq	solo-L1	YES	1	486022554		+				1	486022555		-						MEINFO=LINE1,486022554,486022555,NA;NOT_VALIDATED;SVTYPE=INS
166	MSG, RetroSeq	solo-L1	YES	1	486308346		+	CDH2	CDH2		1	486308352		-	CDH2	CDH2		255	PASS	ABHet=0.2985;ABHetMulti=0.2985,0.7015;ABHom=1;ABHomMulti=1,-1;AC=1;AF=0.002475;AN=404;CR=0;CRal=0,0;CRalt=0;END=486308349;LEFT_SVINSSEQ=GAGATATTATAAAATATTTTTACAGTCAAAGGTTCTGATAAAGGCCTCATTTCCAAAATATATAGAGAATTAACTCTAATT;MMal=21931,57;MMalt=0.285;MQ=60;MQSal=44384400,72000;MQalt=60;MQsquared=48171600;MaxAAS=20;MaxAASR=0.2985;MaxAltPP=20;NHet=1;NHomAlt=0;NHomRef=201;NUM_MERGED_SVS=1;PASS_AC=1;PASS_AN…	GAGATATTATAAAATATTTTTACAGTCAAAGGTTCTGATAAAGGCCTCATTTCCAAAATATATAGAGAATTAACTCTAATT	AAAAAAAAAAAAAAAAAAAAAAAAAAAAAAAAAAAAAAAAAAAAAAAAAAAAAAAAAAAAAAAAAAAAAAAAA					0/98	0/72	0/69	0/108	0/87	0/77	0/80	0/80	0/70	0/69	0/83	0/86	0/88	0/80	0/62	0/84	0/67	0/70	0/70	0/78	0/73	0/95	0/82
167	MSG, RetroSeq	solo-L1	NO	1	490499475		+	IMPACT	IMPACT		1	490499481		-	IMPACT	IMPACT		609	PASS	ABHet=0.266;ABHetMulti=0.266,0.734;ABHom=0.9998;ABHomMulti=0.9998,-1;AC=3;AF=0.007426;AN=404;CR=0;CRal=0,0;CRalt=0;END=490499478;LEFT_SVINSSEQ=GAAAATAAAAATTATTGGGGGCGGAGCCAAGATGGCGGAGAAGACACACGCGTCTTTCTAAGCTCTTCTCTTACCCTCTTTATCAATAA;MMal=21399,68;MMalt=0.121429;MQ=60;MQSal=39826800,270000;MQalt=69;MQsquared=46227600;MaxAAS=24;MaxAASR=0.2963;MaxAltPP=24;NHet=3;NHomAlt=0;NHomRef=199;NUM_MERGED_SVS=…	GAAAATAAAAATTATTGGGGGCGGAGCCAAGATGGCGGAGAAGACACACGCGTCTTTCTAAGCTCTTCTCTTACCCTCTTTATCAATAA	AAAAAAAAAAAAAAAAAAAAAAAAAAAAAAAAAAAAAAAAAA					0/77	0/68	0/55	0/75	0/71	0/64	0/83	0/72	0/48	0/70	0/68	0/56	0/94	0/82	0/53	0/63	0/68	0/91	0/76	0/88	0/81	0/76	0/78
168	RetroSeq	solo-L1	YES	1	494305531		+				1	494305532		-						MEINFO=LINE1,494305531,494305532,NA;NOT_VALIDATED;SVTYPE=INS
169	RetroSeq	solo-L1	YES	1	496669717	496669710	+				1	496669718	496669693	-						MEINFO=LINE1,496669717,496669718,NA;NOT_VALIDATED;SVTYPE=INS			Non-templated sequence insertion	910	TTTTTTTTTTTTTTTTTTTTTTTTTCGTGCTTTAAAAATGTTTATTGAATTACAGTTTGTTGAATTCTATGACATCTCAGTATTATATATTCTTTACCCAGGCACTATATTGTAGTAACTAACGTATGAGAAAAAAAATGGAAGAAATAGCAGGTCAGAAAGGAGAAAGTGGTTTCTTTTTTTTTTTTTTTTTTTTTTTTTATTTAATAGCCTTTTATTTACAGGATATATACATGGGTAACTTTACAGCATTAACAATTGCCAAACCTCTTGTTCCAATTTTTCACCTCTTACCCCCCCACCCCCTCCCCTAAATGGCAGGATGACCAGTAGATGTTAAATATATTAAAATATAACTTAGATACATAATAAGTATACATGACCAAAACATTATTTTGC…	496669710] TTTTTTTTTTTTTTTTTTTTTTTTTCGTGCTTTAAAAATGTTTATTGAATTACAGTTTGTTGAATTCTATGACATCTCAGTATTATATATTCTTTACCCAGGCACTATATTGTAGTAACTAACGTATGAGAAAAAAAATGGAAGAAATAGCAGGTCAGAAAGGAGAAAGTGGTTTCTTTTTTTTTTTTTTTTTTTTTTTTATTTAATAGCCTTTTATTTACAGGATATATACATGGGTAACTTTACAGCATTAACAATTGCCAAACCTCTTGTTCCAATTTTTCACCTCTTACCCCCCCACCCCCTCCCCTAAATGGCAGGATGACCAGTAGATGTTAAATATATTAAAATATAACTTAGATACATAATAAGTATACATGACCAAAAC…
170	RetroSeq	solo-L1	NO	1	501364458		+				1	501364943		-						MEINFO=LINE1,501364458,501364943,NA;NOT_VALIDATED;SVTYPE=INS																										38
171	MSG, RetroSeq	solo-L1	YES	1	511503696	511503894	+				1	511503702	511503870	-				279	PASS	ABHet=0.284;ABHetMulti=0.284,0.716;ABHom=1;ABHomMulti=1,-1;AC=2;AF=0.00495;AN=404;CR=0;CRal=0,0;CRalt=0;END=511503699;LEFT_SVINSSEQ=CAAATACATGGAGAAGGGGGCGGAGCCAAGATGGCGGAGAAGACACACGCGACTTTCTAAGCTCTTCTCTTACCCTCTTTATCAATAT;MMal=16348,49;MMalt=0.213043;MQ=60;MQSal=30916800,86400;MQalt=61;MQsquared=35157600;MaxAAS=17;MaxAASR=0.4146;MaxAltPP=17;NHet=2;NHomAlt=0;NHomRef=200;NUM_MERGED_SVS=1;PASS_AC=1;P…	CAAATACATGGAGAAGGGGGCGGAGCCAAGATGGCGGAGAAGACACACGCGACTTTCTAAGCTCTTCTCTTACCCTCTTTATCAATAT	AAAAAAAAAAAAAAAAAAAAAAAAAAAAAAAAAAAAAAAAAAAAAAAAAAAAAA	Microhomology	24	TATATATATATATATATATATATA	511503870(94)--ATATATATATATATATATATATAT--511503894(94)	0/73	0/62	0/51	0/68	0/46	0/62	0/57	0/56	0/41	0/70	0/55	0/51	0/65	0/43	0/53	0/54	0/45	0/50	0/45	0/89	0/38	0/58	0/57
172	RetroSeq	solo-L1	NO	1	511545882		+				1	511546096		-						MEINFO=LINE1,511545882,511546096,NA;NOT_VALIDATED;SVTYPE=INS																				22		12	11
173	SvABA	3' transduction	YES	1	516590665	516590666	-				2	476462840	476462772	+		ENSSHAG00000013091		46	PASS	DISC_MAPQ=60;EVDNC=DSCRD;IMPRECISE;MAPQ=60;MATEID=786264431:1;MATENM=-1;NM=-1;NUMPARTS=0;SCTG=1:516590665(-)-2:476462840(+)__1_516587212_516612212D;SPAN=-1;SVTYPE=BND			Non-templated sequence insertion	24	AAAAAAAAAAAAAAAAAAAAAAAA	516590666] AAAAAAAAAAAAAAAAAAAAAAAATAAAAAAAAAAAAAAAAAAAAGAAAAAAAAAAAAAAAAAAAAAAAAACAAAAAAAAAAAAAAAAAAAAAAAAA [476462772; 516590666] AAAAAAAAAAAAAAAAAAAAAAAATAAAAAAAAAAAAAAAAAAAAGAAAAAAAAAAAAAAAAAAAAAAAAA [476462772; 516590666] AAAAAAAAAAAAAAAAAAAAAAAATAAAAAAAAAAAAAAAAAAAAGAAAAAAAAAAAAAAAAAAAAAAAAAGG [476462770; 516590666] AAAAAAAAAAAAAAAAAAAAAAAATAAAAAAAAAAAAAAAAAAAAGAAAAAAAAAAAAAAAAAAAAAAAAACAAA…	0	0	0	0	0	0	0	0	0	0	0	0	0	0	0	0	0	17	0	0	0	0	0
174	SvABA, RetroSeq	3' transduction	YES	1	516590665	516590666	-				4	79693848	79693849	-				86	PASS	DISC_MAPQ=60;EVDNC=DSCRD;IMPRECISE;MAPQ=60;MATEID=601336062:1;MATENM=-1;NM=-1;NUMPARTS=0;SCTG=1:516590665(-)-4:79693848(-)__1_516587212_516612212D;SPAN=-1;SVTYPE=BND			Non-templated sequence insertion	74	AAAAAAAAAAAAAAAAAAAAAAAGAAAAAAAAAAAAAAAAAAAAAAAAACAAAAAAAAAAAAAAAAAAAAAAAA	516590666] AAAAAAAAAAAAAAAAAAAAAAA [79693849; 516590666] AAAAAAAAAAAAAAAAAAAAAAATAAAAAAAAAAAAAAAAAAAAAAAA [79693849; 516590670] AAAAAAAAAAAAAAAAAAAAAAATAAAAAAAAAAAAAAAAAAAAAAAAAGAAAAAAAAAAAAAAAAAAAAAAAA [79693849; 516590670] AAAAAAAAAAAAAAAAAAAAAAA [79693849; 516590670] AAAAAAAAAAAAAAAAAAAAAAAACAAAAAAAAAAAAAAAAAAAAAAA [79693849	0	0	0	0	0	0	0	0	0	0	19	30	0	0	0	0	0	0	0	0	0	0	0
175	SvABA	3' transduction	YES	1	516590665	516590666	-				4	102070187	102070119	+	LOC100920900	ENSSHAG00000027282		59	PASS	DISC_MAPQ=33;EVDNC=DSCRD;IMPRECISE;MAPQ=33;MATEID=884200:1;MATENM=-1;NM=-1;NUMPARTS=0;SCTG=1:516590665(-)-4:102070187(+)__1_516587212_516612212D;SPAN=-1;SVTYPE=BND			Non-templated sequence insertion	75	AAAAAAAAAAAAAAAAAAAAAAAGAAAAAAAAAAAAAAAAAAAAAAAAACAAAAAAAAAAAAAAAAAAAAAAAAA	516590666] AAAAAAAAAAAAAAAAAAAAAAAGAAAAAAAAAAAAAAAAAAAAAAAAA [102070119; 516590666] AAAAAAAAAAAAAAAAAAAAAAAA [102070119; 516590666] AAAAAAAAAAAAAAAAAAAAAAAACAAAAAAAAAAAAAAAAAAAAAAAAA [102070119; 516590774] AAAAAAAAAAAAAAAAAAAAAGAAAAAAAAAAAAAAAAAAAAAAAAA [102070119	0	0	0	0	0	0	0	0	0	0	0	0	23	0	0	0	0	0	0	0	0	0	0
176	SvABA, RetroSeq	3' transduction	YES	1	516590665	516590666	-				5	42601212	42601213	-	RASSF9	RASSF9		67	PASS	DISC_MAPQ=60;EVDNC=DSCRD;IMPRECISE;MAPQ=60;MATEID=131685789:1;MATENM=-1;NM=-1;NUMPARTS=0;SCTG=1:516590665(-)-5:42601212(-)__1_516587212_516612212D;SPAN=-1;SVTYPE=BND			Non-templated sequence insertion	22	AAAAAAAAAAAAAAAAAAAAAA	516590666] AAAAAAAAAAAAAAAAAAAAAAAACAAAAAAAAAAAAAAAAAAAAAAA [42601213; 516590666] AAAAAAAAAAAAAAAAAAAAAAAAGAAAAAAAAAAAAAAAAAAAAAAA [42601213	0	0	0	0	0	0	0	0	0	0	0	0	0	0	0	0	0	0	0	0	0	0	0
177	SvABA, RetroSeq	3' transduction	YES	1	516590669	516590670	-				6	104662151	104662152	-				52	PASS	DISC_MAPQ=60;EVDNC=DSCRD;IMPRECISE;MAPQ=60;MATEID=508370681:1;MATENM=-1;NM=-1;NUMPARTS=0;SCTG=1:516590669(-)-6:104662151(-)__1_516587212_516612212D;SPAN=-1;SVTYPE=BND			Non-templated sequence insertion	49	AAAAAAAAAAAAAAAAAAAAAAAAGAAAAAAAAAAAAAAAAAAAAAAAA	516590670] AAAAAAAAAAAAAAAAAAAAAAA [104662152; 516590666] AAAAAAAAAAAAAAAAAAAAAAAAGAAAAAAAAAAAAAAAAAAAAAAAA [104662152; 516590666] AAAAAAAAAAAAAAAAAAAAAAA [104662152	0	0	0	0	0	0	0	0	0	0	0	20	0	0	0	0	0	0	0	0	0	0	0
178	SvABA, RetroSeq	3' transduction	YES	1	516590773	516590774	-				2	50747468	50747469	-				49	PASS	DISC_MAPQ=60;EVDNC=DSCRD;IMPRECISE;MAPQ=60;MATEID=652487817:1;MATENM=-1;NM=-1;NUMPARTS=0;SCTG=1:516590773(-)-2:50747468(-)__1_516587212_516612212D;SPAN=-1;SVTYPE=BND			Non-templated sequence insertion	76	AAAAAAAAAAAAAAAAAAAAAACAAAAACAAAAACAAAAAAAAAAAAAAAAACAAAAAAAAAAAAAAAAAAAAAAA	516590774] AAAAAAAAAAAAAAAAAAAAAAGAAAAAAAAAAAAAAAAAAAAAAA [50747469; 516590774] AAAAAAAAAAAAAAAAAAAAAACAAAAAAAAAAAAAAAAAAAAAAA [50747469; 516590774] AAAAAAAAAAAAAAAAAAAA [50747469	19	1	0	0	0	0	0	0	0	0	0	0	0	0	0	0	0	0	0	0	0	0	0
179	SvABA	3' transduction	YES	1	516590773	516590774	-				3	391189718	391189719	-				93	PASS	DISC_MAPQ=60;EVDNC=DSCRD;IMPRECISE;MAPQ=60;MATEID=920581026:1;MATENM=-1;NM=-1;NUMPARTS=0;SCTG=1:516590773(-)-3:391189718(-)__1_516587212_516612212D;SPAN=-1;SVTYPE=BND			Non-templated sequence insertion	46	AAAAAAAAAAAAAAAAAAAAAATAAAAAAAAAAAAAAAAAAAAAAA	516590774] AAAAAAAAAAAAAAAAAAAAAACAAAAAAAAAAAAAAAAAAAAAAAAA [391189719; 516590774] AAAAAAAAAAAAAAAAAAAAAA [391189719	0	0	0	34	0	0	0	0	0	0	0	0	0	0	0	0	0	0	0	0	0	0	0
180	SvABA, RetroSeq	3' transduction	NO	1	516590773	516590774	-				4	230541864	230541865	-				99	PASS	DISC_MAPQ=59;EVDNC=DSCRD;IMPRECISE;MAPQ=59;MATEID=74781250:1;MATENM=-1;NM=-1;NUMPARTS=0;SCTG=1:516590773(-)-4:230541864(-)__1_516587212_516612212D;SPAN=-1;SVTYPE=BND			Non-templated sequence insertion	20	AAAAAAAAAAAAAAAAAAAA	516590774] AAAAAAAAAAAAAAAAAAA [230541865	0	0	0	0	0	0	0	0	0	0	0	0	0	21	7	15	37	2	9	39	16	0	7
181	SvABA	3' transduction	YES	1	516591234	516591235	-				2	337632725	337632659	+	MIPOL1	ENSSHAG00000029995		34	PASS	DISC_MAPQ=60;EVDNC=DSCRD;IMPRECISE;MAPQ=60;MATEID=227681078:1;MATENM=-1;NM=-1;NUMPARTS=0;SCTG=1:516591234(-)-2:337632725(+)__1_516587212_516612212D;SPAN=-1;SVTYPE=BND			Non-templated sequence insertion	22	AAAAAAAAAAAAAAAAAAAAAA	516591288] AAAAAAAAAAAAAAAAAAA [337632659	0	0	0	0	0	0	0	0	0	0	0	0	0	0	0	0	0	0	0	0	0	0	0
182	SvABA, RetroSeq	3' transduction	NO	1	516591234	516591235	-				2	345233553	345233554	-				99	PASS	DISC_MAPQ=60;EVDNC=DSCRD;IMPRECISE;MAPQ=60;MATEID=682809259:1;MATENM=-1;NM=-1;NUMPARTS=0;SCTG=1:516591234(-)-2:345233553(-)__1_516587212_516612212D;SPAN=-1;SVTYPE=BND			Non-templated sequence insertion	48	AAAAAAAAAAAAAAAAAAAAAAATAAAAAAAAAAAAAAAAAAAAAAAA	516591235] AAAAAAAAAAAAAAAAAAAAAAA [345233554; 516591235] AAAAAAAAAAAAAAAAAAAAAAATAAAAAAAAAAAAAAAAAAAAAAAAA [345233554; 516591235] AAAAAAAAAAAAAAAAAAAAAAATAAAAAAAAAAAAAAAAAAAAAAAAACAAAAAAAAAAAAAAAAAAAAAAAA [345233554	0	0	0	0	0	0	0	0	0	0	0	0	0	4	11	15	40	10	13	54	19	4	2
183	SvABA, RetroSeq	3' transduction	YES	1	516591234	516591235	-				2	448214762	448214705	+				60	PASS	DISC_MAPQ=60;EVDNC=DSCRD;IMPRECISE;MAPQ=60;MATEID=141226722:1;MATENM=-1;NM=-1;NUMPARTS=0;SCTG=1:516591234(-)-2:448214762(+)__1_516587212_516612212D;SPAN=-1;SVTYPE=BND			Non-templated sequence insertion	21	AAAAAAAAAAAAAAAAAAAAA	516591235] AAAAAAAAAAAAAAAAAAAAAA [448214705	0	0	0	0	1	0	22	1	0	0	0	0	0	0	0	0	0	0	0	0	0	0	0
184	SvABA	3' transduction	YES	1	516591234	516591235	-				2	483994220	483994221	-	NTNG2	NTNG2		26	PASS	DISC_MAPQ=60;EVDNC=DSCRD;IMPRECISE;MAPQ=60;MATEID=514701190:1;MATENM=-1;NM=-1;NUMPARTS=0;SCTG=1:516591234(-)-2:483994220(-)__1_516587212_516612212D;SPAN=-1;SVTYPE=BND			Non-templated sequence insertion	50	AAAAAAAAAAAAAAAAAAAAAAAACAAAAAAAAAAAAAAAAAAAAAAAAA	516591235] AAAAAAAAAAAAAAAAAAAAAAAA [483994221; 516591235] AAAAAAAAAAAAAAAAAAAAAAA [483994221	0	0	0	0	0	0	0	0	0	12	0	0	0	0	0	0	0	0	0	0	0	0	0
185	SvABA	3' transduction	YES	1	516591234	516591235	-				3	70461788	70461790	-	ERBB4	ERBB4	YES	26	PASS	DISC_MAPQ=46;EVDNC=DSCRD;IMPRECISE;MAPQ=46;MATEID=938973017:1;MATENM=-1;NM=-1;NUMPARTS=0;SCTG=1:516591234(-)-3:70461788(-)__1_516587212_516612212D;SPAN=-1;SVTYPE=BND			Non-templated sequence insertion	48	AAAAAAAAAAAAAAAAAAAAAAAACAAAAAAAAAAAAAAAAAAAAAAA	516591235] AAAAAAAAAAAAAAAAAAAAAAA [70461790	0	0	0	0	0	0	0	0	0	0	0	0	0	0	0	0	0	0	0	0	0	0	0
186	SvABA	3' transduction	YES	1	516591234	516591235	-				3	529394180	529394181	-				26	PASS	DISC_MAPQ=60;EVDNC=DSCRD;IMPRECISE;MAPQ=60;MATEID=652989639:1;MATENM=-1;NM=-1;NUMPARTS=0;SCTG=1:516591234(-)-3:529394180(-)__1_516587212_516612212D;SPAN=-1;SVTYPE=BND			Non-templated sequence insertion	50	AAAAAAAAAAAAAAAAAAAAAAAACAAAAAAAAAAAAAAAAAAAAAAAAA	516591235] AAAAAAAAAAAAAAAAAAAAAAATAAAAAAAAAAAAAAAAAAAAAAAA [529394181	0	0	0	0	0	0	0	0	0	0	0	0	0	8	11	5	14	0	0	0	0	0	0
187	SvABA	3' transduction	YES	1	516591234	516591235	-				4	6793495	6793496	-		ENSSHAG00000029066		44	PASS	DISC_MAPQ=60;EVDNC=DSCRD;IMPRECISE;MAPQ=60;MATEID=642151825:1;MATENM=-1;NM=-1;NUMPARTS=0;SCTG=1:516591234(-)-4:6793495(-)__1_516587212_516612212D;SPAN=-1;SVTYPE=BND			Non-templated sequence insertion	49	AAAAAAAAAAAAAAAAAAAAAAAACAAAAAAAAAAAAAAAAAAAAAAAA	516591235] AAAAAAAAAAAAAAAAAAAAAAA [6793496	0	0	0	0	0	0	0	0	0	0	0	0	0	0	0	0	0	0	0	0	0	0	0
188	SvABA	3' transduction	YES	1	516591234	516591235	-				4	214482450	214482452	-				65	PASS	DISC_MAPQ=59;EVDNC=DSCRD;IMPRECISE;MAPQ=59;MATEID=666164014:1;MATENM=-1;NM=-1;NUMPARTS=0;SCTG=1:516591234(-)-4:214482450(-)__1_516587212_516612212D;SPAN=-1;SVTYPE=BND			Non-templated sequence insertion	72	AAAAAAAAAAAAAAAAAAAAAAAGAAAAAAAAAAAAAAAAAAAAAAAAACAAAAAAAAAAAAAAAAAAAAAA	516591235] AAAAAAAAAAAAAAAAAAAAAA [214482452	0	0	0	0	0	0	0	0	0	0	0	0	0	5	6	8	26	0	0	0	0	0	0
189	SvABA	3' transduction	YES	1	516591234	516591235	-				5	279335	279336	-				41	PASS	DISC_MAPQ=60;EVDNC=DSCRD;IMPRECISE;MAPQ=60;MATEID=783782503:1;MATENM=-1;NM=-1;NUMPARTS=0;SCTG=1:516591234(-)-5:279335(-)__1_516587212_516612212D;SPAN=-1;SVTYPE=BND			Non-templated sequence insertion	22	AAAAAAAAAAAAAAAAAAAAAA	516591235] AAAAAAAAAAAAAAAAAAAAAAAACAAAAAAAAAAAAAAAAAAAAAA [279336; 516591235] AAAAAAAAAAAAAAAAAAAAA [279336; 516591235] AAAAAAAAAAAAAAAAAAAAAAAATAAAAAAAAAAAAAAAAAAAAAA [279336	0	0	0	0	0	0	0	0	0	0	8	18	0	0	0	0	0	0	0	0	0	0	0
190	SvABA	3' transduction	YES	1	516591286	516591288	-				6	244330684	244330686	-	FADS2	FADS2		77	PASS	DISC_MAPQ=59;EVDNC=DSCRD;IMPRECISE;MAPQ=59;MATEID=700926715:1;MATENM=-1;NM=-1;NUMPARTS=0;SCTG=1:516591286(-)-6:244330684(-)__1_516587212_516612212D;SPAN=-1;SVTYPE=BND			Non-templated sequence insertion	16	AAAAAAAAAAAAAAAA	516591288] AAAAAAAAAAAAAAAAAAAAACAAAAAAAAAAAAAAAAAAAAAAAAGAAAAAAAAAAAAAAAAAAAA [244330686; 516591288] AAAAAAAAAAAAAAAAAAAAAGAAAAAAAAAAAAAAAAAAAA [244330686	0	0	0	0	0	0	0	0	0	0	0	0	0	0	0	0	0	0	0	0	0	0	0
191	SvABA	3' transduction	YES	1	516591430	516591235	-				2	325913711	325913601	+	MPP5	MPP5		61	PASS	DISC_MAPQ=50;EVDNC=DSCRD;IMPRECISE;MAPQ=50;MATEID=14039117:1;MATENM=-1;NM=-1;NUMPARTS=0;SCTG=1:516591430(-)-2:325913711(+)__1_516587212_516612212D;SPAN=-1;SVTYPE=BND			Non-templated sequence insertion	48	AAAAAAAAAAAAAAAAAAAAAAAATAAAAAAAAAAAAAAAAAAAAAAA	516591235] AAAAAAAAAAAAAAAAAAAAAAAACAAAAAAAAAAAAAAAAAAAAAAAA [325913601; 516591235] AAAAAAAAAAAAAAAAAAAAAAAA [325913601; 516591725] AAAAAAAAAAAAAAAAAAAAAAAATAAAAAAAAAAAAAAAAAAAAAAAAA [325913601; 516591725] AAAAAAAAAAAAAAAAAAAAAAAA [325913601; 516591725] AAAAAAAAAAAAAAAAAAAAAAAATAAAAAAAAAAAAAAAAAAAAAAAAAGAACTGGTCATCATATAGTATTGTTGTTGAAGTATATAATGATCTCCTGGTTCTGCTCATTTCACTCAGCATCAATTCGTGTAAGTCTCTCCAGG…	0	0	0	0	0	0	0	0	0	0	0	0	0	0	0	0	0	0	0	0	0	0	0
192	SvABA	3' transduction	YES	1	516591480	516591481	-				2	291636950	291636951	-				34	PASS	DISC_MAPQ=35;EVDNC=DSCRD;IMPRECISE;MAPQ=35;MATEID=704159701:1;MATENM=-1;NM=-1;NUMPARTS=0;SCTG=1:516591480(-)-2:291636950(-)__1_516587212_516612212D;SPAN=-1;SVTYPE=BND			Non-templated sequence insertion	47	AAAAAAAAAAAAAAAAAAAAAAAATAAAAAAAAAAAAAAAAAAAAAA	516591481] AAAAAAAAAAAAAAAAAAAAAA [291636951; 516591481] AAAAAAAAAAAAAAAAAAAAAAAACAAATAAAAAAAAAAAAAAAAAAAAAAA [291636951	0	0	0	0	0	0	0	0	0	0	0	0	0	0	0	0	0	0	0	0	0	0	0
193	SvABA, RetroSeq	3' transduction	YES	1	516591552	516591553	-				6	122872076	122871979	+	NDST4	ENSSHAG00000003145		75	PASS	DISC_MAPQ=60;EVDNC=DSCRD;IMPRECISE;MAPQ=60;MATEID=316484756:1;MATENM=-1;NM=-1;NUMPARTS=0;SCTG=1:516591552(-)-6:122872076(+)__1_516587212_516612212D;SPAN=-1;SVTYPE=BND			Non-templated sequence insertion	20	AAAAAAAAAAAAAAAAAAAA	516591553] AAAAAAAAAAAAAAAAAAAAAAAGAAAAAAAAAAAAAAAAAAAAAAAAATAATAAAAAAAAAAAAAAAAAAAAA [122871979; 516591553] AAAAAAAAAAAAAAAAAAAAAAAGAAAAAAAAAAAAAAAAAAAAA [122871979; 516591553] AAAAAAAAAAAAAAAAAAAAAAAGAAAAAAAAAAAAAAAAAAAAAAAAATAATAAAAAAAAAAAAAAAAAAAAAAACAAAAAAAAAAAAAAAAAAAA [122871979	0	0	0	0	0	0	0	0	30	0	0	0	0	0	0	0	0	0	0	0	0	0	0
194	SvABA	3' transduction	YES	1	516591693	516591725	+				1	555942710	555942622	-				33	PASS	DISC_MAPQ=60;EVDNC=DSCRD;IMPRECISE;MAPQ=60;MATEID=310520187:1;MATENM=-1;NM=-1;NUMPARTS=0;SCTG=1:516591693(+)-1:555942710(-)__1_555942860_555967860D;SPAN=39351017;SVTYPE=BND			Non-templated sequence insertion	23	AAAAAAAAAAAAAAAAAAAAAAA	516591573(74)--T--555942607(08); 516591553] AAAAAAAAAAAAAAAAAAAAAAA [555942622; 516591441] AAAAAAAAAAAAAAAAAA [555942622	0	0	0	0	0	0	0	0	0	0	0	0	0	4	4	3	11	0	0	0	0	0	0
195	SvABA, RetroSeq	3' transduction	NO	1	516591724	516591725	-				6	77032148	77032149	-				41	PASS	DISC_MAPQ=60;EVDNC=DSCRD;IMPRECISE;MAPQ=60;MATEID=582064701:1;MATENM=-1;NM=-1;NUMPARTS=0;SCTG=1:516591724(-)-6:77032148(-)__1_516587212_516612212D;SPAN=-1;SVTYPE=BND			Non-templated sequence insertion	18	AAAAAAAAAAAAAAAAAA	516591725] AAAAAAAAAAAAAAAAAAAAAAAATAAAAAAAAAAAAAAAAAAAAAAAAA [77032149; 516591725] AAAAAAAAAAAAAAAAAAAAAAAA [77032149; 516591725] AAAAAAAAAAAAAAAAAAGAAAAAAAAAAAAAAAAAAAAAAAA [77032149; 516591725] AAAAAAAAAAAAAAAAAAAAAAATAAATTAAAAAAAAAAAAAAAAAAAAAAAATAAAAAAAAAAAAAAAAAAAAAAAAA [77032149; 516591725] AAAAAAAAAAAAAAAAAAAAAAATAAAAAAAAAAAAAAAAAAAAAAAA [77032149	0	0	0	0	0	0	0	0	0	0	0	0	0	0	0	0	0	0	16	26	14	6	1
196	RetroSeq	3' transduction	YES	1	516594887	516591546	+				1	522291567	522291542	-						MEINFO=LINE1-unknown,522291566,522291567,NA;NOT_VALIDATED;SVTYPE=INS			Non-templated sequence insertion	22	AAAAAAAAAAAAAAAAAAAAAA	516591546] AAAAAAAAAAAAAAAAAAAAAAAAA [522291541				20
197	SvABA, RetroSeq	3' transduction	NO	1	516595113	516591725	+				2	274038358	274038355	-						MEINFO=LINE1,274038345,274038371,NA;NOT_VALIDATED;SVTYPE=INS			Non-templated sequence insertion	75	AAAAAAAAAAAAAAAAAAAAAAAAGAAAAAAAAAAAAAAAAAAAAAAAAATAAAAAAAAAAAAAAAAAAAAAAAA	516591725] AAAAAAAAAAAAAAAAAAAAAAAA [274038355; 516591725] AAAAAAAAAAAAAAAAAAAAAAAAGAAAAAAAAAAAAAAAAAAAAAAAAA [274038355
198	RetroSeq	solo-L1	YES	1	518315861		+	DOK6			1	518315862		-	DOK6					MEINFO=LINE1,518315861,518315862,NA;NOT_VALIDATED;SVTYPE=INS
199	RetroSeq	solo-L1	YES	1	522920440	522920227	+	NETO1	NETO1		1	522920441	522920201	-	NETO1	NETO1				MEINFO=LINE1,522920440,522920441,NA;NOT_VALIDATED;SVTYPE=INS			Microhomology	26	ATATATATATATATATATATATATAT	522920191(217)--TATATATATATATATATATATATATA--522920217(217)				12
200	MSG, RetroSeq	solo-L1	YES	1	533002477	533002493	+	NFATC1	NFATC1		1	533002483	533002481	-	NFATC1	NFATC1		255	PASS	ABHet=0.3958;ABHetMulti=0.3958,0.6042;ABHom=0.9987;ABHomMulti=0.9987,-1;AC=1;AF=0.002475;AN=404;CR=0;CRal=0,0;CRalt=0;END=533002480;LEFT_SVINSSEQ=AGAGATGTAAGCATGCTCAAAAAGTTATCAAAATATGCTCAAAAAGTTATCAAACTGTGCATACCCTTTGATCCAGCAGTGTTATTACTGGGATTA;MMal=17126,38;MMalt=0.115152;MQ=60;MQSal=37897200,133200;MQalt=64;MQsquared=42526800;MaxAAS=19;MaxAASR=0.3958;MaxAltPP=19;NHet=1;NHomAlt=0;NHomRef=201;NUM_M…	AGAGATGTAAGCATGCTCAAAAAGTTATCAAAATATGCTCAAAAAGTTATCAAACTGTGCATACCCTTTGATCCAGCAGTGTTATTACTGGGATTA	AAAAAAAAAAAAAAAAAAAAAAAAAAAAAAAAAAAAAAAAAAAAAAAAAAAAAAAAAAAA	Non-templated sequence insertion	849	TGCTCAAAAAGTTATCAAAATATGCTCAAAAAGTTATCAAACTGTGCATACCCTTTGATCCAGCAGTGTTATTACTGGGATTATATCCCAAAGAGATTATAAAGAAGGGAAAGGGACCTGTATGTGCACGAATGTTTGTGGCAGCCCTTTTTGTAGTGGCTAGAAACTGGAAACTGAATGGATGTCCATCAGTTGGAGAATGGCTGAATAAATTGTGGTATATGAAAATTATGGAATATTACTGTTCTGTAAGAAATGACCAACAGGATGATTTCAGAAAGGCCTGGAGAGACTTACACGAACTGATGCTAAGTGAAATGAGCAGGACCAGGAGATCATTATATACTTCAACAACAATACTAGATGATGACCAGTCCTGATGGATCAGGCCATCCTCAG…	533002493] TGCTCAAAAAGTTATCAAAATATGCTCAAAAAGTTATCAAACTGTGCATACCCTTTGATCCAGCAGTGTTATTACTGGGATTATATCCCAAAGAGATTATAAAGAAGGGAAAGGGACCTGTATGTGCACGAATGTTTGTGGCAGCCCTTTTTGTAGTGGCTAGAAACTGGAAACTGAATGGATGTCCATCAGTTGGAGAATGGCTGAATAAATTGTGGTATATGAAAATTATGGAATATTACTGTTCTGTAAGAAATGACCAACAGGATGATTTCAGAAAGGCCTGGAGAGACTTACACGAACTGATGCTAAGTGAAATGAGCAGGACCAGGAGATCATTATATACTTCAACAACAATACTAGATGATGACCAGTCCTGATGGATCAG…	0/86	0/65	0/58	0/77	0/93	0/59	0/53	0/79	0/54	0/67	0/66	0/76	0/76	6/88	4/53	4/53	19/48	0/43	0/66	0/67	0/64	0/77	0/87
201	MSG, RetroSeq	solo-L1	NO	1	536306257		+	ALDH5A1	ALDH5A1		1	536306263		-	ALDH5A1	ALDH5A1		1347	PASS	ABHet=0.2594;ABHetMulti=0.2594,0.7406;ABHom=0.9986;ABHomMulti=0.9986,-1;AC=7;AF=0.01733;AN=404;CR=0;CRal=0,0;CRalt=0;END=536306260;LEFT_SVINSSEQ=CATTCTTCCTCTTTTCTTTTTTTTTTTTTTTTTTTTTTTTTTTTTTTTTTTTTTTTTTTTTTTTTTTTTTTTTTTTTTTTTTTTTTT;MMal=25434,215;MMalt=0.165385;MQ=60;MQSal=34398000,201600;MQalt=39;MQsquared=39245929;MaxAAS=21;MaxAASR=0.3519;MaxAltPP=21;NHet=7;NHomAlt=0;NHomRef=195;NUM_MERGED_SVS…	CATTCTTCCTCTTTTCTTTTTTTTTTTTTTTTTTTTTTTTTTTTTTTTTTTTTTTTTTTTTTTTTTTTTTTTTTTTTTTTTTTTTTT	ATTGATAAAGAGGGTAAGAGAAGAGCTTAGAAAGACGCGTGTGTCTTCTCCGCCATCTTGGCTCCGCCCTC					0/85	0/61	0/64	0/74	0/51	0/72	0/76	0/67	0/48	0/59	0/74	0/70	0/110	0/89	0/60	0/70	0/73	0/34	0/69	0/60	0/72	0/85	0/61
202	MSG, RetroSeq	solo-L1	YES	1	542831335		+				1	542831341		-				519	PASS	ABHet=0.2973;ABHetMulti=0.2973,0.7027;ABHom=1;ABHomMulti=1,-1;AC=3;AF=0.007426;AN=404;CR=0;CRal=0,0;CRalt=0;END=542831338;LEFT_SVINSSEQ=CCAGAATGTTTACAATTCCTTTTTTTTTTTTTTTTTTTTTTTTTTTTTTTTTTTTTTTTTTTTTTTTTTTTTTTTTTTTTT;MMal=17995,83;MMalt=0.188636;MQ=60;MQSal=37034060,93716;MQalt=46;MQsquared=42945376;MaxAAS=22;MaxAASR=0.3667;MaxAltPP=22;NHet=3;NHomAlt=0;NHomRef=199;NUM_MERGED_SVS=2;PASS_AC=3;PASS…	CCAGAATGTTTACAATTCCTTTTTTTTTTTTTTTTTTTTTTTTTTTTTTTTTTTTTTTTTTTTTTTTTTTTTTTTTTTTTT	GTAACGAGGGTAAGAGAAGAGCTTAGAAAGTCGCGTGTGTCTTCTCCGCCATCTTGGCTCCGCCCCCC					0/82	0/45	0/80	0/83	0/56	0/77	0/75	0/61	0/54	0/49	0/67	0/59	0/92	0/84	0/56	0/59	0/62	0/49	14/59	22/60	8/29	0/85	0/77
203	RetroSeq	solo-L1	YES	1	543105521	543105536	+				1	543105522	543105522	-						MEINFO=LINE1,543105521,543105522,NA;NOT_VALIDATED;SVTYPE=INS			Non-templated sequence insertion	818	TTTTTTTTTTTTTTTTTTTTTTTTTATTTAATAGCCTTTTATTTACAGGATATATACATGGGTAACTTTACAGCATTAACAATTGCCAAACCTCTTGTTCCAATTTTTCACCTCTTACCCCCCCACCCCCTCCCCTAAATGGCAGGATGACCAGTAGATGTTAAATATATTAAAATATAACTTAGATACATAATAAGTATACATGACCAAAACATTATTTTGCTGTACAAAAAGAATCAGACTCTGAATTATTGTACAATTAGCTTGTGAAGGAAATCAAAAATGCAGGTGTGCATAAATATAGGGATTGGGAATTCAATGTAATGGTTTTTAGTCATCCCCCAGAGTTCTTTTTCTGGGTATAGCTGGTTCAGTTCATTACTGCTCCATTAGAAATGA…	543105536] TTTTTTTTTTTTTTTTTTTTTTTTTGGTTTTTTTTTTTTTTTTTTTTTTTTTATTTAATAGCCTTTTATTTACAGGATATATACATGGGTAACTTTACAGCATTAACAATTGCCAAACCTCTTGTTCCAATTTTTCACCTCTTACCCCCCCACCCCCTCCCCTAAATGGCAGGATGACCAGTAGATGTTAAATATATTAAAATATAACTTAGATACATAATAAGTATACATGACCAAAACATTATTTTGCTGTACAAAAAGAATCAGACTCTGAATTATTGTACAATTAGCTTGTGAAGGAAATCAAAAATGCAGGTGTGCATAAATATAGGGATTGGGAATTCAATGTAATGGTTTTTAGTCATCCCCCAGAGTTCTTTTTCTGGGT…				7
204	RetroSeq	solo-L1	YES	1	544509468		+	LOC116420635			1	544509469		-	LOC116420635					MEINFO=LINE1,544509468,544509469,NA;NOT_VALIDATED;SVTYPE=INS									35	21
205	SvABA, RetroSeq	3' transduction	YES	1	544764341	544764221	+				6	135179080	135179081	-				52	PASS	DISC_MAPQ=60;EVDNC=DSCRD;IMPRECISE;MAPQ=60;MATEID=530851898:1;MATENM=-1;NM=-1;NUMPARTS=0;SCTG=1:544764341(+)-6:135179080(-)__6_135164960_135189960D;SPAN=-1;SVTYPE=BND			Non-templated sequence insertion	26	TTTTTTTTTTTTTTTTTTTTTTTAAG	544764221] TTTTTTTTTTTTTTTTTTTTTTTGTTTTTTTTTTTTTTTTTTTTTTTTAAG [135179081	0	0	0	0	0	0	0	0	0	0	0	0	0	0	0	0	0	0	0	0	0	0	0
206	MSG, RetroSeq	solo-L1	YES	1	553240249		+				1	553240255		-				90	PASS	ABHet=0.1897;ABHetMulti=0.1897,0.8103;ABHom=1;ABHomMulti=1,-1;AC=1;AF=0.002475;AN=404;CR=0;CRal=0,0;CRalt=0;END=553240252;LEFT_SVINSSEQ=TAAAATTCAAAGGAGAGGCGGAGCCAAGATGGCGGAGAAGACACACGCGACTTTCTAAGCTCTTCTCTTACCCTCTTTATCAATATTA;MMal=18241,19;MMalt=0.172727;MQ=60;MQSal=40658400,39600;MQalt=60;MQsquared=45831600;MaxAAS=11;MaxAASR=0.1897;MaxAltPP=11;NHet=1;NHomAlt=0;NHomRef=201;NUM_MERGED_SVS=1;PASS_AC…	TAAAATTCAAAGGAGAGGCGGAGCCAAGATGGCGGAGAAGACACACGCGACTTTCTAAGCTCTTCTCTTACCCTCTTTATCAATATTA	AAAAAAAAAAAAAAAAAAAAAAAAAAAAAAAAAAAAAAAAAAAAAAAAAAAA					0/88	0/70	0/61	0/92	0/86	0/83	0/81	0/62	0/38	11/58	0/83	0/60	0/74	0/80	0/59	0/65	0/64	0/46	0/83	0/80	0/73	0/84	0/75
207	MSG, RetroSeq	solo-L1	YES	1	554563760	554564820	+				1	554563766	554565172	-				90	PASS	ABHet=0.1818;ABHetMulti=0.1818,0.8182;ABHom=1;ABHomMulti=1,-1;AC=1;AF=0.002475;AN=404;CR=0;CRal=0,0;CRalt=0;END=554563763;LEFT_SVINSSEQ=CCTGATTATTTCTTTTTTTTTTTTTTTTTTTTTTTTTTTTTTTTTTTTTTTTTTTTTTTTTTTTTTTTTTTTCTT;MMal=17767,42;MMalt=0.35;MQ=60;MQSal=39283200,36000;MQalt=55;MQsquared=44105892;MaxAAS=12;MaxAASR=0.1818;MaxAltPP=12;NHet=1;NHomAlt=0;NHomRef=201;NUM_MERGED_SVS=1;PASS_AC=1;PASS_AN=402;PA…	CCTGATTATTTCTTTTTTTTTTTTTTTTTTTTTTTTTTTTTTTTTTTTTTTTTTTTTTTTTTTTTTTTTTTTCTT	GATATATTATTGATAAAGAGGGTAAGAGAAGAGCTTAGAAAGACGCGTGTGTCTTCTCCGCCATCTTGGCTCCGCCCC	Non-templated sequence insertion	4	ATGG		0/75	0/71	0/56	0/102	0/86	0/70	0/65	0/67	0/56	0/57	0/85	0/85	0/86	0/81	0/59	0/59	0/72	0/41	0/85	0/93	0/53	0/89	0/66
208	RetroSeq	solo-L1	YES	1	554641390		+				1	554641391		-						MEINFO=LINE1,554641390,554641391,NA;NOT_VALIDATED;SVTYPE=INS
209	RetroSeq	solo-L1	YES	1	559220909	559220845	+				1	559220910	559222485	-						MEINFO=LINE1,559220909,559220910,NA;NOT_VALIDATED;SVTYPE=INS			Microhomology	203	CTATTGGAATTGGTCTGAATCACCTCATTGTTGAAAAAAGCCACATCCATCAGAATTGATCATCATATAATCTTGTTGCCATGTACAATGTTCTCTTGGTTCTGCTGTCTACTCAGCATCAGTTCATGTAAGTCTTTCCAGTCCTCTCTGAAATCATCCTGATGATCGTTTCTTATGGAACAATAATATTCCTTTACAGATAT
210	RetroSeq	solo-L1	NO	1	560461703		+	LOC100920627	ENSSHAG00000028945		1	560461704		-	LOC100920627	ENSSHAG00000028945				MEINFO=LINE1,560461703,560461704,NA;NOT_VALIDATED;SVTYPE=INS																						2
211	RetroSeq	solo-L1	YES	1	564825564	564826421	+	MYLK4	MYLK4		1	564825993	564826091	-	MYLK4	MYLK4				MEINFO=LINE1,564825564,564825993,NA;NOT_VALIDATED;SVTYPE=INS			Microhomology	126	TAAAGAAGGGAAAGGGATCTGTATGTGCCAAAATGTTTGTGGCAGCCCTCTTTGTAGTGGCTAGAAACTGGAAATTGAAGGGATGCCCATCAATTGAAGAATGGCTGAATAAATTGTGGTATATGA	564825965(6091)--TCATATACCACAATTTATTCAGCCATTCTTCAATTGATGGGCATCCCTTCAATTTCCAGTTTCTAGCCACTACAAAGAGGGCTGCCACAAACATTTTGGCACATACAGATCCCTTTCCCTTCTTTA--564826547(547); 564826092(6092)--TAAAGAAGGGAAAGGGACCTGTATGTGCACGAATGTTTGTGGCAGCCCTTTTTGTAGTGGCTAAAAACTGGAAACTGAATGGATGTCCATTGGTTGGAGAATGGCTGAATAAATTGTGGTATATGA--564826422(548)
212	RetroSeq	solo-L1	YES	1	565404018		+	WWP1	WWP1		1	565404019		-	WWP1	WWP1				MEINFO=LINE1,565404018,565404019,NA;NOT_VALIDATED;SVTYPE=INS																						20
213	MSG	solo-L1	YES	1	568098692		+				1	568098698		-				729	PASS	ABHet=0.3135;ABHetMulti=0.3135,0.6865;ABHom=1;ABHomMulti=1,-1;AC=3;AF=0.007426;AN=404;CR=0;CRal=0,0;CRalt=0;END=568098695;LEFT_SVINSSEQ=CAAAGAGATAATAAATTTTTTTTTTTTTTTTTTTTTTTTTATTTAATAGCCTTTAATTTACAGGATATATATACATGGGTA;MMal=19757,147;MMalt=0.253448;MQ=60;MQSal=39092400,79200;MQalt=37;MQsquared=45545716;MaxAAS=21;MaxAASR=0.3684;MaxAltPP=21;NHet=3;NHomAlt=0;NHomRef=199;NUM_MERGED_SVS=1;PASS_AC=3;PAS…	CAAAGAGATAATAAATTTTTTTTTTTTTTTTTTTTTTTTTATTTAATAGCCTTTAATTTACAGGATATATATACATGGGTA	TTGATAAAGAGGGTAAGAGAAGAGCTTAGAAAGTCGCGTGTGTCTTCTCCGCCATCTTGGCTCCGCCCCTCCG					0/85	0/55	0/58	0/120	0/69	0/76	0/74	0/73	0/54	0/51	0/99	0/86	0/82	0/71	0/66	0/65	0/56	0/57	21/57	21/73	16/55	0/86	0/74
214	SvABA, RetroSeq	3' transduction	YES	1	570593535	570593418	+				4	4355134	4355082	+				70	PASS	DISC_MAPQ=33;EVDNC=DSCRD;IMPRECISE;MAPQ=33;MATEID=781967790:1;MATENM=-1;NM=-1;NUMPARTS=0;SCTG=1:570593535(+)-4:4355134(+)__1_570588576_570613576D;SPAN=-1;SVTYPE=BND			Non-templated sequence insertion	21	TTTTTTTTTTTTTTTTTTTTT	570593418] TTTTTTTTTTTTTTTTTTTTTTT [4355082; 570593418] TTTTTTTTTTTTTTTTTTTTTT [4355082; 570593412] TCTTTTTTTTTTTTTTTTTTTTTTT [4355082	0	0	0	0	0	0	0	0	0	0	25	20	0	0	0	0	0	0	0	0	0	0	0
215	RetroSeq	solo-L1	YES	1	572561880		+				1	572561881		-						MEINFO=LINE1,572561880,572561881,NA;NOT_VALIDATED;SVTYPE=INS																							21
216	RetroSeq	solo-L1	YES	1	578329708		+				1	578329709		-						MEINFO=LINE1,578329708,578329709,NA;NOT_VALIDATED;SVTYPE=INS
217	RetroSeq	solo-L1	YES	1	579508835		+				1	579508836		-						MEINFO=LINE1,579508835,579508836,NA;NOT_VALIDATED;SVTYPE=INS
218	RetroSeq	3' transduction	YES	1	580354510	580354223	+	VPS13B	VPS13B		1	607293646	607293630	-						MEINFO=LINE1,607293645,607293646,NA;NOT_VALIDATED;SVTYPE=INS			Microhomology	1	C
219	RetroSeq	solo-L1	YES	1	582631094		+				1	582631095		-						MEINFO=LINE1,582631094,582631095,NA;NOT_VALIDATED;SVTYPE=INS
220	MSG, RetroSeq	solo-L1	YES	1	584292538	584292556	+				1	584292544	584292542	-				255	PASS	ABHet=0.4174;ABHetMulti=0.4174,0.5826;ABHom=1;ABHomMulti=1,-1;AC=1;AF=0.002475;AN=404;CR=0;CRal=0,0;CRalt=0;END=584292541;LEFT_SVINSSEQ=ATAAAATACCTGTACCCATCCTCAGCAACAAGATCAACCAAATCATTTCTAATGGAGCAGTAATGAACTGAACCAGCTATACCCAGAA;MMal=19592,12;MMalt=0.025;MQ=60;MQSal=43394400,27925;MQalt=24;MQsquared=48473125;MaxAAS=48;MaxAASR=0.4174;MaxAltPP=48;NHet=1;NHomAlt=0;NHomRef=201;NUM_MERGED_SVS=1;PASS_AC=1;…	ATAAAATACCTGTACCCATCCTCAGCAACAAGATCAACCAAATCATTTCTAATGGAGCAGTAATGAACTGAACCAGCTATACCCAGAA	AAAAAAAAAAAAAAAAAAAAAAAAAAAAAAAAAAAAAAAAAAAAAAAAAAAAAAAAAAAAAAAAA	Non-templated sequence insertion	451	CCATCCTCAGCAACAAGATCAACCAAATCATTTCTAATGGAGCAGTAATGAACTGAACCAGCTATACCCAGAAAAAGAACTCTGGGGGATGACTAAAAACCATTACATTGAATTCCCAATCCCTATATTTATGCACACCTGCATTTTTGATTTCCTTCACAAGCTAATTGTACAATAATTCAGAGTCTGATTCTTTTTGTACAGCAAAATAATGTTTTGGTCATGTATACTTATTATGTATCTAAGTTATATTTTAATATATTTAACATCTACTGGTCATCCTGCCATTTAGGGGAGGGGGTGGGGGGGTAAGAGGTGAAAAATTGGAACAAGAGGTTTGGCAATTGTTAATGCTGTAAAGTTACCCATGTATATATCCTGTAAATAAAAGGCTATTAA…	584292556] CCATCCTCAGCAACAAGATCAACCAAATCATTTCTAATGGAGCAGTAATGAACTGAACCAGCTATACCCAGAAAAAGAACTCTGGGGGATGACTAAAAACCATTACATTGAATTCCCAATCCCTATATTTATGCACACCTGCATTTTTGATTTCCTTCACAAGCTAATTGTACAATAATTCAGAGTCTGATTCTTTTTGTACAGCAAAATAATGTTTTGGTCATGTATACTTATTATGTATCTAAGTTATATTTTAATATATTTAACATCTACTGGTCATCCTGCCATTTAGGGGAGGGGGTGGGGGGGTAAGAGGTGAAAAATTGGAACAAGAGGTTTGGCAATTGTTAATGCTGTAAAGTTACCCATGTATATATCCTGTAAATAA…	0/87	0/83	0/78	0/112	0/69	0/78	0/60	0/80	0/59	0/65	0/77	0/86	0/73	0/80	0/76	0/75	0/75	0/65	0/85	0/95	0/65	0/80	0/72
221	RetroSeq	solo-L1	YES	1	584691729	584691735	+				1	584691730	584691735	-						MEINFO=LINE1,584691729,584691730,NA;NOT_VALIDATED;SVTYPE=INS			Non-templated sequence insertion	156	CCCCCCCCCCGGGCGGGTGGCCCATAGGTGGTTAATAAATTTAAAAAAAAAATAAATAAACAAAAAAAAAAAAACAACAAAACCATATTTTTTTTTTTTATATATTTTATTTTAAATATTATTAACCTCCTCCGGGTCATCCTGCGAGGGGGGGGG
222	MSG, RetroSeq	solo-L1	YES	1	584768549		+				1	584768555		-				969	PASS	ABHet=0.25;ABHetMulti=0.25,0.75;ABHom=0.9983;ABHomMulti=0.9983,-1;AC=6;AF=0.01485;AN=404;CR=0;CRal=0,0;CRalt=0;END=584768552;LEFT_SVINSSEQ=TCTGCTTTCCTTATTTTTTTTTTTTTTTTTTTTTTTTTTATTTAATAGCCTTTAATTTACAGGATATATATA;MMal=21757,518;MMalt=0.446552;MQ=60;MQSal=40190400,284400;MQalt=50;MQsquared=45844164;MaxAAS=26;MaxAASR=0.3438;MaxAltPP=26;NHet=6;NHomAlt=0;NHomRef=196;NUM_MERGED_SVS=2;PASS_AC=6;PASS_AN=…	TCTGCTTTCCTTATTTTTTTTTTTTTTTTTTTTTTTTTTATTTAATAGCCTTTAATTTACAGGATATATATA	TTGCTATATTTGTTGACTGTTTTATCCCTTGAACCTAATCTATTCCACTGATCAACTAATCTATTCCTTA					0/96	0/60	0/74	0/64	0/52	0/72	0/61	0/73	0/61	0/67	0/95	0/73	0/86	0/71	0/84	0/92	0/60	0/60	0/61	0/71	0/79	0/80	0/70
223	MSG, RetroSeq	solo-L1	YES	1	604055058		+	EXT1	EXT1	YES	1	604055064		-	EXT1	EXT1	YES	1566	PASS	ABHet=0.3063;ABHetMulti=0.3063,0.6937;ABHom=0.9993;ABHomMulti=0.9993,-1;AC=7;AF=0.01733;AN=404;CR=0;CRal=0,0;CRalt=0;END=604055061;LEFT_SVINSSEQ=AAAGAAAAAATGTCTCTGTTTTTTTTTATTTTTTTTTATTTTTTTTTTTTTATTTTTTCTAAGCTCTTCTCTTACCCTCTTTATCAATAATATATCAAGC;MMal=19893,588;MMalt=0.4;MQ=60;MQSal=38797200,572400;MQalt=62;MQsquared=45550800;MaxAAS=28;MaxAASR=0.3968;MaxAltPP=28;NHet=7;NHomAlt=0;NHomRef=195;NUM_ME…	AAAGAAAAAATGTCTCTGTTTTTTTTTATTTTTTTTTATTTTTTTTTTTTTATTTTTTCTAAGCTCTTCTCTTACCCTCTTTATCAATAATATATCAAGC	AAAAAAAAAAAAAAAAAAAAAAAAAAAAAAAAAAAAAAAAAAAAAAAAAAAAAAAA					0/85	0/74	0/84	0/66	0/63	0/75	0/79	0/67	0/51	0/46	0/62	0/83	0/103	0/66	0/67	0/84	0/59	0/60	0/64	0/75	0/65	0/76	0/63
224	MSG, RetroSeq	solo-L1	YES	1	604723285		+				1	604723291		-				231	PASS	ABHet=0.2687;ABHetMulti=0.2687,0.7313;ABHom=1;ABHomMulti=1,-1;AC=1;AF=0.002475;AN=404;CR=0;CRal=0,0;CRalt=0;END=604723288;LEFT_SVINSSEQ=GAGGCACAGACATTTTATTTTTTTTTTTTTTTTTTTTTTTTTTTTTTTTTTTTTTTTTTTTTTTTTTTTTTTTTTTTTTTTTTTTTTTT;MMal=18525,12;MMalt=0.0666667;MQ=60;MQSal=39646800,54000;MQalt=55;MQsquared=45280800;MaxAAS=18;MaxAASR=0.2687;MaxAltPP=18;NHet=1;NHomAlt=0;NHomRef=201;NUM_MERGED_SVS=1;PASS_…	GAGGCACAGACATTTTATTTTTTTTTTTTTTTTTTTTTTTTTTTTTTTTTTTTTTTTTTTTTTTTTTTTTTTTTTTTTTTTTTTTTTTT	AGGTCATGAACCCATTTTGACCTTATCTTGGTATACGGCGTTAAGTATGGATCAATGCCTAGTTTC					0/73	0/49	0/63	0/71	0/72	0/72	0/82	0/68	0/61	0/69	0/62	0/84	0/80	0/64	0/52	0/70	0/56	0/72	0/60	0/64	0/73	0/93	0/63
225	RetroSeq	solo-L1	YES	1	606077518		+				1	606077519		-						MEINFO=LINE1,606077518,606077519,NA;NOT_VALIDATED;SVTYPE=INS
226	RetroSeq	solo-L1	YES	1	606288559		+	DEPTOR	DEPTOR		1	606288565		-	DEPTOR	DEPTOR				MEINFO=LINE1,606288559,606288565,NA;NOT_VALIDATED;SVTYPE=INS									42	10
227	RetroSeq	solo-L1	YES	1	606532117		+	COL14A1	COL14A1		1	606532118		-	COL14A1	COL14A1				MEINFO=LINE1,606532117,606532118,NA;NOT_VALIDATED;SVTYPE=INS
228	MSG	solo-L1	NO	1	607216613		+				1	607216619		-				2220	PASS	ABHet=0.2642;ABHetMulti=0.2642,0.7358;ABHom=0.9986;ABHomMulti=0.9986,-1;AC=13;AF=0.03218;AN=404;CR=0;CRal=0,0;CRalt=0;END=607216616;LEFT_SVINSSEQ=AGGAAATGGAGACTAAAGATCCAACATACCTAATTTTTCTAATATTCTATTTACTTCTTTAATTTCTTTCTTATTTGTTTTGTGGTTT;MMal=18929,543;MMalt=0.234052;MQ=60;MQSal=36633600,933132;MQalt=63;MQsquared=43758732;MaxAAS=36;MaxAASR=0.439;MaxAltPP=36;NHet=13;NHomAlt=0;NHomRef=189;NUM_MERGED_S…	AGGAAATGGAGACTAAAGATCCAACATACCTAATTTTTCTAATATTCTATTTACTTCTTTAATTTCTTTCTTATTTGTTTTGTGGTTT	AAACAAAAAAAAAAAAAAAAAAAAAAAAAAAAAAAAAAAAAAAAAAAAAAAAAAAAAAAAAAAAAAA					0/81	0/56	0/111	0/109	0/68	0/75	0/77	0/66	0/56	0/76	0/71	0/77	0/100	0/66	0/51	0/86	0/58	0/56	0/66	0/79	0/82	0/87	0/74
229	MSG	solo-L1	YES	1	608912844	608912537	+				1	608912850	608912857	-				129	PASS	ABHet=0.1782;ABHetMulti=0.1782,0.8218;ABHom=1;ABHomMulti=1,-1;AC=1;AF=0.002475;AN=404;CR=0;CRal=0,0;CRalt=0;END=608912847;LEFT_SVINSSEQ=CATAAACTATTTTCTTTTTTTTTTTTTTTTTTTTTTTTTTTTTTTTTTTTTTTTTTTTTTTTTTTTTTTTTTTTTTT;MMal=21361,44;MMalt=0.244444;MQ=60;MQSal=41803200,79200;MQalt=66;MQsquared=47644516;MaxAAS=18;MaxAASR=0.1782;MaxAltPP=18;NHet=1;NHomAlt=0;NHomRef=201;NUM_MERGED_SVS=1;PASS_AC=1;PASS_AN=…	CATAAACTATTTTCTTTTTTTTTTTTTTTTTTTTTTTTTTTTTTTTTTTTTTTTTTTTTTTTTTTTTTTTTTTTTTT	TGGTAACGAGGGTAAGAGAAGAGCTTAGAAAGTCGCGTGTGTCTTCTCCGCCATCTTGGCTCCGCCCCC	Microhomology	15	TTTTCTTATCAATAT		0/102	0/74	0/105	18/101	0/63	0/72	0/85	0/77	0/48	0/73	0/86	0/81	0/99	0/66	0/64	0/76	0/66	0/60	0/68	0/81	0/77	0/71	0/62
230	RetroSeq	solo-L1	NO	1	628804505		+				1	628804782		-						MEINFO=LINE1,628804505,628804782,NA;NOT_VALIDATED;SVTYPE=INS													15							4
231	MSG, RetroSeq	solo-L1	YES	1	629256589	629256607	+				1	629256595	629256593	-				201	PASS	ABHet=0.283;ABHetMulti=0.283,0.717;ABHom=1;ABHomMulti=1,-1;AC=1;AF=0.002475;AN=404;CR=0;CRal=0,0;CRalt=0;END=629256592;LEFT_SVINSSEQ=TGTAACAAAGTTTCTTTTTTTTTTTTTTTTTTTTTTTTTTTTTTTTTTTTTTTTTTTTTTTTTTTTTTTTTTTT;MMal=25341,45;MMalt=0.3;MQ=60;MQSal=35712000,14400;MQalt=31;MQsquared=39079533;MaxAAS=15;MaxAASR=0.283;MaxAltPP=15;NHet=1;NHomAlt=0;NHomRef=201;NUM_MERGED_SVS=1;PASS_AC=1;PASS_AN=404;PASS_rat…	TGTAACAAAGTTTCTTTTTTTTTTTTTTTTTTTTTTTTTTTTTTTTTTTTTTTTTTTTTTTTTTTTTTTTTTTT	TTGATAACTTTTTGAGCATAGTTCCAAACTACTCTCCAAAATGGTTGGAGGGGATGTGGGAAAACTGGGACATTGATTCATTGTTGGTGGAGT	Non-templated sequence insertion	845	TTTTTTTTTTTTTTTTTTTTTTTTAATTTTTTATTTAATAGCCTTTAATTTACAGGATATATACATGGGTAACTTTACAGCATTAACAATTGCCAAACCTCTTGTTCCAATTTTTCACCTCTTACCCCCCCCACCCCCTCCCCTAGATGGCAGGATGACCAGTAGATGTTAAATATATTAAAATATAACTTAGATACACAATAAGTATACATGACCAAAACATTATTTTGCTGTACAAAAAGAATCAGACTCTGAATTATTGTACATGTGCATAAATATAGGGACTGGGAATTCAATGTAATGGTTTTTAGTCATCTCCCAGAGTTCTTTTTCTGGGTATAGTTAGTTCAGTTCATTACTGCTCCATTAGAAATGATTTGGTTGATCTTGTTGCTGAGG…		0/62	0/40	0/49	0/69	0/67	0/63	0/47	0/56	0/47	0/75	0/44	0/60	0/64	0/68	0/58	0/55	0/48	0/47	0/58	0/80	0/65	0/73	0/52
232	MSG, RetroSeq	solo-L1	YES	1	630895974	630895638	+				1	630895980	630895283	-				255	PASS	ABHet=0.378;ABHetMulti=0.378,0.622;ABHom=1;ABHomMulti=1,-1;AC=1;AF=0.002475;AN=404;CR=0;CRal=0,0;CRalt=0;END=630895977;LEFT_SVINSSEQ=AAAATTCTTATTCCTTTTTTTTTTTTTTTTTTTTTTTTTTTTTTTTTTTTTTTTTTTTTTTTTTTTTTTTTTTTTTTTTT;MMal=20098,68;MMalt=0.219355;MQ=60;MQSal=42447600,115200;MQalt=61;MQsquared=48182400;MaxAAS=31;MaxAASR=0.378;MaxAltPP=31;NHet=1;NHomAlt=0;NHomRef=201;NUM_MERGED_SVS=1;PASS_AC=1;PASS_AN=…	AAAATTCTTATTCCTTTTTTTTTTTTTTTTTTTTTTTTTTTTTTTTTTTTTTTTTTTTTTTTTTTTTTTTTTTTTTTTTT	ATCTTTGGGTTTGTCAAAGACTAGGTTGCTATATTTGTTGACTGTTTTATCCCTTGAACCTAATCT	Microhomology	6	GGAAAG		0/95	0/58	0/114	0/98	0/77	0/73	0/74	0/50	0/69	0/74	0/78	0/78	0/90	0/82	0/64	0/78	0/54	0/59	0/58	0/95	0/87	0/107	0/92
233	RetroSeq	solo-L1	YES	1	634461427		+	SLC45A4	SLC45A4		1	634461428		-	SLC45A4	SLC45A4				MEINFO=LINE1,634461427,634461428,NA;NOT_VALIDATED;SVTYPE=INS							6
234	RetroSeq	solo-L1	YES	1	643239910		+	LOC100922017	ENSSHAG00000007333		1	643239911		-	LOC100922017	ENSSHAG00000007333				MEINFO=LINE1,643239910,643239911,NA;NOT_VALIDATED;SVTYPE=INS																					27
235	RetroSeq	solo-L1	YES	1	652036701	652036719	+	ACSBG2	ENSSHAG00000008517		1	652036719	652036704	-	ACSBG2	ENSSHAG00000008517				MEINFO=LINE1,652036701,652036719,NA;NOT_VALIDATED;SVTYPE=INS			Non-templated sequence insertion	539	GAAAGGCCTGGAGAGACTTACACGAACTGATGCTGAGTGAAATGAGCAGGACCAGGAGATCATTATATACTTCAACAACAATACTAGATGATGACTAGTCCTGATGGATCAGGCCATCCTCAGCAACAAGATCAACCAAATCATTTCTAATGGAGCAGTAATGAACTGAACTAACTATACCCAGAAAAAGAACTCTGGGAGATGACTAAAAACCATTACATTGAATTCCCAGTCCCTATATTTATGCACACCTGCATCTTTGATTTCCTTCACAAGCTAATTGTACAATAATTCAGAGTCTGATTCTTTTTGTACAGCAAAATAATGTTTTGGTCATGTATACTTATTGTGTATCTAAGTTATATTTTAATATATTTAACATCTACTGGTCATCCTGCC…	652036719] GAAAGGCCTGGAGAGACTTACACGAACTGATGCTGAGTGAAATGAGCAGGACCAGGAGATCATTATATACTTCAACAACAATACTAGATGATGACTAGTCCTGATGGATCAGGCCATCCTCAGCAACAAGATCAACCAAATCATTTCTAATGGAGCAGTAATGAACTGAACTAACTATACCCAGAAAAAGAACTCTGGGAGATGACTAAAAACCATTACATTGAATTCCCAGTCCCTATATTTATGCACACCTGCATCTTTGATTTCCTTCACAAGCTAATTGTACAATAATTCAGAGTCTGATTCTTTTTGTACAGCAAAATAATGTTTTGGTCATGTATACTTATTGTGTATCTAAGTTATATTTTAATATATTTAACATCTACTG…
236	RetroSeq	solo-L1	NO	1	652651886	652651966	+	CATSPERD	ENSSHAG00000013790		1	652652091	652651986	-	CATSPERD	ENSSHAG00000013790				MEINFO=LINE1,652651886,652652091,NA;NOT_VALIDATED;SVTYPE=INS			Non-templated sequence insertion	247	GATAAAATGAGACAATATTTGGCACATACTAAGTACTATATAAAAGTTGAGTACTGTATGGGGAAGAGAGAAGCAGGGAGGGCAGATCCTATTCAATCTCCATGGTGCACAGTTTCATGAAATGGTATTTGCCTAGGAAAAGGAGCATGGTATTTAAATTACTCAGACAGACTGACTGGTTGGTGCAAGTTATTGGTGCAAGTTAATGTCTCATGTTAGCTAATGTTCCTTTTCCAGTAAAAATAAC		46	53	52	45	56	30	74	54	34	29	38	57	40	45	39	23	47	39	30	54	36		51
237	RetroSeq	solo-L1	YES	1	655206361		+		EEF2		1	655206362		-		EEF2				MEINFO=LINE1,655206361,655206362,NA;NOT_VALIDATED;SVTYPE=INS
238	RetroSeq	solo-L1	NO	1	658037734	658037961	+				1	658038199	658038427	-						MEINFO=LINE1,658037734,658038199,NA;NOT_VALIDATED;SVTYPE=INS			Non-templated sequence insertion	6	AAGAGC																			50					86
239	RetroSeq	solo-L1	YES	1	664258315		+	GNG7			1	664258316		-	GNG7					MEINFO=LINE1,664258315,664258316,NA;NOT_VALIDATED;SVTYPE=INS																						14
240	MSG	solo-L1	YES	1	665002220	665002238	+	JSRP1			1	665002226	665002224	-	JSRP1			177	PASS	ABHet=0.2642;ABHetMulti=0.2642,0.7358;ABHom=1;ABHomMulti=1,-1;AC=1;AF=0.002475;AN=404;CR=0;CRal=0,0;CRalt=0;END=665002223;LEFT_SVINSSEQ=AGCTCACCACTTTCTTTTTTTTTTTTTTTTTTTTTTTTTTTTTTTTTTTTTTTTTTTTTTTTTTTTTTTTT;MMal=34138,31;MMalt=0.221429;MQ=60;MQSal=37785600,50400;MQalt=60;MQsquared=43459200;MaxAAS=14;MaxAASR=0.2642;MaxAltPP=14;NHet=1;NHomAlt=0;NHomRef=201;NUM_MERGED_SVS=1;PASS_AC=1;PASS_AN=396;PA…	AGCTCACCACTTTCTTTTTTTTTTTTTTTTTTTTTTTTTTTTTTTTTTTTTTTTTTTTTTTTTTTTTTTTT	TGACCAAAAACATTATTTTGCTGTACAAAAAGAATCAGACTCTGAATTATTGTACAATTAGCTTG	Non-templated sequence insertion	294	TTTTTTTTTTTTTTTTTTTTTTTTGTTTTTTTTTTTTTTTTTTTTTTTTTATTTAATAGTCTTTAATTTACAGGATATATACATGGGTAACTTTACAGCATTAACAATTGCCAAACCTCTTGTTCCAATTTTTCACTTCTTACCCCCCCCACCCCCTCCCCTAAATGGCAGGATGACCAGTAGATGTTAAATATATTAAAATATAACTTAGATACACAATAAGTATACATGACCAAAAACATTATTTTGCTGTACAAAAAGAATCAGACTCTGAATTATTGTACAATTAGCTTG		0/66	0/68	0/65	0/61	0/46	0/49	0/62	0/79	0/48	0/64	0/72	0/50	0/84	0/82	0/54	0/49	0/71	0/55	0/62	0/67	0/55	0/65	0/51
241	RetroSeq	solo-L1	YES	1	667842327		+				1	667842328		-						MEINFO=LINE1,667842327,667842328,NA;NOT_VALIDATED;SVTYPE=INS										15
242	MSG, RetroSeq	solo-L1	YES	1	669370489	669370512	+	MAP1S	ENSSHAG00000002099		1	669370495	669370485	-	MAP1S	ENSSHAG00000002099		255	PASS	ABHet=0.3429;ABHetMulti=0.3429,0.6571;ABHom=1;ABHomMulti=1,-1;AC=1;AF=0.002475;AN=404;CR=0;CRal=0,0;CRalt=0;END=669370492;LEFT_SVINSSEQ=AAAAAATTGTGACAGGGGCGGAGCCAAGATGGCGGAGAAGACACACGCGTCTTTCTAAGCTCTTCTCTTACCCTCTTTATCAATAAT;MMal=29326,38;MMalt=0.158333;MQ=60;MQSal=42814800,85300;MQalt=60;MQsquared=48062500;MaxAAS=24;MaxAASR=0.3429;MaxAltPP=24;NHet=1;NHomAlt=0;NHomRef=201;NUM_MERGED_SVS=1;PASS_AC=…	AAAAAATTGTGACAGGGGCGGAGCCAAGATGGCGGAGAAGACACACGCGTCTTTCTAAGCTCTTCTCTTACCCTCTTTATCAATAAT	AAAAAAAAAAAAAAAAAAAAAAAAAAAAAAAAAAAAAAAAAAAAAAAAAAAAAAAAAA	Microhomology	9	AATGCATCA	669370521] AAAAATTGTGACATAAAATAAAATGCATCATGCATCAACAAACTGTGGCATAAAATAAAATGTATCAACAAACTG [669370534	0/85	0/56	0/64	0/33	0/36	0/104	0/77	0/72	0/67	0/67	0/102	0/83	0/101	0/107	0/71	0/65	0/72	0/53	0/93	0/93	0/85	0/89	0/58
243	MSG	solo-L1	YES	1	675726129	675726140	+	PUS1-E6	PUS1-E6		1	675726135	675726133	-	PUS1-E6	PUS1-E6		255	PASS	ABHet=0.25;ABHetMulti=0.25,0.75;ABHom=1;ABHomMulti=1,-1;AC=1;AF=0.002475;AN=404;CR=0;CRal=0,0;CRalt=0;END=675726132;LEFT_SVINSSEQ=TGTATGTTTTTTTTTTTTTTTTTTTTTTTTTTTTTTTTTTTTTTTTTTTTTTTTTTTTTTT;MMal=19956,25;MMalt=0.108696;MQ=60;MQSal=39484800,39600;MQalt=41;MQsquared=42714000;MaxAAS=23;MaxAASR=0.25;MaxAltPP=23;NHet=1;NHomAlt=0;NHomRef=201;NUM_MERGED_SVS=1;PASS_AC=1;PASS_AN=404;PASS_ratio=1;QD=25;Q…	TGTATGTTTTTTTTTTTTTTTTTTTTTTTTTTTTTTTTTTTTTTTTTTTTTTTTTTTTTTT	TTGGTCATTTCTTACAGAACAGTAATATTCCATAATTTTCATATACCACAATTTATTCAGCCATTCTCCAAC	Non-templated sequence insertion	630	TTTTTTTTTTTTTTTTTTTTTTAATTTTTTATTTAATAGCCTTTAATTTACAGGATATATACATGGGTAACTTTACAGCATTAACAATTGCCAAACCTCTTGTTCCAATTTTTCACCTCTTACCCCCCCCACCCCCTCCCCTAGATGGCAGGATGACCAGTAGATGTTAAATATATTAAAATATAACTTAGATACACAATAAGTATACATGACCAAAACATTATTTTGCTGTACAAAAAGAATCAGACTCTGAATTATTGTACAATTAGCTTGTGAAGGAAATCAAAGATGCAGGTGTGCATAAATATAGGGACTGGGAATTCAATGTAATGGTTTTTAGTCATCTCCCAGAGTTCTTTTTCTGGGTATAGTTAGTTCAGTTCATTACTGCTCCATTAG…		0/87	0/53	0/59	0/80	0/52	0/74	0/86	0/50	0/61	0/57	0/91	0/61	0/95	0/77	0/69	0/58	0/78	0/59	0/64	0/93	0/73	0/78	0/56
244	SvABA, RetroSeq	3' transduction	YES	1	675836621	675836622	-				6	18349868	18349868	+				25	PASS	DISC_MAPQ=29;EVDNC=DSCRD;IMPRECISE;MAPQ=29;MATEID=823293413:1;MATENM=-1;NM=-1;NUMPARTS=0;SCTG=1:675836621(-)-6:18349868(+)__6_18336948_18361948D;SPAN=-1;SVTYPE=BND			Non-templated sequence insertion	51	TTTTTTTTTTTTTTTTTTTTTTATTTTTTTTTTTTTTTTTTTTTTTTTGTT	675836622] TTTTTTTTTTTTTTTTTTTTTTTGTT [18349868; 675836622] TTTTTTTTTTTTTTTTTTTTTTATT [18349868; 675836622][18349868; 675836623(23)--T--18349868(68)	0	0	0	0	0	0	0	0	0	0	0	0	0	0	0	0	0	0	0	0	0	0	0
245	MSG	solo-L1	YES	1	677793610		+	STX2	STX2		1	677793616		-	STX2	STX2		255	PASS	ABHet=0.4;ABHetMulti=0.4,0.6;ABHom=1;ABHomMulti=1,-1;AC=1;AF=0.002488;AN=402;CR=0;CRal=0,0;CRalt=0;END=677793613;LEFT_SVINSSEQ=TGTGAAATGCTTTATTTTTTTTTTTTTTTTTTTTTTTTTTTTTTTTTTTTTTTTTTTTTTT;MMal=34237,6;MMalt=0.0333333;MQ=60;MQSal=36622800,14400;MQalt=28;MQsquared=40636800;MaxAAS=18;MaxAASR=0.4;MaxAltPP=18;NHet=1;NHomAlt=0;NHomRef=200;NUM_MERGED_SVS=1;PASS_AC=1;PASS_AN=400;PASS_ratio=0.9901;QD=25;…	TGTGAAATGCTTTATTTTTTTTTTTTTTTTTTTTTTTTTTTTTTTTTTTTTTTTTTTTTTT	TAATATTGGTAACGAGGGTAAGAGAAGAGCTTAGAAAGTCGCGTGTGTCTTCTCCGCCATCTTGGCTCCACCCCC					0/92	0/56	0/54	18/45	0/49	0/64	0/59	0/47	0/49	0/54	0/66	0/70	0/87	0/77	0/49	0/64	0/64	0/44	0/83	0/108	0/79	0/62	0/55
246	SvABA	3' transduction	YES	1	681891784	681891785	-				5	256797888	256797817	+	KCNH8	KCNH8		99	PASS	DISC_MAPQ=60;EVDNC=DSCRD;IMPRECISE;MAPQ=60;MATEID=53082067:1;MATENM=-1;NM=-1;NUMPARTS=0;SCTG=1:681891784(-)-5:256797888(+)__1_681884872_681909872D;SPAN=-1;SVTYPE=BND			Non-templated sequence insertion	24	AAAAAAAAAAAAAAAAAAAAAAAA	681891785] AAAAAAAAAAAAAAAAAAAAAAAATATAAAAAAAAAAAAAAAAAAAAAAAAA [256797817; 681891785] AAAAAAAAAAAAAAAAAAAAAAAATAAAAAAAAAAAAAAAAAAAAAAAAA [256797817	0	0	0	47	0	0	0	0	0	0	0	0	0	0	0	0	0	0	0	0	0	0	0
247	RetroSeq	solo-L1	YES	1	685715660		+				1	685715661		-						MEINFO=LINE1,685715660,685715661,NA;NOT_VALIDATED;SVTYPE=INS
248	MSG	solo-L1	YES	1	689778371	689779297	+	HECTD4	HECTD4		1	689778377	689778375	-	HECTD4	HECTD4		135	PASS	ABHet=0.209;ABHetMulti=0.209,0.791;ABHom=0.9999;ABHomMulti=0.9999,-1;AC=1;AF=0.002475;AN=404;CR=0;CRal=0,0;CRalt=0;END=689778374;LEFT_SVINSSEQ=GAAACGTCCTCTCTGGGGGCGGAGCCAAGATGGCGGAGAAGACACACGCGTCTTTCTAAGCTCTTCTCTTACCCTC;MMal=17857,45;MMalt=0.3;MQ=60;MQSal=40276800,54000;MQalt=60;MQsquared=45097200;MaxAAS=14;MaxAASR=0.209;MaxAltPP=14;NHet=1;NHomAlt=0;NHomRef=201;NUM_MERGED_SVS=1;PASS_AC=1;PASS_AN=…	GAAACGTCCTCTCTGGGGGCGGAGCCAAGATGGCGGAGAAGACACACGCGTCTTTCTAAGCTCTTCTCTTACCCTC	AAAAAAAAAAAAAAAAAAAAAAAAAAAAAAAAAAAAAAAAAAAAAAAAAAAAAAAAAAAAA	Non-templated sequence insertion	11	AAAAAAAAAAA		0/89	0/67	0/75	0/80	0/72	0/86	0/80	0/55	0/61	0/68	0/82	0/77	0/86	0/75	0/67	0/77	0/77	0/59	0/79	0/94	0/71	0/70	0/56
249	RetroSeq	solo-L1	YES	1	692470000		+				1	692470001		-						MEINFO=LINE1,692470000,692470001,NA;NOT_VALIDATED;SVTYPE=INS
250	RetroSeq	solo-L1	YES	1	700350393		+	SVOP	SVOP		1	700350394		-	SVOP	SVOP				MEINFO=LINE1,700350393,700350394,NA;NOT_VALIDATED;SVTYPE=INS										7
251	RetroSeq	solo-L1	YES	1	704229422		+				1	704229423		-						MEINFO=LINE1,704229422,704229423,NA;NOT_VALIDATED;SVTYPE=INS
252	RetroSeq	solo-L1	NO	1	705167642		+	TTC28	TTC28		1	705167648		-	TTC28	TTC28				MEINFO=LINE1,705167642,705167648,NA;NOT_VALIDATED;SVTYPE=INS																		31
253	MSG	solo-L1	YES	1	706403825		+				1	706403831		-				165	PASS	ABHet=0.1959;ABHetMulti=0.1959,0.8041;ABHom=1;ABHomMulti=1,-1;AC=1;AF=0.002475;AN=404;CR=0;CRal=0,0;CRalt=0;END=706403828;LEFT_SVINSSEQ=CTTTTTTTTTTTTTTTTTTTTTTTTTTTTTTTTTTTTTTTTTTTTTTTTTTTTTTTTTTTTTTTTTTTTTTT;MMal=21729,44;MMalt=0.231579;MQ=60;MQSal=46484920,61283;MQalt=57;MQsquared=47567745;MaxAAS=19;MaxAASR=0.1959;MaxAltPP=19;NHet=1;NHomAlt=0;NHomRef=201;NUM_MERGED_SVS=1;PASS_AC=1;PASS_AN=404;P…	CTTTTTTTTTTTTTTTTTTTTTTTTTTTTTTTTTTTTTTTTTTTTTTTTTTTTTTTTTTTTTTTTTTTTTTT	GACTGTTGGATTTTGTTAGTGATATATAAGAATGCTGATGACTTATGTGGGTTTATTTTATAACCAGCAA					0/86	0/83	0/82	0/120	0/103	0/93	0/93	0/80	0/61	0/61	0/107	0/97	0/74	0/107	0/78	0/74	0/80	0/45	0/76	0/104	0/98	0/87	0/57
254	MSG	solo-L1	YES	1	712734322	712734326	+				1	712734328	712734326	-				402	PASS	ABHet=0.2235;ABHetMulti=0.2235,0.7765;ABHom=0.9966;ABHomMulti=0.9966,-1;AC=4;AF=0.009901;AN=404;CR=0;CRal=0,0;CRalt=0;END=712734325;LEFT_SVINSSEQ=AAACAACTTTTTATAAAAAAAAAAAAAAAAAAAAAAAAAAAAAAAAAAAAAAAAAAAAAAAAAAAAAAAAAAAAAAAAAAA;MMal=15278,165;MMalt=0.257812;MQ=60;MQSal=28267200,244800;MQalt=62;MQsquared=32994000;MaxAAS=12;MaxAASR=0.2683;MaxAltPP=12;NHet=4;NHomAlt=0;NHomRef=198;NUM_MERGED_SVS=2;PA…	AAACAACTTTTTATAAAAAAAAAAAAAAAAAAAAAAAAAAAAAAAAAAAAAAAAAAAAAAAAAAAAAAAAAAAAAAAAAAA	AAAAAAAAAAAAAAAAAAAAAAAAAAAAAAAAAAAAAAAAAAAAAAAAA	Non-templated sequence insertion	65	TTTTTTTTTTTTTTTTTTTTTTATATATTTTTTTTTAAAAAATAAAAAAAAAAAAAAAAAAAAAA	712734326] TTTTTTTTTTTTTTTTTTTTTTATTTTTTAAAAAAAAATATATAAAAAAAAAAAAAAAAAAAAAA [712734326	4/67	2/45	11/41	9/44	5/50	1/45	12/55	3/37	3/40	2/47	4/57	6/30	0/69	0/74	0/45	0/72	0/56	0/50	0/62	0/137	0/57	0/50	0/65
255	RetroSeq	solo-L1	YES	1	715313286	715313314	+				1	715313287	715313677	-						MEINFO=LINE1,715313286,715313287,NA;NOT_VALIDATED;SVTYPE=INS			Non-templated sequence insertion	7	TTTTGTT	715313337(37)--TCTTTTTTTTTTTTTTTTTTTTT--715313675(98); 715313319(34)--AAAAAAAAAAAAAAA--715313711(711); 715313696(711)--TTTTTTTTTTTTTTT--715313334(34); 715313334] AAAAAAAAAACA [715313712; 715313712] TGTT [715313677		123
256	RetroSeq	solo-L1	YES	2	440336		+				2	440337		-						MEINFO=LINE1,440336,440337,NA;NOT_VALIDATED;SVTYPE=INS															14
257	MSG	3' transduction	NO	2	11303406	11303406	-				3	269588053	269588053	-	APOO	APOO		21	LowQD	ABHet=0.2143;ABHetMulti=0.2143,0.7857;ABHom=0.9994;ABHomMulti=0.9994,-1;AC=1;AF=0.002488;AN=402;CR=0;CRal=0,0;CRalt=0;END=269588053;MMal=36796,122;MMalt=1.35556;MQ=60;MQSal=16740000,30301;MQalt=58;MQsquared=17184301;MaxAAS=6;MaxAASR=0.2143;NHet=1;NHomAlt=0;NHomRef=200;NUM_MERGED_SVS=2;PASS_AC=0;PASS_AN=304;PASS_ratio=0.7525;QD=3;QDalt=3;RefLen=1;SB=0.4269;SBAlt=0.7778;SBF=1982,7;SBF1=1311,6;SBF2=…			Microhomology	15	TTTTTTTTTTTTTTT	11303406(406)--TTTTTTTTTTTTTTT--269588054(69)	0/32	0/1	0/30	0/44	0/32	0/56	0/20	0/3	0/20	6/28	0/34	0/30	0/32	0/36	0/21	0/28	0/35	0/19	0/36	0/33	0/33	0/37	0/24
258	RetroSeq	solo-L1	YES	2	11837878		+				2	11837879		-						MEINFO=LINE1,11837878,11837879,NA;NOT_VALIDATED;SVTYPE=INS
259	RetroSeq	solo-L1	NO	2	12053695	12054498	+	LRRTM4	ENSSHAG00000003196		2	12053713	12054542	-	LRRTM4	ENSSHAG00000003196				MEINFO=LINE1,12053695,12053713,NA;NOT_VALIDATED;SVTYPE=INS			Microhomology	44	TATATATACATATATATATATATATATATATATATGTATATATA	12054548(48)--ATATATATATATATATATATATATAT--12054522(48)																12	15
260	RetroSeq	solo-L1	YES	2	13031717		+				2	13031718		-						MEINFO=LINE1,13031717,13031718,NA;NOT_VALIDATED;SVTYPE=INS										34
261	RetroSeq	solo-L1	YES	2	14972399		+	DPYSL2	ENSSHAG00000008277		2	14972630		-	DPYSL2	ENSSHAG00000008277				MEINFO=LINE1,14972399,14972630,NA;NOT_VALIDATED;SVTYPE=INS																											525
262	RetroSeq	solo-L1	YES	2	18428145	18428198	+				2	18428211	18428183	-						MEINFO=LINE1,18428145,18428211,NA;NOT_VALIDATED;SVTYPE=INS			Non-templated sequence insertion	309	TCTTTGATTTCCTTCACAAGCTAATTGTACAATAATTCAGAGTCTGATTCTTTTTGTACAGCAAAATAATGTTTTTGGTCATGTATACTTATTGTGTATCTAAGTTATATTTTAATATATTTAACATCTACTGGTCATCCTGCCATTTAGGGGAGGGGGTGGGGGGGGTAAGAAGTGAAAAATTGGAACAAGAGGTTTGGCAATTGTTAATGCTGTAAAGTTACCCATGTATATATCCTGTAAATTAAAGACTATTAAATAAAAAAAAAAAAAAAAAAAAAAAAACAAAAAAAAAAAAAAAAAAAAAAA	18428198] TCTTTGATTTCCTTCACAAGCTAATTGTACAATAATTCAGAGTCTGATTCTTTTTGTACAGCAAAATAATGTTTTTGGTCATGTATACTTATTGTGTATCTAAGTTATATTTTAATATATTTAACATCTACTGGTCATCCTGCCATTTAGGGGAGGGGGTGGGGGGGGTAAGAAGTGAAAAATTGGAACAAGAGGTTTGGCAATTGTTAATGCTGTAAAGTTACCCATGTATATATCCTGTAAATTAAAGACTATTAAATAAAAAAAAAAAAAAAAAAAAAAA [18428183														10	16	9	18
263	MSG	solo-L1	YES	2	18971343	18970981	+				2	18971349	18971347	-				198	PASS	ABHet=0.1866;ABHetMulti=0.1866,0.8134;ABHom=0.9996;ABHomMulti=0.9996,-1;AC=2;AF=0.00495;AN=404;CR=0;CRal=0,0;CRalt=0;END=18971346;LEFT_SVINSSEQ=TAAAACTCAGCCTTACAATGAGGAAGCCAAATTATCACTCTTTGCCGATGACATGATGGTATACTTAG;MMal=41812,56;MMalt=0.2;MQ=60;MQSal=30812400,139009;MQalt=70;MQsquared=35653009;MaxAAS=13;MaxAASR=0.2182;MaxAltPP=13;NHet=2;NHomAlt=0;NHomRef=200;NUM_MERGED_SVS=1;PASS_AC=2;PASS_AN=382;P…	TAAAACTCAGCCTTACAATGAGGAAGCCAAATTATCACTCTTTGCCGATGACATGATGGTATACTTAG	AAAAAAAAAAAAAAAAAAAAAAAAAAAAAAAAAAAAAAAAAAAAAAAAAAAAAAAA	Blunt-end fusion	0	-	18970958] AA [18971347	0/89	0/54	0/105	0/49	0/50	0/87	0/98	0/69	0/70	0/71	0/94	0/102	0/99	13/79	12/55	1/60	2/76	0/71	0/90	0/140	0/100	0/58	0/65
264	RetroSeq	solo-L1	YES	2	19263984	19264006	+				2	19264007	19263990	-						MEINFO=LINE1,19263984,19264007,NA;NOT_VALIDATED;SVTYPE=INS			Non-templated sequence insertion	606	AATATTACTGTTCTGTAAGAAATGACCAACAGGATGATTTCAGAAAGGCCTGGAGAGACTTACACGAACTGATGCTAAGTGAAATGAGCAGGACCAGGAGATCATTATATACTTCAACAACAATACTAGATGATGACCAGTCCTGATGGATCAGGCCATCCTCAGCAACGAGATCAACCAAATCATTTCTAATGGAGCAGTAATGAACTGAACTAGCTATACCCAGAAAAAGAACTCTGGGAGATGACTAAAAACCACTACATTGAATTCCCAGTCCCTATATTTATGCACACCTGCATCTTTGATTTCCTTCACAAGCTAATTGTACAATAATTCAGAGTCTGATTCTTTTTGTACAGCAAAATAATGTTGTGGTCATGTATACTTATTGTGTATCTA…															16	13	10	14
265	RetroSeq	solo-L1	NO	2	19696444	19696485	+				2	19696579	19696595	-						MEINFO=LINE1,19696444,19696579,NA;NOT_VALIDATED;SVTYPE=INS			Non-templated sequence insertion	333	GTTAAATATATTAAAATATAACTTAGATACACAATAAATATACATGACCACAACATTATTTTGCTGTACAAAAAGAATCAGACTCTGAATTATTGTACAATTAGCTTGTGAAGGAAATCAAAGATGCAGGTGTGCATAAATATAGGGACTGGGAATTCAATGTAGTGGTTTTTAGTCATCTCCCAGAGTTCTTTTTCTGGGTATAGCTAGTTCAGTTCATTACTGCTCCATTAGAAATGATTTGGTTGATCTCATTGCTGAGGATGGCCTGATCCATCAGGACTGGTCATCATCTAGTATTGTTGTTGAAGTATATAATGATCTCCTGGTCCA														73									64
266	RetroSeq	solo-L1	YES	2	21032354		+	DYSF			2	21032355		-	DYSF					MEINFO=LINE1,21032354,21032355,NA;NOT_VALIDATED;SVTYPE=INS
267	RetroSeq	solo-L1	YES	2	22603843	22602997	+		SMOX		2	22603844	22603252	-		SMOX				MEINFO=LINE1,22603843,22603844,NA;NOT_VALIDATED;SVTYPE=INS			Microhomology	101	TTTATTAATCCTATCTTCAGTGCTCAGCACAATACCTGATACATAGTAAGTGCTTAATTAATGTTTATCCGATTGAATTACTTTGTATATTTTAAAGTACT	22602997(3225)--TTTATTAATCCTATCTTCAGTGCTCAGCACAATACCTGATACATAGTAAGTGCTTAATTAATGTTTATGCAATTGAATTACTTTGTATATTTTAAAGTACTTAAATGTGTATACATTGTTTTTTCATTTTATTAATCCTATCCTCAGAACTTAGCACAATGTCTGATACATAGTAAGTGCTTAATTAATGTTTATCCGATTGAATTACTTTGTATATTTTAAAGTACT--22603125(353)																	59
268	RetroSeq	solo-L1	YES	2	25386156	25385601	+				2	25386157	25385579	-						MEINFO=LINE1,25386156,25386157,NA;NOT_VALIDATED;SVTYPE=INS			Microhomology	26	TATATATATATATATATATATATATA	25385601(601)--TATATATATATATATATATATATATA--25385575(601); 25385574(600)--TATATATATATATATATATATATATA--25385600(600)																	12
269	SvABA	3' transduction	YES	2	27104791	27104792	-				2	246648848	246648849	-	LOC100933452-E5	ENSSHAG00000032303-E5		59	PASS	DISC_MAPQ=60;EVDNC=DSCRD;IMPRECISE;MAPQ=60;MATEID=201654833:1;MATENM=-1;NM=-1;NUMPARTS=0;SCTG=2:27104791(-)-2:246648848(-)__2_27083448_27108448D;SPAN=219544057;SVTYPE=BND			Non-templated sequence insertion	50	AAAAAAAAAAAAAAAAAAAAAAAACAAAAAAAAAAAAAAAAAAAAAAAAA	27104792] AAAAAAAAAAAAAAAAAAAAAAAA [246648849	0	0	0	0	0	0	0	0	0	0	0	0	0	0	0	0	0	0	0	0	0	0	0
270	RetroSeq	solo-L1	YES	2	29821749		+				2	29821750		-						MEINFO=LINE1,29821749,29821750,NA;NOT_VALIDATED;SVTYPE=INS																						39
271	MSG	solo-L1	YES	2	31212150	31212167	+	REEP1			2	31212156	31212154	-	REEP1			3315	PASS	ABHet=0.2228;ABHetMulti=0.2228,0.7772;ABHom=0.9889;ABHomMulti=0.9889,-1;AC=22;AF=0.05446;AN=404;CR=0;CRal=0,0;CRalt=0;END=31212153;LEFT_SVINSSEQ=AAGAAGACTCTGCCGATTATAAAGAAGGGAAAGGGACCTGTATGTGCACGAATGTTTGTGGCAGCCCTTTTTGTAGTGGCTAGAAA;MMal=24424,936;MMalt=0.208463;MQ=61;MQSal=37472400,1875600;MQalt=65;MQsquared=44868400;MaxAAS=28;MaxAASR=0.359;MaxAltPP=28;NHet=22;NHomAlt=0;NHomRef=180;NUM_MERGED_SVS…	AAGAAGACTCTGCCGATTATAAAGAAGGGAAAGGGACCTGTATGTGCACGAATGTTTGTGGCAGCCCTTTTTGTAGTGGCTAGAAA	AAAAAAAAAAAAAAAAAAAAAAAAAAAAAAAAAAAAAAAAAAAAAAAAAAAAAAAAAAAAAAAAAA	Non-templated sequence insertion	728	GATTATAAAGAAGGGAAAGGGACCTGTATGTGCACGAATGTTTGTGGCAGCCCTTTTTGTAGTGGCTAGAAACTGGAAACTGAATGGATGTCCATCAGTTGGAGAATGGCTGAATAAATTGTGGTATATGAAAATTATGGAATATTACTGTTCTGTAAGAAATGACCAACAGGATGATTTCAGAAAGGCCTGGAGAGACTTACACGAACTGATGCTAAGTGAAATGAGCAGGACCAGGAGATCATTATATACTTCAACAACAATACTAGATGATGACCAGTCCTGATGGATCAGGTCATCCTCAGCAACGAGATCAACCAAATCATTTCTAATGGAGCAGTAATGAACTGAACTAGCTATACCCAGAAAAAGAACTCTGGGAGATGACTAAAAACCACT…		7/92	9/64	18/100	18/87	10/74	6/89	20/87	4/68	4/64	4/57	8/115	12/100	18/93	4/84	15/80	3/84	12/73	5/64	4/59	13/90	10/88	1/69	4/52
272	RetroSeq	solo-L1	NO	2	34693796		+				2	34694222		-						MEINFO=LINE1,34693796,34694222,NA;NOT_VALIDATED;SVTYPE=INS								38									46
273	RetroSeq	solo-L1	YES	2	35184508		+				2	35184509		-						MEINFO=LINE1,35184508,35184509,NA;NOT_VALIDATED;SVTYPE=INS
274	RetroSeq	solo-L1	YES	2	36679114		+	TEPP	TEPP		2	36679115		-	TEPP	TEPP				MEINFO=LINE1,36679114,36679115,NA;NOT_VALIDATED;SVTYPE=INS											26
275	RetroSeq	solo-L1	YES	2	39351404	39351254	+	GLG1	ENSSHAG00000006095		2	39351408	39351272	-	GLG1	ENSSHAG00000006095				MEINFO=LINE1,39351404,39351408,NA;NOT_VALIDATED;SVTYPE=INS			Non-templated sequence insertion	17	ACACAATAATGAGCCAA																				51	82
276	RetroSeq	solo-L1	YES	2	41733084		+				2	41733085		-						MEINFO=LINE1,41733084,41733085,NA;NOT_VALIDATED;SVTYPE=INS																						17
277	RetroSeq	solo-L1	YES	2	44178795	44178784	+				2	44178796	44178822	-						MEINFO=LINE1,44178795,44178796,NA;NOT_VALIDATED;SVTYPE=INS			Non-templated sequence insertion	116	GGGCTGCTGGGCTTATATCCCAAAGAGATATTAAAGAAGGGAAAGGGACCTGTATTACAAGAATGTTTGTGGCAGCCCTCTTTGTAGTGGCCAGAAACTGGAAATTTAGTGGATAC																						27
278	RetroSeq	solo-L1	YES	2	45690498	45691092	+				2	45690499	45691324	-						MEINFO=LINE1,45690498,45690499,NA;NOT_VALIDATED;SVTYPE=INS			Non-templated sequence insertion	243	ATGTAGACACACAGGACTGTGTGAAAGAGGACTGTCCCATCTTTGCCAAAAAGCCACAAAATTTTGCCAAAAACTATCCTATAGCATCCCAGGGAAGGTGAAAAGGGTGGCAAAGATTCCTTAGGAACCTTGTTGAAAGGTGCAAGAATTTCCCAGACTGGGCATGCCCAGTCCAGGAAAACTTGCTGATCTTGGAGCTCATGAGGAGACAGCCAAGCCTTCTCTCAGTGACTTGGGGTGTTC													50
279	RetroSeq	solo-L1	YES	2	46891608		+	CBFA2T3	CBFA2T3	YES	2	46891609		-	CBFA2T3	CBFA2T3	YES			MEINFO=LINE1,46891608,46891609,NA;NOT_VALIDATED;SVTYPE=INS																				15	14
280	RetroSeq	solo-L1	YES	2	49445139		+	JPH3	JPH3		2	49445140		-	JPH3	JPH3				MEINFO=LINE1,49445139,49445140,NA;NOT_VALIDATED;SVTYPE=INS																10
281	MSG, RetroSeq	solo-L1	YES	2	51899474		+				2	51899480		-				153	LowABHet;LowQD	ABHet=0.1678;ABHetMulti=0.1678,0.8322;ABHom=0.9988;ABHomMulti=0.9988,-1;AC=2;AF=0.00495;AN=404;CR=0;CRal=0,0;CRalt=0;END=51899477;LEFT_SVINSSEQ=CAAAAGACCTCTTAGGGGGGGTGGAGCCAAGATGGCGGAGAAGACACACGCGACTTTCTAAGCTCTTCTCTTACCCTC;MMal=22021,75;MMalt=0.192308;MQ=60;MQSal=41713200,136800;MQalt=59;MQsquared=47300400;MaxAAS=13;MaxAASR=0.1846;MaxAltPP=13;NHet=2;NHomAlt=0;NHomRef=200;NUM_MERGED_SVS=2;PASS_AC=…	CAAAAGACCTCTTAGGGGGGGTGGAGCCAAGATGGCGGAGAAGACACACGCGACTTTCTAAGCTCTTCTCTTACCCTC	AAAAAAAAAAAAAAAAAAAAAAAAAAAAAAAAAAAAAAAAAAAAAAAAAAAAAAAAAAAAAAAA					0/96	0/93	0/88	0/124	0/91	0/84	0/93	0/105	0/90	0/79	0/74	0/81	0/101	6/90	12/65	8/78	13/84	0/81	0/95	0/104	0/115	0/88	0/89
282	MSG	solo-L1	YES	2	52236189		+	LOC116422048-E2	GINS2-E1		2	52236195		-	LOC116422048-E2	GINS2-E1		474	PASS	ABHet=0.2985;ABHetMulti=0.2985,0.7015;ABHom=1;ABHomMulti=1,-1;AC=2;AF=0.00495;AN=404;CR=0;CRal=0,0;CRalt=0;END=52236192;LEFT_SVINSSEQ=GGGAACGCGCGCTTTCCTTTTTTTTTTTTTTTTTTTTTTTTTTTTTTTTTTTTTTTTTTTTTTTTTTTTTTTTTTTTTTTTTTTTT;MMal=31381,0;MMalt=0;MQ=60;MQSal=41212800,50400;MQalt=35;MQsquared=48053355;MaxAAS=21;MaxAASR=0.3818;MaxAltPP=21;NHet=2;NHomAlt=0;NHomRef=200;NUM_MERGED_SVS=1;PASS_AC=2;PASS_AN=4…	GGGAACGCGCGCTTTCCTTTTTTTTTTTTTTTTTTTTTTTTTTTTTTTTTTTTTTTTTTTTTTTTTTTTTTTTTTTTTTTTTTTTT	AAATGTTTGGTAAAATTCACATGTAAATCCATCTGGTCCTGGGGATTTTTTCTTAGGGAGTTGTTTAATTGCCT					0/102	0/46	0/69	0/57	0/67	0/88	0/123	0/40	0/68	0/78	19/79	21/55	0/103	0/87	0/75	0/97	0/75	0/61	0/122	0/197	0/139	0/62	0/78
283	RetroSeq	solo-L1	NO	2	55781757	55781981	+				2	55781970	55781966	-						MEINFO=LINE1,55781757,55781970,NA;NOT_VALIDATED;SVTYPE=INS			Non-templated sequence insertion	406	TCATTTCTAATGGAGCAGTAATGAACTGAACTAGCTATACCCAGAAAAAGAACTCTGGGAGATGACTAAAAACCACTACATTGAATTCCCAGTCCCTATATTTATGCACACCTGCATCTTTGATTTCCTTCACAAGCTAATTGTACAATAATTCAGAGTCTGATTCTTTTTGTACAGCAAAATAATGTTGTGGTCATGTATACTTATTGTGTATCTAAGTTATATTTTAATATATTTAACATCTACTGGTCATCCTGCCATTTAGGGGAGGGGGTGGGGGGGGTGGGGTAAGAGGTGAAAAATTGGAACAAGAGGTTTGACAATTGTTAATGCTGTAAAGTTACCCATGTATATATATCCTGTAAATTAAAGGCTATTAAATAAAAAAAAAAAAAAAAA…
284	RetroSeq	solo-L1	YES	2	57411280		+	C2H16orf70	C16orf70		2	57411281		-	C2H16orf70	C16orf70				MEINFO=LINE1,57411280,57411281,NA;NOT_VALIDATED;SVTYPE=INS																					10
285	RetroSeq	solo-L1	YES	2	64294052		+				2	64294053		-						MEINFO=LINE1,64294052,64294053,NA;NOT_VALIDATED;SVTYPE=INS
286	RetroSeq	solo-L1	YES	2	64813192	64813989	+				2	64813193	64813183	-						MEINFO=LINE1,64813192,64813193,NA;NOT_VALIDATED;SVTYPE=INS			Non-templated sequence insertion	13	AAAAAAAAAAAAA											16
287	RetroSeq	solo-L1	NO	2	66130818		+	CDH8	ENSSHAG00000017154		2	66133078		-	CDH8	ENSSHAG00000017154				MEINFO=LINE1,66130818,66133078,NA;NOT_VALIDATED;SVTYPE=INS
288	MSG, RetroSeq	solo-L1	YES	2	69873938		+				2	69873944		-				255	PASS	ABHet=0.3548;ABHetMulti=0.3548,0.6452;ABHom=0.9999;ABHomMulti=0.9999,-1;AC=1;AF=0.002475;AN=404;CR=0;CRal=0,0;CRalt=0;END=69873941;LEFT_SVINSSEQ=AAAAAATAAACGGGGGGCGGAGCCAAGATGGCGGAGAAGACACACGCGACTTTCTAAGCTCTTCTCTTACCCTCTTTATCAATA;MMal=23952,158;MMalt=0.686957;MQ=60;MQSal=44254800,96100;MQalt=65;MQsquared=48523300;MaxAAS=22;MaxAASR=0.3548;MaxAltPP=22;NHet=1;NHomAlt=0;NHomRef=201;NUM_MERGED_SVS=1;P…	AAAAAATAAACGGGGGGCGGAGCCAAGATGGCGGAGAAGACACACGCGACTTTCTAAGCTCTTCTCTTACCCTCTTTATCAATA	AAAAAAAAAAAAAAAAAAAAAAAAAAAAAAAAAAAAAAAAAAAAA					0/113	0/108	0/100	0/119	0/124	0/111	0/109	0/114	0/68	0/86	0/104	0/120	0/116	0/122	0/66	0/105	0/94	0/80	0/102	0/115	0/116	0/116	0/72
289	SvABA, MSG, RetroSeq	solo-L1	YES	2	73030150	73030154	+	WWOX			2	73030156	59568548	-	WWOX			879	PASS	ABHet=0.2699;ABHetMulti=0.2699,0.7301;ABHom=0.9988;ABHomMulti=0.9988,-1;AC=5;AF=0.01238;AN=404;CR=0;CRal=0,0;CRalt=0;END=73030153;LEFT_SVINSSEQ=GAGAAGTGTTTGATTCAACTAGGCAGAAACTAGGCATTGATCCATACTTAACGCCGTACACCAAGATAAGGTCAAAATGGGTTCATGACCT;MMal=18819,174;MMalt=0.172277;MQ=60;MQSal=40546800,435600;MQalt=66;MQsquared=47016000;MaxAAS=29;MaxAASR=0.4203;MaxAltPP=29;NHet=5;NHomAlt=0;NHomRef=197;NUM_MERGED_…	GAGAAGTGTTTGATTCAACTAGGCAGAAACTAGGCATTGATCCATACTTAACGCCGTACACCAAGATAAGGTCAAAATGGGTTCATGACCT	AAAAAAAAAAAAAAAAAAAAAAAAAAAAAAAAAAAAAAAAAAAAAAAAAAAAAAAAAAAAAAAAAAA	Non-templated sequence insertion	35	TTTTTTTTTTTTTTTTTTTTTTTTGTTTTTTTTTT	73030154] TTTTTTTTTTTTTTTTTTTTTTTTTATTTTTTTTTT [59568548; 73030154] TTTTTTTTTTT [59568548; 73030154] TTTTTTTTTTTTTTTTTTTTTTTTGTTTTTTTTTTTTTTTTTTTTTTTTTCTTTTTTTTTTT [59568548; 73030154] TTTTTTTTTTTTTTTTTTTTTTTTGTTTTTTTTTTTTTTTTTTTTTTTTATTTTTTTTTT [59568548	0/97	0/96	0/101	0/103	0/85	0/103	0/110	0/95	0/97	0/90	0/97	0/118	0/116	0/84	0/80	0/96	0/88	0/79	0/83	0/87	0/89	0/78	0/74
290	RetroSeq	solo-L1	NO	2	74070353		+				2	74070373		-						MEINFO=LINE1,74070353,74070373,NA;NOT_VALIDATED;SVTYPE=INS														21
291	RetroSeq	solo-L1	YES	2	75469611		+				2	75469612		-						MEINFO=LINE1,75469611,75469612,NA;NOT_VALIDATED;SVTYPE=INS														60
292	RetroSeq	solo-L1	YES	2	76015846	76015343	+	CDC42EP3	CDC42EP3		2	76015847	76015850	-	CDC42EP3	CDC42EP3				MEINFO=LINE1,76015846,76015847,NA;NOT_VALIDATED;SVTYPE=INS			Non-templated sequence insertion	563	ATTTAATAGCCTTTTATTTACAGGATATATACATGGGTAACTTTACAGCATTAACAATTGCCAAACCTCTTGTTCCAATTTTTCACCTCTTACCCCCCCACCCCCTCCCCTAAATGGCAGGATGACCAGTAGATGTTAAATATATTAAAATATAACTTAGATACATAATAAGTATACATGACCAAAACATTATTTTGCTGTACAAAAAGAATCAGACTCTGAATTATTGTACAATTAGCTTGTGAAGGAAATCAAAAATGCAGGTGTGCATAAATATAGGGATTGGGAATTCAATGTAATGGTTTTTAGTCATCCCCCAGAGTTCTTTTTCTGGGTATAGCTGGTTCAGTTCATTACTGCTCCATTAGAAATGATTTGGTTGATCTTGTTGCTGAGGAT…	76015342] ATTTAATAGCCTTTTATTTACAGGATATATACATGGGTAACTTTACAGCATTAACAATTGCCAAACCTCTTGTTCCAATTTTTCACCTCTTACCCCCCCACCCCCTCCCCTAAATGGCAGGATGACCAGTAGATGTTAAATATATTAAAATATAACTTAGATACATAATAAGTATACATGACCAAAACATTATTTTGCTGTACAAAAAGAATCAGACTCTGAATTATTGTACAATTAGCTTGTGAAGGAAATCAAAAATGCAGGTGTGCATAAATATAGGGATTGGGAATTCAATGTAATGGTTTTTAGTCATCCCCCAGAGTTCTTTTTCTGGGTATAGCTGGTTCAGTTCATTACTGCTCCATTAGAAATGATTTGGTTGATCTTGT…																	49
293	RetroSeq	solo-L1	YES	2	81315092		+				2	81315093		-						MEINFO=LINE1,81315092,81315093,NA;NOT_VALIDATED;SVTYPE=INS																						54
294	MSG, RetroSeq	solo-L1	YES	2	81811386		+	EML4	EML4	YES	2	81811392		-	EML4	EML4	YES	1995	PASS	ABHet=0.2589;ABHetMulti=0.2589,0.7411;ABHom=0.9981;ABHomMulti=0.9981,-1;AC=11;AF=0.02723;AN=404;CR=0;CRal=0,0;CRalt=0;END=81811389;LEFT_SVINSSEQ=TACAAACACATCTTTTTTTTTTTTTTTTTTTTTTTTTTTTTTTTTTTTTTTTTTTTTTTTTTTTTTTTTTTTTTTTTTTT;MMal=24255,279;MMalt=0.137438;MQ=60;MQSal=42228000,367200;MQalt=43;MQsquared=48678475;MaxAAS=26;MaxAASR=0.3478;MaxAltPP=26;NHet=11;NHomAlt=0;NHomRef=191;NUM_MERGED_SVS=3;PAS…	TACAAACACATCTTTTTTTTTTTTTTTTTTTTTTTTTTTTTTTTTTTTTTTTTTTTTTTTTTTTTTTTTTTTTTTTTTTT	TAAGAGAAGAGCTTAGAAAGACGCGTGTGTCTTCTCCGCCATCTTGGCTCCGCCCC					0/125	0/99	0/99	0/136	0/110	0/116	0/106	0/106	0/92	0/70	0/103	0/102	0/135	0/105	0/85	0/86	0/87	0/65	0/85	0/117	0/116	0/106	0/85
295	MSG, RetroSeq	solo-L1	YES	2	82829004		+				2	82829010		-				228	PASS	ABHet=0.2283;ABHetMulti=0.2283,0.7717;ABHom=0.9996;ABHomMulti=0.9996,-1;AC=1;AF=0.002475;AN=404;CR=0;CRal=0,0;CRalt=0;END=82829007;LEFT_SVINSSEQ=GATATATTTGCATTTTTACCTAGAAAAAATAACAACAAAGTTCATATGGAAAAACAAAAGGTCAAGAATTTCAAGGGAATTAATGAA;MMal=20162,37;MMalt=0.142308;MQ=60;MQSal=40240800,108000;MQalt=64;MQsquared=46638000;MaxAAS=21;MaxAASR=0.2283;MaxAltPP=21;NHet=1;NHomAlt=0;NHomRef=201;NUM_MERGED_SVS=…	GATATATTTGCATTTTTACCTAGAAAAAATAACAACAAAGTTCATATGGAAAAACAAAAGGTCAAGAATTTCAAGGGAATTAATGAA	AAAAAAAAAAAAAAAAAAAAAAAAAAAAAAAAAAAAAAAAAAAAAAAAAAAAAAAAAAAAAAAAAAAAAAA					0/113	0/93	0/102	0/93	0/75	0/98	0/96	0/92	0/80	0/74	0/106	0/104	0/107	21/92	5/94	0/81	0/118	0/71	0/107	0/121	0/118	0/84	0/77
296	RetroSeq	solo-L1	NO	2	83736932	83737500	+	LRPPRC	LRPPRC		2	83737205	83737568	-	LRPPRC	LRPPRC				MEINFO=LINE1,83736932,83737205,NA;NOT_VALIDATED;SVTYPE=INS			Microhomology	68	GTCATTTCTTACAGAACAGTAATATTCCATAATATATTATGGAATATTACTGTTCTGTAAGAAATGAC	83737534] TCATATACC [83737567; 83737534] TCATATACCACAATTTATTCAGCCATTCTCCAACTGATGGACATCCATTCAGTTTCCAGTTTCTAGCCACTACAAAAAGGCCTGCCACAAACATTCGTGCACATACAGGTCCCTTTCACTTCTTTATAATCTCTTTAGGATATAATCCCAGTAGTAACACTGCTGGATCAAAGGGTATGCACAGTTTGATAACTTTTTGAGCATAGTTCCAAACTACTCTCCAGAATGGTTGGATTTGTTCACAACTCCACCAACAATGCATCAATGTCCCAGATTTTCCACATCCCCTCCAACAATCATCATTATTTTTTCCTGTCATCTTAGCCAATCTGACAGGTGTGTAGTGGTATCTTAAGAG…													37							38
297	RetroSeq	solo-L1	YES	2	84140695		+	CAMKMT	CAMKMT		2	84140696		-	CAMKMT	CAMKMT				MEINFO=LINE1,84140695,84140696,NA;NOT_VALIDATED;SVTYPE=INS
298	MSG	solo-L1	YES	2	91793115	91793217	+	NRXN1	NRXN1		2	91793121	91793119	-	NRXN1	NRXN1		255	PASS	ABHet=0.3103;ABHetMulti=0.3103,0.6897;ABHom=0.9999;ABHomMulti=0.9999,-1;AC=1;AF=0.002475;AN=404;CR=0;CRal=0,0;CRalt=0;END=91793118;LEFT_SVINSSEQ=AACAGTTATCCAGGGGCGGAGCCAAGATGGCGGAGAAGACACACGCGACTTTCTAAGCTCTTCTCTTACCCTC;MMal=23543,37;MMalt=0.132143;MQ=60;MQSal=45446400,57600;MQalt=45;MQsquared=49330800;MaxAAS=27;MaxAASR=0.3103;MaxAltPP=27;NHet=1;NHomAlt=0;NHomRef=201;NUM_MERGED_SVS=1;PASS_AC=1;PAS…	AACAGTTATCCAGGGGCGGAGCCAAGATGGCGGAGAAGACACACGCGACTTTCTAAGCTCTTCTCTTACCCTC	AAAAAAAAAAAAAAAAAAAAAAAAAAAAAAAAAAAAAAAAAAAAAAAAAAAAAAAAAAAAAAAAAAA	Non-templated sequence insertion	46	AAAAAAAAAAAAAAAAAAAAAAGAAAAAAAAAAAAAAAAAAAAAAA		0/84	0/48	0/78	0/93	0/72	0/83	0/62	0/87	0/80	0/86	0/81	0/88	0/77	0/85	0/69	0/75	0/76	0/66	0/69	0/106	0/68	0/101	0/83
299	MSG, RetroSeq	solo-L1	YES	2	97040899	97039452	+	SPTBN1	SPTBN1		2	97040905	97040912	-	SPTBN1	SPTBN1		402	PASS	ABHet=0.283;ABHetMulti=0.283,0.717;ABHom=1;ABHomMulti=1,-1;AC=2;AF=0.00495;AN=404;CR=0;CRal=0,0;CRalt=0;END=97040902;LEFT_SVINSSEQ=CCATCCTTTCTTTTTTTTTTTTTTTTTTTTTTTTTTTTTTTAAAATTGCCATTTTTATTTTATTTTATTTTATTTTTTTTTTTTTTATTTTTATTTTT;MMal=19273,45;MMalt=0.15;MQ=60;MQSal=44812800,54000;MQalt=42;MQsquared=48186820;MaxAAS=17;MaxAASR=0.3036;MaxAltPP=17;NHet=2;NHomAlt=0;NHomRef=200;NUM_MERGED_SVS=2;PASS_A…	CCATCCTTTCTTTTTTTTTTTTTTTTTTTTTTTTTTTTTTTAAAATTGCCATTTTTATTTTATTTTATTTTATTTTTTTTTTTTTTATTTTTATTTTT	AGAGGGTAAGAGAAGAGCTTAGAAAGTCGCGTGTGTCTTCTCCGCCATCTTGGCTCCGCCT	Blunt-end fusion	0	-	97039651(51)--AAAATAAAAATTCAGATATTTATATGAACTGAAACAAACTGAAGTAAT--97041207(207); 97039599(650)--ATTACTTCAGTTTGTTTCAGTTCATATAAATCTTCTCTGAATTTTTATTTT--97041157(208)	0/98	0/64	13/50	17/56	0/69	0/81	0/86	0/83	0/59	0/76	0/77	0/69	0/88	0/89	0/91	0/92	0/87	0/61	0/89	0/82	0/88	0/91	0/80
300	RetroSeq	solo-L1	YES	2	103592209		+				2	103592210		-						MEINFO=LINE1,103592209,103592210,NA;NOT_VALIDATED;SVTYPE=INS																							17
301	SvABA	3' transduction	YES	2	103822809	103822810	-				3	124854668	124854669	-				32	PASS	DISC_MAPQ=60;EVDNC=DSCRD;IMPRECISE;MAPQ=60;MATEID=384789507:1;MATENM=-1;NM=-1;NUMPARTS=0;SCTG=2:103822809(-)-3:124854668(-)__2_103815528_103840528D;SPAN=-1;SVTYPE=BND			Non-templated sequence insertion	45	TTTTTTTTTTTTTTTTTTTTTATTTTTTTTTTTTTTTTTTTTTTT	103822810] TTTTTTTTTTTTTTTTTTTTT [124854669; 103822810] TTTTTTTTTTTTTTTTTTTTTTTATTTTTTTTTTTTTTTTTTTTTTT [124854669	0	0	0	0	0	0	0	0	0	0	0	0	0	0	0	0	0	0	0	14	0	0	0
302	RetroSeq	solo-L1	YES	2	107707834	107707189	+	PELI1	PELI1		2	107707835	107707835	-	PELI1	PELI1				MEINFO=LINE1,107707834,107707835,NA;NOT_VALIDATED;SVTYPE=INS			Microhomology	1	A	107706950] AA [107707835; 107706950] A [107707835; 107706951(51)--TTTTTTTTTTTTTTTTTTTTTGCTCT--107707187(87); 107706930(50)--AAAAAAAAAAAAAAAAAAAA--107707167(87); 107707161(87)--AGAGCAAAAAAAAAAAAAAAAAAAAA--107706925(51)
303	MSG	solo-L1	NO	2	108707518	108707522	+				2	108707524	108708069	-				687	PASS	ABHet=0.239;ABHetMulti=0.239,0.761;ABHom=0.9985;ABHomMulti=0.9985,-1;AC=4;AF=0.009901;AN=404;CR=0;CRal=0,0;CRalt=0;END=108707521;LEFT_SVINSSEQ=CTATGATAAGCCTTTTTTTTTTTTTTTTTTTTTTTTTTTTTTTTTTTTTTTTTTTTTTTTTTTTTTTTTT;MMal=18791,103;MMalt=0.133766;MQ=60;MQSal=40172400,129600;MQalt=41;MQsquared=45644210;MaxAAS=18;MaxAASR=0.2727;MaxAltPP=18;NHet=4;NHomAlt=0;NHomRef=198;NUM_MERGED_SVS=4;PASS_AC=4;PASS_A…	CTATGATAAGCCTTTTTTTTTTTTTTTTTTTTTTTTTTTTTTTTTTTTTTTTTTTTTTTTTTTTTTTTTT	ACAACTCCACCAACAATGAATCAATGTCCCAGTTTTCCCACATCCCCTCCAACAATCA	Non-templated sequence insertion	25	TGATTGTTGGAGGGGATGTGGGAAA		0/91	0/67	0/66	0/72	0/66	0/67	0/87	0/69	0/78	0/72	0/80	0/62	0/73	0/94	0/76	0/80	0/63	0/70	0/75	0/82	0/61	0/84	0/57
304	RetroSeq	solo-L1	YES	2	115680162		+	RASSF2	RASSF2		2	115680163		-	RASSF2	RASSF2				MEINFO=LINE1,115680162,115680163,NA;NOT_VALIDATED;SVTYPE=INS																			10
305	RetroSeq	solo-L1	YES	2	131484186		+	PSD3	ENSSHAG00000030296		2	131484187		-	PSD3	ENSSHAG00000030296				MEINFO=LINE1,131484186,131484187,NA;NOT_VALIDATED;SVTYPE=INS																							12
306	MSG, RetroSeq	solo-L1	YES	2	142666013		+	LOC116421439			2	142666019		-	LOC116421439			1437	PASS	ABHet=0.2263;ABHetMulti=0.2263,0.7737;ABHom=0.9981;ABHomMulti=0.9981,-1;AC=10;AF=0.02475;AN=404;CR=0;CRal=0,0;CRalt=0;END=142666016;LEFT_SVINSSEQ=AACAATTACTATTTTGTTTTTTTTTTTTTTTTTTTTTTTTTTTTTTTTTTTTTTTTTTTTTTTTTTTTTTTTTTTTTTTTTTTTTT;MMal=18620,226;MMalt=0.143949;MQ=60;MQSal=40532400,345600;MQalt=47;MQsquared=48621600;MaxAAS=20;MaxAASR=0.2985;MaxAltPP=20;NHet=10;NHomAlt=0;NHomRef=192;NUM_MERGED_SV…	AACAATTACTATTTTGTTTTTTTTTTTTTTTTTTTTTTTTTTTTTTTTTTTTTTTTTTTTTTTTTTTTTTTTTTTTTTTTTTTTTT	CTTTATCAGAACCTTTGACTGTAAAAATATTTTCCCAGTTTATTGCTTCCCTTCTAATCTT					0/75	0/61	0/70	0/103	0/70	0/72	0/76	0/67	0/71	0/78	0/89	0/70	0/69	0/84	0/79	0/82	0/66	0/56	0/82	0/68	0/69	0/67	0/86
307	RetroSeq	solo-L1	YES	2	143281377	143280451	+				2	143281378	143280425	-						MEINFO=LINE1,143281377,143281378,NA;NOT_VALIDATED;SVTYPE=INS			Microhomology	26	ATATATATATATATATATATATATAT	143280421(47)--TATATATATATATATATATATATATA--143280447(47); 143279983][143280447; 143279957(83)--ACACACACACACACACACACACACAC--143280396(422); 143279983] TATATATATATATATATATATATATA [143279983
308	SvABA	3' transduction	YES	2	147875947	147875830	+				2	266007611	266007828	+	CTDSPL2	CTDSPL2		46	PASS	DISC_MAPQ=60;EVDNC=DSCRD;IMPRECISE;MAPQ=60;MATEID=844957812:1;MATENM=-1;NM=-1;NUMPARTS=0;SCTG=2:147875947(+)-2:266007611(+)__2_265982472_266007472D;SPAN=118131664;SVTYPE=BND			Non-templated sequence insertion	20	AAAAAAAAAAAAAAAAAAAA	147875830] AAAAAAAAAAAAAAAAAAAAGAAAAAAAAAAAAAAAAAAAAAAAAA [266007828	0	0	0	0	0	0	0	0	0	0	0	0	0	0	0	0	0	0	0	0	0	0	0
309	MSG, RetroSeq	solo-L1	NO	2	150020904		+	RALGAPA2	RALGAPA2		2	150020910		-	RALGAPA2	RALGAPA2		1548	PASS	ABHet=0.2538;ABHetMulti=0.2538,0.7462;ABHom=0.9972;ABHomMulti=0.9972,-1;AC=9;AF=0.02239;AN=402;CR=0;CRal=0,0;CRalt=0;END=150020907;LEFT_SVINSSEQ=TCAAGGGTAGTTTTTTTTTTTTTTTTTTTTTTTTTTTTTTTTTTTTTTTTTTTTTTTTTTTTTTTTTTTTTTTTTTT;MMal=19508,289;MMalt=0.177301;MQ=60;MQSal=40852800,345600;MQalt=46;MQsquared=46918800;MaxAAS=20;MaxAASR=0.38;MaxAltPP=20;NHet=9;NHomAlt=0;NHomRef=192;NUM_MERGED_SVS=1;PASS_AC=8…	TCAAGGGTAGTTTTTTTTTTTTTTTTTTTTTTTTTTTTTTTTTTTTTTTTTTTTTTTTTTTTTTTTTTTTTTTTTTT	TTTTGGCTGCTTGTAAAATTTTTTCCTTTATCTGATAGTTCTGAAATTTTGCCACAATATTC					0/90	0/78	0/80	0/123	0/93	0/84	0/86	0/73	0/59	0/55	0/81	0/94	0/71	0/81	0/69	0/78	0/49	0/71	0/60	0/79	0/57	0/109	0/77
310	MSG	solo-L1	YES	2	152978928	152978949	+				2	152978934	152978932	-				459	PASS	ABHet=0.288;ABHetMulti=0.288,0.712;ABHom=1;ABHomMulti=1,-1;AC=2;AF=0.00495;AN=404;CR=0;CRal=0,0;CRalt=0;END=152978931;LEFT_SVINSSEQ=GAAATTAATATAGCAGAAGTGAAATGAGCAGGACCAGGAGATCATTATATACTTCAACAACAATACTAGATGATGACCAGTCCTGATG;MMal=18295,31;MMalt=0.0861111;MQ=60;MQSal=38404182,96422;MQalt=52;MQsquared=44379559;MaxAAS=20;MaxAASR=0.3077;MaxAltPP=20;NHet=2;NHomAlt=0;NHomRef=200;NUM_MERGED_SVS=1;PASS_AC=2;…	GAAATTAATATAGCAGAAGTGAAATGAGCAGGACCAGGAGATCATTATATACTTCAACAACAATACTAGATGATGACCAGTCCTGATG	AAAAAAAAAAAAAAAAAAAAAAAAAAAAAAAAAAAAAAAAAAAAAAAAAAAAAAAAAAAAAAA	Non-templated sequence insertion	522	GTGAAATGAGCAGGACCAGGAGATCATTATATACTTCAACAACAATACTAGATGATGACCAGTCCTGATGGATCAGGCCATCCTCAGCAATGAGATCAACCAAATCATTTCTAATGGAGCAGTAATGAACTGAACTAGCTATACCCAGAAAAAGAACTCTGGGAGATGACTAAAAACCACTACATTGAATTCCCAGTCCCTATATTTATGCACACCTGCATCTTTGATTTCCTTCACAAGCTAATTGTACAATAATTCAGAGTCTGATTCTTTTTGTACAGCAAAATAATGTTGTGGTCATGTATATTTATTGTGTATCTAAGTTATATTTTAATATATTTAACATCTACTGGTCATCCTGCCATTTAGGGGAGGGGGTGGAGGGGGTGGGGTAAGAGG…		0/75	0/77	16/60	20/65	0/59	0/63	0/79	0/61	0/48	0/71	0/87	0/82	0/85	0/72	0/77	0/84	0/62	0/46	0/51	0/64	0/82	0/71	0/61
311	MSG, RetroSeq	solo-L1	YES	2	155321726		+	MACROD2			2	155321732		-	MACROD2			255	PASS	ABHet=0.2824;ABHetMulti=0.2824,0.7176;ABHom=1;ABHomMulti=1,-1;AC=1;AF=0.002488;AN=402;CR=0;CRal=0,0;CRalt=0;END=155321729;LEFT_SVINSSEQ=AGAAAGAAGGGTTTATTTTGGAGAGTAGTTTGGAACTATGCTCAAAAAGTTATCAAACTGTGCATACCCTTTGATCCAGCAG;MMal=36577,18;MMalt=0.075;MQ=60;MQSal=41893200,86400;MQalt=60;MQsquared=47088000;MaxAAS=24;MaxAASR=0.2824;MaxAltPP=24;NHet=1;NHomAlt=0;NHomRef=200;NUM_MERGED_SVS=1;PASS_AC=1;PASS_A…	AGAAAGAAGGGTTTATTTTGGAGAGTAGTTTGGAACTATGCTCAAAAAGTTATCAAACTGTGCATACCCTTTGATCCAGCAG	AAAAAAAAAAAAAAAAAAAAAAAAAAAAAAAAAAAAAAAAAAAAAAAAAAAAAAAAAAAAA					0/99	0/74	0/75	24/85	0/61	0/62	0/88	0/69	0/64	0/66	0/77	0/86	0/75	0/80	0/69	0/68	0/63	0/72	0/63	0/69	0/62	0/107	0/74
312	MSG, RetroSeq	solo-L1	YES	2	156578816	156578835	+	MACROD2			2	156578822	156578820	-	MACROD2			378	PASS	ABHet=0.2636;ABHetMulti=0.2636,0.7364;ABHom=0.9994;ABHomMulti=0.9994,-1;AC=2;AF=0.004975;AN=402;CR=0;CRal=0,0;CRalt=0;END=156578819;LEFT_SVINSSEQ=ATGTGTTAAAGTTTTATTTTTTTTTTTTTTTTTTTTTTTTTTTTTTTTTTTTTTTTTTTTTTTTTTTTTTTTTTTTGTCTTTTTTTTATTTGTT;MMal=19185,31;MMalt=0.0756098;MQ=60;MQSal=43671600,97200;MQalt=49;MQsquared=49532400;MaxAAS=21;MaxAASR=0.3182;MaxAltPP=21;NHet=2;NHomAlt=0;NHomRef=199;NUM_MER…	ATGTGTTAAAGTTTTATTTTTTTTTTTTTTTTTTTTTTTTTTTTTTTTTTTTTTTTTTTTTTTTTTTTTTTTTTTTGTCTTTTTTTTATTTGTT	ATTCGTGCACATACAGGTCCCTTTCCCTTCTTTATAATCTCTTTGGGATATAATCCCAGTAGT	Non-templated sequence insertion	755	TTTTTTTTTTTTTTTTTTTTTTTTTATTTAATAGCCTTTAATTTACAGGATATATATACATGGGTAACTTTACAGCATCAACAATTGCCAAACCTCTTGTTCCAATTTTTCACCTCTTACCCCACCCCCCCCCCACCCCCTCCCCTAAATGGCAGGATGACCAGTAGATGTTAAATATATTAAAATATAACTTAGATACACAATAAGTATCCATGACCACAACATTATTTTGCTGTACAAAAAGAATCAGACTCTGAATTATTGTACAATTAGCTTGTGAAGGAAATCAAAGATGCAGGTGTGCATAAATATAGGGACTGGGAATTCAATGTAGTGGTTTTTAGTCATCTCCCAGAGTTCTTTTTCTGGGTATAGCTAGTTCAGTTCATTACTGCTCCA…	156578835] TTTTTTTTTTTTTTTTTTTTTTTTTGTTTTTTTTTTTTTTTTTTTTTTTTTATTTAATAGCCTTTAATTTACAGGATATATATACATGGGTAACTTTACAGCATCAACAATTGCCAAACCTCTTGTTCCAATTTTTCACCTCTTACCCCACCCCCCCCCCACCCCCTCCCCTAAATGGCAGGATGACCAGTAGATGTTAAATATATTAAAATATAACTTAGATACACAATAAGTATCCATGACCACAACATTATTTTGCTGTACAAAAAGAATCAGACTCTGAATTATTGTACAATTAGCTTGTGAAGGAAATCAAAGATGCAGGTGTGCATAAATATAGGGACTGGGAATTCAATGTAGTGGTTTTTAGTCATCTCCCAGAGTTCTT…	0/85	0/88	0/79	0/94	0/72	0/76	0/67	0/66	0/63	0/73	0/66	0/76	0/98	2/80	21/66	4/64	13/63	0/77	0/73	0/62	0/67	0/80	0/92
313	RetroSeq	solo-L1	YES	2	159003431	159003945	+				2	159003435	159003435	-						MEINFO=LINE1,159003431,159003435,NA;NOT_VALIDATED;SVTYPE=INS			Non-templated sequence insertion	23	AAAAAAAAAAAAAAAAAAAAAAA	159003945] AAAAAAAAAAAAAAAAAAAA [159003436; 159003945] AAAAAAAAAAAAAAAAAAAAAAA [159003440			35	28
314	MSG, RetroSeq	solo-L1	YES	2	160805216	160805235	+				2	160805222	160805220	-				132	PASS	ABHet=0.1974;ABHetMulti=0.1974,0.8026;ABHom=1;ABHomMulti=1,-1;AC=1;AF=0.002475;AN=404;CR=0;CRal=0,0;CRalt=0;END=160805219;LEFT_SVINSSEQ=AAGAGATCTGTGTAGCCGAACTGATGCTAAGTGAAATGAGCAGGACCAGGAGATCATTATATACTTCAACAACAATACTAGATGATG;MMal=22893,58;MMalt=0.386667;MQ=60;MQSal=41799600,31482;MQalt=46;MQsquared=47385882;MaxAAS=15;MaxAASR=0.1974;MaxAltPP=15;NHet=1;NHomAlt=0;NHomRef=201;NUM_MERGED_SVS=1;PASS_AC=…	AAGAGATCTGTGTAGCCGAACTGATGCTAAGTGAAATGAGCAGGACCAGGAGATCATTATATACTTCAACAACAATACTAGATGATG	CTATTAAATAAAAAAAAAAAAAAAAAAAAAAAAAAAAAAAAAAAAAA	Non-templated sequence insertion	525	CGAACTGATGCTAAGTGAAATGAGCAGGACCAGGAGATCATTATATACTTCAACAACAATACTAGATGATGACCAGTCCTGATGGATCAGGCCATCCTCAGCAACGAGATCAACCAAATCATTTCTAATGGAGCAGTAATGAACTGAACTAGCTATACCCAGAAAAAGAACTCTGGGAGATGACTAAAAACCACTACATTGAATTCCCAGTCCCTATATTTATGCACACCTGCATCTTTGATTTCCTTCACAAGCTAATTGTACAATAATTCAGAGTCTGATTCTTTTTGTACAGCAAAATAATGTTGTGGTCATGGATACTTATTGTGTATCTAAGTTATATTTTAATATATTTAACATCTACTGGTCATCCTGCCATTTAGGGGAGGGGGTGGGGGG…		0/101	0/72	0/82	0/73	0/65	0/81	0/81	0/80	0/53	0/82	0/82	0/72	0/82	0/89	0/87	0/68	0/77	0/45	0/86	0/79	0/89	0/71	0/66
315	RetroSeq	solo-L1	YES	2	167500636		+	FERMT1	FERMT1		2	167500637		-	FERMT1	FERMT1				MEINFO=LINE1,167500636,167500637,NA;NOT_VALIDATED;SVTYPE=INS
316	RetroSeq	solo-L1	YES	2	170303368	170302792	+	MCPH1	ENSSHAG00000000818		2	170303369	170303377	-	MCPH1	ENSSHAG00000000818				MEINFO=LINE1,170303368,170303369,NA;NOT_VALIDATED;SVTYPE=INS			Blunt-end fusion	0	-	170302792] AA [170303377																18
317	RetroSeq	solo-L1	YES	2	173604718	173603783	+	CSMD1	CSMD1		2	173604719	173603807	-	CSMD1	CSMD1				MEINFO=LINE1,173604718,173604719,NA;NOT_VALIDATED;SVTYPE=INS			Microhomology	24	TATATATATATATATATATATATA	173603806(806)--TATATATATATATATATATATATATA--173603780(806)
318	RetroSeq	solo-L1	YES	2	174409907	174409756	+	CSMD1	CSMD1		2	174409908	174410479	-	CSMD1	CSMD1				MEINFO=LINE1,174409907,174409908,NA;NOT_VALIDATED;SVTYPE=INS			Microhomology	99	AGGCAATTGGGGTTAAATGACTTGTCCAGGGTCACACAGCTAGAAGTGTTAAGTGTCTGAGATCAGATTTGAACTCAGGTCATCCTGACTTCAGGGCTG																		8
319	MSG, RetroSeq	solo-L1	YES	2	184502531	184501230	+				2	184502537	184503243	-				417	PASS	ABHet=0.297;ABHetMulti=0.297,0.703;ABHom=0.9996;ABHomMulti=0.9996,-1;AC=2;AF=0.00495;AN=404;CR=0;CRal=0,0;CRalt=0;END=184502534;LEFT_SVINSSEQ=TGTATTATATCTTCTTTTTTTTTTTTTTTTTTTTTTTTTTTTTTTTTTTTTTTTTTTTTTTTTTTT;MMal=20448,83;MMalt=0.244118;MQ=60;MQSal=39895200,93600;MQalt=52;MQsquared=45014400;MaxAAS=15;MaxAASR=0.3191;MaxAltPP=15;NHet=2;NHomAlt=0;NHomRef=200;NUM_MERGED_SVS=2;PASS_AC=2;PASS_AN=404;P…	TGTATTATATCTTCTTTTTTTTTTTTTTTTTTTTTTTTTTTTTTTTTTTTTTTTTTTTTTTTTTTT	ATTGGTAACGAGGGTAAGAGAAGAGCTTAGAAAGTCGCGTGTGTCTTCTCCGCCATCTTGGCTCCACCCCCC	Microhomology	28	TGCTTTTACATAGGTATGGGCACACACA	184501201(29)--TGTGTGTGCCCATACCTATGTAAAAGCA--184503270(70)	0/91	3/56	15/47	15/54	0/75	0/56	0/78	0/78	0/57	0/76	0/66	0/72	0/91	0/89	0/69	0/63	0/53	0/79	0/80	0/72	0/66	0/71	0/84
320	SvABA, RetroSeq	3' transduction	YES	2	185439928	185439930	-				4	4355138	4355082	+				77	PASS	DISC_MAPQ=36;EVDNC=DSCRD;IMPRECISE;MAPQ=36;MATEID=907139541:1;MATENM=-1;NM=-1;NUMPARTS=0;SCTG=2:185439928(-)-4:4355138(+)__2_185423108_185448108D;SPAN=-1;SVTYPE=BND			Non-templated sequence insertion	22	TTTTTTTTTTTTTTTTTTTTTT	185439930] TTTTTTTTTTTTTTTTTTTTTTT [4355082	0	0	0	0	21	20	28	6	14	6	25	21	0	0	0	0	0	0	0	0	0	0	0
321	MSG	solo-L1	YES	2	192726388		+				2	192726394		-				255	PASS	ABHet=0.4271;ABHetMulti=0.4271,0.5729;ABHom=1;ABHomMulti=1,-1;AC=1;AF=0.002475;AN=404;CR=0;CRal=0,0;CRalt=0;END=192726391;LEFT_SVINSSEQ=CCTCCTGATCATTTCTTTTTTTTTTTTTTTTTTTTTTTTTTTTTTTTTTTTTTTTTTTTTTTTTTTTTTTTTTTTTTTT;MMal=18866,145;MMalt=0.353659;MQ=60;MQSal=37770535,162000;MQalt=63;MQsquared=43331227;MaxAAS=41;MaxAASR=0.4271;MaxAltPP=41;NHet=1;NHomAlt=0;NHomRef=201;NUM_MERGED_SVS=1;PASS_AC=1;PASS…	CCTCCTGATCATTTCTTTTTTTTTTTTTTTTTTTTTTTTTTTTTTTTTTTTTTTTTTTTTTTTTTTTTTTTTTTTTTTT	TGATAAAGAGGGTAAGAGAAGAGCTTAGAAAGTCGCGTGTGTCTTCTCCGCCATCTTGGCTCCGCCC					0/80	0/78	0/54	0/72	0/83	0/69	0/79	0/75	0/61	0/68	0/80	0/71	0/80	0/92	0/68	0/83	0/73	0/61	0/69	0/81	0/87	0/94	0/59
322	MSG, RetroSeq	solo-L1	YES	2	194474318	194474334	+		MBOAT2		2	194474324	194474322	-		MBOAT2		153	PASS	ABHet=0.2453;ABHetMulti=0.2453,0.7547;ABHom=1;ABHomMulti=1,-1;AC=1;AF=0.002475;AN=404;CR=0;CRal=0,0;CRalt=0;END=194474321;LEFT_SVINSSEQ=AGAAGTGGAGGTGTAGGGGATGTGGGAAAACTGGGACATTGATTCATTGTTGGTGGAGTTGTGAACGAATCCAACCA;MMal=24459,25;MMalt=0.192308;MQ=60;MQSal=41464800,46800;MQalt=60;MQsquared=45234000;MaxAAS=13;MaxAASR=0.2453;MaxAltPP=13;NHet=1;NHomAlt=0;NHomRef=201;NUM_MERGED_SVS=1;PASS_AC=1;PASS_AN=…	AGAAGTGGAGGTGTAGGGGATGTGGGAAAACTGGGACATTGATTCATTGTTGGTGGAGTTGTGAACGAATCCAACCA	AAAAAAAAAAAAAAAAAAAAAAAAAAAAAAAAAAAAAAAAAAAAAAAA	Non-templated sequence insertion	889	TAGGGGATGTGGGAAAACTGGGACATTGATTCATTGTTGGTGGAGTTGTGAACGAATCCAACCATTTTGGAGAGTAGTTTGGATCTATGCTCAAAAAGTTATCAAACTGTGCATACCCTTTGATCCAGCAGTGTTACTACTGGGATTATATCCCAAAGAGATTATAAAGAAGGGAAAGGGACCTGTATGTGCACGAATGTTTGTGGCAGCCCTTTTTGTAGTGGCTAGAAACTGGAAACTGAATGGATGTCCATCAGTTGGAGAATGGCTGAATAAATTGTGGTATATGAAAATTATGGAATATTACTGTTCTGTAAGAAATGACCAACAGGATGATTTCAGAAAGGCCTGGAGAGACTTACACGAACTGATGCTAAGTGAAATGAGCAGGACCAGGAG…		0/98	0/67	0/68	0/76	0/85	0/77	0/84	0/49	0/62	0/64	0/86	0/79	0/75	0/86	0/73	0/55	0/61	0/47	0/76	0/70	0/78	0/93	0/80
323	MSG	solo-L1	YES	2	196555149		+	GALNT14	ENSSHAG00000009991		2	196555155		-	GALNT14	ENSSHAG00000009991		705	PASS	ABHet=0.3061;ABHetMulti=0.3061,0.6939;ABHom=1;ABHomMulti=1,-1;AC=3;AF=0.007463;AN=402;CR=0;CRal=0,0;CRalt=0;END=196555152;LEFT_SVINSSEQ=CTTCTAATTTATTTGTTTTTTTTTTTTTTTTTTTTTTTTTTTTTTTTTTTTTTTTTTTTTTTTTTTTTTTTTT;MMal=18919,58;MMalt=0.0966667;MQ=60;MQSal=40045912,90000;MQalt=39;MQsquared=45564109;MaxAAS=26;MaxAASR=0.36;MaxAltPP=26;NHet=3;NHomAlt=0;NHomRef=198;NUM_MERGED_SVS=1;PASS_AC=3;PASS_AN=402;P…	CTTCTAATTTATTTGTTTTTTTTTTTTTTTTTTTTTTTTTTTTTTTTTTTTTTTTTTTTTTTTTTTTTTTTTT	TAATATTGATAAAGAGGGTAAGAGAAGAGCTTAGAAAGACGCGTGTGTCTTCTCCGCCATCTTGGCTCC					0/94	0/70	0/75	0/76	0/59	0/68	0/63	0/72	0/61	0/57	0/81	0/71	0/83	0/87	0/57	0/72	0/71	0/57	16/63	26/83	18/50	0/87	0/62
324	RetroSeq	solo-L1	NO	2	198487545	198486734	+	TTC27	TTC27		2	198487592	198486993	-	TTC27	TTC27				MEINFO=LINE1,198487545,198487592,NA;NOT_VALIDATED;SVTYPE=INS			Non-templated sequence insertion	251	CGTTTTTAGCAGATTCTGGGGTTTTGAGAATAAATTTTAAGTTGCTCACCTCTTTGACTTTAAGTTGCTCGACTAAATTGACTTGGTCTATTGTGTAAAAACCTAATTTATGTGATTAAAAGCCTTCTGAGGGAAACTGCCAAAGTGGCAAACAACAAACAAACTGCTATCTCTGGGTTTTTCCAAGCTTTTCGGGTTTGTGGAATCTAGCGGCTAGGGAGGTATTCCTGGTTGATCTGAATTCTTCTGGA	198485817(817)--AAATAAATTAAGGCGATTTCTCAAGGCAAAAGCAGAAAGGAATTTTTTAAGGGTATCTCCTTCCCCACATAAGCAGAGAGGCAAGAGGCAAGGTCCAGTTAACCAACAAGAATTATATAGGCGCCTGGGCAAACACTCTAAATTGACTGGATTTTTACCCTGATTAGCCAGGACAAATGACCTCACATTCTAAGAAATAAATGAGGAAAACTTTCAACCCAACCACATCTTCAGGATTACTAAATTACCTTATATGAGAGTTTCAATGCAAAGGTGGCCCCAACTTAGTCTCACAAAGAAAAGGTACCACTCCTTGTAAACCATATGATTTCTGGAAAAAGAAACTGGGGCACAATTGACCCTCATTCAATCTTTAGAACACA…
325	RetroSeq	solo-L1	YES	2	209354733		+				2	209354734		-						MEINFO=LINE1,209354733,209354734,NA;NOT_VALIDATED;SVTYPE=INS																9
326	RetroSeq	solo-L1	YES	2	212875078		+	BABAM2	BABAM2		2	212875079		-	BABAM2	BABAM2				MEINFO=LINE1,212875078,212875079,NA;NOT_VALIDATED;SVTYPE=INS
327	MSG	3' transduction	YES	2	214929080	214928375	-	OTOF	OTOF		3	34825372	34825381	-	TBL1XR1	TBL1XR1	YES	33	LowQD	ABHet=0.2796;ABHetMulti=0.2796,0.7204;ABHom=0.9999;ABHomMulti=0.9999,-1;AC=1;AF=0.002475;AN=404;CR=0;CRal=0,0;CRalt=0;END=34825372;MMal=23515,625;MMalt=2.31481;MQ=60;MQSal=46771200,97200;MQalt=60;MQsquared=47300400;MaxAAS=26;MaxAASR=0.2796;NHet=1;NHomAlt=0;NHomRef=201;NUM_MERGED_SVS=3;PASS_AC=0;PASS_AN=402;PASS_ratio=0.995;QD=3.3;QDalt=3.3;RefLen=1;SB=0.5101;SBAlt=0.4444;SBF=6629,12;SBF1=3414,12;…			Non-templated sequence insertion	210	TGTTTTGGTCATGTATACTTATTGTGTATCTAAGTTATATTTTAATATATTTAACATCTACTGGTCATCCTGCCATTTAGGGGAGGGGGGGGGGTAAGAGGGGAAAAATTGGAACAAGAGGTTTGGCAATTGTTAATGCTGTAAAGTTACCCATGTATATATCCTGTAAATTAAAGGCTATTAAATAAAAAAAAAAAAAAAAAAAAAAAA	214929085] GAAAAAAAAAAAAAAAAAAAAAGAAAAGCAAAAAAAAAAAAAAAAAAAAAAAATGAAAAAAAAAAAAAAAAAAAAAAAAGGAAAAACAAAAAAAAAAAAAAAAAAATTATTCTCAAAACAAAAAACACAACAAAAAAAAAAAAAAAAAAAAAACAAAAAAACAAAAAAAAAAAAAAAAAAAAAAAAGAAATACCCAGAAGAGGTGTGATTTGGATTGAAGATCCAGAAAACATTCACGAACTGAATGGAACTAAAAAAATCTAGAACAAATGTTCTCTGGATTGGAGATCGTAAAAATAATCTAGAACCCAATGCGAACAGAAATGCGTCGAAAAGGTTTGATTTCTTTTTTTTTTTTTTTTTTTTCTTTTCCTTTTTTTTTTTTTTT…	0/81	0/77	0/60	0/66	0/64	0/80	0/80	0/69	0/73	0/67	0/80	0/81	0/99	0/80	0/79	0/76	0/78	0/60	0/83	0/85	0/76	0/80	0/72
328	MSG	3' transduction	NO	2	214929084	214929619	-	OTOF	OTOF		3	361786327	361786319	+	SC5D	ENSSHAG00000029985		255	PASS	ABHet=0.3295;ABHetMulti=0.3295,0.6705;ABHom=0.9936;ABHomMulti=0.9936,-1;AC=1;AF=0.002475;AN=404;CR=0;CRal=0,0;CRalt=0;END=361786327;MMal=22150,334;MMalt=0.300901;MQ=60;MQSal=45961200,399600;MQalt=60;MQsquared=46720800;MaxAAS=29;MaxAASR=0.3295;NHet=1;NHomAlt=0;NHomRef=201;NUM_MERGED_SVS=8;PASS_AC=1;PASS_AN=404;PASS_ratio=1;QD=25;QDalt=25;RefLen=1;SB=0.525;SBAlt=0.4595;SBF=6710,51;SBF1=3458,51;SBF2…			Non-templated sequence insertion	642	GATCCATTTGTTTGAGCATTTATGAGCAGACTGTTATATTTATACCATTATTATTTCTTTTTTTTTTTTTTTTTTTTTTTTTATTTAATAGCCTTTAATTTACAGGATATATACATGGGTAACTTTACAGCATTAACAATTGCCAAACCTCTTGTTCCAATTTTTCCCCTCTTACCCCCCCCCCTCCCCTAAATGGCAGGATGACCAGTAGATGTTAAATATATTAAAATATAACTTAGATACACAATAAGTATACATGACCAAACCGTTATTTTGCTGTACAAAAAGAATCGGACTCTGAAATATTGTACAATTAGCCTGTGAAGGAAATAAAAAATGCAGGCAGGCAAAAATATAGGGATTGGGAATTCAATGTAATGGTTTTTAGTCATCCCCCAG…	214929619] GATCCATTTGTTTGAGCATTTATGAGCAGACTGTTATATTTATACCATTATTATTTCTTTTTTTTTTTTTTTTTTTTTTTTTATTTAATAGCCTTTAATTTACAGGATATATACATGGGTAACTTTACAGCATTAACAATTGCCAAACCTCTTGTTCCAATTTTTCCCCTCTTACCCCCCCCCCTCCCCTAAATGGCAGGATGACCAGTAGATGTTAAATATATTAAAATATAACTTAGATACACAATAAGTATACATGACCAAACCGTTATTTTGCTGTACAAAAAGAATCAGACTCTGAATTATTGTACAATTAGCTTGTGAAGGAAATCAAAAATGCAGGTGTGCATAAATATAGGGATTGGGAATTCAATGTAATGGTTTTTAG…	0/102	0/68	0/80	0/76	0/79	0/76	0/88	0/83	0/65	0/72	0/82	0/105	0/92	0/89	0/62	0/72	0/78	0/84	0/93	0/80	0/95	0/89	0/74
329	RetroSeq	solo-L1	YES	2	219471228		+	OGDH	OGDH		2	219471229		-	OGDH	OGDH				MEINFO=LINE1,219471228,219471229,NA;NOT_VALIDATED;SVTYPE=INS
330	RetroSeq	solo-L1	YES	2	219631309		+	NPC1L1	NPC1L1		2	219631310		-	NPC1L1	NPC1L1				MEINFO=LINE1,219631309,219631310,NA;NOT_VALIDATED;SVTYPE=INS
331	RetroSeq	solo-L1	YES	2	219686154		+	NUDCD3	NUDCD3		2	219686155		-	NUDCD3	NUDCD3				MEINFO=LINE1,219686154,219686155,NA;NOT_VALIDATED;SVTYPE=INS
332	RetroSeq	solo-L1	YES	2	224425396	224425413	+	LOC116421511			2	224425397	224425399	-	LOC116421511					MEINFO=LINE1,224425396,224425397,NA;NOT_VALIDATED;SVTYPE=INS			Non-templated sequence insertion	334	CTAAAAACCATTACATTGAATTCCCAATCCCTATATTTATGCATACCTGCATTTTTGATTTCCTTCACAAGCTAATTGTACAATAATTCAGAGTCTGATTCTTTTTGTACAGCAAAATAATGTTTTGGTCATGTATACTTATTATGTATCTAAGTTATATTTTAATATATTTAACATCTACTGGTCATCCTGCCATTTAGGGGAGGGGGTGGGGGGGTAAGAGGTGAAAAATTGGAACAAGAGGTTTGGCAATTGTTAATGCTGTAAAGTTACCCATGTATATATCCTGTAAATAAAAGGCTATTAAATTTAAAAAAAAAAAAAAAAAAAAAAA					22
333	MSG, RetroSeq	solo-L1	YES	2	226686056		+	KCNG1	KCNG1		2	226686062		-	KCNG1	KCNG1		93	PASS	ABHet=0.2041;ABHetMulti=0.2041,0.7959;ABHom=1;ABHomMulti=1,-1;AC=1;AF=0.002475;AN=404;CR=0;CRal=0,0;CRalt=0;END=226686059;LEFT_SVINSSEQ=TCAAATGGCAAGAATTTCTTTTTTTTTTTTTTTTTTTTTTTTTTTTTTTTTTTTTTTTTTTTTTTTTTTTTTTTTTTTTTTTTTT;MMal=20321,12;MMalt=0.12;MQ=60;MQSal=41047200,36000;MQalt=60;MQsquared=45867600;MaxAAS=10;MaxAASR=0.2041;MaxAltPP=10;NHet=1;NHomAlt=0;NHomRef=201;NUM_MERGED_SVS=1;PASS_AC=1;PASS…	TCAAATGGCAAGAATTTCTTTTTTTTTTTTTTTTTTTTTTTTTTTTTTTTTTTTTTTTTTTTTTTTTTTTTTTTTTTTTTTTTTT	TAAAGAGGGTAAGAGAAGAGCTTAGAAAGACGCGTGTGTCTTCTCCGCCATCTTGGCTCCGCCCCC					0/90	0/57	0/60	0/74	0/70	0/76	0/76	0/63	0/72	10/49	0/76	0/87	0/101	0/92	0/98	0/49	0/76	0/52	0/80	0/73	0/66	0/76	0/79
334	RetroSeq	solo-L1	YES	2	231593192		+				2	231593193		-						MEINFO=LINE1,231593192,231593193,NA;NOT_VALIDATED;SVTYPE=INS
335	MSG, RetroSeq	solo-L1	YES	2	232115075	232115093	+	LOC111718583	ENSSHAG00000028803		2	232115081	232115079	-	LOC111718583	ENSSHAG00000028803		1713	PASS	ABHet=0.2642;ABHetMulti=0.2642,0.7358;ABHom=0.9982;ABHomMulti=0.9982,-1;AC=12;AF=0.0297;AN=404;CR=0;CRal=0,0;CRalt=0;END=232115078;LEFT_SVINSSEQ=GCAGCACTCTAATCTTTTTTTTTTTTTTTTTTTTTTTTTTTTTTTTTTTTTTTTTTTTTTTTTTTTTTTTTTTTTTTTTTTTTTTTT;MMal=20401,370;MMalt=0.164444;MQ=60;MQSal=41194800,680400;MQalt=55;MQsquared=47473200;MaxAAS=60;MaxAASR=0.5882;MaxAltPP=60;NHet=12;NHomAlt=0;NHomRef=190;NUM_MERGED_SV…	GCAGCACTCTAATCTTTTTTTTTTTTTTTTTTTTTTTTTTTTTTTTTTTTTTTTTTTTTTTTTTTTTTTTTTTTTTTTTTTTTTTTT	GAGTTCTTTTGCTGGGTATAGCTAGTTCAGTTCATTACTGCTCCATTAGAAATGATTTGGTTGATCTCGT	Non-templated sequence insertion	469	TTTTTTTTTTTTTTTTTTTTTTTTGTTTTTTTTTTTTTTTTTTTTTTTTTATTTTTTTTTTTTTTTTTTTTTTTTATTTAATAGCCTTTAATTTACAGGATATATATACATGGGTAACTTTACAGCATTAACAATTGCCAAACCTCTTGTTCCAATTTTTCACCTCTTACCCCCCCCCCACCCCCTCCCCTAAATGGCAGGATGACCAGTAGATGTTAAATATATTAAAATATAACTTAGATACACAATAAGTATACATGACCACAACATTATTTTGCTGTACAAAAAGAATCAGACTCTGAATTATTGTACAATTAGCTTGTGAAGGAAATCAAAGATGCAGGTGTGCATAAATATAGGGACTGGGAATTCAATGTAGTGGTTTTTAGTCATCTCCCA…	232115093] TTTTTTTTTTTTTTTTTTTTTTTTATTTTTTTTTTTTTTTTTTTTTTTTATTTAATAGCCTTTAATTTACAGGATATATATACATGGGTAACTTTACAGCATTAACAATTGCCAAACCTCTTGTTCCAATTTTTCACCTCTTACCCCCCCCCCACCCCCTCCCCTAAATGGCAGGATGACCAGTAGATGTTAAATATATTAAAATATAACTTAGATACACAATAAGTATACATGACCACAACATTATTTTGCTGTACAAAAAGAATCAGACTCTGAATTATTGTACAATTAGCTTGTGAAGGAAATCAAAGATGCAGGTGTGCATAAATATAGGGACTGGGAATTCAATGTAGTGGTTTTTAGTCATCTCCCAGAGTTCTTTTTCTGG…	0/81	0/68	0/77	0/92	0/66	0/91	0/81	0/50	0/61	0/81	0/104	0/79	0/101	0/67	0/82	0/85	0/105	0/53	0/67	0/94	0/74	0/89	0/79
336	RetroSeq	solo-L1	YES	2	234778123	234778109	+				2	234778124	234778094	-						MEINFO=LINE1,234778123,234778124,NA;NOT_VALIDATED;SVTYPE=INS			Non-templated sequence insertion	315	TTTTTTTTTTTTTTTTTTTTTTTATTTAATAGCCTTTAATTTACAGGATATATACATGGGTAACTTTACAGCATTAACAATTGCCAAACCTCTTGTTCCAATTTTTCACCTCTTACCCCCCCCCCCACCCCCTCCCCTAAATGGCAGGATGACCAGTAGATGTTAAATATATTAAAATATAACTTAGATACACAATAAGTATACATGACCAAAACATTATTTTGCTGTACAAAAAGAATCAGACTCTGAATTATTGTACAATTAGCTTGTGAAGGAAATCAAAGATGCAGGTGTGCATAAATATAGGGACTGGGA																		12
337	RetroSeq	solo-L1	YES	2	236310271	236311536	+	LOC100929883	ENSSHAG00000012601		2	236310272	236311562	-	LOC100929883	ENSSHAG00000012601				MEINFO=LINE1,236310271,236310272,NA;NOT_VALIDATED;SVTYPE=INS			Microhomology	26	ATATATATATATATATATATATATAT	236311575(75)--ATATACATATATATATATATATATATATATATGTATAT--236311537(75)																10
338	RetroSeq	solo-L1	NO	2	238095916		+				2	238096151		-						MEINFO=LINE1,238095916,238096151,NA;NOT_VALIDATED;SVTYPE=INS							13	5
339	MSG, RetroSeq	solo-L1	NO	2	238143611		+				2	238143673		-				930	PASS	ABHet=0.2913;ABHetMulti=0.2913,0.7087;ABHom=0.9999;ABHomMulti=0.9999,-1;AC=4;AF=0.009901;AN=404;CR=0;CRal=0,0;CRalt=0;END=238143670;LEFT_SVINSSEQ=CTCAACTTTATGGCAATAAATTTGATAACCTAAGTGAAATGGATGACTACCTCCAAAAATATAGACTTCCCAG;MMal=25380,170;MMalt=0.226667;MQ=60;MQSal=29610000,424800;MQalt=75;MQsquared=30459600;MaxAAS=23;MaxAASR=0.3061;MaxAltPP=23;NHet=4;NHomAlt=0;NHomRef=198;NUM_MERGED_SVS=4;PASS_AC=4;…	CTCAACTTTATGGCAATAAATTTGATAACCTAAGTGAAATGGATGACTACCTCCAAAAATATAGACTTCCCAG	AAAAAAAAAAAAAAAAAAAAAAAAAAAAAAAAAAAAAAAAAAAAAAAAAAAAAAAAAAAAAAAAAAAAATACAGCATATTGCTCTGATTCATGGATCTCTTAGCATTCTT					0/59	0/52	0/54	0/52	0/50	0/52	0/54	0/66	0/31	0/58	0/46	0/50	0/88	0/77	0/65	0/62	0/42	0/48	0/42	0/56	0/55	0/51	0/30
340	MSG	3' transduction	YES	2	238195509	238195138	+	LOC116421113			6	179457489	179457503	-	SGCZ	SGCZ		1978	PASS	ABHet=0.2425;ABHetMulti=0.2425,0.7575;ABHom=0.9948;ABHomMulti=0.9948,-1;AC=16;AF=0.0396;AN=404;CR=0;CRal=0,0;CRalt=0;END=179457489;MMal=24674,634;MMalt=0.193293;MQ=60;MQSal=45172800,1180800;MQalt=60;MQsquared=46774800;MaxAAS=28;MaxAASR=0.4375;NHet=16;NHomAlt=0;NHomRef=186;NUM_MERGED_SVS=68;PASS_AC=15;PASS_AN=396;PASS_ratio=0.9802;QD=12.33;QDalt=12.33;RefLen=1;SB=0.5073;SBAlt=0.7317;SBF=6292,240;S…			Non-templated sequence insertion	483	AAAAAAAAAATAAAAATAAACTCCTCTGAAGTAGCAACCAGTAGCCAGTCAGAGGAGATAAGGTTCTTCCACAGATTATGGGCTTGCTCTGAAGGATCTAGTGTCTTCAGATGGCAAGTTGCTGATCTCTCATGAGTGGAGGATTAAGGTATGCCTAATGGTAATGATCTGCTAGAGGAATGTAGCTTGATTGATCTGGATCCATGGAGTTAATGTCTATGTATGCCAACATTATATGTCTTATGTAATATATACATATTATGTATTATGTACTATTATGAGTTATATTAGTTTAAGATATGCATGTACTCATTAATGTTTAATAACATATTATATTAATGTATTTAGTAATATATTAGTATGTATATAGTTATATGATAGACTATAAATGTATGCTCT…	238195138] AAAAAAAAAATAAAAATAAACTCCTCTGAAGTAGCAACCAGTAGCCAGTCAGAGGAGATAAGGTTCTTCCACAGATTATGGGCTTGCTCTGAAGGATCTAGTGTCTTCAGATGGCAAGTTGCTGATCTCTCATGAGTGGAGGATTAAGGTATGCCTAATGGTAATGATCTGCTAGAGGAATGTAGCTTGATTGATCTGGATCCATGGAGTTAATGTCTATGTATGCCAACATTATATGTCTTATGTAATATATACATATTATGTATTATGTACTATTATGAGTTATATTAGTTTAAGATATGCATGTACTCATTAATGTTTAATAACATATTATATTAATGTATTTAGTAATATATTAGTATGTATATAGTTATATGATAGACTATAA…	25/105	6/52	14/77	20/77	9/45	11/82	19/60	16/71	14/66	10/81	22/80	16/76	6/86	5/93	13/50	11/65	13/47	15/74	28/64	18/82	14/62	7/100	12/87
341	RetroSeq	solo-L1	YES	2	244075585	244075557	+		ENSSHAG00000008158		2	244075586	244075506	-		ENSSHAG00000008158				MEINFO=LINE1,244075585,244075586,NA;NOT_VALIDATED;SVTYPE=INS			Microhomology	29	CCTCCCTCCTTCCCTCCCTCCCTCCCTCC															62
342	MSG, RetroSeq	solo-L1	YES	2	244923132		+	LOC116421531			2	244923138		-	LOC116421531			216	PASS	ABHet=0.2857;ABHetMulti=0.2857,0.7143;ABHom=1;ABHomMulti=1,-1;AC=1;AF=0.002475;AN=404;CR=0;CRal=0,0;CRalt=0;END=244923135;LEFT_SVINSSEQ=AGAAATTATTCAACTGAATTCTCAGATGAAGAAATTGAAACTATTTCTAGTCATATGAAAAGATGCTCCAAGTCATTATTAATCAGAGA;MMal=15712,0;MMalt=0;MQ=60;MQSal=35863200,61200;MQalt=62;MQsquared=40384800;MaxAAS=16;MaxAASR=0.2857;MaxAltPP=16;NHet=1;NHomAlt=0;NHomRef=201;NUM_MERGED_SVS=1;PASS_AC=1;PASS…	AGAAATTATTCAACTGAATTCTCAGATGAAGAAATTGAAACTATTTCTAGTCATATGAAAAGATGCTCCAAGTCATTATTAATCAGAGA	AAAAAAAAAAAAAAAAAAAAAAAAAAAAAAAAAAAAAAAAAAAAAAAAAAAAAAAAAAAAAAAAAAAA					0/118	0/73	0/69	0/75	0/67	0/85	0/96	0/89	0/51	0/78	0/63	0/87	0/83	0/78	0/89	0/82	0/69	0/64	0/75	0/82	0/64	0/71	0/71
343	RetroSeq	solo-L1	YES	2	246648861	246649962	+	LOC100933452	ENSSHAG00000032303		2	246648862	246650100	-	LOC100933452	ENSSHAG00000032303				MEINFO=LINE1,246648861,246648862,NA;NOT_VALIDATED;SVTYPE=INS			Blunt-end fusion	0	-
344	MSG, RetroSeq	solo-L1	YES	2	252324679	252324699	+	SLC12A6	SLC12A6		2	252324685	252324314	-	SLC12A6	SLC12A6		1749	PASS	ABHet=0.2463;ABHetMulti=0.2463,0.7537;ABHom=0.9989;ABHomMulti=0.9989,-1;AC=12;AF=0.0297;AN=404;CR=0;CRal=0,0;CRalt=0;END=252324682;LEFT_SVINSSEQ=TAGTTATTATATTCTTTTTTTTTTTTTTTTTTTTTTTTTTTTTTTTTTTTTTTTTTTTTTTTTTTTTTTTTTTTTTTTTTTTTTT;MMal=18402,441;MMalt=0.209005;MQ=60;MQSal=32370409,525600;MQalt=50;MQsquared=38497609;MaxAAS=40;MaxAASR=0.4494;MaxAltPP=40;NHet=12;NHomAlt=0;NHomRef=190;NUM_MERGED_SVS=…	TAGTTATTATATTCTTTTTTTTTTTTTTTTTTTTTTTTTTTTTTTTTTTTTTTTTTTTTTTTTTTTTTTTTTTTTTTTTTTTTTT	AAGGGCTGCCACAAACATTCGTGCACATACAGGTCCCTTTCCCTTCTTTATAATCTCTTTGGGATA	Non-templated sequence insertion	453	TTTTTTTTTTTTTTTTTTTTTTATTTAATAGCCTTTAATTTACAGGATATATACATGGGTAACTTTACAGCATTAACAATTGCCAAACCTCTTGTTCCAATTTTTCACCTTTTACCCCCCCCCACCCCCTCCCCTAAATGGCAGGATGACCAGTAGATGTTAAATATATTAAAATATAACTTAGATACACAATAAGTATACATGACCAAAACATTATTTTGCTGTACAAAAAGAATCAGACTCTGAATTATTGTACAATTAGCTTGTGAAGGAAATCAAAGATGCAGGTGTGCATAAATATAGGGACTGGGAATTCAATGTAATGGTTTTTAGTCATCTCCCAGAGTTCTTTTTCTGGGTATAGCTAGTTCAGTTCATTACTGCTCCATTAGAAATGAT…		0/88	0/61	0/79	0/77	0/64	0/91	0/57	0/63	0/45	0/58	0/90	0/74	0/92	0/71	0/63	0/55	0/58	0/61	0/51	0/81	0/67	0/84	0/68
345	RetroSeq	solo-L1	YES	2	253258226		+	RYR3	RYR3		2	253258227		-	RYR3	RYR3				MEINFO=LINE1,253258226,253258227,NA;NOT_VALIDATED;SVTYPE=INS																18
346	RetroSeq	solo-L1	YES	2	255123490		+	DPH6	ZNF770		2	255123491		-	DPH6	ZNF770				MEINFO=LINE1,255123490,255123491,NA;NOT_VALIDATED;SVTYPE=INS																							20
347	RetroSeq	solo-L1	YES	2	261828198		+	RAD51	ENSSHAG00000026184		2	261828199		-	RAD51	ENSSHAG00000026184				MEINFO=LINE1,261828198,261828199,NA;NOT_VALIDATED;SVTYPE=INS										31
348	MSG, RetroSeq	solo-L1	YES	2	266007809		+	CTDSPL2	CTDSPL2		2	266007815		-	CTDSPL2	CTDSPL2		255	PASS	ABHet=0.3778;ABHetMulti=0.3778,0.6222;ABHom=0.9999;ABHomMulti=0.9999,-1;AC=1;AF=0.002488;AN=402;CR=0;CRal=0,0;CRalt=0;END=266007812;LEFT_SVINSSEQ=CATGATCTCTACTTTGTTTTTTTTTTTTTTTTTTTTTTTTTTTTTTTTTTTTTTTTTTTTTTTTTTTTTTTTTTTTTTTTTTTTTTTTT;MMal=16582,32;MMalt=0.177778;MQ=60;MQSal=32979600,32400;MQalt=42;MQsquared=36571401;MaxAAS=17;MaxAASR=0.3778;MaxAltPP=17;NHet=1;NHomAlt=0;NHomRef=200;NUM_MERGED_SV…	CATGATCTCTACTTTGTTTTTTTTTTTTTTTTTTTTTTTTTTTTTTTTTTTTTTTTTTTTTTTTTTTTTTTTTTTTTTTTTTTTTTTTT	AGGGTAAGAGAAGAGCTTAGAAAGACGCGTGTGTCTTCTCCGCCATCTTGGCTCCGCCCC					0/97	0/61	0/62	0/79	0/94	0/72	0/71	0/60	0/41	0/78	0/81	0/77	0/105	0/70	0/72	0/63	0/81	0/59	0/77	0/69	0/84	0/69	0/59
349	RetroSeq	solo-L1	YES	2	270079334		+				2	270079335		-						MEINFO=LINE1,270079334,270079335,NA;NOT_VALIDATED;SVTYPE=INS							13
350	MSG	solo-L1	YES	2	274038351		+				2	274038357		-				2745	PASS	ABHet=0.2735;ABHetMulti=0.2735,0.7265;ABHom=0.9993;ABHomMulti=0.9993,-1;AC=15;AF=0.03713;AN=404;CR=0;CRal=0,0;CRalt=0;END=274038354;LEFT_SVINSSEQ=CAAAGTTAATAAAATCAGGGCGGAGCCAAGATGGCGGAGAAGACACACGCGTCTTTCTAAGCTCTTCTCTTACCCTCTTTATCAATATTA;MMal=22069,502;MMalt=0.170169;MQ=60;MQSal=41392800,945506;MQalt=57;MQsquared=48341531;MaxAAS=58;MaxAASR=0.5088;MaxAltPP=58;NHet=15;NHomAlt=0;NHomRef=187;NUM_MERGE…	CAAAGTTAATAAAATCAGGGCGGAGCCAAGATGGCGGAGAAGACACACGCGTCTTTCTAAGCTCTTCTCTTACCCTCTTTATCAATATTA	AAAAAAAAAAAAAAAAAAAAAAAAAAAAAAAAAAAAAAAAAAAAAAAAAAAAAAAAAAAAAAAAAAAAAAAAA					0/103	0/55	0/62	0/85	0/88	0/64	0/80	0/82	0/62	0/69	0/70	0/83	0/95	0/84	0/88	0/78	0/68	0/59	0/62	0/90	0/80	0/105	0/56
351	MSG	solo-L1	YES	2	274511837		+				2	274511843		-				696	PASS	ABHet=0.3155;ABHetMulti=0.3155,0.6845;ABHom=1;ABHomMulti=1,-1;AC=3;AF=0.007426;AN=404;CR=0;CRal=0,0;CRalt=0;END=274511840;LEFT_SVINSSEQ=AAAATAACTAAGTCTAGGGGTGGAGCCAAGATGGCGGAGAAGACACACGCGACTTTCTAAGCTCTTCTCTTACCCTCGTTACCAATATT;MMal=24908,82;MMalt=0.154717;MQ=60;MQSal=36003600,169200;MQalt=57;MQsquared=41734800;MaxAAS=21;MaxAASR=0.3559;MaxAltPP=21;NHet=3;NHomAlt=0;NHomRef=199;NUM_MERGED_SVS=1;PASS_…	AAAATAACTAAGTCTAGGGGTGGAGCCAAGATGGCGGAGAAGACACACGCGACTTTCTAAGCTCTTCTCTTACCCTCGTTACCAATATT	AAAAAAAAAAAAAAAAAAAAAAAAAAAAAAAAAAAAAAAAAAAAAAAAAAAAAAAAAAAAAAAAAAAAAAA					0/72	0/65	0/73	0/62	0/58	0/54	0/61	0/61	0/43	0/51	0/77	0/76	0/81	0/94	0/51	0/59	0/69	0/56	15/48	17/61	21/59	0/94	0/59
352	RetroSeq	solo-L1	YES	2	275463414		+				2	275463877		-						MEINFO=LINE1,275463414,275463877,NA;NOT_VALIDATED;SVTYPE=INS
353	RetroSeq	solo-L1	YES	2	275531080	275529924	+				2	275531081	275532616	-						MEINFO=LINE1,275531080,275531081,NA;NOT_VALIDATED;SVTYPE=INS			Microhomology	219	TTTACTTTGAAGAATTCTAAGTCAGTCAGAAGAATAAAAAAAATGAAACGAAACAAAATCAAAACCAAAACGCTTTTTACAAAAATGACTTGAACTTCTTCAAGTTTGGGCATAATTAAATATTTCAGTGGGCTATAAATATTCCTTCACCTGATACTTATTTGTGTTTTTTAGAATCTGAGCACACTCTGTTTGTATTGGAATCAAAAACTACAGAGC
354	RetroSeq	solo-L1	NO	2	279434948	279434951	+				2	279435587	279434957	-						MEINFO=LINE1,279434948,279435587,NA;NOT_VALIDATED;SVTYPE=INS			Microhomology	5	ATTCT								57					22
355	RetroSeq	solo-L1	YES	2	283478174		+	ASB2	ASB2		2	283478175		-	ASB2	ASB2				MEINFO=LINE1,283478174,283478175,NA;NOT_VALIDATED;SVTYPE=INS																9
356	RetroSeq	solo-L1	NO	2	288646400	288646426	+				2	288646414	288646410	-						MEINFO=LINE1,288646400,288646414,NA;NOT_VALIDATED;SVTYPE=INS			Non-templated sequence insertion	565	AAGAAATGACCAACAGGATGATTTCAGAAAGGCCTGGAGAGACTTACACGAACTGATGCTGAGTGAAATGAGCAGGACCAGGAGATCATTATATACTTCAACAACAATACTAGATGATGACCAGTTCTGATGGATCAGGCCATCCTCAGCAACAAGATCAACCAAATCATTTCTAATGGAGCAGTAATGAACTGAACCAGCTATACCCAGAAAAAGAACTCTGGGGGATGACTAAAAACCATTACATTGAATTCCCAATCCCTATATTTATGCACACCTGCATTTTTGATTTCCTTCACAAGCTAATTGTACAATAATTCAGAGTCTGATTCTTTTTGTACAGCAAAATAATGTTTTGGTCATGTATACTTATTATGTATCTAAGTTATATTTTAATAT…															10		13
357	RetroSeq	solo-L1	NO	2	291372771	291372913	+				2	291374561	291374552	-						MEINFO=LINE1,291372771,291374561,NA;NOT_VALIDATED;SVTYPE=INS			Blunt-end fusion	0	-														55
358	RetroSeq	solo-L1	NO	2	299009370	299009568	+				2	299009375	299009594	-						MEINFO=LINE1,299009370,299009375,NA;NOT_VALIDATED;SVTYPE=INS			Microhomology	26	ATATATATATATATATATATATATAT	299009609(609)--ATATATATATATATATATATATATAT--299009583(609)														9		16	14
359	RetroSeq	solo-L1	NO	2	299404230		+	NRXN3	NRXN3		2	299404264		-	NRXN3	NRXN3				MEINFO=LINE1,299404230,299404264,NA;NOT_VALIDATED;SVTYPE=INS																				12		4	16
360	RetroSeq	solo-L1	YES	2	299743083		+	NRXN3	NRXN3		2	299743084		-	NRXN3	NRXN3				MEINFO=LINE1,299743083,299743084,NA;NOT_VALIDATED;SVTYPE=INS
361	RetroSeq	solo-L1	YES	2	300220646		+	NRXN3	NRXN3		2	300220647		-	NRXN3	NRXN3				MEINFO=LINE1,300220646,300220647,NA;NOT_VALIDATED;SVTYPE=INS
362	RetroSeq	solo-L1	YES	2	300322611		+	NRXN3	NRXN3		2	300322822		-	NRXN3	NRXN3				MEINFO=LINE1,300322611,300322822,NA;NOT_VALIDATED;SVTYPE=INS													31
363	RetroSeq	solo-L1	YES	2	305717557		+	AREL1	AREL1		2	305717558		-	AREL1	AREL1				MEINFO=LINE1,305717557,305717558,NA;NOT_VALIDATED;SVTYPE=INS																							12
364	MSG, RetroSeq	solo-L1	YES	2	306147590		+				2	306147596		-				3054	PASS	ABHet=0.2578;ABHetMulti=0.2578,0.7422;ABHom=0.999;ABHomMulti=0.999,-1;AC=19;AF=0.04703;AN=404;CR=0;CRal=0,0;CRalt=0;END=306147593;LEFT_SVINSSEQ=AATTTCCTGTGTTCATTACTGTTTGATAAAAATTGCTGGGAAAATTGGAAACTAATATGGCAGAAACTAGGCATTGATCC;MMal=21049,368;MMalt=0.130496;MQ=60;MQSal=37591200,1051200;MQalt=61;MQsquared=44341200;MaxAAS=25;MaxAASR=0.3607;MaxAltPP=25;NHet=19;NHomAlt=0;NHomRef=183;NUM_MERGED_SVS=7;PAS…	AATTTCCTGTGTTCATTACTGTTTGATAAAAATTGCTGGGAAAATTGGAAACTAATATGGCAGAAACTAGGCATTGATCC	AAAAAAAAAAAAAAAAAAAAAAAAAAAAAAAAAAAAAAAAAAAAAAAAAAAAA					15/64	16/47	11/41	25/72	13/51	11/51	22/61	12/36	12/45	9/58	13/59	23/69	11/69	1/70	3/51	17/74	9/41	10/45	10/56	18/70	15/46	2/68	4/52
365	MSG, RetroSeq	solo-L1	NO	2	306387391	306387395	+	VSX2	VSX2		2	306387397	306387395	-	VSX2	VSX2		678	PASS	ABHet=0.2931;ABHetMulti=0.2931,0.7069;ABHom=0.9999;ABHomMulti=0.9999,-1;AC=3;AF=0.007426;AN=404;CR=0;CRal=0,0;CRalt=0;END=306387394;LEFT_SVINSSEQ=ACAAAAACATTTTCTTTTTTTTTTTTTTTTTTTTTTTTTTTTTTTTTTTTTTTTTTTTTTTTTTTTTTTTTTTTTTATTTTTTT;MMal=24420,184;MMalt=0.353846;MQ=60;MQSal=38138400,111600;MQalt=46;MQsquared=42703200;MaxAAS=21;MaxAASR=0.3043;MaxAltPP=21;NHet=3;NHomAlt=0;NHomRef=199;NUM_MERGED_SVS=1…	ACAAAAACATTTTCTTTTTTTTTTTTTTTTTTTTTTTTTTTTTTTTTTTTTTTTTTTTTTTTTTTTTTTTTTTTTTATTTTTTT	AGCCACTACAAAAAGGGCTGCCACAAACATTCGTGCACATACTGGTCCCTTTCCCTTCT	Non-templated sequence insertion	1438	AGAAGGGAAAGGGACCAGTATGTGCACGAATGTTTGTGGCAGCCCTTTTTGTAGTGGCTAGAAACTGGAAACTGAATGGATGTCCATCAGTTGGAGAATGGCTGAATAAATTGTGGTATATGAAAATTATGGAATATTACTGTTCTGTAAGAAATGACCAACAGGATGATTTCAGAAAGGCCTGGAGAGACTTACACGAACTGATGCTGAGTGAAATGAGCAGGACCAGGAGATCATTATATACTTCAACAACAATACTAGATGATGACTAGTCCTGATGGATCAGGCCATCCTCAGCAACAAGATCAACCAAATCATTTCTAATGGAGCAGTAATGAACTGAACTAACTATACCCAGAAAAAGAACTCTGGGAGATGACTAAAAACCATTACATTGAA…	306387407] TTTTTTTTTTTTTTTTTTTTTATTTATTTAATAGCCTATAATTTACAGGATATATACATGGGTAACTTTACAGCATTAACAATTGCCAAACCTCTTGTTCCAATTTTTCACCTCTTACCCCCCCCCACCCCCTCCCCTAAATGGCAGGATGACCAGTAGATGTTAAATATATTAAAATATAACTTAGATACACAATAAGTATACATGACCAAAACATTATTTTGCTGTACAAAAAGAATCAGACTCTGAATTATTGTACAATTAGCTTGTGAAGGAAATCAAAGATGCAGGTGTGCATAAATATAGGGACTGGGAATTCAATGTAATGGTTTTTAGTCATCTCCCAGAGTTCTTTTTCTGGGTATAGTTAGTTCAGTTCATTACTGCT…	0/79	0/64	0/68	0/66	0/64	0/78	0/55	0/64	0/49	0/55	0/67	0/78	0/82	0/91	0/62	0/71	0/61	0/50	14/46	16/53	21/75	0/70	1/60
366	RetroSeq	solo-L1	NO	2	307696343	307696356	+	PSEN1	PSEN1		2	307696479	307696339	-	PSEN1	PSEN1				MEINFO=LINE1,307696343,307696479,NA;NOT_VALIDATED;SVTYPE=INS			Non-templated sequence insertion	10	GGATATGGAT															17		45
367	MSG, RetroSeq	solo-L1	NO	2	312751664	312751197	+	PELI2	PELI2		2	312751670	312751681	-	PELI2	PELI2		2451	PASS	ABHet=0.2953;ABHetMulti=0.2953,0.7047;ABHom=0.9989;ABHomMulti=0.9989,-1;AC=12;AF=0.0297;AN=404;CR=0;CRal=0,0;CRalt=0;END=312751667;LEFT_SVINSSEQ=AAACTTTTTTTCTAATACCAAGATAAGGTCAAAATGGGTTCATGACCTAGGCATAAAGAATGAAATTATTAATAAATTAGAGGAACATA;MMal=22390,563;MMalt=0.238559;MQ=60;MQSal=38157482,993600;MQalt=65;MQsquared=43899363;MaxAAS=27;MaxAASR=0.4107;MaxAltPP=27;NHet=12;NHomAlt=0;NHomRef=190;NUM_MERGED_…	AAACTTTTTTTCTAATACCAAGATAAGGTCAAAATGGGTTCATGACCTAGGCATAAAGAATGAAATTATTAATAAATTAGAGGAACATA	AAAAAAAAAAAAAAAAAAAAAAAAAAAAAAAAAAAAAAAAAAAAAAAAAAAAAAAAAAAAAAAAAAAAAAA	Non-templated sequence insertion	1042	GAATCATCTATACCCAGAGAGAGAACCATGGGAACAGAGAGGAACACAGTATAGCATTCTCACTCTCTCTGTTATTATTTTCTTGCATTGTGCTTCTTTTTTTCTCATATTTTTTTCTTTCTCTTCTTCTTGATCTGATTTTTCTTGTGCAACTGGATGGGTGTGTGAATATGTATACACATATTGGATCTGGCATGTATTTCAGCATATTTGGCATCTATTGGACTGCCCGCCGGGTAAGGGAGGTGATGGGGGGAAGAAGAGGAAAATATGTGGCAGGGGGTTATGCAAGGGTCAATGTTGGAAAAATTACCCATGCATATGCTTTGTGAATAAAAAGCTTTAATTAAAAAAAATCTCTTTGGGATATAAACCAGTAGTAACACTGCTGGGTCAAAG…	312751681] ATACCAAGATAAGGTCAAAATGGGTTCATGACCTAGGCATAAAGAATGAAATTATTAATAAATTAGAGGAACATAGGATAGTTTACCTCTCAGACCTGTGGAAGGGGAAGGTTTTTATGACCAAAGCAGAACTAGAGATCATTACTGATCACAAAATAGAAAATTTCGATTATACCAAACTGAAAAGTTTTTGTACAAACAAAACTAATGCAGACAAGATTAGAAGGGAAGCAATAAACTGGGAAAATATTTTTACAGTCAAAGGTTCTGATAAAGGCCTCATTTCCAAAATATATAGAGAATTAACTCTAATTTATAAAAAATCAAGCCATTCTCCAATTGAAAAATGGTCAAAGGATATGAACAGACAATTCTCAGATGAAGAAAT…	0/102	0/56	0/49	0/89	0/73	0/69	0/91	0/68	0/51	0/77	0/67	0/66	0/88	0/86	0/64	0/56	0/60	0/66	0/76	0/65	0/72	0/92	0/55
368	RetroSeq	solo-L1	YES	2	314534231		+		SLC35F4		2	314534232		-		SLC35F4				MEINFO=LINE1,314534231,314534232,NA;NOT_VALIDATED;SVTYPE=INS
369	RetroSeq	solo-L1	NO	2	315491938		+				2	315492367		-						MEINFO=LINE1,315491938,315492367,NA;NOT_VALIDATED;SVTYPE=INS
370	MSG, RetroSeq	solo-L1	NO	2	318659565	318659582	+	PRKCH	ENSSHAG00000010229		2	318659571	318659569	-	PRKCH	ENSSHAG00000010229		186	PASS	ABHet=0.2586;ABHetMulti=0.2586,0.7414;ABHom=0.9987;ABHomMulti=0.9987,-1;AC=2;AF=0.00495;AN=404;CR=0;CRal=0,0;CRalt=0;END=318659568;LEFT_SVINSSEQ=AAAAATGTGTTTGGCATCTACTGGTCATCCTGCCATTTAGGGGAGGGGGTGGGGGGGTAAGAGGTGAAAAATTG;MMal=29404,396;MMalt=1.72174;MQ=60;MQSal=21852000,104400;MQalt=67;MQsquared=22741200;MaxAAS=8;MaxAASR=0.3077;MaxAltPP=8;NHet=2;NHomAlt=0;NHomRef=200;NUM_MERGED_SVS=1;PASS_AC=2;PAS…	AAAAATGTGTTTGGCATCTACTGGTCATCCTGCCATTTAGGGGAGGGGGTGGGGGGGTAAGAGGTGAAAAATTG	TGAAATAAAGGCATTGGCATGGTACTTGAAAAAAAAAAAAAAAAAAA	Non-templated sequence insertion	298	CATCTACTGGTCATCCTGCCATTTAGGGGAGGGGGTGGGGGGGTAAGAGGTGAAAAATTGGAACAAGAGGTTTGGCAATTGTTAATGCTGTAAAGTTACCCATGTATATATCCTGTAAATAAAAGGCTATTAAATTTAAAAAAAAAAAAAAAAAAAAAAAAATAAAATTCTTAACAGTTAAAGAAAAAAAGGCATGGGAAGGGGCCTTAAAAAAAAAAAAAAAAAAAAAAAATTTAAATTCCTAAAAGTTAATGAAATAAAGGCATTGGCATGGTACTTGAAAAAAAAAAAAAAAAAA	318659582] CATCTACTGGTCATCCTGCCATTTAGGGGAGGGGGTGGGGGGGTAAGAGGTGAAAAATTGGAACAAGAGGTTTGGCAATTGTTAATGCTGTAAAGTTACCCATGTATATATCCTGTAAATAAAAGGCTATTAAATTTAAAAAAAAAAAAAAAAAAAAAAAAATTTAAATTCCTAAAAGTTAATGAAATAAAGGCATTGGCATGGTACTTGAAAAAAAAAAAAAAAAAAA [318659569	0/56	0/38	0/54	0/34	0/39	0/44	0/52	0/42	0/34	0/51	0/58	0/45	0/55	1/30	0/34	1/33	1/26	0/35	8/26	7/32	5/47	0/37	0/32
371	RetroSeq	solo-L1	YES	2	325913539		+	MPP5	MPP5		2	325913540		-	MPP5	MPP5				MEINFO=LINE1,325913539,325913540,NA;NOT_VALIDATED;SVTYPE=INS
372	MSG, RetroSeq	solo-L1	YES	2	328935158	328935162	+	CCDC177-E2	CCDC177-E2		2	328935164	328935349	-	CCDC177-E2	CCDC177-E2		408	PASS	ABHet=0.3738;ABHetMulti=0.3738,0.6262;ABHom=1;ABHomMulti=1,-1;AC=2;AF=0.00495;AN=404;CR=0;CRal=0,0;CRalt=0;END=328935161;LEFT_SVINSSEQ=TAAAATTTCTAGTAGAGGGGGTGGAGCCAAGATGGCGGAGAAGACACACGCGACTTTCTAAGCTCTTCTCTTACCCTCGTTACCAA;MMal=22777,81;MMalt=0.2025;MQ=60;MQSal=36241200,144000;MQalt=60;MQsquared=40042800;MaxAAS=28;MaxAASR=0.4516;MaxAltPP=28;NHet=2;NHomAlt=0;NHomRef=200;NUM_MERGED_SVS=2;PASS_AC=2;P…	TAAAATTTCTAGTAGAGGGGGTGGAGCCAAGATGGCGGAGAAGACACACGCGACTTTCTAAGCTCTTCTCTTACCCTCGTTACCAA	AAAAAAAAAAAAAAAAAAAAAAAAAAAAAAAAAAAAAAAAAAAAAA	Non-templated sequence insertion	38	TTTTTTTTTTTTTTTTTTTTTTTTTCTTTCGCGCGGTG	328935162] TTTTTTTTTTTTTTTTTTTTTTTTTCTTTCGCGCGGTGTGGGGGGGGG [328935350; 328935162] TTTTTTTTTTTTTTTTTTTTTTTTTCTTTCGCGCGGTGTGGGGGGGGGGGGGGGGGGGGGGGAGAGGGGGGG [328935350; 328935162] TTTTTTTTTTTTTTTTTTTTTTTTTCTTTCGCGCGGTGTG [328935350; 328935162] TTTTTTTTTTTTTTTTTTTTTTTTTCTTTCGCGCGGTGT [328935352; 328935162] TTTTTTTTTTTTTTTTTTTTTTTTTCTTTCGCGCGGTGTGGGGGGGGGGGGGGGGGGGGGGGGAGGGGGGGGGGGGGGGGGGGGGGGAGA [3…	0/78	0/37	28/62	12/45	0/37	0/80	0/76	0/41	0/54	0/46	0/60	0/63	0/64	0/100	0/82	0/75	0/60	0/50	0/50	0/62	0/81	0/67	0/62
373	RetroSeq	solo-L1	YES	2	339734327		+	MAP4K5	ENSSHAG00000000774		2	339734328		-	MAP4K5	ENSSHAG00000000774				MEINFO=LINE1,339734327,339734328,NA;NOT_VALIDATED;SVTYPE=INS															15
374	MSG, RetroSeq	solo-L1	YES	2	340464622	340464642	+	SAMD4A	SAMD4A		2	340464628	340464626	-	SAMD4A	SAMD4A		600	PASS	ABHet=0.2552;ABHetMulti=0.2552,0.7448;ABHom=1;ABHomMulti=1,-1;AC=3;AF=0.007426;AN=404;CR=0;CRal=0,0;CRalt=0;END=340464625;LEFT_SVINSSEQ=TAAAAATTATCCCAGGGATCAGGACCAGGAGATCATTATATACTTCAACAACAATACTAGATGATGACTAGT;MMal=16592,44;MMalt=0.0897959;MQ=60;MQSal=39185046,166005;MQalt=58;MQsquared=45791451;MaxAAS=22;MaxAASR=0.2778;MaxAltPP=22;NHet=3;NHomAlt=0;NHomRef=199;NUM_MERGED_SVS=1;PASS_AC=3;PASS_AN=404…	TAAAAATTATCCCAGGGATCAGGACCAGGAGATCATTATATACTTCAACAACAATACTAGATGATGACTAGT	AAAAAAAAAAAAAAAAAAAAAAAAAAAAAAAAAAAAAAAAAAAAAAAAAAAAAAAAAAAAAAAAAAAAAAAA	Non-templated sequence insertion	504	ATCAGGACCAGGAGATCATTATATACTTCAACAACAATACTAGATGATGACTAGTCCTGATGGATCAGGCCATCCTCAGCAACAAGATCAACCAAATCATTTCTAATGGAGCAGTAATGAACTGAACTAACTATACCCAGAAAAAGAACTCTGGGAGATGACTAAAAACCATTACATTGAATTCCCAGTCCCTATATTTATGCACACCTGCATCTTTGATTTCCTTCACAAGCTAATTGTACAATAATTCAGAGTCTGATTCTTTTTGTACAGCAAAATAATGTTTTGGTCATGTATACTTATTGTGTATCTAAGTTATATTTTAATATATTTAACATCTACTGGTCATCCTGCCATCTAGGGGAGGGGGTGGGGGGGGTAAGAGGTGAAAAATTGGAA…	340464642] ATCAGGACCAGGAGATCATTATATACTTCAACAACAATACTAGATGATGACTAGTCCTGATGGATCAGGCCATCCTCAGCAACAAGATCAACCAAATCATTTCTAATGGAGCAGTAATGAACTGAACTAACTATACCCAGAAAAAGAACTCTGGGAGATGACTAAAAACCATTACATTGAATTCCCAGTCCCTATATTTATGCACACCTGCATCTTTGATTTCCTTCACAAGCTAATTGTACAATAATTCAGAGTCTGATTCTTTTTGTACAGCAAAATAATGTTTTGGTCATGTATACTTATTGTGTATCTAAGTTATATTTTAATATATTTAACATCTACTGGTCATCCTGCCATCTAGGGGAGGGGGTGGGGGGGGTAAGAGGTG…	0/78	0/66	0/52	0/91	0/67	0/71	0/74	0/67	0/55	0/69	0/68	0/80	0/100	0/88	0/68	0/65	0/50	0/45	15/54	22/94	12/44	0/70	0/77
375	MSG	solo-L1	NO	2	345233550	345233554	+				2	345233556	345234522	-				834	PASS	ABHet=0.2557;ABHetMulti=0.2557,0.7443;ABHom=0.9991;ABHomMulti=0.9991,-1;AC=5;AF=0.01238;AN=404;CR=0;CRal=0,0;CRalt=0;END=345233553;LEFT_SVINSSEQ=GAATTTGATCGAGGGCGGAGCCAAGATGGCGGAGAAGACACACGCGTCTTTCTAAGCTCTTCTCTTACCCTCTTTATCA;MMal=19043,380;MMalt=0.431818;MQ=60;MQSal=40986000,401305;MQalt=68;MQsquared=45772105;MaxAAS=23;MaxAASR=0.3485;MaxAltPP=23;NHet=5;NHomAlt=0;NHomRef=197;NUM_MERGED_SVS=5;PASS_…	GAATTTGATCGAGGGCGGAGCCAAGATGGCGGAGAAGACACACGCGTCTTTCTAAGCTCTTCTCTTACCCTCTTTATCA	TTAACACAATTAATAATTGAAAAAAAAAAAAAAAAAAAAAAAAAAAAAAAAAAAAAAAAAAAAAAAAAAAAA	Non-templated sequence insertion	25	TTTTTTTTTTTTTTTTTTTTTTTTT	345234522] AAAAAAAAAAAAAAAAAAAAAAAAAGAAAAAAAAAAAAAAAAAAAAAAA [345233555; 345234522] AAAAAAAAAAAAAAAAAAAAAAA [345233555	0/102	0/62	0/81	0/68	0/45	0/70	0/74	0/57	0/58	0/68	0/89	0/62	0/101	3/65	0/51	2/62	23/66	10/50	9/58	20/67	16/64	2/56	3/62
376	RetroSeq	solo-L1	YES	2	345672994		+				2	345672995		-						MEINFO=LINE1,345672994,345672995,NA;NOT_VALIDATED;SVTYPE=INS
377	RetroSeq	solo-L1	YES	2	352404109		+	AKT1	AKT1	YES	2	352404115		-	AKT1	AKT1	YES			MEINFO=LINE1,352404109,352404115,NA;NOT_VALIDATED;SVTYPE=INS																				8	17	13
378	RetroSeq	solo-L1	NO	2	354682993	354682804	+	TDRD9	TDRD9		2	354683030	354682961	-	TDRD9	TDRD9				MEINFO=LINE1,354682993,354683030,NA;NOT_VALIDATED;SVTYPE=INS			Microhomology	1	A															56						85
379	MSG, RetroSeq	solo-L1	YES	2	355351339		+		TRMT61A		2	355351345		-		TRMT61A		633	PASS	ABHet=0.2488;ABHetMulti=0.2488,0.7512;ABHom=0.9994;ABHomMulti=0.9994,-1;AC=4;AF=0.009901;AN=404;CR=0;CRal=0,0;CRalt=0;END=355351342;LEFT_SVINSSEQ=TTCCCTAGTACTCTTTTTTTTTTTTTTTTTTTTTTTTTTTTTTTTTTTTTTTTTTT;MMal=18836,178;MMalt=0.296667;MQ=60;MQSal=39981600,151200;MQalt=50;MQsquared=45554400;MaxAAS=16;MaxAASR=0.32;MaxAltPP=16;NHet=4;NHomAlt=0;NHomRef=198;NUM_MERGED_SVS=2;PASS_AC=4;PASS_AN=404;PASS_ra…	TTCCCTAGTACTCTTTTTTTTTTTTTTTTTTTTTTTTTTTTTTTTTTTTTTTTTTT	AATATTGATAAAGAGGGTAAGAGAAGAGCTTAGAAAGTCGCGTGTGTCTTCTCCGCCATC					0/100	0/68	0/64	0/81	3/53	15/66	16/50	14/56	8/41	4/54	0/81	0/71	0/96	0/74	0/84	0/88	0/111	0/89	0/96	0/115	0/86	0/76	0/73
380	RetroSeq	solo-L1	YES	2	355463970		+	TRMT61A	TRMT61A		2	355463971		-	TRMT61A	TRMT61A				MEINFO=LINE1,355463970,355463971,NA;NOT_VALIDATED;SVTYPE=INS																							16
381	MSG, RetroSeq	solo-L1	YES	2	355548469	355548485	+				2	355548475	355548473	-				183	PASS	ABHet=0.2542;ABHetMulti=0.2542,0.7458;ABHom=1;ABHomMulti=1,-1;AC=1;AF=0.002475;AN=404;CR=0;CRal=0,0;CRalt=0;END=355548472;LEFT_SVINSSEQ=TGTACTTTTTTTTTTTTTTTTTTTTTTTTTTTTTTTTTTTTTTTTTTTTTTTTT;MMal=24783,32;MMalt=0.213333;MQ=60;MQSal=42634800,28800;MQalt=44;MQsquared=48042000;MaxAAS=15;MaxAASR=0.2542;MaxAltPP=15;NHet=1;NHomAlt=0;NHomRef=201;NUM_MERGED_SVS=1;PASS_AC=1;PASS_AN=404;PASS_ratio=1;QD=18.…	TGTACTTTTTTTTTTTTTTTTTTTTTTTTTTTTTTTTTTTTTTTTTTTTTTTTT	CAATCTGACAGGTGTGTAGTGGTATCTTAGAGTTGTCTTAATTTGCATTTCTCTGATTAATAATGACTTGGAG	Non-templated sequence insertion	989	TTTTTTTTTTTTTTTTTAATTTTTTATTTAATAGCCTTTAATTTACAGGATATATACATGGGTAACTTTACAGCATTAACAATTGCCAAACCTCTTGTTCCAATTTTTCACCTCTTACCCCCCCCACCCCCTCCCCTAGATGGCAGGATGACCAGTAGATGTCAAATATATTAAAATATAACTTAGATACACAATAAGTATACATGACCAAAACATTATTTTGCTGTACAAAAAGAATCAGACTCTGAACCATTGTACAATTAGCCTGCGAAGGAAATCAAAGATGCAGGTGTGCATAAATATAGGGACTGGGAATTCAATGTAATGGTTTCTAGTCATCTCCCAGAGTTCTTTTTCTGGGTATAGTTAGTTCAGTTCATTACTGCTCCATTAGAAATG…		0/88	0/77	0/86	0/83	0/85	0/64	0/79	0/88	0/76	0/77	0/56	0/83	0/74	0/102	0/85	0/93	0/103	0/88	0/103	0/95	0/87	0/79	0/98
382	MSG, RetroSeq	solo-L1	YES	2	355776134	355776138	+				2	355776140	355777136	-				414	PASS	ABHet=0.2741;ABHetMulti=0.2741,0.7259;ABHom=1;ABHomMulti=1,-1;AC=2;AF=0.00495;AN=404;CR=0;CRal=0,0;CRalt=0;END=355776137;LEFT_SVINSSEQ=GAGAATAGCAAGTCATTCCAAAGCAGAACTAGAGATCATTACTGATCACAAAATAGAAAATTTCGATTATACCAAACTGAAAAGTTTTT;MMal=19155,83;MMalt=0.224324;MQ=60;MQSal=42242400,132100;MQalt=60;MQsquared=48084100;MaxAAS=22;MaxAASR=0.3235;MaxAltPP=22;NHet=2;NHomAlt=0;NHomRef=200;NUM_MERGED_SVS=2;PASS_A…	GAGAATAGCAAGTCATTCCAAAGCAGAACTAGAGATCATTACTGATCACAAAATAGAAAATTTCGATTATACCAAACTGAAAAGTTTTT	AAAAAAAAAAAAAAAAAAAAAAAAAAAAAAAAAAAAAAAAAAAAAAAAAAAAAAAAAAAAAAAAAAAA	Non-templated sequence insertion	88	TTTTTTTTTTTTTTTTTTTTTTTTTGTTATAAATTTGTAAGACCTGGGGCTGAAAATTTTGACGGGGGTTTTAAAGGGGGGAGGGGTT	355776138] TTT [355777136; 355777156] GTTATAAATTTGTAAGACCTGGGGCTGAAAATTTTGACGGGGGTTTTAAAGGGGGGAGGGGTT [355777136; 355777178] CCACCCCAAAGACGGCCCCGCGGTATCACAGGGGGAGAGGGTTTATATTTTTTCTTCTTTTTTCTCTACT [355777126	0/93	0/68	15/67	22/68	0/62	0/80	0/80	0/68	0/45	0/57	0/100	0/72	0/83	0/109	0/98	0/84	0/89	0/76	0/103	0/116	0/119	0/75	0/72
383	MSG	solo-L1	YES	2	356285712	356285716	+	CDC42BPB	CDC42BPB		2	356285718	356285966	-	CDC42BPB	CDC42BPB		249	PASS	ABHet=0.2471;ABHetMulti=0.2471,0.7529;ABHom=1;ABHomMulti=1,-1;AC=1;AF=0.002475;AN=404;CR=0;CRal=0,0;CRalt=0;END=356285715;LEFT_SVINSSEQ=TAAAGTAATATGCTGTAAGTTGCTGGTTATAAAATAAACCCACATAAGTCATCAGCATTCTTATATATCACTAACAAAATCCAAC;MMal=17155,52;MMalt=0.247619;MQ=60;MQSal=41508000,49122;MQalt=48;MQsquared=47723922;MaxAAS=21;MaxAASR=0.2471;MaxAltPP=21;NHet=1;NHomAlt=0;NHomRef=201;NUM_MERGED_SVS=1;PASS_AC=1;…	TAAAGTAATATGCTGTAAGTTGCTGGTTATAAAATAAACCCACATAAGTCATCAGCATTCTTATATATCACTAACAAAATCCAAC	AAAAAAAAAAAAAAAAAAAAAAAAAAAAAAAAAAAAAAAAAAAAAAAAAAAAAAAAAAAAAAAAAAAAAAAA	Blunt-end fusion	0	-	356285966][356285716; 356285966] CTTTTAAAAAAAAATTTTTTCCCAAGGTTTTTTTTATCTCAAACAACTTTTTTTTTTTTTTCCCCATAGGTG [356286040	0/91	0/58	0/57	0/70	0/70	0/68	0/81	0/38	0/58	0/64	0/73	0/71	0/76	0/120	0/73	0/77	0/97	0/91	0/79	0/142	0/96	0/104	0/116
384	RetroSeq	solo-L1	YES	2	358111849		+	PPP2R5C	PPP2R5C		2	358111850		-	PPP2R5C	PPP2R5C				MEINFO=LINE1,358111849,358111850,NA;NOT_VALIDATED;SVTYPE=INS																							6
385	RetroSeq	solo-L1	YES	2	360771245	360770600	+	WDR25	ENSSHAG00000012644		2	360771259	360770639	-	WDR25	ENSSHAG00000012644				MEINFO=LINE1,360771245,360771259,NA;NOT_VALIDATED;SVTYPE=INS			Non-templated sequence insertion	38	ATAAGAGGAGCCTTCATCTGAGACCCATCATAAAATAG						16	20	26
386	RetroSeq	solo-L1	YES	2	363124695	363123282	+				2	363124696	363123477	-						MEINFO=LINE1,363124695,363124696,NA;NOT_VALIDATED;SVTYPE=INS			Microhomology	30	TTTCTTTCTTTCTTTCTTTCTTTCTTTCTT
387	RetroSeq	solo-L1	YES	2	365094531	365094542	+				2	365094532	365094540	-						MEINFO=LINE1,365094531,365094532,NA;NOT_VALIDATED;SVTYPE=INS			Non-templated sequence insertion	223	TGTATACTTATTGTGTATCTAAGTTATATTTTAATATATTTAACATCTACTGGTCATCCTGCCATTTAGGGGAGGGGGTGGGGGGGGGGTAAGAGGTGAAAAATTGGAACAAGAGGTTTGGCAATTGTTAATGCTGTAAAGTTACCCATGTATATATCCTGTAAATTAAAGGCTATTAAATAAAAAAAAAAAAAAAAAATAAATAAAAAAAAAAAAAAAAAAA
388	RetroSeq	solo-L1	YES	2	367086636		+				2	367086637		-						MEINFO=LINE1,367086636,367086637,NA;NOT_VALIDATED;SVTYPE=INS
389	MSG, RetroSeq	solo-L1	NO	2	370774620		+	LOC116421630			2	370774626		-	LOC116421630			255	PASS	ABHet=0.3429;ABHetMulti=0.3429,0.6571;ABHom=0.9999;ABHomMulti=0.9999,-1;AC=1;AF=0.002475;AN=404;CR=0;CRal=0,0;CRalt=0;END=370774623;LEFT_SVINSSEQ=TTGCAAAGCTGAGAATTTTATTTTTTTTTTTTTTTTTTTTTTTTTTTTTTTTTTTTTTTTTTTTTTTTTTTTTTTTTTTTTTTTTTTTTTTT;MMal=21357,19;MMalt=0.076;MQ=60;MQSal=40676400,90000;MQalt=60;MQsquared=47502000;MaxAAS=24;MaxAASR=0.3429;MaxAltPP=24;NHet=1;NHomAlt=0;NHomRef=201;NUM_MERGED_SV…	TTGCAAAGCTGAGAATTTTATTTTTTTTTTTTTTTTTTTTTTTTTTTTTTTTTTTTTTTTTTTTTTTTTTTTTTTTTTTTTTTTTTTTTTTT	CCAGCAATTTTTATCAAACAGTAAGTTCTTATCCCAAAAGCTGGGATCTTTGGGTTTGTCAAAGACTAGG					0/72	0/64	0/60	0/89	0/64	0/90	0/62	0/72	0/42	0/46	0/92	0/86	1/116	0/92	0/65	0/93	0/65	0/78	0/65	0/71	0/78	0/79	0/85
390	RetroSeq	solo-L1	YES	2	371224246	371224323	+				2	371224247	371224562	-						MEINFO=LINE1,371224246,371224247,NA;NOT_VALIDATED;SVTYPE=INS			Non-templated sequence insertion	39	ATATACACATATGTTGTATTTAACTTATACTTTAACATA
391	MSG, RetroSeq	solo-L1	YES	2	375014060	375014082	+				2	375014066	375014064	-				891	PASS	ABHet=0.2904;ABHetMulti=0.2904,0.7096;ABHom=0.9998;ABHomMulti=0.9998,-1;AC=4;AF=0.00995;AN=402;CR=0;CRal=0,0;CRalt=0;END=375014063;LEFT_SVINSSEQ=AATAACTTGGACCTCCAAACTGAATGGATGTCCATCAATTGGAGAATGGCTGAATAAATTGTGGTATATGAAAATTATGGAATATTACTGTT;MMal=21690,121;MMalt=0.149383;MQ=60;MQSal=39016800,324000;MQalt=63;MQsquared=45442800;MaxAAS=26;MaxAASR=0.325;MaxAltPP=26;NHet=4;NHomAlt=0;NHomRef=197;NUM_MERGED…	AATAACTTGGACCTCCAAACTGAATGGATGTCCATCAATTGGAGAATGGCTGAATAAATTGTGGTATATGAAAATTATGGAATATTACTGTT	AAAAAAAAAAAAAAAAAAAAAAAAAAAAAAAAAAAAAAAAAAAAAAAAAAAAAAAAAAAAAAAAAAAAAA	Non-templated sequence insertion	671	CTGAATGGATGTCCATCAATTGGAGAATGGCTGAATAAATTGTGGTATATGAAAATTATGGAATATTACTGTTCTGTAAGAAATGACCAACAGGATGATTTCAGAAAGGCCTGGAGAGACTTACACGAACTGATGCTAAGTGAAATGAGCAGGACCAGGAGATCATTATATACTTCAACAACAATACTAGATGATGACCAGTCCTGATGGATCAGGCCATCCTCAGCAACGAGATCAACCAAATCATTTCTAATGGAGCAGTAATGAACTGAACTAGCTATACCCAGAAAAAGAACTCTGGGAGATGACTAAAAACCATTACATTGAATTCCCAGTCCCTATATTTATGCACACCTGCATCTTTGATTTCCTTCACAAGCTAATTGTACAATAATTCAG…	375014082] CTGAATGGATGTCCATCAATTGGAGAATGGCTGAATAAATTGTGGTATATGAAAATTATGGAATATTACTGTTCTGTAAGAAATGACCAACAGGATGATTTCAGAAAGGCCTGGAGAGACTTACACGAACTGATGCTAAGTGAAATGAGCAGGACCAGGAGATCATTATATACTTCAACAACAATACTAGATGATGACCAGTCCTGATGGATCAGGCCATCCTCAGCAACGAGATCAACCAAATCATTTCTAATGGAGCAGTAATGAACTGAACTAGCTATACCCAGAAAAAGAACTCTGGGAGATGACTAAAAACCATTACATTGAATTCCCAGTCCCTATATTTATGCACACCTGCATCTTTGATTTCCTTCACAAGCTAATTGTA…	0/89	0/73	0/77	0/69	0/61	0/66	0/77	0/61	0/60	0/76	0/70	0/72	0/94	0/62	0/62	0/59	0/66	0/72	0/73	0/63	0/67	0/69	0/57
392	RetroSeq	solo-L1	YES	2	380845709	380846971	+				2	380845710	380846942	-						MEINFO=LINE1,380845709,380845710,NA;NOT_VALIDATED;SVTYPE=INS			Microhomology	2	GT	380846940(42)--AC--380846973(73)										8
393	RetroSeq	solo-L1	YES	2	381322420		+				2	381322421		-						MEINFO=LINE1,381322420,381322421,NA;NOT_VALIDATED;SVTYPE=INS
394	MSG, RetroSeq	solo-L1	YES	2	381465423		+				2	381465429		-				630	PASS	ABHet=0.2831;ABHetMulti=0.2831,0.7169;ABHom=1;ABHomMulti=1,-1;AC=3;AF=0.007426;AN=404;CR=0;CRal=0,0;CRalt=0;END=381465426;LEFT_SVINSSEQ=GGGGTACCCCAATCTTTTTTTTTTTTTTTTTTTTTTTTTTTTTTTTTTTTTTTTTTTTTTTTTTTTTTTTTTTT;MMal=19576,74;MMalt=0.157447;MQ=60;MQSal=39924000,151200;MQalt=57;MQsquared=44953200;MaxAAS=17;MaxAASR=0.3269;MaxAltPP=17;NHet=3;NHomAlt=0;NHomRef=199;NUM_MERGED_SVS=2;PASS_AC=3;PASS_AN=39…	GGGGTACCCCAATCTTTTTTTTTTTTTTTTTTTTTTTTTTTTTTTTTTTTTTTTTTTTTTTTTTTTTTTTTTTT	ATAAAGAGGGTAAGAGAAGAGCTTAGAAAGTCGCGTGTGTCTTCTCCGCCATCTTGGCTCCGCCCCCC					0/80	0/75	0/80	0/86	0/55	0/59	0/73	0/60	0/54	0/71	0/64	0/69	0/71	0/80	0/49	0/76	0/72	0/67	13/49	17/65	17/52	0/81	0/77
395	MSG	3' transduction	YES	2	383967771	383968348	-				4	404008855	404008844	+	COL11A1	COL11A1		255	PASS	ABHet=0.3391;ABHetMulti=0.3391,0.6609;ABHom=1;ABHomMulti=1,-1;AC=1;AF=0.002475;AN=404;CR=0;CRal=0,0;CRalt=0;END=404008855;MMal=26957,84;MMalt=0.215385;MQ=60;MQSal=56908800,140400;MQalt=60;MQsquared=57459600;MaxAAS=39;MaxAASR=0.3391;NHet=1;NHomAlt=0;NHomRef=201;NUM_MERGED_SVS=3;PASS_AC=1;PASS_AN=404;PASS_ratio=1;QD=25;QDalt=25;RefLen=1;SB=0.4885;SBAlt=0.8974;SBF=7706,35;SBF1=4040,28;SBF2=3666,7;SB…			Non-templated sequence insertion	283	TATTTTTTTTTTTTTTTTTTTTTTTTTGTTTTTTTTTTTTTTTTTTTTTTTTTCTTTTTTTTTTTTTTATTTTAGGTTGAGTGTTTTTTTTTTTTTTACAATTAAATAAAATTTTTTTAATTAAAAAAAAAAAAAAAAAAAAAAAATAAAATTTTAAAAGTTTTAAATAAAAAATTTTATAAATTATGTTTCGGTAAAAAAAAGGTTTTTTTTTTTTTTTCTTTTTTTTTTTCTTTTTTTTTTTTTATTTAATAGCCTTTTATTTACAGGATATATACATGGG	383968348] TATTTTTTTTTTTTTTTTTTTTTTTTTCTTTTTTTTTTTTTTATTTTAGGTTGAGTGTTTTTTTTTTTTTTACAATTAAATAAAATTTTTTTAATTAAAAAAAAAAAAAAAAAAAAAAAATAAATGGGGATTTAAAAAAAAAAAAGAAAAAAAAAAAAGAAAAAAAGAAAAAAAAAAAAAAAAAAAAATAAAATTTTAAAAGTTTTAAATAAAAAATTTTATAAATTATGTTTCGGTAAAAAAAAGGTTTTTTTTTTTTTTTCTTTTTTTTTTTCTTTTTTTTTTTTTATTTAATAGCCTTTTATTTACAGGATATATACATGGG [404008844; 383968348] TATTTTTTTTTTTTTTTTTTTTTTTTTGTTTTTTTTTTT…	0/112	0/68	0/56	0/121	0/86	0/81	0/84	0/84	0/83	0/110	0/68	0/75	0/83	0/107	0/66	0/83	0/68	0/49	0/87	0/77	0/63	0/106	0/117
396	MSG, RetroSeq	solo-L1	YES	2	387319265	387317856	+	FAXDC2	FAXDC2		2	387319271	387320165	-	FAXDC2	FAXDC2		192	PASS	ABHet=0.2917;ABHetMulti=0.2917,0.7083;ABHom=0.9999;ABHomMulti=0.9999,-1;AC=1;AF=0.002475;AN=404;CR=0;CRal=0,0;CRalt=0;END=387319268;LEFT_SVINSSEQ=TGTCAAGTGTTTTTTTTTTTTTTTTTTTTTTTTTTTTTTTTTTTTTTTTTTTTTTTTTTTTTTTTTTTTTTTTTTTTT;MMal=19802,43;MMalt=0.286667;MQ=60;MQSal=42771600,50400;MQalt=58;MQsquared=46332000;MaxAAS=14;MaxAASR=0.2917;MaxAltPP=14;NHet=1;NHomAlt=0;NHomRef=201;NUM_MERGED_SVS=1;PASS_AC…	TGTCAAGTGTTTTTTTTTTTTTTTTTTTTTTTTTTTTTTTTTTTTTTTTTTTTTTTTTTTTTTTTTTTTTTTTTTTTT	AATATTGGTAATGAGGGTAAGAGAAGAGCTTAGAAAGTCGCGTGTGTCTTCTCCGCCATCTTGGCTCCGCCCCC	Microhomology	103	CACATATTTTGTAGGCAGTGATCATGTGTCCCTTAAGTCTTCTCCTCTCCAGATAAATTCTCATTTCCTTCATCCAATCCCCTAACCATCCTTATGACCTCCT		0/94	0/62	0/91	0/65	0/58	0/65	0/67	0/74	14/48	0/62	0/93	0/86	0/81	0/80	0/46	0/74	0/70	0/62	0/89	0/88	0/92	0/102	0/61
397	RetroSeq	solo-L1	YES	2	389292112	389292973	+	SGCD			2	389292113	389292429	-	SGCD					MEINFO=LINE1,389292112,389292113,NA;NOT_VALIDATED;SVTYPE=INS			Microhomology	74	ATACTTGTATTCTAAATGCAGCATTTTTTCCTTTAGAGATACATCAATGTTAGGACCTTATAAGTCATGCTATA	389292355(429)--TATAGCATGACTTATAAGGTCCTAACATTGATGTATCTCTAAAGGAAAAAATGCTGCATTTAGAATACAAGTAT--389293047(3047); 389292430(430)--ATACTTGTATTCTAAATGCAGCATTTTTTCCTTTAGAGATACATCAATGTTAGGACCTTGTAGGTCATGCTATA--389292974(3048)
398	RetroSeq	solo-L1	YES	2	391079135	391079126	+				2	391079136	391079113	-						MEINFO=LINE1,391079135,391079136,NA;NOT_VALIDATED;SVTYPE=INS			Non-templated sequence insertion	553	TTTTTTTTTTTTTTTTTTTTTTTTTATTTTTATTTTTTTTTTTTTATTTAATAGCCTTTAATTTACAGGATATATATACATGGGTAACTTTACAGCATTAACAATTGCCAAACCTCTTGTTCCAATTTTTCACCTCTTACCCCACCCCCCCCACCCCCTCCCCTAAATGGCAGGATGACCAGTAGATGTTAAATATATTAAAATATAACTTAGATACACAATAAGTATACATGACCACAACATTATTTTGCTGTACAAAAAGAATCAGACTCTGAATTATTGTACAATTAGCTTGTGAAGGAAATCAAAGATGCAGGTGTGCATAAATATAGGGACTGGGAATTCAATGTAGTGGTTTTTAGTCATCTCCCAGAGTTCTTTTTCTGGGTATAGCTAGTT…	391079125] TTTTTTTTTTTTTTTTTTTTTTTATTTTTATTTTTTTTTTTTTATTTAATAGCCTTTAATTTACAGGATATATATACATGGGTAACTTTACAGCATTAACAATTGCCAAACCTCTTGTTCCAATTTTTCACCTCTTACCCCACCCCCCCCACCCCCTCCCCTAAATGGCAGGATGACCAGTAGATGTTAAATATATTAAAATATAACTTAGATACACAATAAGTATACATGACCACAACATTATTTTGCTGTACAAAAAGAATCAGACTCTGAATTATTGTACAATTAGCTTGTGAAGGAAATCAAAGATGCAGGTGTGCATAAATATAGGGACTGGGAATTCAATGTAGTGGTTTTTAGTCATCTCCCAGAGTTCTTTTTCTGGGTA…																	17
399	MSG, RetroSeq	solo-L1	NO	2	393352572		+				2	393352581		-				1275	PASS	ABHet=0.3018;ABHetMulti=0.3018,0.6982;ABHom=1;ABHomMulti=1,-1;AC=6;AF=0.01485;AN=404;CR=0;CRal=0,0;CRalt=0;END=393352578;LEFT_SVINSSEQ=GGGGCGGAGCCAAGATGGCGGAGAAGACACACGCGTCTTTCTAAGCTCTTCTCTTACCCTCTTTATCAATATT;MMal=47114,241;MMalt=0.236275;MQ=60;MQSal=32929200,516564;MQalt=71;MQsquared=34165764;MaxAAS=25;MaxAASR=0.3846;MaxAltPP=25;NHet=6;NHomAlt=0;NHomRef=196;NUM_MERGED_SVS=1;PASS_AC=6;PASS_AN=400…	GGGGCGGAGCCAAGATGGCGGAGAAGACACACGCGTCTTTCTAAGCTCTTCTCTTACCCTCTTTATCAATATT	AAAAAAAAAAAAAAAAAAAAAAAAAAAAAAAAAAAAAAAAAAAAAAAAAAGAAAGTGTACCAGTTTGAGA					0/70	0/19	0/42	0/61	0/60	0/58	0/56	0/34	0/35	0/40	0/63	0/55	0/80	0/74	0/29	0/71	0/63	0/55	0/66	0/58	0/67	0/84	0/66
400	RetroSeq	solo-L1	NO	2	393628039	393626644	+	CCNJL	CCNJL		2	393628071	393627041	-	CCNJL	CCNJL				MEINFO=LINE1,393628039,393628071,NA;NOT_VALIDATED;SVTYPE=INS			Microhomology	7	GGGGGGG	393626643(51)--GGGGGGGG--393627041(49)
401	MSG	solo-L1	YES	2	393628044		+	CCNJL	CCNJL		2	393628050		-	CCNJL	CCNJL		96	PASS	ABHet=0.2083;ABHetMulti=0.2083,0.7917;ABHom=1;ABHomMulti=1,-1;AC=1;AF=0.002475;AN=404;CR=0;CRal=0,0;CRalt=0;END=393628047;LEFT_SVINSSEQ=AAGGTTAGGGTTTTTGGCGGAGCCAAGATGGCGGAGAAGACACACGCGACTTTCTAAGCTCTTCTCTTACCCTCGTTACCAATATTATAGC;MMal=22812,0;MMalt=0;MQ=60;MQSal=37818000,3600;MQalt=19;MQsquared=43898400;MaxAAS=10;MaxAASR=0.2083;MaxAltPP=10;NHet=1;NHomAlt=0;NHomRef=201;NUM_MERGED_SVS=2;PASS_AC=1;PAS…	AAGGTTAGGGTTTTTGGCGGAGCCAAGATGGCGGAGAAGACACACGCGACTTTCTAAGCTCTTCTCTTACCCTCGTTACCAATATTATAGC	AAAAAATAAAAGAAAAAAAAAAAAAAAAAAAAAAAAAAAAAAAAAAAAAAAAAA					0/93	0/59	0/60	0/55	0/37	0/79	0/63	0/72	0/60	0/76	0/65	0/73	0/94	0/76	0/32	0/72	0/57	0/64	0/65	0/63	0/74	0/74	0/85
402	RetroSeq	solo-L1	YES	2	394793582		+	GABRB2	GABRB2		2	394793583		-	GABRB2	GABRB2				MEINFO=LINE1,394793582,394793583,NA;NOT_VALIDATED;SVTYPE=INS															12
403	RetroSeq	solo-L1	YES	2	399016205		+				2	399016206		-						MEINFO=LINE1,399016205,399016206,NA;NOT_VALIDATED;SVTYPE=INS																							9
404	MSG, RetroSeq	solo-L1	YES	2	399178324		+				2	399178330		-				186	PASS	ABHet=0.2424;ABHetMulti=0.2424,0.7576;ABHom=1;ABHomMulti=1,-1;AC=1;AF=0.002475;AN=404;CR=0;CRal=0,0;CRalt=0;END=399178327;LEFT_SVINSSEQ=TAGGGAGGATAATTTCTCTTTTTTTTTTTTTTTTTTTTTTTTTTTTTTTTTTTTTTTTTTTTTTTTTTTTTTTTTTTTTTTTTT;MMal=17888,19;MMalt=0.11875;MQ=60;MQSal=39830400,36000;MQalt=47;MQsquared=45058242;MaxAAS=16;MaxAASR=0.2424;MaxAltPP=16;NHet=1;NHomAlt=0;NHomRef=201;NUM_MERGED_SVS=1;PASS_AC=1;PA…	TAGGGAGGATAATTTCTCTTTTTTTTTTTTTTTTTTTTTTTTTTTTTTTTTTTTTTTTTTTTTTTTTTTTTTTTTTTTTTTTTT	TCCCCCTTTTAAACTTATGTACCCCTCTTGTATCACGATACTTATCCTCTTTATAATCCCT					0/87	0/72	0/70	16/66	0/78	0/67	0/70	0/76	0/54	0/55	0/74	0/68	0/84	0/81	0/57	0/68	0/53	0/76	0/68	0/73	0/55	0/85	0/79
405	MSG, RetroSeq	solo-L1	YES	2	405033715	405033730	+	DOCK2	DOCK2		2	405033721	405034782	-	DOCK2	DOCK2		354	PASS	ABHet=0.2208;ABHetMulti=0.2208,0.7792;ABHom=0.9983;ABHomMulti=0.9983,-1;AC=3;AF=0.007426;AN=404;CR=0;CRal=0,0;CRalt=0;END=405033718;LEFT_SVINSSEQ=AAAAAAAAAAAAAAATTCCCGGCGGAGCCAAGATGGCGGAGAAGACACACGCGTCTTTCTAAGCTCTTCTCTTACCCTC;MMal=26672,320;MMalt=0.627451;MQ=60;MQSal=36633600,257536;MQalt=71;MQsquared=39965536;MaxAAS=14;MaxAASR=0.2333;MaxAltPP=14;NHet=3;NHomAlt=0;NHomRef=199;NUM_MERGED_SVS=5;PASS…	AAAAAAAAAAAAAAATTCCCGGCGGAGCCAAGATGGCGGAGAAGACACACGCGTCTTTCTAAGCTCTTCTCTTACCCTC	AAAAAAAAAAAAAAAAAAAAAAAAAAAAAAAAAAAAAAAAAAAAAAAAAAAAAAAAAAAAAAAAA	Microhomology	11	TTTTTTTTTTT	405033730(30)--TTTTTTTTTTT--405034783(94); 405033730(30)--TTTTTTTTTTT--405034784(95)	0/102	0/62	0/64	0/80	0/52	0/57	0/59	0/47	0/52	0/64	0/59	0/60	0/70	0/82	0/47	0/65	0/51	0/51	0/56	0/74	0/68	0/68	0/66
406	MSG, RetroSeq	solo-L1	NO	2	407702156	407702744	+	UBTD2	UBTD2		2	407702162	407700927	-	UBTD2	UBTD2		951	PASS	ABHet=0.2555;ABHetMulti=0.2555,0.7445;ABHom=0.9993;ABHomMulti=0.9993,-1;AC=6;AF=0.01485;AN=404;CR=0;CRal=0,0;CRalt=0;END=407702159;LEFT_SVINSSEQ=AAAAATACTATTTATAGGGCGGAGCCAAGATGGCGGAGAAGACACACGCGTCTTTCTAAGCTCTTCTCTTACCCTCTTTATCAATAATA;MMal=23091,308;MMalt=0.308;MQ=60;MQSal=39340800,477801;MQalt=69;MQsquared=46201401;MaxAAS=26;MaxAASR=0.4062;MaxAltPP=26;NHet=6;NHomAlt=0;NHomRef=196;NUM_MERGED_SVS=…	AAAAATACTATTTATAGGGCGGAGCCAAGATGGCGGAGAAGACACACGCGTCTTTCTAAGCTCTTCTCTTACCCTCTTTATCAATAATA	AAAAAAAAAAAAAAAAAAAAAAAAAAAAAAAAAAAAAAAAAAAA	Microhomology	7	GGGGGGG	407700920(27)--CCCCCCC--407702751(51)	0/80	0/60	0/70	0/83	0/74	0/73	0/93	0/64	0/53	0/68	0/85	0/71	0/86	0/89	0/64	0/82	0/65	0/69	0/83	0/70	0/69	0/62	0/74
407	RetroSeq	solo-L1	NO	2	407737133	407736047	+				2	407737135	407736021	-						MEINFO=LINE1,407737133,407737135,NA;NOT_VALIDATED;SVTYPE=INS			Microhomology	26	TATATATATATATATATATATATATA	407736017(43)--ATATATATATATATATATATATATAT--407736043(43)																			29		36
408	MSG, RetroSeq	solo-L1	YES	2	408054593	408054612	+		NEURL1B		2	408054599	408054597	-		NEURL1B		1206	PASS	ABHet=0.2696;ABHetMulti=0.2696,0.7304;ABHom=0.9994;ABHomMulti=0.9994,-1;AC=7;AF=0.01733;AN=404;CR=0;CRal=0,0;CRalt=0;END=408054596;LEFT_SVINSSEQ=GAAAGGTCACACTATGGGCTAGAAACTGGAAACTGAATGGATGTCCATCAGTTGGAGAATGGCTGAATAAATTGTGGTATATGAAAATT;MMal=18569,217;MMalt=0.175;MQ=60;MQSal=41529600,474100;MQalt=62;MQsquared=47572900;MaxAAS=26;MaxAASR=0.3623;MaxAltPP=26;NHet=7;NHomAlt=0;NHomRef=195;NUM_MERGED_SVS=…	GAAAGGTCACACTATGGGCTAGAAACTGGAAACTGAATGGATGTCCATCAGTTGGAGAATGGCTGAATAAATTGTGGTATATGAAAATT	AAAAAAAAAAAAAAAAAAAAAAAAAAAAAAAAAAAAAAAAAAAAAAAAAAAAAAAAAAAAAAAAA	Non-templated sequence insertion	695	GGCTAGAAACTGGAAACTGAATGGATGTCCATCAGTTGGAGAATGGCTGAATAAATTGTGGTATATGAAAATTATGGAATATTACTGTTCTGTAAGAAATGACCAACAGGATGATTTCAGAAAGGCCTGGAGAGACTTACACGAACTGATGCTAAGTGAAATGAGCAGGACCAGGAGATCATTATATACTTCAACAACAATACTAGATGATGACCAGTCCTGATGGATCAGGCCATCCTCAGCAACGAGATCAACCAAATCATTTCTAATGGAGCAGTAATGAACTGAACCAGCTATACCCAGAAAAAGAACTCTGGGAGATGACTAAAAACCATTACATTGAATTCCCAGTCCCTATATTTATGCACACCTGCATCTTTGATTTCCTTCACAAGCTAA…		0/85	0/55	0/63	0/78	0/68	0/69	0/65	0/74	0/71	0/69	0/97	0/78	0/75	1/89	4/47	11/58	18/57	9/61	26/82	25/69	19/56	2/75	9/51
409	MSG, RetroSeq	solo-L1	YES	2	409405453		+				2	409405459		-				732	PASS	ABHet=0.2345;ABHetMulti=0.2345,0.7655;ABHom=0.9965;ABHomMulti=0.9965,-1;AC=5;AF=0.01238;AN=404;CR=0;CRal=0,0;CRalt=0;END=409405456;LEFT_SVINSSEQ=CCAATTATGATTTTTTTTTTTTTTTTTTTTTTTTTTTTTTTTTTTTTTTTTTTTTTTTTTTTTTTTTTTTTTTTTTTTTT;MMal=25768,347;MMalt=0.315455;MQ=60;MQSal=43304400,345600;MQalt=56;MQsquared=49599700;MaxAAS=20;MaxAASR=0.3077;MaxAltPP=20;NHet=5;NHomAlt=0;NHomRef=197;NUM_MERGED_SVS=3;PASS…	CCAATTATGATTTTTTTTTTTTTTTTTTTTTTTTTTTTTTTTTTTTTTTTTTTTTTTTTTTTTTTTTTTTTTTTTTTTTT	GAGCTTAGAAAGACGCGTGTGTCTTCTCCGCCATCTTGGCTCCGCCCCCC					0/107	0/68	0/79	0/87	0/93	0/81	0/77	0/70	0/65	0/75	0/81	0/58	0/75	0/102	0/50	0/76	0/108	0/56	0/67	0/82	0/82	0/96	0/85
410	SvABA, RetroSeq	3' transduction	YES	2	415077238	415077239	-				6	18349825	18349868	+				32	PASS	DISC_MAPQ=36;EVDNC=DSCRD;IMPRECISE;MAPQ=36;MATEID=203740507:1;MATENM=-1;NM=-1;NUMPARTS=0;SCTG=2:415077238(-)-6:18349825(+)__2_415066416_415091416D;SPAN=-1;SVTYPE=BND			Non-templated sequence insertion	22	TTTTTTTTTTTTTTTTTTTTAT	415077239] TTTTTTTTTTTTTTTTTTTTTGTT [18349868; 415077241(41)--TT--18349868(68); 415077242(42)--TTT--18349868(68)	0	0	0	0	0	0	0	0	0	0	0	0	0	0	0	0	0	0	0	0	0	0	0
411	MSG	solo-L1	YES	2	415368665	415368684	+				2	415368671	415368669	-				330	PASS	ABHet=0.1931;ABHetMulti=0.1931,0.8069;ABHom=0.998;ABHomMulti=0.998,-1;AC=3;AF=0.007426;AN=404;CR=0;CRal=0,0;CRalt=0;END=415368668;LEFT_SVINSSEQ=AAGTAAGTCCTTTTCCAGCAGGACCAGGAGATCATTATATACTTCAACAACAATACTAG;MMal=18518,175;MMalt=0.286885;MQ=60;MQSal=39636000,250347;MQalt=64;MQsquared=45711147;MaxAAS=15;MaxAASR=0.2273;MaxAltPP=15;NHet=3;NHomAlt=0;NHomRef=199;NUM_MERGED_SVS=1;PASS_AC=3;PASS_AN=402;PASS…	AAGTAAGTCCTTTTCCAGCAGGACCAGGAGATCATTATATACTTCAACAACAATACTAG	AAAAAAAAAAAAAAAAAAAAAAAAAAAAAAAAAAAAAAAAAAAAAAAAAAAAAAAAAAAAAAAAAAAA	Non-templated sequence insertion	494	AGCAGGACCAGGAGATCATTATATACTTCAACAACAATACTAGATGATGACTAGTCCTGATGGATCAGGCCATCCTCAGCAACAAGATCAACCAAATCATTTCTAATGGAGCAGTAATGAACTGAACTAACTATACCCAGAAAAAGAACTCTGGGAGATGACTAAAAACCATTACATTGAATTCCCAGTCCCTATATTTATGCACACCTGCATCTTTGATTTCCTTCACAAGCTAATTGTACAATAATTCAGAGTCTGATTCTTTTTGTACAGCAAAATAATGTTTTGGTCATGTATACTTATTGTGTATCTAAGTTATATTTTAATATATTTAACATCTACTGGTCATCCTGCCATCTAGGGGAGGGGGTGGGGGGGGTAAGAGGTGAAAAATTGGAA…		0/100	0/82	0/61	0/109	0/66	0/74	0/88	0/83	0/49	0/60	0/79	0/67	0/93	0/85	0/63	0/76	0/71	0/75	0/61	0/74	0/56	0/85	0/73
412	RetroSeq	solo-L1	YES	2	417269603		+	FAM193B	ENSSHAG00000013821		2	417269604		-	FAM193B	ENSSHAG00000013821				MEINFO=LINE1,417269603,417269604,NA;NOT_VALIDATED;SVTYPE=INS																							15
413	RetroSeq	solo-L1	YES	2	422568862	422568865	+	LOC100930829	RBM12-E3		2	422568863	422568849	-	LOC100930829	RBM12-E3				MEINFO=LINE1,422568862,422568863,NA;NOT_VALIDATED;SVTYPE=INS			Non-templated sequence insertion	563	CCAACAGGATGATTTCAGAAAGGCCTGGAGAGACTTACACGAACTGATGCTAAGTGAAATGAGCAGGACCAGGAGATCATTATATACTTCAACAACAATACTAGATGATGACCAGTCCTGATGGATCAGGCCATCCTCAGCAACGAGATCAACCAAATCATTTCTAATGGAGCAGTAATGAACTGAACTAGCTATACCCAGAAAAAGAACTCTGGGAGATGACTAAAAACCATTACATTGAATTCCCAGTCCCTATATTTATGCACACCTGCATCTTTGATTTCCTTCACAAGCTAATTGTACAATAATTCAGAGTCTGATTCTTTTTGTACAGCAAAATAATGTTTTGGTCATGTATACTTATTGTGTATCTAAGTTATATTTTAATATATTTAACAT…					28
414	RetroSeq	solo-L1	YES	2	423242812	423241979	+	DLGAP4	ENSSHAG00000021269		2	423242813	423241953	-	DLGAP4	ENSSHAG00000021269				MEINFO=LINE1,423242812,423242813,NA;NOT_VALIDATED;SVTYPE=INS			Microhomology	26	ATATATATATATATATATATATATAT	423241947(73)--TATATATATATATATATATATATATA--423241973(73)
415	RetroSeq	solo-L1	YES	2	426689255		+	ZHX3	ZHX3		2	426689256		-	ZHX3	ZHX3				MEINFO=LINE1,426689255,426689256,NA;NOT_VALIDATED;SVTYPE=INS
416	MSG, RetroSeq	solo-L1	YES	2	428039391		+				2	428039397		-				1056	PASS	ABHet=0.235;ABHetMulti=0.235,0.765;ABHom=0.9994;ABHomMulti=0.9994,-1;AC=7;AF=0.01733;AN=404;CR=0;CRal=0,0;CRalt=0;END=428039394;LEFT_SVINSSEQ=TAAATTAATATTTTTTTTTTTTTTTTTTTTTTTTTTTTTTTTTTTTTTTTTTTTTTTTTTTTTTTTTTTTTTTTTTTTTTTTT;MMal=19480,93;MMalt=0.0920792;MQ=60;MQSal=41817600,194400;MQalt=44;MQsquared=47916000;MaxAAS=18;MaxAASR=0.2917;MaxAltPP=18;NHet=7;NHomAlt=0;NHomRef=195;NUM_MERGED_SVS=3;PASS…	TAAATTAATATTTTTTTTTTTTTTTTTTTTTTTTTTTTTTTTTTTTTTTTTTTTTTTTTTTTTTTTTTTTTTTTTTTTTTTTT	AGAGATTCTGCTAAAAAGTTATTAGAAATAATCCACAACTTTAGCAAAGTTGCTGGTTATAAAAA					0/94	0/68	0/76	0/72	0/78	0/73	0/83	0/88	0/51	0/78	0/85	0/79	0/102	0/108	0/48	0/73	0/58	0/47	0/79	0/117	0/86	0/95	0/64
417	RetroSeq	solo-L1	YES	2	428073994	428072525	+				2	428073995	428072626	-						MEINFO=LINE1,428073994,428073995,NA;NOT_VALIDATED;SVTYPE=INS			Microhomology	44	CTCTTCTCTTCTCTTCTCTTCTCTTCTTTTCTCTCTTCTCTTCT																		7
418	RetroSeq	solo-L1	YES	2	428575462		+				2	428575463		-						MEINFO=LINE1,428575462,428575463,NA;NOT_VALIDATED;SVTYPE=INS																	28
419	RetroSeq	solo-L1	YES	2	428773915		+				2	428773916		-						MEINFO=LINE1,428773915,428773916,NA;NOT_VALIDATED;SVTYPE=INS																							4
420	RetroSeq	solo-L1	YES	2	429518100		+				2	429518101		-						MEINFO=LINE1,429518100,429518101,NA;NOT_VALIDATED;SVTYPE=INS
421	RetroSeq	solo-L1	YES	2	432620077		+	BPIFB3			2	432620078		-	BPIFB3					MEINFO=LINE1,432620077,432620078,NA;NOT_VALIDATED;SVTYPE=INS																8
422	MSG, RetroSeq	solo-L1	YES	2	433373123		+	NOL4L	NOL4L		2	433373129		-	NOL4L	NOL4L		255	PASS	ABHet=0.3467;ABHetMulti=0.3467,0.6533;ABHom=1;ABHomMulti=1,-1;AC=1;AF=0.002475;AN=404;CR=0;CRal=0,0;CRalt=0;END=433373126;LEFT_SVINSSEQ=TGGGTAAAATATTTTTTTTTTTTTTTTTTTTTTTTTTTTTTTTTTTTTTTTTTTTTTTTTTTTTTTTTTTTTTTTTTTTTTTTTTT;MMal=19066,94;MMalt=0.361538;MQ=60;MQSal=37670400,93600;MQalt=60;MQsquared=42670800;MaxAAS=26;MaxAASR=0.3467;MaxAltPP=26;NHet=1;NHomAlt=0;NHomRef=201;NUM_MERGED_SVS=1;PASS_AC=1…	TGGGTAAAATATTTTTTTTTTTTTTTTTTTTTTTTTTTTTTTTTTTTTTTTTTTTTTTTTTTTTTTTTTTTTTTTTTTTTTTTTTT	ACCTCCTGTTGGGGGAAGGGAAAACTCTCACACAGAGCACTCCCATACCT					0/65	0/50	0/58	0/42	0/46	0/67	0/73	0/54	0/64	0/44	0/62	0/75	0/99	0/66	0/49	0/69	0/50	0/51	0/71	0/72	0/72	0/74	0/44
423	MSG, RetroSeq	solo-L1	YES	2	437351784	437351802	+				2	437351790	437351788	-				375	PASS	ABHet=0.2971;ABHetMulti=0.2971,0.7029;ABHom=0.999;ABHomMulti=0.999,-1;AC=2;AF=0.004975;AN=402;CR=0;CRal=0,0;CRalt=0;END=437351787;LEFT_SVINSSEQ=TAAAAGCCACCTTTTTTTTTTTTTTTTTTTTTTTTTTTTTTTTTTTTTTTTTTTTTTTTTTTTTTTTTTTTTTTTTTT;MMal=18376,166;MMalt=0.319231;MQ=60;MQSal=41018400,180000;MQalt=59;MQsquared=45986400;MaxAAS=28;MaxAASR=0.3784;MaxAltPP=28;NHet=2;NHomAlt=0;NHomRef=199;NUM_MERGED_SVS=1;PASS_AC…	TAAAAGCCACCTTTTTTTTTTTTTTTTTTTTTTTTTTTTTTTTTTTTTTTTTTTTTTTTTTTTTTTTTTTTTTTTTTT	AGTGGTATCTTAGAGTTGTCTTAATTTGCATTTCTCTGATTAATAATGACTTGGAGCA	Non-templated sequence insertion	987	TTTTTTTTTTTTTTTTTTTTTAATTTAATAGCCTTTTATTTACAGGATATATACATGGGTAACTTTACAGCATTAACAATTGCCAAACCTCTTCTTCCAATTTTTCACCTCTTACCCCCCCACCCCCTCCCCTAAATGGCAGGATGACCAGTAGATGTTAAATATATTAAAATATAACTTAGATACATAATAAGTATACATGACCAAAACATTATTGTGCTGTACAAAAAGAATCAGACTCTGAATTATTGTACATTTAGCTTGTGAAGGAAATCAAAAATGCAGGTGTGCATAAATATAGGGATTGGGAATTCAATGTAATGGTTTTTAGTCATCCCCCAGAGTTCTTTTTCTGGGTATAGCTGGTTCAGTTCATTACTGCTCCATTAGAAATGATTT…	437351802] TTTTTTTTTTTTTTTTTTTTTGTTTTTTTTTTTTTTTTTTTTTTTTTAATTTAATAGCCTTTTATTTACAGGATATATACATGGGTAACTTTACAGCATTAACAATTGCCAAACCTCTTCTTCCAATTTTTCACCTCTTACCCCCCCACCCCCTCCCCTAAATGGCAGGATGACCAGTAGATGTTAAATATATTAAAATATAACTTAGATACATAATAAGTATACATGACCAAAACATTATTGTGCTGTACAAAAAGAATCAGACTCTGAATTATTGTACATTTAGCTTGTGAAGGAAATCAAAAATGCAGGTGTGCATAAATATAGGGATTGGGAATTCAATGTAATGGTTTTTAGTCATCCCCCAGAGTTCTTTTTCTGGGTATAG…	0/92	0/61	0/72	0/82	0/90	0/73	0/79	0/69	0/55	0/67	0/67	0/101	0/94	0/86	0/59	0/72	0/84	0/65	4/58	28/74	13/64	3/62	4/54
424	RetroSeq	3' transduction	YES	2	440270537	440270661	+				4	140100202	140100221	-	SYNE1	SYNE1				MEINFO=LINE1,140100201,140100202,NA;NOT_VALIDATED;SVTYPE=INS			Microhomology	4	GAAT
425	RetroSeq	solo-L1	YES	2	442559989		+				2	442559990		-						MEINFO=LINE1,442559989,442559990,NA;NOT_VALIDATED;SVTYPE=INS																6
426	RetroSeq	solo-L1	YES	2	443833206	443833072	+	PHF19-E16			2	443833207	443833248	-	PHF19-E16					MEINFO=LINE1,443833206,443833207,NA;NOT_VALIDATED;SVTYPE=INS			Non-templated sequence insertion	2	AA	443833072] A [443833248; 443833248] T [443833072
427	RetroSeq	solo-L1	YES	2	444534220	444534212	+				2	444534221	444534199	-						MEINFO=LINE1,444534220,444534221,NA;NOT_VALIDATED;SVTYPE=INS			Non-templated sequence insertion	625	ATTACTGTTCTGTAAGAAATGACCAACAGGATGATTTCAGAAAGGCCTGGAGAGACTTACACGAACTGATGCTAAGTGAAATGAGCAGGACCAGGAGATCATTATATACTTCAACAACAATACTAGATGATGACCAGTCCTGATGGATCAGGCCATCCTCAGCAATGAGATCAACCAAATCATTTCTAATGGAGCAGTAATGAACTGAACTAGCTATACCCAGAAAAAGAACTCTGGGAGATGACTAAAAACCACTACATTGAATTCCCAGTCCCTATATTTATGCACACCTGCATCTTTGATTTCCTTCACAAGCTAATTGTACAATAATTCAGAGTCTGATTCTTTTTGTACAGCAAAATAATGTTGTGGTCATGTATATTTATTGTGTATCTAAGT…	444534212] ATTACTGTTCTGTAAGAAATGACCAACAGGATGATTTCAGAAAGGCCTGGAGAGACTTACACGAACTGATGCTAAGTGAAATGAGCAGGACCAGGAGATCATTATATACTTCAACAACAATACTAGATGATGACCAGTCCTGATGGATCAGGCCATCCTCAGCAATGAGATCAACCAAATCATTTCTAATGGAGCAGTAATGAACTGAACTAGCTATACCCAGAAAAAGAACTCTGGGAGATGACTAAAAACCACTACATTGAATTCCCAGTCCCTATATTTATGCACACCTGCATCTTTGATTTCCTTCACAAGCTAATTGTACAATAATTCAGAGTCTGATTCTTTTTGTACAGCAAAATAATGTTGTGGTCATGTATATTTATTG…				11
428	SvABA, RetroSeq	3' transduction	YES	2	444553752	444553753	-				3	109683973	109683916	+				50	PASS	DISC_MAPQ=17;EVDNC=DSCRD;IMPRECISE;MAPQ=17;MATEID=402246826:1;MATENM=-1;NM=-1;NUMPARTS=0;SCTG=2:444553752(-)-3:109683973(+)__2_444529348_444554348D;SPAN=-1;SVTYPE=BND			Non-templated sequence insertion	20	TTTTTTTTTTTTTTTTTTTT	444553753] TTTTTTTTTTTTTTTTTTTTTTTCT [109683907; 444553753] TTTTTTTTTTTTTTTTTTTTTTTCTTTTCTTTTTT [109683907; 444553753] TTTTT [109683907	0	0	0	0	0	0	0	0	18	0	0	0	0	0	0	0	0	0	0	0	0	0	0
429	MSG, RetroSeq	solo-L1	YES	2	445263517		+	TTLL11	TTLL11		2	445263523		-	TTLL11	TTLL11		84	LowQD	ABHet=0.2045;ABHetMulti=0.2045,0.7955;ABHom=1;ABHomMulti=1,-1;AC=1;AF=0.002475;AN=404;CR=0;CRal=0,0;CRalt=0;END=445263520;LEFT_SVINSSEQ=CTCGCAGGTTTCTTCTCTTTTTTTTTTTTTTTTTTTTTTTTTTTTTTTTTTTTTTTCTTTTTTTTTTTTTTTTTTTTTTTTT;MMal=16294,0;MMalt=0;MQ=60;MQSal=36885600,10800;MQalt=35;MQsquared=41828400;MaxAAS=9;MaxAASR=0.2045;MaxAltPP=9;NHet=1;NHomAlt=0;NHomRef=201;NUM_MERGED_SVS=1;PASS_AC=1;PASS_AN=404;P…	CTCGCAGGTTTCTTCTCTTTTTTTTTTTTTTTTTTTTTTTTTTTTTTTTTTTTTTTCTTTTTTTTTTTTTTTTTTTTTTTTT	GTTTGTACAAAAACTTTTCAGTTTGGTATAATCAAAATTTTCTATTTTGTGGTCAGTAATGATCTCTAGTT					0/74	0/54	0/56	0/70	0/68	0/67	0/66	0/63	0/79	0/76	0/60	0/102	0/77	0/82	0/42	0/56	9/44	0/73	0/77	0/64	0/51	0/62	0/60
430	MSG, RetroSeq	solo-L1	YES	2	448682456		+	OLFML2A	OLFML2A		2	448682462		-	OLFML2A	OLFML2A		255	PASS	ABHet=0.2717;ABHetMulti=0.2717,0.7283;ABHom=0.9999;ABHomMulti=0.9999,-1;AC=1;AF=0.002475;AN=404;CR=0;CRal=0,0;CRalt=0;END=448682459;LEFT_SVINSSEQ=AAAAAAGAATGAATTGGACCCATTTTGACCTTATCTTGGTATACGGCGTTAAGTATGGATCAATGCCTAGTTTCTGCCATATTAGTTTCC;MMal=27775,58;MMalt=0.223077;MQ=60;MQSal=35521200,93600;MQalt=60;MQsquared=40676400;MaxAAS=25;MaxAASR=0.2717;MaxAltPP=25;NHet=1;NHomAlt=0;NHomRef=201;NUM_MERGED_S…	AAAAAAGAATGAATTGGACCCATTTTGACCTTATCTTGGTATACGGCGTTAAGTATGGATCAATGCCTAGTTTCTGCCATATTAGTTTCC	AAAAAAAAAAAAAAAAAAAAAAAAAAAAAAAAAAAAAAAAAAAAAAAAAAAAAAAAAAAAAA					0/78	0/39	0/52	0/72	0/64	0/59	0/44	0/55	0/48	0/60	0/84	0/77	0/81	0/59	0/50	0/59	0/63	0/56	0/58	0/81	0/72	0/77	0/57
431	RetroSeq	solo-L1	YES	2	449835221		+	MAPKAP1	MAPKAP1		2	449835222		-	MAPKAP1	MAPKAP1				MEINFO=LINE1,449835221,449835222,NA;NOT_VALIDATED;SVTYPE=INS															12
432	SvABA	3' transduction	YES	2	452136755	452136634	+	RALGPS1	RALGPS1		2	473482987	473482988	-				69	PASS	DISC_MAPQ=60;EVDNC=DSCRD;IMPRECISE;MAPQ=60;MATEID=1040610656:1;MATENM=-1;NM=-1;NUMPARTS=0;SCTG=2:452136755(+)-2:473482987(-)__2_452124348_452149348D;SPAN=21346232;SVTYPE=BND			Non-templated sequence insertion	174	TCTAGGGGAGGGGGTGGGGGGGGTAAGAGGTGAAAATTTGGAACAAGAGGTTTGGCAATTGTTAATGCTGTAAAGTTACCCATGTATATATCCTGTAAATTAAAGGCTATTAAATAAAAAATTAAAAAAAAAAAAAAAAAAAAAAAAACAAAAAAAAAAAAAAAAAAAAAAAAA	452136634] TCTAGGGGAGGGGGTGGGGGGGGTAAGAGGTGAAAATTTGGAACAAGAGGTTTGGCAATTGTTAATGCTGTAAAGTTACCCATGTATATATCCTGTAAATTAAAGGCTATTAAATAAAAAATTAAAAAAAAAAAAAAAAAAAAAAAAA [473482988	0	0	0	0	0	0	0	0	0	0	0	0	0	0	0	0	0	0	0	0	0	0	0
433	RetroSeq	solo-L1	YES	2	453996471	453996474	+	KIAA0355	GARRE1		2	453996472	453996477	-	KIAA0355	GARRE1				MEINFO=LINE1,453996471,453996472,NA;NOT_VALIDATED;SVTYPE=INS			Non-templated sequence insertion	327	AATTTTTTTTAACTCTGTTGGGTCTCCGTGCAGTGGGGGGGGGGGGGGGGGGGGGTAAGAGGTGAAAAATTGGAACAAGAGGTTTGGCAATTGTTAATGCTGTAAAGTTACCTAAGTATATATCCTGTAAATAAAAGGCTATTAAATAAAAAAAAAAAAAAAGAAAAAAAATTAAAAAAAAAAAAAAAAATAAAAAAAATTAAAAAAAAAAAAATGAAACATAAAAAAAAAAAAAAAAAAAAAAAAGAGAAAAAAAAAAAAAAAAAAAAAAAAGGGCAATTTCAAAAAAACTGGGAAAAAGAAAAAAAAAAAAAAAACAAGAAAATT	453996450] ACTCTGTTGGGTCTCCGTGCAGTGGGGGGGGGGGGGGGGGGGGGTAAGAGGTGAAAAATTGGAACAAGAGGTTTGGCAATTGTTAATGCTGTAAAGTTACCTAAGTATATATCCTGTAAATAAAAGGCTATTAAATAAAAAAAAAAAAAAAGAAAAAAAATTAAAAAAAAAAAAAAAAATAAAAAAAATTAAAAAAAAAAAAATGAAACATAAAAAAAAAAAAAAAAAAAAAAAAGAGAAAAAAAAAAAAAAAAAAAAAAAAGGGCAATTTCAAAAAAACTGGGAAAAAGAAAAAAAAAAAAAAAACAAGAAAATT [453996477		190
434	RetroSeq	solo-L1	YES	2	457912202		+				2	457912203		-						MEINFO=LINE1,457912202,457912203,NA;NOT_VALIDATED;SVTYPE=INS																					22
435	RetroSeq	solo-L1	YES	2	463693383		+				2	463693384		-						MEINFO=LINE1,463693383,463693384,NA;NOT_VALIDATED;SVTYPE=INS										11
436	RetroSeq	solo-L1	YES	2	466465703		+	ADCY7	ADCY7		2	466465704		-	ADCY7	ADCY7				MEINFO=LINE1,466465703,466465704,NA;NOT_VALIDATED;SVTYPE=INS																					17
437	MSG	solo-L1	YES	2	467929552		+				2	467929558		-				255	PASS	ABHet=0.58;ABHetMulti=0.58,0.42;ABHom=1;ABHomMulti=1,-1;AC=1;AF=0.002475;AN=404;CR=0;CRal=0,0;CRalt=0;END=467929555;LEFT_SVINSSEQ=TTTTTGCATATGTTTGTTTTTTTTTTTTTTTTTTTTTTTTTTTTTTTTTTTTTTTTTTTTTTTTTTTTTTTTTTTTT;MMal=19728,32;MMalt=0.110345;MQ=60;MQSal=40291200,25200;MQalt=29;MQsquared=46932328;MaxAAS=29;MaxAASR=0.58;MaxAltPP=29;NHet=1;NHomAlt=0;NHomRef=201;NUM_MERGED_SVS=1;PASS_AC=1;PASS_AN=404;PASS…	TTTTTGCATATGTTTGTTTTTTTTTTTTTTTTTTTTTTTTTTTTTTTTTTTTTTTTTTTTTTTTTTTTTTTTTTTTT	AGGACCAGATGGATTTACATGTGAATTTTACCAAACATTTAAAGAACAATTGGCCCCAATGCTATATAAATTA					0/82	0/74	0/62	0/90	0/70	0/76	0/74	0/69	0/44	0/67	0/72	0/73	0/112	0/71	0/46	0/63	0/31	0/54	0/86	0/97	0/74	0/89	0/81
438	RetroSeq	solo-L1	YES	2	468161771		+				2	468161792		-						MEINFO=LINE1,468161771,468161792,NA;NOT_VALIDATED;SVTYPE=INS																									20	18	20	24	20
439	RetroSeq	solo-L1	NO	2	470087435	470087460	+	CHD9-E34	CHD9-E33		2	470087464	470087444	-	CHD9-E34	CHD9-E33				MEINFO=LINE1,470087435,470087464,NA;NOT_VALIDATED;SVTYPE=INS			Non-templated sequence insertion	583	TTTTTTTTTTTTTTTTTTTTTATTTAATAGCCTTTAATTTACAGGATATATATACATGGGTAACTTTACAGCATTAACAATTGCCAAACCTCTTGTTCCAATTTTTCACCTCTTACCCCACCCCCCCCCCACCCCCTCCCCTAAATGGCAGGATGACCAGTAGATGTTAAATATATTAAAATATAACTTAGATACACAATAAGTATCCATGACCACAACATTATTTTGCTGTACAAAAAGAATCAGACTCTGAATTATTGTACAATTAGCTTGTGAAGGAAATCAAAGATGCAGGTGTGCATAAATATAGGGACTGGGAATTCAATGTAGTGGTTTTTAGTCATCTCCCAGAGTTCTTTTTCTGGGTATAGCTAGTTCAGTTCATTACTGCTCCATTAG…	470087460] TTTTTTTTTTTTTTTTTTTTTGTTTTTTTTTTTTTTTTTTTTTTTTTATTTAATAGCCTTTAATTTACAGGATATATATACATGGGTAACTTTACAGCATTAACAATTGCCAAACCTCTTGTTCCAATTTTTCACCTCTTACCCCACCCCCCCCCCACCCCCTCCCCTAAATGGCAGGATGACCAGTAGATGTTAAATATATTAAAATATAACTTAGATACACAATAAGTATCCATGACCACAACATTATTTTGCTGTACAAAAAGAATCAGACTCTGAATTATTGTACAATTAGCTTGTGAAGGAAATCAAAGATGCAGGTGTGCATAAATATAGGGACTGGGAATTCAATGTAGTGGTTTTTAGTCATCTCCCAGAGTTCTTTTTC…														11	2	7	11
440	RetroSeq	solo-L1	YES	2	470612551	470612041	+	FTO	FTO		2	470612552	470612015	-	FTO	FTO				MEINFO=LINE1,470612551,470612552,NA;NOT_VALIDATED;SVTYPE=INS			Microhomology	26	GAGTAACGTTTTTAAAAACGTTACTC	470612014(40)--GAGTAACGTTTTTAAAAACGTTACTC--470612040(40)													10
441	MSG, RetroSeq	solo-L1	YES	2	470658005	470658027	+	FTO	FTO		2	470658011	470658009	-	FTO	FTO		252	PASS	ABHet=0.3269;ABHetMulti=0.3269,0.6731;ABHom=1;ABHomMulti=1,-1;AC=1;AF=0.002475;AN=404;CR=0;CRal=0,0;CRalt=0;END=470658008;LEFT_SVINSSEQ=AAGGAAATAATTCACTTTAGTTTGGAACTATGCTCAAAAAGTTATCAAACTGTGCATACCCTTTGATCC;MMal=20397,0;MMalt=0;MQ=60;MQSal=39722400,61200;MQalt=60;MQsquared=46170000;MaxAAS=17;MaxAASR=0.3269;MaxAltPP=17;NHet=1;NHomAlt=0;NHomRef=201;NUM_MERGED_SVS=1;PASS_AC=1;PASS_AN=404;PASS_ratio=1…	AAGGAAATAATTCACTTTAGTTTGGAACTATGCTCAAAAAGTTATCAAACTGTGCATACCCTTTGATCC	AAAAAAAAAAAAAAAAAAAAAAAAAAAAAAAAAAAAAAAAAAAAAAAAA	Non-templated sequence insertion	802	GTTTGGAACTATGCTCAAAAAGTTATCAAACTGTGCATACCCTTTGATCCAGCAGTGTTACTACTGGGATTATATCCCAAAGAGATTATAAAGAAGGGAAAGGGACCTGTATGTGCACGAATGTTTGTGGCAGCCCTTTTTGTAGTGGCTAGAAACTGGAAACTGAATGGATGTCCATCAGTTGGAGAATGGCTGAATAAATTGTGGTATATGAAAATTATGGAATATTACTGTTCTGTAAGAAATGACCAACAGGATGATTTCAGAAAGGCCTGGAGAGACTTACACGAACTGATGCTGAGTGAAATGAGCAGGACCAGGAGATCATTATATACTTCAACAACAATACTAGATGATGACCAGTTCTGATGGATCAGGCCATCCTCAGCAACAAGATCA…		0/93	0/65	0/79	0/70	0/69	0/73	0/71	0/67	0/57	0/51	0/56	0/74	0/76	0/62	0/30	0/52	0/42	0/76	0/61	0/51	0/73	0/70	0/86
442	RetroSeq	solo-L1	YES	2	476636712		+	SIRPA	ENSSHAG00000013336	YES	2	476636713		-	SIRPA	ENSSHAG00000013336	YES			MEINFO=LINE1,476636712,476636713,NA;NOT_VALIDATED;SVTYPE=INS																					7
443	RetroSeq	solo-L1	YES	2	477311478	477310338	+				2	477311479	477310682	-						MEINFO=LINE1,477311478,477311479,NA;NOT_VALIDATED;SVTYPE=INS			Microhomology	99	CTGAGGCAATTGGGGTTAAGTGACTTGCCCAGGGTCACAGAACTAGGAAGTGCTAAGTGTCTGAGACCAGATTTGAACTCAAGTCCTCCTGACTTCAGG	477310238(337)--CCTGAAGTCAGGAGGATCTGCATTCAAATCTCATCTCAGACACTTAATACTTCCTGGCTGTGTGACCCTGGGCAAGTCACTTAACTCCAATTGCCTCAG--477310780(780)
444	MSG, RetroSeq	solo-L1	NO	2	477953157		+				2	477953163		-				483	PASS	ABHet=0.3115;ABHetMulti=0.3115,0.6885;ABHom=0.9999;ABHomMulti=0.9999,-1;AC=2;AF=0.00495;AN=404;CR=0;CRal=0,0;CRalt=0;END=477953160;LEFT_SVINSSEQ=ACTTGTCACTCATTCTTTTTTTTTTTTTTTTTTTTTTTTTTTTTTTTTTTTTTTTTTTTTTTTTT;MMal=18474,25;MMalt=0.0641026;MQ=60;MQSal=35697600,54000;MQalt=37;MQsquared=41876938;MaxAAS=20;MaxAASR=0.3704;MaxAltPP=20;NHet=2;NHomAlt=0;NHomRef=200;NUM_MERGED_SVS=1;PASS_AC=2;PASS_AN=40…	ACTTGTCACTCATTCTTTTTTTTTTTTTTTTTTTTTTTTTTTTTTTTTTTTTTTTTTTTTTTTTT	ATCTGGTACAGCTAAGCCACCATCATTTGATTTTTTTTTCATTAATTCCCTTGAAATTCTTG					0/51	0/40	0/50	0/64	0/48	0/70	0/63	0/54	0/49	0/46	18/68	20/54	0/72	0/75	0/46	0/67	0/61	0/58	0/52	0/80	0/79	0/71	0/55
445	RetroSeq	solo-L1	YES	2	478917034	478917057	+				2	478917040	478917043	-						MEINFO=LINE1,478917034,478917040,NA;NOT_VALIDATED;SVTYPE=INS			Non-templated sequence insertion	408	TTTTTTTTTTTTTTTTTTTTTTTTTAATTTAATAGCCTTTTATTTACAGTATATATACATGGGTAACTTTACAGCATTAACAATTGCCAAACCTCTTGTTCCAATTTTTCACCTCTTACCCCCCCACCCCCTCCCCTAAATGGCAGGATGACCAGTAGATGTTAAATATATTAAAATATAACTTAGATACATAATAAGTATACATGACCAAAACATTATTTTGCTGTACAAAAAGAATCAGACTCTGAATTATTGTACAATTAGCTTGTGAAGGAAATCAAAAATGCAGGTGTGCATAAATATAGGGATTGGGAATTCAATGTAATGGTTTTTAGTCATCCCCCAGAGTTCTTTTTCTGGGTATAGCTGGTTCAGTTCATTACTGCTCCATTAGAAATG…															17	16	12	20
446	MSG, RetroSeq	solo-L1	YES	2	480005377	480006046	+	SPOUT1	SPOUT1		2	480005383	480005397	-	SPOUT1	SPOUT1		102	PASS	ABHet=0.2037;ABHetMulti=0.2037,0.7963;ABHom=1;ABHomMulti=1,-1;AC=1;AF=0.002475;AN=404;CR=0;CRal=0,0;CRalt=0;END=480005380;LEFT_SVINSSEQ=CTAAGGGTAACATTTTTTTTTTTTTTTTTTTTTTTTTTTTTTTTTTTTTTTTTTTTTTTTTTTTTTTTTTTTTTTTTTTTTTTTTT;MMal=21288,0;MMalt=0;MQ=60;MQSal=37836000,21600;MQalt=44;MQsquared=42566400;MaxAAS=11;MaxAASR=0.2037;MaxAltPP=11;NHet=1;NHomAlt=0;NHomRef=201;NUM_MERGED_SVS=1;PASS_AC=1;PASS_AN…	CTAAGGGTAACATTTTTTTTTTTTTTTTTTTTTTTTTTTTTTTTTTTTTTTTTTTTTTTTTTTTTTTTTTTTTTTTTTTTTTTTTT	AGGTCTTTATGTCCTAATATATGGTCAATTTTTGAATAGGTTCCATGAACTGCTGAGAAGAAAGTATATT	Non-templated sequence insertion	20	AAAAAAAAAAAAAAAAAAAA	480005397] TTTTTTTTTTTTTTTTTTTT [480006046	0/90	0/45	0/61	0/49	0/50	0/77	0/78	0/60	0/72	11/54	0/65	0/78	0/76	0/102	0/43	0/71	0/69	0/77	0/66	0/87	0/79	0/67	0/70
447	MSG, RetroSeq	solo-L1	YES	2	480401019	480400942	+				2	480401025	480400922	-				672	PASS	ABHet=0.2159;ABHetMulti=0.2159,0.7841;ABHom=0.9984;ABHomMulti=0.9984,-1;AC=6;AF=0.01485;AN=404;CR=0;CRal=0,0;CRalt=0;END=480401022;LEFT_SVINSSEQ=AAAAAAATTAAACTGATGGTTTTAAATAGATGCTGCTGATTATTTTAAGGAAAAGTCCATTTATTCCTATACTCTCAAG;MMal=29051,440;MMalt=0.53012;MQ=60;MQSal=34336800,189419;MQalt=48;MQsquared=35498219;MaxAAS=18;MaxAASR=0.3333;MaxAltPP=18;NHet=6;NHomAlt=0;NHomRef=196;NUM_MERGED_SVS=1;PASS_A…	AAAAAAATTAAACTGATGGTTTTAAATAGATGCTGCTGATTATTTTAAGGAAAAGTCCATTTATTCCTATACTCTCAAG	AAAAAAAAAAAAAAAAAAAAAAAAAAAAAAAAAAAAAAAAAAAAAAAAAAAAAAAAAAAAAAAAAAAA	Non-templated sequence insertion	31	TTTTTTTTTTTTTTTTTTTTTTTTTGTTTTT		0/69	0/58	0/49	0/73	0/47	0/59	0/68	0/52	0/68	0/44	0/59	0/69	0/63	0/70	0/35	0/56	0/57	0/42	0/57	0/71	0/79	0/55	0/45
448	MSG	solo-L1	NO	2	480463975		+				2	480463981		-				252	PASS	ABHet=0.2155;ABHetMulti=0.2155,0.7845;ABHom=0.9996;ABHomMulti=0.9996,-1;AC=2;AF=0.00495;AN=404;CR=0;CRal=0,0;CRalt=0;END=480463978;LEFT_SVINSSEQ=GAGACTAACTTTCTTTTTTTTTTTTTTTTTTTTTTTTTTTTTTTTTTTTTTTTTTTTTTTTATTTTTTTTTTTTTTTTTTTTT;MMal=20795,44;MMalt=0.151724;MQ=60;MQSal=40676400,97200;MQalt=58;MQsquared=44702825;MaxAAS=13;MaxAASR=0.2308;MaxAltPP=13;NHet=2;NHomAlt=0;NHomRef=200;NUM_MERGED_SVS=1;PAS…	GAGACTAACTTTCTTTTTTTTTTTTTTTTTTTTTTTTTTTTTTTTTTTTTTTTTTTTTTTTATTTTTTTTTTTTTTTTTTTTT	CCAACAATGAATCAATGTCCCAGTTTTCCCACATCCCCTCCAACAATCATCATTATTTTTTCCTGTCATCTTAG					0/60	0/65	0/59	0/61	0/66	0/82	0/79	0/79	0/49	0/58	0/98	0/90	0/84	0/59	0/57	0/92	0/69	0/67	0/61	0/102	0/62	0/66	0/68
449	RetroSeq	solo-L1	YES	2	481939807		+	HMCN2	HMCN2		2	481939808		-	HMCN2	HMCN2				MEINFO=LINE1,481939807,481939808,NA;NOT_VALIDATED;SVTYPE=INS																							17
450	RetroSeq	solo-L1	YES	2	487613319	487613329	+	COL5A1	COL5A1		2	487613320	487613315	-	COL5A1	COL5A1				MEINFO=LINE1,487613319,487613320,NA;NOT_VALIDATED;SVTYPE=INS			Non-templated sequence insertion	806	TTTTTTTTTTTTTTTTTTTTTTTTATTTAATAGCCTTTAATTTACAGGATATATACATGGGTAACTTTACAGCATTAACAATTGCCAAACCTCTTGTTCCAATTTTTCACCTTTTACCCCCCCCCACCCCCTCCCCTAAATGGCAGGATGACCAGTAGATGTTAAATATATTAAAATATAACTTAGATACACAATAAGTATACATGACCAAAACATTATTTTGCTGTACAAAAAGAATCAGACTCTGAATTATTGTACAATTAGCTTGTGAAGGAAATCAAAGATGCAGGTGTGCATAAATATAGGGACTGGGAATTCAATGTAATGGTTTTTAGTCATCTCCCAGAGTTCTTTTTCTGGGTATAGCTAGTTCAGTTCATTACTGCTCCATTAGAAATG…
451	RetroSeq	solo-L1	NO	2	492404853	492404881	+				2	492404865	492404863	-						MEINFO=LINE1,492404853,492404865,NA;NOT_VALIDATED;SVTYPE=INS			Non-templated sequence insertion	595	TATTACTGTTCTGTAAGAAATGACCAACAGGATGATTTCAGAAAGGCCTGGAGAGACTTACACGAACTGATGCTGAGTGAAATGAGCAGGACCAGGAGATCATTATATACTTCAACAACAATACTAGATGATGACTAGTCCTGATGGATCAGGCCATCCTCAGCAACAAGATCAACCAAATCATTTCTAATGGAGCAGTAATGAACTGAACTAACTATACCCAGAAAAAGAACTCTGGGAGATGACTAAAAACCATTACATTGAATTCCCAGTCCCTATATTTATGCACACCTGCATCTTTGATTTCCTTCACAAGCTAATTGTACAATAATTCAGAGTCTGATTCTTTTTGTACAGCAAAATAATGTTTTGGTCATGTATACTTATTGTGTATCTAAG…																9	15	15
452	RetroSeq	solo-L1	YES	2	493584799	493585864	+				2	493584800	493586578	-						MEINFO=LINE1,493584799,493584800,NA;NOT_VALIDATED;SVTYPE=INS			Microhomology	15	TTTTTAAAAAATATA
453	RetroSeq	solo-L1	YES	2	494216841	494216842	+	SLC7A8	SLC7A8		2	494216842	494216828	-	SLC7A8	SLC7A8				MEINFO=LINE1,494216841,494216842,NA;NOT_VALIDATED;SVTYPE=INS			Non-templated sequence insertion	492	TTTTTTTTTTTTTTTTTTTTTTTTATTTAATAGCCTTTTATTTACAGGATATATACATGGGTAACTTTACAGCATTAACAATTGCCAAACCTCTTGTTCCAATTTTTCACCTCTTACCCCCCCACCCCCTCCCCTAGATGGCAGGATGACCAGTAGATGTAAAATATATTAAAATATAAATTAGATACACAATAAGTATACATGACCAAAACATTATTTTGCTGTACAAAAAGAATCAGACTCTGAAATATTGTACAATTAGCTTGTGAAGGAAGTCAAAAATGCAGGTGTGCATAAATATAGGGATTGGGAATTCAATGTAATGGTTTTTAGTCATCCCCCAGAGTTCTTTTTCTGGGTATAGCTGGTTCAGTTCATTACTGCTCCATTAGAAATGAT…								24
454	RetroSeq	solo-L1	YES	2	497051464		+				2	497051465		-						MEINFO=LINE1,497051464,497051465,NA;NOT_VALIDATED;SVTYPE=INS																						6
455	MSG, RetroSeq	solo-L1	YES	2	504977257		+				2	504977263		-				72	LowABHet;LowQD	ABHet=0.1719;ABHetMulti=0.1719,0.8281;ABHom=1;ABHomMulti=1,-1;AC=1;AF=0.002488;AN=402;CR=0;CRal=0,0;CRalt=0;END=504977260;LEFT_SVINSSEQ=AAAAGCTTACCAGTATATAGAGTAAAGGTAAAAGGCTGGAGCAAAATCTATTATGCATCAGGTGAAGTCAAAAAGCAGGGGTAGCC;MMal=21870,26;MMalt=0.236364;MQ=60;MQSal=42418800,39600;MQalt=60;MQsquared=47048400;MaxAAS=11;MaxAASR=0.1719;MaxAltPP=11;NHet=1;NHomAlt=0;NHomRef=200;NUM_MERGED_SVS=1;PASS_AC=1…	AAAAGCTTACCAGTATATAGAGTAAAGGTAAAAGGCTGGAGCAAAATCTATTATGCATCAGGTGAAGTCAAAAAGCAGGGGTAGCC	TAGAAAGATTACAAAAAAAAAAAATCAAAAAAAAAAAAAAAAAAAAAAAAAAAAAAAAAAAAAAAAAAAAA					0/101	0/60	0/85	0/116	0/69	0/60	0/61	0/72	0/72	0/55	0/68	11/64	0/95	0/93	0/61	0/79	0/65	0/57	0/63	0/106	0/79	0/93	0/68
456	RetroSeq	solo-L1	YES	2	505855004		+				2	505855005		-						MEINFO=LINE1,505855004,505855005,NA;NOT_VALIDATED;SVTYPE=INS													22
457	RetroSeq	solo-L1	YES	2	512076888		+				2	512076889		-						MEINFO=LINE1,512076888,512076889,NA;NOT_VALIDATED;SVTYPE=INS
458	MSG, RetroSeq	solo-L1	YES	2	512411903	512411920	+	THSD4			2	512411909	512411907	-	THSD4			735	PASS	ABHet=0.2222;ABHetMulti=0.2222,0.7778;ABHom=0.9986;ABHomMulti=0.9986,-1;AC=6;AF=0.01485;AN=404;CR=0;CRal=0,0;CRalt=0;END=512411906;LEFT_SVINSSEQ=AAGACTTGATCTATTCATTGTTGGTGGAGTTGTGAACGAATCCAACCATTTTGGAGAGTAGTTTGGAACTATGCT;MMal=21356,301;MMalt=0.35;MQ=60;MQSal=42350400,258152;MQalt=55;MQsquared=47040152;MaxAAS=16;MaxAASR=0.3023;MaxAltPP=16;NHet=6;NHomAlt=0;NHomRef=196;NUM_MERGED_SVS=4;PASS_AC=6;PAS…	AAGACTTGATCTATTCATTGTTGGTGGAGTTGTGAACGAATCCAACCATTTTGGAGAGTAGTTTGGAACTATGCT	AAAAAAAAAAAAAAAAAAAAAAAAAAAAAAAAAAAAAAAAAAAAAAAAAAAAAAAAAAAAAAAAAA	Non-templated sequence insertion	848	TCATTGTTGGTGGAGTTGTGAACGAATCCAACCATTTTGGAGAGTAGTTTGGAACTATGCTCAAAAAGTTATCAAACTGTGCATACCCTTTGATCCAGCAGTGTTACTACTGGGATTATATCCCAAAGAGATTATAAAGAAGGGAAAGGGACCTGTATGTGCACGAATGTTTGTGGCAGCCCTTTTTGTAGTGGCTAGAAACTGGAAACTGAATGGATGTCCATCAGTTGGAGAATGGCTGAATAAATTGTGGTATATGAAAATTATGGAATATTACTGTTCTGTAAGAAATGACCAACAGGATGATTTCAGAAAGGCCTGGAGAGACTTACACGAACTGATGCTGAGTGAAATGAGCAGGACCAGGAGATCATTATATACTTCAACAACAATACTAGA…	512411920] TCATTGTTGGTGGAGTTGTGAACGAATCCAACCATTTTGGAGAGTAGTTTGGAACTATGCTCAAAAAGTTATCAAACTGTGCATACCCTTTGATCCAGCAGTGTTACTACTGGGATTATATCCCAAAGAGATTATAAAGAAGGGAAAGGGACCTGTATGTGCACGAATGTTTGTGGCAGCCCTTTTTGTAGTGGCTAGAAACTGGAAACTGAATGGATGTCCATCAGTTGGAGAATGGCTGAATAAATTGTGGTATATGAAAATTATGGAATATTACTGTTCTGTAAGAAATGACCAACAGGATGATTTCAGAAAGGCCTGGAGAGACTTACACGAACTGATGCTGAGTGAAATGAGCAGGACCAGGAGATCATTATATACTTCAACA…	0/104	0/55	0/59	0/79	0/62	0/80	0/57	0/69	0/64	0/79	0/76	0/90	0/81	1/74	4/54	10/58	12/63	9/52	16/62	13/43	10/37	5/69	6/55
459	MSG	solo-L1	YES	2	515559612	515559404	+	KIF23	KIF23		2	515559618	515560160	-	KIF23	KIF23		339	PASS	ABHet=0.2784;ABHetMulti=0.2784,0.7216;ABHom=1;ABHomMulti=1,-1;AC=2;AF=0.00495;AN=404;CR=0;CRal=0,0;CRalt=0;END=515559615;LEFT_SVINSSEQ=AAGAAAAAAATGGCAAACCGGCGGAGCCAAGATGGCGGAGAAGACACACGCGTCTTTCTAAGCTCTTCTCTTACCCTCTTTAT;MMal=20573,75;MMalt=0.277778;MQ=60;MQSal=40582800,97200;MQalt=60;MQsquared=46137600;MaxAAS=18;MaxAASR=0.3396;MaxAltPP=18;NHet=2;NHomAlt=0;NHomRef=200;NUM_MERGED_SVS=1;PASS_AC=2;PAS…	AAGAAAAAAATGGCAAACCGGCGGAGCCAAGATGGCGGAGAAGACACACGCGTCTTTCTAAGCTCTTCTCTTACCCTCTTTAT	AAAAAAAAAAAAAAAAAAAAAAAAAAAAAAAAAAAAAAAAAAAAAAAAAAAAAAAAAAA	Microhomology	13	CTACATAATACAT		0/92	0/55	9/44	18/53	0/59	0/79	0/47	0/63	0/80	0/79	0/79	0/80	0/71	0/89	0/64	0/75	0/58	0/59	0/70	0/53	0/63	0/97	0/84
460	MSG, RetroSeq	solo-L1	YES	2	516758539	516758560	+				2	516758545	516758543	-				714	PASS	ABHet=0.25;ABHetMulti=0.25,0.75;ABHom=0.9999;ABHomMulti=0.9999,-1;AC=4;AF=0.009901;AN=404;CR=0;CRal=0,0;CRalt=0;END=516758542;LEFT_SVINSSEQ=TGTTTTTCCCCTTTTCTTTTTTTTTTTTTTTTTTTTTTTTTTTTTTTTTTTTTTTTTTTTTTT;MMal=24187,51;MMalt=0.0822581;MQ=60;MQSal=35262000,90000;MQalt=38;MQsquared=41356800;MaxAAS=20;MaxAASR=0.2899;MaxAltPP=20;NHet=4;NHomAlt=0;NHomRef=198;NUM_MERGED_SVS=1;PASS_AC=4;PASS_AN=402;PASS_…	TGTTTTTCCCCTTTTCTTTTTTTTTTTTTTTTTTTTTTTTTTTTTTTTTTTTTTTTTTTTTTT	ATAGTTCCAAACTACTCTCCAAAATGGTTGGATTCGTTCACAACTCCACCAACAA	Non-templated sequence insertion	843	TTTTTTTTTTTTTTTTTTTTTTTAATAGCCTTTAATTTACAGGATATATACATGGGTAACTTTACAGCATTAACAATTGCCAAACCTCTTGTTCCAATTTTTCACCTCTTACCCCCCCCCACTCCCTCCCCTAAATGGCAGGATGACCAGTAGATGTTAAATATATTAAAATATAACTTAGATACACAATAAGTATACATGACCAAAACATTATTTTGCTGTACAAAAAGAATCAGACTCTGAATTATTGTACAATTAGCTTGTGAAGGAAATCAAAGATGCAGGTGTGCATAAATATAGGGACTGGGAATTCAATGTAATGGTTTTTAGTCATCTCCCAGAGTTCTTTTTCTGGGTATAGCTAGTTCAGTTCATTACTGCTCCATTAGAAATGATTTG…	516758560] TTTTTTTTTTTTTTTTTTTTTTTGTTTTTTTTTTTTTTTTTTTTTTTTTAATAGCCTTTAATTTACAGGATATATACATGGGTAACTTTACAGCATTAACAATTGCCAAACCTCTTGTTCCAATTTTTCACCTCTTACCCCCCCCCACTCCCTCCCCTAAATGGCAGGATGACCAGTAGATGTTAAATATATTAAAATATAACTTAGATACACAATAAGTATACATGACCAAAACATTATTTTGCTGTACAAAAAGAATCAGACTCTGAATTATTGTACAATTAGCTTGTGAAGGAAATCAAAGATGCAGGTGTGCATAAATATAGGGACTGGGAATTCAATGTAATGGTTTTTAGTCATCTCCCAGAGTTCTTTTTCTGGGTATAGC…	0/79	0/49	0/51	0/74	0/74	0/79	0/70	0/54	0/55	0/46	0/77	0/83	0/103	0/94	0/43	0/56	0/70	0/65	0/57	0/83	0/65	0/61	0/58
461	RetroSeq	solo-L1	YES	2	518701601	518702208	+				2	518701602	518702194	-						MEINFO=LINE1,518701601,518701602,NA;NOT_VALIDATED;SVTYPE=INS			Microhomology	14	CACAAATATTTGTG										27
462	RetroSeq	solo-L1	YES	2	520707125		+				2	520707126		-						MEINFO=LINE1,520707125,520707126,NA;NOT_VALIDATED;SVTYPE=INS
463	MSG, RetroSeq	solo-L1	YES	2	526734838	526734858	+				2	526734844	526734842	-				252	PASS	ABHet=0.3;ABHetMulti=0.3,0.7;ABHom=1;ABHomMulti=1,-1;AC=1;AF=0.002475;AN=404;CR=0;CRal=0,0;CRalt=0;END=526734841;LEFT_SVINSSEQ=AAGACTGTCTAGTCTTCCAATTCTCAGATGAAGAAATTGAAACTATTTCTAGTCATATGAAAAGATGCTCCAAGTCATTATTAATCA;MMal=20635,25;MMalt=0.138889;MQ=60;MQSal=39877200,68400;MQalt=62;MQsquared=45205200;MaxAAS=18;MaxAASR=0.3;MaxAltPP=18;NHet=1;NHomAlt=0;NHomRef=201;NUM_MERGED_SVS=1;PASS_AC=1;PASS_AN=40…	AAGACTGTCTAGTCTTCCAATTCTCAGATGAAGAAATTGAAACTATTTCTAGTCATATGAAAAGATGCTCCAAGTCATTATTAATCA	AAAACAGGTAAATAAAAGGTAATAAAAAAAAAAAAAAAAAAAAAAAAAAAAAAAAAAAAAAAAAAAAAAT	Non-templated sequence insertion	1041	CAATTCTCAGATGAAGAAATTGAAACTATTTCTAGTCATATGAAAAGATGCTCCAAGTCATTATTAATCAGAGAAATGCAAATTAAGACAACTCTAAGATACCACTACACACCTGTCAGATTGGCTAAGATGACAGGAAAAAATAATGATGATTGTTGGAGGGGATGTGGGAAAACTGGGACACTGATTCATTGTTGGTGGAGTTGTGAACGAATCCAACCATTTTGGAGAGTAGTTTGGAACTATGCTCAAAAAGTTATCAAACTGTGCATACCCTTTGATCCAGCAGTGTTACTACTGGGATTATATCCCAAAGAGATTATAAAGAAGGGAAAGGGACCTGTATGTGCACGAATGTTTGTTGCAGCCCTTTTTGTAGTGGCTAGAAACTGGAAACTG…		0/88	0/56	0/63	18/60	0/47	0/68	0/67	0/55	0/52	0/74	0/67	0/92	0/100	0/92	0/60	0/55	0/65	0/69	0/65	0/65	0/86	0/85	0/72
464	RetroSeq	solo-L1	YES	2	530210532		+	PCSK6	PCSK6		2	530210533		-	PCSK6	PCSK6				MEINFO=LINE1,530210532,530210533,NA;NOT_VALIDATED;SVTYPE=INS																							7
465	RetroSeq	solo-L1	YES	2	530730149		+				2	530730150		-						MEINFO=LINE1,530730149,530730150,NA;NOT_VALIDATED;SVTYPE=INS
466	RetroSeq	solo-L1	NO	2	533689002		+				2	533689069		-						MEINFO=LINE1,533689002,533689069,NA;NOT_VALIDATED;SVTYPE=INS																			22
467	RetroSeq	solo-L1	YES	2	540034847		+				2	540035494		-						MEINFO=LINE1,540034847,540035494,NA;NOT_VALIDATED;SVTYPE=INS
468	RetroSeq	solo-L1	NO	2	540348902		+				2	540348997		-						MEINFO=LINE1,540348902,540348997,NA;NOT_VALIDATED;SVTYPE=INS																										24
469	MSG	solo-L1	YES	2	546644589	546643535	+	ABHD2	ABHD2		2	546644595	546644428	-	ABHD2	ABHD2		255	PASS	ABHet=0.3016;ABHetMulti=0.3016,0.6984;ABHom=1;ABHomMulti=1,-1;AC=1;AF=0.002475;AN=404;CR=0;CRal=0,0;CRalt=0;END=546644592;LEFT_SVINSSEQ=TAGTAGTATTTTTCTTTTTTTTTTTTTTTTTTTTTTTTTTTTTTTTTTTTTTTTTTTTTTTTTTTT;MMal=19478,38;MMalt=0.2;MQ=60;MQSal=41788800,32400;MQalt=41;MQsquared=48430800;MaxAAS=19;MaxAASR=0.3016;MaxAltPP=19;NHet=1;NHomAlt=0;NHomRef=201;NUM_MERGED_SVS=1;PASS_AC=1;PASS_AN=402;PASS_ratio=0…	TAGTAGTATTTTTCTTTTTTTTTTTTTTTTTTTTTTTTTTTTTTTTTTTTTTTTTTTTTTTTTTTT	CGATATAATATTGATAAAGAGGGTAAGAGAAGAGCTTAGAAAGACGCGTGTGTCTTCTCCGCCATCTTGC	Microhomology	15	CCAAACATTTATTAA		0/78	0/56	0/75	19/63	0/68	0/86	0/57	0/61	0/55	0/62	0/86	0/90	0/98	0/98	0/39	0/77	0/76	0/72	0/65	0/72	0/82	0/78	0/93
470	RetroSeq	solo-L1	NO	2	557037151	557036305	+				2	557037174	557036400	-						MEINFO=LINE1,557037151,557037174,NA;NOT_VALIDATED;SVTYPE=INS			Microhomology	26	AGGGAGAAAGGAAGGAAGGAAGGAAG	557036374(400)--CTTCCTTCCTTCCTTCCTTTCTCCCT--557036279(305)														27		26
471	RetroSeq	solo-L1	YES	2	557831326		+	OGA	OGA-E1		2	557831327		-	OGA	OGA-E1				MEINFO=LINE1,557831326,557831327,NA;NOT_VALIDATED;SVTYPE=INS																							18
472	MSG, RetroSeq	solo-L1	NO	2	563504036		+	SORCS1	SORCS1		2	563504042		-	SORCS1	SORCS1		1326	PASS	ABHet=0.2573;ABHetMulti=0.2573,0.7427;ABHom=0.999;ABHomMulti=0.999,-1;AC=7;AF=0.01733;AN=404;CR=0;CRal=0,0;CRalt=0;END=563504039;LEFT_SVINSSEQ=AAGAAATGAGCTGGGGGGCGGAGCCAAGATGGCGGAGAAGACACACGCGTCTTTCTAAGCTCTTCTCTTACCCTCTTTATCAATAT;MMal=18118,326;MMalt=0.256693;MQ=60;MQSal=43308000,508001;MQalt=63;MQsquared=48643601;MaxAAS=22;MaxAASR=0.3226;MaxAltPP=22;NHet=7;NHomAlt=0;NHomRef=195;NUM_MERGED_SVS=5;…	AAGAAATGAGCTGGGGGGCGGAGCCAAGATGGCGGAGAAGACACACGCGTCTTTCTAAGCTCTTCTCTTACCCTCTTTATCAATAT	AAAAAAAAAAAAAAAAAAAAAAAAAAAAAAAAAAAAAAAAAAA					0/107	0/67	0/62	0/90	0/73	0/68	0/64	0/85	0/65	0/89	0/90	0/81	0/89	0/99	0/59	0/78	0/64	0/85	0/92	0/88	0/76	0/80	0/78
473	MSG, RetroSeq	solo-L1	YES	2	565404935	565404584	+	ADD3	ADD3		2	565404941	565404953	-	ADD3	ADD3		189	PASS	ABHet=0.2462;ABHetMulti=0.2462,0.7538;ABHom=1;ABHomMulti=1,-1;AC=1;AF=0.002475;AN=404;CR=0;CRal=0,0;CRalt=0;END=565404938;LEFT_SVINSSEQ=TGGATTCACCTTTTTTTTTTTTTTTTTTTTTTTTTTTTTTTTTTTTTTTTTTTTTTTTTTTTT;MMal=56705,95;MMalt=0.59375;MQ=60;MQSal=41000400,25200;MQalt=40;MQsquared=45698400;MaxAAS=16;MaxAASR=0.2462;MaxAltPP=16;NHet=1;NHomAlt=0;NHomRef=201;NUM_MERGED_SVS=1;PASS_AC=1;PASS_AN=404;PASS_ratio=…	TGGATTCACCTTTTTTTTTTTTTTTTTTTTTTTTTTTTTTTTTTTTTTTTTTTTTTTTTTTTT	TGATAAAGAGGGTAAGAGAAGAGCTTAGAAAGACGCCTGTGTCTTCTCCGCCATCTTGGCTCCGCCCC	Non-templated sequence insertion	10	AAAAAAAAAA	565404953] TTTTTTTTTT [565404584	0/85	0/69	0/79	0/95	0/75	0/84	0/70	0/72	0/72	0/60	0/83	0/98	0/95	0/88	0/46	0/77	0/66	0/56	0/54	0/87	16/65	0/100	0/75
474	MSG, RetroSeq	solo-L1	YES	2	570750584		+				2	570750590		-				207	PASS	ABHet=0.2537;ABHetMulti=0.2537,0.7463;ABHom=1;ABHomMulti=1,-1;AC=1;AF=0.002475;AN=404;CR=0;CRal=0,0;CRalt=0;END=570750587;LEFT_SVINSSEQ=GTAGATCACTTCTCTTTTTTTTTTTTTTTTTTTTTTTTTTTTTTTTTTTTTTTTTTTTTT;MMal=19729,6;MMalt=0.0352941;MQ=60;MQSal=38408400,21600;MQalt=36;MQsquared=42940800;MaxAAS=17;MaxAASR=0.2537;MaxAltPP=17;NHet=1;NHomAlt=0;NHomRef=201;NUM_MERGED_SVS=1;PASS_AC=1;PASS_AN=404;PASS_ratio=1;…	GTAGATCACTTCTCTTTTTTTTTTTTTTTTTTTTTTTTTTTTTTTTTTTTTTTTTTTTTT	GATAAAGAGGGTAAGAGAAGAGCTTAGAAAGACGCGTGTGTCTTCTCCGCCATCTTGGCTCCGCCCC					0/77	0/44	0/67	17/67	0/71	0/62	0/65	0/56	0/47	0/65	0/85	0/95	0/93	0/75	0/49	0/56	0/59	0/51	0/73	0/84	0/67	0/90	0/64
475	MSG, RetroSeq	solo-L1	NO	2	572293027	572293047	+	ATRNL1	ATRNL1		2	572293033	572293031	-	ATRNL1	ATRNL1		516	PASS	ABHet=0.2304;ABHetMulti=0.2304,0.7696;ABHom=0.9987;ABHomMulti=0.9987,-1;AC=4;AF=0.009901;AN=404;CR=0;CRal=0,0;CRalt=0;END=572293030;LEFT_SVINSSEQ=TAAATTCACTAAAAATTTTTTTTTTTTTTTTTTTTTTTTTTTTTTTTTTTTTTTTTTTTTTTTTTGT;MMal=19634,81;MMalt=0.132787;MQ=60;MQSal=38642400,172800;MQalt=53;MQsquared=44416800;MaxAAS=16;MaxAASR=0.2623;MaxAltPP=16;NHet=4;NHomAlt=0;NHomRef=198;NUM_MERGED_SVS=2;PASS_AC=4;PASS_AN…	TAAATTCACTAAAAATTTTTTTTTTTTTTTTTTTTTTTTTTTTTTTTTTTTTTTTTTTTTTTTTTGT	ACAAAAAGAATCAGACTCTGAATTATTGTACAATTAGCTTGTGAAGGAAATCAAAAATGCAGGTG	Non-templated sequence insertion	341	TTTTTTTTTTTTTTTTTTTTTTTCTTTTTTTTTTTTTTTTTTTTTTTTTGTTTTTTTTTTTTTTTTTTTTTTTTTATTTAATAGCCTTTTATTTACAGGATATATACATGGGTAACTTTACAGCATTAACAATTGCCAAACCTCTTGTTCCAATTTTTCACCTCTTACCCCCCCACCCCCTCCCCTAAATGGCAGGATGACCAGTAGATGTTAAATATATTAAAATATAACTTAGATACATAATAAGTATACATGACCAAAACATTATTTTGCTGTACAAAAAGAATCAGACTCTGAATTATTGTACAATTAGCTTGTGAAGGAAATCAAAAATGCAGGTG		0/89	0/55	0/76	0/89	0/75	0/80	0/88	0/51	0/69	0/95	0/54	0/61	0/79	2/71	0/45	1/57	5/54	14/59	8/35	16/61	9/49	0/71	6/64
476	RetroSeq	solo-L1	YES	2	574135746		+				2	574135747		-						MEINFO=LINE1,574135746,574135747,NA;NOT_VALIDATED;SVTYPE=INS
477	RetroSeq	solo-L1	YES	2	574324479	574324475	+	PDZD8	PDZD8		2	574324480	574324462	-	PDZD8	PDZD8				MEINFO=LINE1,574324479,574324480,NA;NOT_VALIDATED;SVTYPE=INS			Non-templated sequence insertion	541	TTTTTTTTTTTTATTTTTTTTTTTTTATTTAATAGCCTTTAATTTACAGGATATATATACATGGGTAACTTTACAGCATTAACAATTGCCAAACCTCTTGTTCCAATTTTTCACCTCTTACCCCACCCCCCCCACCCCCTCCCCTAAATGGCAGGATGACCAGTAGATGTTAAATATATTAAAATATAACTTAGATACACAATAAGTATACATGACCACAACATTATTTTGCTGTACAAAAAGAATCAGACTCTGAATTATTGTACAATTAGCTTGTGAAGGAAATCAAAGATGCAGGTGTGCATAAATATAGGGACTGGGAATTCAATGTAGTGGTTTTTAGTCATCTCCCAGAGTTCTTTTTCTGGGTATAGCTAGTTCAGTTCATTACTGCTCCAT…										23
478	MSG	solo-L1	YES	2	578490087	578488751	+				2	578490093	578488838	-				651	PASS	ABHet=0.2547;ABHetMulti=0.2547,0.7453;ABHom=0.9996;ABHomMulti=0.9996,-1;AC=4;AF=0.009901;AN=404;CR=0;CRal=0,0;CRalt=0;END=578490090;LEFT_SVINSSEQ=TCATTTTTATAGGTTTTTTTTTTTTTTTTTTTTTTTTTTTTTTTTTTTTTTTTTTTTTTTTTTTTTTTTTTTTTTTT;MMal=21953,63;MMalt=0.10678;MQ=60;MQSal=40622400,86400;MQalt=38;MQsquared=46288803;MaxAAS=19;MaxAASR=0.2969;MaxAltPP=19;NHet=4;NHomAlt=0;NHomRef=198;NUM_MERGED_SVS=3;PASS_AC=4…	TCATTTTTATAGGTTTTTTTTTTTTTTTTTTTTTTTTTTTTTTTTTTTTTTTTTTTTTTTTTTTTTTTTTTTTTTTT	TGAAGGCACAGATCTCAGCACAAGCGCGCAGCCCCAACCCGCAGTAAGGGGCTTTTCCTTGGGGCAGTTGTGA	Microhomology	26	AGAAGGAAGGAGGAAAGAGAAAGAAA	578488747(77)--GGGAAGAAGGAAGGAGGAAAGAGAAAGAAA--578488834(64); 578488705] AACAGAGAGGGGGGGGGG [578488838	0/68	0/49	0/74	0/86	0/82	0/70	0/56	0/71	0/67	0/72	0/73	0/92	0/116	0/85	0/80	0/73	0/64	0/49	0/61	0/93	0/77	0/92	0/77
479	MSG, RetroSeq	solo-L1	YES	2	579993280	579992694	+	TACC2	ENSSHAG00000009993		2	579993286	579993300	-	TACC2	ENSSHAG00000009993		63	LowQD	ABHet=0.186;ABHetMulti=0.186,0.814;ABHom=0.999;ABHomMulti=0.999,-1;AC=1;AF=0.002475;AN=404;CR=0;CRal=0,0;CRalt=0;END=579993283;LEFT_SVINSSEQ=AAGGGCACATGAATTGTTTTTTTTTTTTTTTTTTTTTTTTTTTTTTTTTTTTTTTTATAATACTTTTTTTTTA;MMal=18736,120;MMalt=0.666667;MQ=60;MQSal=37278000,57600;MQalt=57;MQsquared=41775954;MaxAAS=8;MaxAASR=0.186;MaxAltPP=8;NHet=1;NHomAlt=0;NHomRef=201;NUM_MERGED_SVS=2;PASS_AC=1;PASS_AN=4…	AAGGGCACATGAATTGTTTTTTTTTTTTTTTTTTTTTTTTTTTTTTTTTTTTTTTTATAATACTTTTTTTTTA	GCTCAGCTTAGCTGGGTAGTTTATTCTTGGCTGCATCCCAAGTTCTTGTGCCTTTCGGAATATCATATTCCAGG	Microhomology	1	A		0/67	0/62	0/54	0/72	0/73	0/73	0/76	0/60	0/56	0/59	0/78	0/69	0/74	4/82	2/53	4/55	8/43	0/55	0/65	0/71	0/72	0/73	0/56
480	RetroSeq	solo-L1	YES	2	582311183		+		CPXM2		2	582311184		-		CPXM2				MEINFO=LINE1,582311183,582311184,NA;NOT_VALIDATED;SVTYPE=INS																			10
481	MSG	solo-L1	YES	2	584608628	584607622	+				2	584608634	584607596	-				255	PASS	ABHet=0.4023;ABHetMulti=0.4023,0.5977;ABHom=1;ABHomMulti=1,-1;AC=1;AF=0.002475;AN=404;CR=0;CRal=0,0;CRalt=0;END=584608631;LEFT_SVINSSEQ=GGTATCACACTGTTTTTTTTTTTTTTTTTTTTTTTTTTTTTTTTTTTTTTTTTTTTTTTTTTTTTTTTTTTTTTTTTTTTTT;MMal=19512,45;MMalt=0.128571;MQ=60;MQSal=39186000,136800;MQalt=63;MQsquared=44917200;MaxAAS=35;MaxAASR=0.4023;MaxAltPP=35;NHet=1;NHomAlt=0;NHomRef=201;NUM_MERGED_SVS=1;PASS_AC=1;PA…	GGTATCACACTGTTTTTTTTTTTTTTTTTTTTTTTTTTTTTTTTTTTTTTTTTTTTTTTTTTTTTTTTTTTTTTTTTTTTTT	GATAAAGAGGGTAAGAGAAGAGCTTAGAAAGACGCGTGTGTCTTCTCCGCCATCTTGGCTCCGCCCTC	Microhomology	26	ATATATATATATATATATATATATAT	584607582(608)--TATATATATATATATATATATATATA--584607608(608)	0/64	0/70	0/51	0/73	0/45	0/80	0/60	0/52	0/52	0/55	0/83	0/69	0/107	0/85	0/58	0/55	0/75	0/53	0/69	0/88	0/75	0/82	0/80
482	MSG	solo-L1	YES	2	588390616	588391101	+				2	588390622	588391141	-				255	PASS	ABHet=0.2667;ABHetMulti=0.2667,0.7333;ABHom=1;ABHomMulti=1,-1;AC=1;AF=0.002475;AN=404;CR=0;CRal=0,0;CRalt=0;END=588390619;LEFT_SVINSSEQ=TTGAAATGAGTCTTTTTTTTTTTTTTTTTTTTTTTTTTTTTTTTTTTTTTTTTTTTTTTTTTTTT;MMal=18300,19;MMalt=0.095;MQ=60;MQSal=39837600,25200;MQalt=35;MQsquared=44286200;MaxAAS=20;MaxAASR=0.2667;MaxAltPP=20;NHet=1;NHomAlt=0;NHomRef=201;NUM_MERGED_SVS=1;PASS_AC=1;PASS_AN=404;PASS_ratio=…	TTGAAATGAGTCTTTTTTTTTTTTTTTTTTTTTTTTTTTTTTTTTTTTTTTTTTTTTTTTTTTTT	CATCAGGACTAGTCATCATCTAGTATTGTTGTTGAAGTATATAATGATCTCCTGGTCCTGCTCA	Microhomology	40	TGTGTGTGTGTATGTATATATATATACATACACACACACA	588391142(42)--TGTGTGTGTGTATGTATATATATATACATACACACACACA--588391102(42); 588391159(85)--TATATATATATATATATATATATATA--588391185(85)	0/93	0/55	0/86	0/88	0/64	0/68	0/58	0/73	0/50	0/76	0/73	0/84	0/80	0/89	0/47	0/42	0/56	0/53	0/57	0/76	0/79	0/72	0/87
483	MSG, RetroSeq	solo-L1	YES	2	588426454	588426473	+				2	588426460	588426458	-				255	PASS	ABHet=0.2763;ABHetMulti=0.2763,0.7237;ABHom=1;ABHomMulti=1,-1;AC=1;AF=0.002475;AN=404;CR=0;CRal=0,0;CRalt=0;END=588426457;LEFT_SVINSSEQ=TTCCCCTATTACTCTCTTTTTTTTTTTTTTTTTTTTTTTTTTTTTTTTTTTTTTTTTTTTTTTTTTTTTTTTTTTTTTT;MMal=22930,18;MMalt=0.0857143;MQ=60;MQSal=40914000,43200;MQalt=45;MQsquared=45694800;MaxAAS=21;MaxAASR=0.2763;MaxAltPP=21;NHet=1;NHomAlt=0;NHomRef=201;NUM_MERGED_SVS=1;PASS_AC=1;PASS_…	TTCCCCTATTACTCTCTTTTTTTTTTTTTTTTTTTTTTTTTTTTTTTTTTTTTTTTTTTTTTTTTTTTTTTTTTTTTTT	GCTTGTGAAGGAAATCAAAGATGCAGGTGTGCATAAATATAGGGACTGGGAATTCAATGTAGTGGT	Non-templated sequence insertion	363	TTTTTTTTTTTTTTTTTTTTTTTTTGTTTTTTTTTTTTTTTTTTTTTTTTTATTTAATAGCCTTTAATTTACAGGATATATATATACATGGGTAACTTTACAGCATTAACAATTGCCAAACCTCTTGTTCCAATTTTTCACCTCTTACCCCACCCCCCCACCCCCTCCCCTAAATGGCAGGATGACCAGTAGATGTTAAATATATTAAAATATAACTTAGATACACAATAAGTATACATGACCACAACATTATTTTGCTGTACAAAAAGAATCAGACTCTGAATTATTGTACAATTAGCTTGTGAAGGAAATCAAAGATGCAGGTGTGCATAAATATAGGGACTGGGAATTCAATGTAGTGGT		0/82	0/63	0/68	21/76	0/81	0/68	0/78	0/68	0/59	0/59	0/82	0/79	0/95	0/86	0/42	0/76	0/64	0/55	0/75	0/71	0/56	0/92	0/74
484	RetroSeq	solo-L1	YES	2	596010394	596011099	+	ARHGAP22	ARHGAP22		2	596010395	596011125	-	ARHGAP22	ARHGAP22				MEINFO=LINE1,596010394,596010395,NA;NOT_VALIDATED;SVTYPE=INS			Microhomology	26	TATATATATATATATATATATATATA	596011139(39)--ATATATATATATATATATATATATAT--596011113(39)
485	RetroSeq	solo-L1	NO	2	599410578		+				2	599410584		-						MEINFO=LINE1,599410578,599410584,NA;NOT_VALIDATED;SVTYPE=INS																										36
486	RetroSeq	solo-L1	YES	2	601702534		+				2	601702535		-						MEINFO=LINE1,601702534,601702535,NA;NOT_VALIDATED;SVTYPE=INS																	9
487	MSG, RetroSeq	solo-L1	YES	2	601773203		+				2	601773209		-				981	PASS	ABHet=0.3322;ABHetMulti=0.3322,0.6678;ABHom=0.9986;ABHomMulti=0.9986,-1;AC=5;AF=0.01238;AN=404;CR=0;CRal=0,0;CRalt=0;END=601773206;LEFT_SVINSSEQ=TAAAACAGACAACAGGGGGTGGAGCCAAGATGGCGGAGAAGACACACGCGACTTTCTAAGCTCTTCTCTTACCCTCGTTACCA;MMal=20146,157;MMalt=0.135345;MQ=60;MQSal=39099600,291600;MQalt=50;MQsquared=43866000;MaxAAS=30;MaxAASR=0.4118;MaxAltPP=30;NHet=5;NHomAlt=0;NHomRef=197;NUM_MERGED_SVS=4;P…	TAAAACAGACAACAGGGGGTGGAGCCAAGATGGCGGAGAAGACACACGCGACTTTCTAAGCTCTTCTCTTACCCTCGTTACCA	AATAAAAAAAAAAAACAAAAAAAATAAAAAAAAAAAAAAAAAAAAAAAAAAAAAAAAAAAAAAAAAAAAAAAAAA					0/89	0/67	0/93	0/92	0/83	0/74	0/79	0/80	0/52	0/82	0/79	0/56	0/84	2/66	3/42	4/62	11/50	10/46	30/82	28/68	22/58	4/66	2/57
488	MSG, RetroSeq	solo-L1	YES	2	606581890	606581908	+				2	606581896	606581894	-				192	PASS	ABHet=0.2917;ABHetMulti=0.2917,0.7083;ABHom=1;ABHomMulti=1,-1;AC=1;AF=0.0025;AN=400;CR=0;CRal=0,0;CRalt=0;END=606581893;LEFT_SVINSSEQ=CAAATTAGAGTGTGACGAATGTTTGTGGCAGCCCTTTTTGTAGTGGCTAGAAACTGGAAACTGAATGGATGTCCATCAGTTGGA;MMal=21433,32;MMalt=0.228571;MQ=60;MQSal=40795200,50400;MQalt=60;MQsquared=45334800;MaxAAS=14;MaxAASR=0.2917;MaxAltPP=14;NHet=1;NHomAlt=0;NHomRef=199;NUM_MERGED_SVS=1;PASS_AC=1;PAS…	CAAATTAGAGTGTGACGAATGTTTGTGGCAGCCCTTTTTGTAGTGGCTAGAAACTGGAAACTGAATGGATGTCCATCAGTTGGA	AAAAAAAAAAAAAAAAAAAAAAAAAAAAAAAAAAAAAAAAAAAAAAAAAAAAAAAAAAAAAAAAA	Non-templated sequence insertion	694	CGAATGTTTGTGGCAGCCCTTTTTGTAGTGGCTAGAAACTGGAAACTGAATGGATGTCCATCAGTTGGAGAATGGCTGAATAAATTGTGGTATATGAAAATTATGGAATATTACTGTTCTGTAAGAAATGACCAACAGGATGATTTCAGAAAGGCCTGGAGAGACTTACACGAACTGATGCTAAGTGAAATGAGCAGGACCAGGAGATCATTATATACTTCAACAACAATACTAGATGATGACCAGTCCTGATGGATCAGGCCATCCTCAGCAACGAGATCAACCAAATCATTTCTAATGGAGCAGTAATGAACTGAACTAGCTATACCCAGAAAAAGAGCTCTGGGAGATGACTAAAAACCACTACATTGAATTCCCAGTCCCTATATTTATGCACAC…		0/98	0/83	0/85	14/48	0/60	0/65	0/90	0/89	0/55	0/61	0/79	0/70	0/99	0/76	0/55	0/72	0/78	0/50	0/53	0/71	0/72	0/60	0/57
489	RetroSeq	solo-L1	YES	2	609190093		+	KCNMA1	KCNMA1		2	609190094		-	KCNMA1	KCNMA1				MEINFO=LINE1,609190093,609190094,NA;NOT_VALIDATED;SVTYPE=INS
490	RetroSeq	solo-L1	YES	2	610495756		+	LRMDA			2	610495757		-	LRMDA					MEINFO=LINE1,610495756,610495757,NA;NOT_VALIDATED;SVTYPE=INS										12
491	MSG	solo-L1	YES	2	612827351	612827370	+	USP54	PPP3CB		2	612827357	612827355	-	USP54	PPP3CB		189	PASS	ABHet=0.2462;ABHetMulti=0.2462,0.7538;ABHom=1;ABHomMulti=1,-1;AC=1;AF=0.002475;AN=404;CR=0;CRal=0,0;CRalt=0;END=612827354;LEFT_SVINSSEQ=CCTTCCCTTCATTTCTTTTTTTTTTTTTTTTTTTTTTTTTTTTTTTTTAATTTTTTTTTTTAATTT;MMal=22112,64;MMalt=0.4;MQ=60;MQSal=39740400,54000;MQalt=58;MQsquared=45115219;MaxAAS=16;MaxAASR=0.2462;MaxAltPP=16;NHet=1;NHomAlt=0;NHomRef=201;NUM_MERGED_SVS=1;PASS_AC=1;PASS_AN=404;PASS_ratio=1…	CCTTCCCTTCATTTCTTTTTTTTTTTTTTTTTTTTTTTTTTTTTTTTTAATTTTTTTTTTTAATTT	ATCAGACTCTGAATTATTGTACAATTAGCTTGTGAAGGAAATCAAAGATGCAGGTGTGCATAAATATA	Non-templated sequence insertion	323	TTTTTTTTTTTTTTTTTTTTTTTTAATTTTTTTTTTTAATTTTTTATTTAATAGCCTTTAATTTACAGGATATATACATGGGTAACTTTACAGCATTAACAATTGCCAAACCTCTTGTTCCAATTTTTCACCTCTTACCCCCCCACCCCCTCCCCTAGATGGCAGGATAACCAGTAGATGTTAAATATATTAAAATATAACTTAGATACACAATAAGTATACATGACCAAAACATTATTTTGCTGTACAAAAAGAATCAGACTCTGAATTATTGTACAATTAGCTTGTGAAGGAAATCAAAGATGCAGGTGTGCATAAATATA		0/67	0/52	0/56	16/65	0/72	0/66	0/74	0/53	0/69	0/59	0/66	0/84	0/73	0/88	0/52	0/62	0/92	0/45	0/59	0/86	0/71	0/81	0/69
492	MSG, RetroSeq	solo-L1	YES	2	619524969		+	HCN4	HCN4		2	619524975		-	HCN4	HCN4		498	PASS	ABHet=0.2671;ABHetMulti=0.2671,0.7329;ABHom=0.9999;ABHomMulti=0.9999,-1;AC=3;AF=0.007426;AN=404;CR=0;CRal=0,0;CRalt=0;END=619524972;LEFT_SVINSSEQ=GACTTTCATCCTTTTCTTTTTTTTTTTTTTTTTTTTTTTTTTTTTTTTTTTTTTTTTATTTTTTTTTTTTTTCTTTATATAT;MMal=19112,89;MMalt=0.2225;MQ=60;MQSal=33440400,28800;MQalt=27;MQsquared=38181600;MaxAAS=15;MaxAASR=0.2778;MaxAltPP=15;NHet=3;NHomAlt=0;NHomRef=199;NUM_MERGED_SVS=1;PASS_…	GACTTTCATCCTTTTCTTTTTTTTTTTTTTTTTTTTTTTTTTTTTTTTTTTTTTTTTATTTTTTTTTTTTTTCTTTATATAT	AGAGGGTAAGAGAAGAGCTTAGAAAGTCGCGTGTGTCTTCTCCGCCATCTTGGCTCCGCCCCCCC					0/57	0/61	0/53	0/50	0/36	0/54	0/55	0/70	0/58	0/45	0/62	0/66	0/71	1/52	10/36	15/57	14/53	0/52	0/49	0/49	0/63	0/62	0/58
493	MSG	solo-L1	YES	2	624248158		+	IQGAP1	ENSSHAG00000008578		2	624248164		-	IQGAP1	ENSSHAG00000008578		1716	PASS	ABHet=0.2278;ABHetMulti=0.2278,0.7722;ABHom=0.9985;ABHomMulti=0.9985,-1;AC=13;AF=0.03234;AN=402;CR=0;CRal=0,0;CRalt=0;END=624248161;LEFT_SVINSSEQ=TGAGCTATGAGTTCTTTTTTTTTTTTTTTTTTTTTTTTTTTTTTTTTTTTTTTTTTTTTTTTTTTTTTTTTTTTTTT;MMal=20141,263;MMalt=0.152023;MQ=60;MQSal=34668000,356400;MQalt=45;MQsquared=40964400;MaxAAS=18;MaxAASR=0.3158;MaxAltPP=18;NHet=13;NHomAlt=0;NHomRef=188;NUM_MERGED_SVS=4;PASS_…	TGAGCTATGAGTTCTTTTTTTTTTTTTTTTTTTTTTTTTTTTTTTTTTTTTTTTTTTTTTTTTTTTTTTTTTTTTTT	TGACTGTTTTATCCCTTGAACCTAATCTATTCCACTGATCAACTAATCTATTCCT					0/33	0/30	0/34	0/48	0/47	0/44	0/28	0/25	0/40	0/45	0/40	0/32	0/72	0/68	0/40	0/50	0/50	0/46	0/33	0/44	0/49	0/60	0/54
494	MSG, RetroSeq	solo-L1	YES	2	630800734	630801989	+	PSTPIP1-E13			2	630800740	630802302	-	PSTPIP1-E13			525	PASS	ABHet=0.2143;ABHetMulti=0.2143,0.7857;ABHom=1;ABHomMulti=1,1;AC=5;AF=0.01244;AN=402;CR=0;CRal=0,0;CRalt=0;END=630800737;LEFT_SVINSSEQ=AAGAACGATGCTGTAAGGGCGGAGCCAAGATGGCGGAGAAGACACACGCGTCTTTCTA;MMal=30300,83;MMalt=0.345833;MQ=60;MQSal=34056000,88900;MQalt=61;MQsquared=38623300;MaxAAS=11;MaxAASR=1;MaxAltPP=11;NHet=1;NHomAlt=2;NHomRef=198;NUM_MERGED_SVS=2;PASS_AC=0;PASS_AN=390;PASS_ratio=0.9653;QD=1…	AAGAACGATGCTGTAAGGGCGGAGCCAAGATGGCGGAGAAGACACACGCGTCTTTCTA	AAAAAAAAAAAAAAAAAAAAAAAAAAAAAAAAAAAAAAAAAAAAAAAA	Microhomology	31	GCGCAGGGATGCGCGCAGGGATGCGCGCAGG		0/39	3/14	11/11	10/10	0/28	0/32	0/33	0/18	0/26	0/31	0/53	0/36	0/83	0/58	0/39	0/60	0/47	0/33	0/33	0/44	0/37	0/57	0/51
495	MSG, RetroSeq	solo-L1	YES	2	632412230	632412247	+	PALD1-E19			2	632412236	632412234	-	PALD1-E19			1452	PASS	ABHet=0.2279;ABHetMulti=0.2279,0.7721;ABHom=0.997;ABHomMulti=0.997,-1;AC=11;AF=0.02723;AN=404;CR=0;CRal=0,0;CRalt=0;END=632412233;LEFT_SVINSSEQ=ATTATCCAGCTTTTTTTTTTTTTTTTTTTTTTTTTTTTTTTTTTTTTTTTTTTTTTTTTTTTTTTTTTTTTTTTTCTTTTTTTTTCT;MMal=28296,784;MMalt=0.466667;MQ=60;MQSal=32857200,406800;MQalt=49;MQsquared=38218896;MaxAAS=23;MaxAASR=0.3286;MaxAltPP=23;NHet=11;NHomAlt=0;NHomRef=191;NUM_MERGED_SVS…	ATTATCCAGCTTTTTTTTTTTTTTTTTTTTTTTTTTTTTTTTTTTTTTTTTTTTTTTTTTTTTTTTTTTTTTTTTCTTTTTTTTTCT	CCCCCCCCACCCCCTCCCCTAAATGGCAGGATGACCAGTAGATGTTAAATATATTAAAATATAACTTAG	Non-templated sequence insertion	182	TTTTTTTTTTTTTTTTTTTTTATTTAATAGTCTTTAATTTACAGGATATATACATGGGTAACTTTACAGCATTAACAATTGCCAAACCTCTTGTTCCAATTTTTCACTTCTTACCCCCCCCACCCCCTCCCCTAAATGGCAGGATGACCAGTAGATGTTAAATATATTAAAATATAACTTAG	632412247] TTTTTTTTTTTTTTTTTTTTTGTTTTTTTTTTTTTTTTTTTTTGTTTTTTTTTTTTTTTTTTTTTTTTTATTTTTTTTTTTTTTTTTTTTTTTTATTTAATAGTCTTTAATTTACAGGATATATACATGGGTAACTTTACAGCATTAACAATTGCCAAACCTCTTGTTCCAATTTTTCACTTCTTACCCCCCCCACCCCCTCCCCTAAATGGCAGGATGACCAGTAGATGTTAAATATATTAAAATATAACTTAG [632412234	0/45	0/13	0/34	0/17	0/18	0/31	0/32	0/22	0/32	0/29	0/41	0/39	0/46	0/60	0/44	0/51	0/47	0/36	0/33	0/50	0/36	0/61	0/47
496	RetroSeq	solo-L1	YES	2	634211425		+	TET1	ENSSHAG00000021111	YES	2	634211426		-	TET1	ENSSHAG00000021111	YES			MEINFO=LINE1,634211425,634211426,NA;NOT_VALIDATED;SVTYPE=INS										13
497	RetroSeq	solo-L1	YES	2	637477006		+				2	637477007		-						MEINFO=LINE1,637477006,637477007,NA;NOT_VALIDATED;SVTYPE=INS
498	RetroSeq	solo-L1	YES	2	640349515	640348670	+	ZNF365	ENSSHAG00000010650		2	640349516	640349672	-	ZNF365	ENSSHAG00000010650				MEINFO=LINE1,640349515,640349516,NA;NOT_VALIDATED;SVTYPE=INS			Microhomology	50	AATTAATTTCTCTCTGACATAACCTCTCCCTGACCCGTGTTAAAAATCCT
499	SvABA	3' transduction	YES	2	643242956	643242957	-				3	10028132	10028027	+	CROCC2	ENSSHAG00000010228		25	PASS	DISC_MAPQ=60;EVDNC=DSCRD;IMPRECISE;MAPQ=60;MATEID=34323053:1;MATENM=-1;NM=-1;NUMPARTS=0;SCTG=2:643242956(-)-3:10028132(+)__3_10020500_10045500D;SPAN=-1;SVTYPE=BND			Non-templated sequence insertion	343	TGTTTCTTATGTTTTCATTTCTTATTTTTTTTTTCAGTCAACAAACATGTCTTAAGTTCTCACTGTGGTTTGGGCACTGAGTTTGTGCTCCTAGTTTACTTCTTCTTTGTTAAGGGAGTTGAGTTTGAGGGTGGGAGATGATGGTGCGAACTGTCTTCAGAAAATAGGAAGGGATGAGATGAAGGGAACATGTAGAATGGTTGGTCTTTCAAAGAAAAAGATTCACCTCTTCATGAGAGACTGGAGAAAAGAAAAAGAAAGCTGGGAATGATGTCAGAGGTATGTGAGATAAGGGGGGGGGGGGGGGGAGGGGGGGTCTCCATGGGGGGGGCTTTCTCCCGCC	643242957] TGTTTCTTATGTTTTCATTTCTTATTTTTTTTTTCAGTCAACAAACATGTCTTAAGTTCTCACTGTGGTTTGGGCACTGAGTTTGTGCTCCTAGTTTACTTCTTCTTTGTTAAGGGAGTTGAGTTTGAGGGTGGGAGATGATGGTGCGAACTGTCTTCAGAAAATAGGAAGGGATGAGATGAAGGGAACATGTAGAATGGTTGGTCTTTCAAAGAAAAAGATTCACCTCTTCATGAGAGACTGGAGAAAAGAAAAAGAAAGCTGGGAATGATGTCAGAGGTATGTGAGATAAGGGGGGGGGGGGGGGGAGGGGGGGGGGGGGGGGGGGGGGAGAGGGGGGGGGGGGGGGGGGGGGGGGGCGGGGGGGGGGGGGGGGGGGGGGGGGAGG…	0	0	0	0	0	0	0	0	0	0	9	9	0	0	0	0	0	0	0	0	0	0	0
500	RetroSeq	solo-L1	YES	3	884995		+				3	884996		-						MEINFO=LINE1,884995,884996,NA;NOT_VALIDATED;SVTYPE=INS
501	MSG, RetroSeq	solo-L1	NO	3	3845746	3844397	+				3	3845752	3845750	-				228	PASS	ABHet=0.2069;ABHetMulti=0.2069,0.7931;ABHom=0.9995;ABHomMulti=0.9995,-1;AC=2;AF=0.00495;AN=404;CR=0;CRal=0,0;CRalt=0;END=3845749;LEFT_SVINSSEQ=CATTACCTCTCTTTCTTTTTTTTTTTTTTTTTTTTTTTTTTTTTTTTTTTTTTTTTTTTTTTTTTTTTTTTTTTTTTTTTTTTT;MMal=19266,32;MMalt=0.106667;MQ=60;MQSal=40561200,64800;MQalt=46;MQsquared=45298800;MaxAAS=14;MaxAASR=0.2258;MaxAltPP=14;NHet=2;NHomAlt=0;NHomRef=200;NUM_MERGED_SVS=1;PASS…	CATTACCTCTCTTTCTTTTTTTTTTTTTTTTTTTTTTTTTTTTTTTTTTTTTTTTTTTTTTTTTTTTTTTTTTTTTTTTTTTTT	CTTGATTTTTTATAAATTAGAGTTAATTCTCTATATATTTTGGAAATGAGGCCTTTATCAGAACCTTTGACTG	Non-templated sequence insertion	526	GATGGACATCCATTCAGTTTCCAGTTTCTAGCCACTACAAAAAGGGCTGCCACAAACATTCGTGCACATACAGGTCCCTTTCCCTTCTTTATAATCTCTTTGGGATATAATCCCAGTAGTAACACTGCTGGATCAAAGGGTATGCACAGTTTGATAACTTTTTGAGCATAGTTCCAAACTACTCTCCAAAATGGTTGGATTCGTTCACAACTCCACCAACAATGAATCAATGTCCCAGTTTTCCCACATCCCCTCCAACAATCATCATTATTTTTTCCTGTCATCTTAGCCAATCTGACAGGTGTGTAGTGGTATCTTAGAGTTGTCTTAATTTGCATTTCTCTGATTAATAATGACTTGGAGCATCTTTTCATATGACTAGAAATATTTTCAATTTCT…	3846109(300)--TCCTAAATTGTTGAGAAGCTGTTTGCCAAGAGTTTCTCATTTTGTCAAATCTATTTTTGAAAATTCTCTTTATCTAAAACATTGTCACAAAACCGTGTAGGTTCTGGTCTTGCTGTCCAGGTACAGGATATTAGAAAGGGACAGACCTTGACCTGGAGAAAGGGATCTGCCAAAAGCAGCAGCAGCCTGAA--3846892(892); 3846301(301)--TTCAGGCTGCTGCTGCTTTTGGCAGATCCCTTTCTCCAGGTCAAGGTCTGTCCCTTTCTAATATCCTGTACCTGGACAGCAAGACCAGAACCTACACGGTTTTGTGACAATGTTTTAGATAAAGAGAATTTTCAAAAATGGATTTGACAAAATGAAAAACTCTT…	0/76	0/70	0/80	0/67	0/49	0/54	0/64	0/82	0/62	0/71	0/92	0/75	0/90	0/68	10/54	6/59	14/62	0/57	0/72	0/94	0/70	0/81	0/63
502	RetroSeq	solo-L1	YES	3	8119968	8119942	+				3	8119969	8119942	-						MEINFO=LINE1,8119968,8119969,NA;NOT_VALIDATED;SVTYPE=INS			Non-templated sequence insertion	20	TTTTTTTTTTAAATGTTATA									53
503	RetroSeq	solo-L1	YES	3	8295250	8294346	+				3	8295251	8294580	-						MEINFO=LINE1,8295250,8295251,NA;NOT_VALIDATED;SVTYPE=INS			Microhomology	26	TCATTTTACAGATGAGGAAACTGAGG	8294319(45)--CCTCAGTTTCCTCATCTGTAAAATGA--8294605(605)							34
504	RetroSeq	solo-L1	YES	3	8384662		+				3	8384663		-						MEINFO=LINE1,8384662,8384663,NA;NOT_VALIDATED;SVTYPE=INS																6
505	RetroSeq	solo-L1	YES	3	12530918		+				3	12530919		-						MEINFO=LINE1,12530918,12530919,NA;NOT_VALIDATED;SVTYPE=INS
506	RetroSeq	solo-L1	YES	3	15495441	15495205	+	LEKR1	ENSSHAG00000026588		3	15495442	15496137	-	LEKR1	ENSSHAG00000026588				MEINFO=LINE1,15495441,15495442,NA;NOT_VALIDATED;SVTYPE=INS			Microhomology	25	GTTCACAACTCCACCAACAATGCAT	15495179(204)--ATGCATTGTTGGTGGAGTTGTGAAC--15496161(61)
507	RetroSeq	solo-L1	YES	3	21394169	21395370	+				3	21394170	21395396	-						MEINFO=LINE1,21394169,21394170,NA;NOT_VALIDATED;SVTYPE=INS			Microhomology	26	TATATATATATATATATATATATATA	21395370(95)--TATATATATATATATATATATATAT--21395398(98); 21395403(403)--TATATATATATATATATATATATATA--21395377(403)
508	MSG, RetroSeq	solo-L1	YES	3	21731702		+				3	21731708		-				255	PASS	ABHet=0.3377;ABHetMulti=0.3377,0.6623;ABHom=1;ABHomMulti=1,-1;AC=1;AF=0.002475;AN=404;CR=0;CRal=0,0;CRalt=0;END=21731705;LEFT_SVINSSEQ=TATAACTCATTTCTCTTTTTTTTTTTTTTTTTTTTTTTTTTTTTTTTTTTTTTTTTTTTTTTTTTTTTTTTTTTTT;MMal=17870,18;MMalt=0.0692308;MQ=60;MQSal=40388400,68400;MQalt=51;MQsquared=45452356;MaxAAS=26;MaxAASR=0.3377;MaxAltPP=26;NHet=1;NHomAlt=0;NHomRef=201;NUM_MERGED_SVS=1;PASS_AC=1;PASS_AN=4…	TATAACTCATTTCTCTTTTTTTTTTTTTTTTTTTTTTTTTTTTTTTTTTTTTTTTTTTTTTTTTTTTTTTTTTTTT	AATACAATATTAAATAGTAACGGTGATAGTGGGCAACCTTGTTTCACTCCAGATCTTATTGGGAATG					0/95	0/70	0/71	0/82	0/74	0/67	0/70	0/74	0/63	0/76	0/76	0/76	0/83	0/86	0/72	0/63	0/61	0/43	0/67	0/81	0/63	0/72	0/62
509	MSG	3' transduction	NO	3	22865986	22865987	-				3	133873162	133873162	+				40	LowABHet;LowQD	ABHet=0.09211;ABHetMulti=0.09211,0.9079;ABHom=0.9952;ABHomMulti=0.9952,-1;AC=2;AF=0.00495;AN=404;CR=0;CRal=0,0;CRalt=0;END=133873162;MMal=30819,397;MMalt=0.601515;MQ=60;MQSal=39632400,237600;MQalt=60;MQsquared=39978000;MaxAAS=8;MaxAASR=0.09333;MaxAltPP=8;NHet=2;NHomAlt=0;NHomRef=200;NUM_MERGED_SVS=18;PASS_AC=0;PASS_AN=364;PASS_ratio=0.901;QD=2.5;QDalt=2.5;RELATED_SV_ID=1103;RefLen=1;SB=0.5046;SBA…			Non-templated sequence insertion	48	AAAAAAAAAAAAAAAAAAAAAAATAAAAAAAAAAAAAAAAAAAAAAAA	22865987] AAAAAAAAAAAAAAAAAAAAAAA [133873162; 22865987] AAAAAAAAAAAAAAAAAAAA [133873160; 22865987] AAAAAAAAAAAAAAAAAAAAA [133873160	1/90	2/71	2/90	2/79	3/95	3/66	7/77	1/66	2/51	4/72	1/75	5/82	4/91	1/93	0/41	4/69	3/72	0/56	7/75	8/109	4/72	1/116	1/65
510	SvABA	3' transduction	YES	3	22865988	22865989	-				4	206553842	206553773	+				97	PASS	DISC_MAPQ=60;EVDNC=DSCRD;IMPRECISE;MAPQ=60;MATEID=610782988:1;MATENM=-1;NM=-1;NUMPARTS=0;SCTG=3:22865988(-)-4:206553842(+)__3_22844948_22869948D;SPAN=-1;SVTYPE=BND			Non-templated sequence insertion	44	AAAAAAAAAAAAAAAAAAAAAAAAGAAAAAAAAAAAAAAAAAAA	22865989] AAAAAAAAAAAAAAAAAA [206553773	0	0	9	34	0	0	0	0	0	0	0	0	0	0	0	0	0	0	0	0	0	0	0
511	MSG	3' transduction	YES	3	22866701	22867062	+				6	28091866	28091885	-	UBE2K	ENSSHAG00000021204		255	PASS	ABHet=0.3056;ABHetMulti=0.3056,0.6944;ABHom=0.9991;ABHomMulti=0.9991,-1;AC=1;AF=0.002488;AN=402;CR=0;CRal=0,0;CRalt=0;END=28091866;MMal=23922,144;MMalt=0.313043;MQ=60;MQSal=51948000,165600;MQalt=60;MQsquared=52419600;MaxAAS=33;MaxAASR=0.3056;NHet=1;NHomAlt=0;NHomRef=200;NUM_MERGED_SVS=9;PASS_AC=1;PASS_AN=400;PASS_ratio=0.9901;QD=25;QDalt=25;RefLen=1;SB=0.5003;SBAlt=0.7174;SBF=7210,33;SBF1=3636,17…			Non-templated sequence insertion	21	AAAAAAAAAAAAAAAAAAAAA	22866701(03)--TT--28091866(68); 22865989] AAAAAAAAAAAAAAAAAAAAAAAAGAAAAAAAAAAAAAAAAAAAAAAAAATAAAAAAAAAAAAAAAAAAAAAAAA [28091885; 22865989] AAAAAAAAAAAAAAAAAAAAAAA [28091885; 22865989] AAAAAAAAAAAAAAAAAAAAAAAATAAAAAAAAAAAAAAAAAAAAAAAA [28091885; 22865989] AAAAAAAAAAAAAAAAAAAAAAAATAAAAAAAAAAAAAAAAAAAAAAA [28091885	0/123	0/82	33/108	13/88	0/98	0/114	0/100	0/99	0/60	0/107	0/83	0/105	0/113	0/88	0/53	0/97	0/68	0/78	0/85	0/79	0/77	0/91	0/102
512	SvABA	3' transduction	YES	3	22866784	22866785	-				5	169329604	169329522	+	PTPRZ1	PTPRZ1		51	PASS	DISC_MAPQ=60;EVDNC=DSCRD;IMPRECISE;MAPQ=60;MATEID=113028781:1;MATENM=-1;NM=-1;NUMPARTS=0;SCTG=3:22866784(-)-5:169329604(+)__3_22844948_22869948D;SPAN=-1;SVTYPE=BND			Non-templated sequence insertion	75	AAAAAAAAAAAAAAAAAAAAAAATAAAAAAAAAAAAAAAAAAAAAAAAACAAAAAAAAAAAAAAAAAAAAAAAAA	22866785] AAAAAAAAAAAAAAAAAAAAAAATAAAAAAAAAAAAAAAAAAAAAAAAA [169329522; 22866785] AAAAAAAAAAAAAAAAAAAAAAACAAAAAAAAAAAAAAAAAAAAAAAAA [169329522; 22866785] AAAAAAAAAAAAAAAAAAAAAAA [169329522	0	0	0	0	0	0	0	0	0	0	0	0	0	8	12	18	15	0	0	0	0	0	0
513	SvABA	3' transduction	NO	3	22867065	22867066	-				3	470581037	470580968	+				32	PASS	DISC_MAPQ=60;EVDNC=DSCRD;IMPRECISE;MAPQ=60;MATEID=406987899:1;MATENM=-1;NM=-1;NUMPARTS=0;SCTG=3:22867065(-)-3:470581037(+)__3_22844948_22869948D;SPAN=447713972;SVTYPE=BND			Non-templated sequence insertion	23	AAAAAAAAAAAAAAAAAAAAAAA	22867066] AAAAAAAAAAAAAAAAAAAAAA [470580968	0	0	0	0	0	0	0	0	0	0	0	0	0	3	9	3	9	0	5	12	8	4	4
514	MSG, RetroSeq	solo-L1	YES	3	24252047		+				3	24252053		-				441	PASS	ABHet=0.2857;ABHetMulti=0.2857,0.7143;ABHom=1;ABHomMulti=1,-1;AC=2;AF=0.00495;AN=404;CR=0;CRal=0,0;CRalt=0;END=24252050;LEFT_SVINSSEQ=CTAGACTATCTTTTTTTTTTTTTTTTTTTTTTTTTTTTTTTTTTTTTTTTTTTTTTTTTTTTTTTTTTTTTTTTTTTTTTTTTT;MMal=20084,44;MMalt=0.129412;MQ=60;MQSal=39942000,68400;MQalt=45;MQsquared=45471600;MaxAAS=21;MaxAASR=0.3095;MaxAltPP=21;NHet=2;NHomAlt=0;NHomRef=200;NUM_MERGED_SVS=2;PASS_AC=2;PAS…	CTAGACTATCTTTTTTTTTTTTTTTTTTTTTTTTTTTTTTTTTTTTTTTTTTTTTTTTTTTTTTTTTTTTTTTTTTTTTTTTTT	GGTAAGAGAAGAGCTTAGAAAGTCGCGTGTGTCTTCTCCGCCATCTTGGCTCCGCCCC					0/91	0/84	13/42	21/77	0/106	0/82	0/70	0/73	0/51	0/71	0/72	0/59	0/80	0/87	0/71	0/68	0/77	0/52	0/60	0/77	0/58	0/99	0/79
515	RetroSeq	solo-L1	YES	3	27764464		+				3	27764595		-						MEINFO=LINE1,27764464,27764595,NA;NOT_VALIDATED;SVTYPE=INS							24	28	38	21	15	16	44	28	20		15	19	26	13	10	16	16	25	16	24	23	30	24
516	MSG, RetroSeq	solo-L1	YES	3	28221294		+	PRKCI	PRKCI		3	28221300		-	PRKCI	PRKCI		174	PASS	ABHet=0.2286;ABHetMulti=0.2286,0.7714;ABHom=0.9993;ABHomMulti=0.9993,-1;AC=1;AF=0.002475;AN=404;CR=0;CRal=0,0;CRalt=0;END=28221297;LEFT_SVINSSEQ=GGGAAGGCTGTTTTTTTTTTTTTTTTTTTTTTTTTTTTTTTTTTTTTTTTTTTTTTTTTTTTTTTTTTTTTATTCCTTTCTCTTTTTCAA;MMal=24991,90;MMalt=0.375;MQ=60;MQSal=40230000,46800;MQalt=44;MQsquared=44196748;MaxAAS=16;MaxAASR=0.2286;MaxAltPP=16;NHet=1;NHomAlt=0;NHomRef=201;NUM_MERGED_SVS=1…	GGGAAGGCTGTTTTTTTTTTTTTTTTTTTTTTTTTTTTTTTTTTTTTTTTTTTTTTTTTTTTTTTTTTTTTATTCCTTTCTCTTTTTCAA	CCTAGGTCATGAACCCATTTTGACCTTATCTTGGTGTACGGCGTTAAGTATGGATCAATGCCTAGTTTCTGCC					0/78	0/53	0/54	0/35	0/31	0/79	0/74	0/52	0/66	0/64	0/91	0/75	0/83	4/70	3/56	1/56	16/70	0/71	0/54	0/87	0/84	0/75	0/59
517	RetroSeq	solo-L1	YES	3	32857183		+	NAALADL2	NAALADL2		3	32857184		-	NAALADL2	NAALADL2				MEINFO=LINE1,32857183,32857184,NA;NOT_VALIDATED;SVTYPE=INS
518	MSG, RetroSeq	solo-L1	YES	3	33081600	33081620	+	NAALADL2	NAALADL2		3	33081606	33081604	-	NAALADL2	NAALADL2		255	PASS	ABHet=0.3448;ABHetMulti=0.3448,0.6552;ABHom=1;ABHomMulti=1,-1;AC=1;AF=0.002475;AN=404;CR=0;CRal=0,0;CRalt=0;END=33081603;LEFT_SVINSSEQ=AAAACCAGCAAGGCTGATTCTCCAATTGAAAAATGGTCAAAGGATATGAACAGACAATTCTCAGATGAAGAAATTGAAAC;MMal=19428,75;MMalt=0.375;MQ=60;MQSal=40975200,75600;MQalt=61;MQsquared=47034000;MaxAAS=20;MaxAASR=0.3448;MaxAltPP=20;NHet=1;NHomAlt=0;NHomRef=201;NUM_MERGED_SVS=1;PASS_AC=1;PASS_AN=4…	AAAACCAGCAAGGCTGATTCTCCAATTGAAAAATGGTCAAAGGATATGAACAGACAATTCTCAGATGAAGAAATTGAAAC	AAAAAAAAAAAAAAAAAAAAAAAAAAAAAAAAAAAAAAAAAAAAAAAAAAAAAAAA	Non-templated sequence insertion	1079	TTCTCCAATTGAAAAATGGTCAAAGGATATGAACAGACAATTCTCAGATGAAGAAATTGAAACTATTTCTAGTCATATGAAAAGATGCTCCAAGTCATTATTAATCAGAGAAATGCAAATTAAGACAACTCTAAGATACCACTACACACCTGTCAGATTGGCTAAGATGACAGGAAAAAATAATGATGATTGTTGGAGGGGATGTGGGAAAACTGGGACATTGATTCATTGTTGGTGGAGTTGTGAACGAATCCAACCATTTTGGAGAGTAGTTTGGAACTATGCTCAAAAAGTTATCAAACTGTGCATACCCTTTGATCCAGCAGTGTTACTACTGGGATTATATCCCAAAGAGATTATAAAGAAGGGAAAGGGACCTGTATGTGCACGAATGTTTGT…		0/92	0/71	0/58	20/58	0/63	0/55	0/79	0/66	0/52	0/90	0/81	0/71	0/87	0/90	0/67	0/85	0/58	0/68	0/70	0/83	0/87	0/70	0/75
519	MSG, RetroSeq	solo-L1	YES	3	39505803		+				3	39505809		-				546	PASS	ABHet=0.2883;ABHetMulti=0.2883,0.7117;ABHom=1;ABHomMulti=1,-1;AC=3;AF=0.007426;AN=404;CR=0;CRal=0,0;CRalt=0;END=39505806;LEFT_SVINSSEQ=GAAAAATAAAAAGCTGGGGCGGAGCCAAGATGGCGGAGAAGACACACGCGACTTTCTAAGCTCTTCTCGTACCCTCTTT;MMal=26126,144;MMalt=0.306383;MQ=60;MQSal=38000321,165600;MQalt=59;MQsquared=43191521;MaxAAS=23;MaxAASR=0.3382;MaxAltPP=23;NHet=3;NHomAlt=0;NHomRef=199;NUM_MERGED_SVS=3;PASS_AC=3;PASS_…	GAAAAATAAAAAGCTGGGGCGGAGCCAAGATGGCGGAGAAGACACACGCGACTTTCTAAGCTCTTCTCGTACCCTCTTT	AAAAAAAAAAAAAAAAAAAAAAAAAAAAAAAAAAAAAAAAAAAAAAAAAAAAAAAAAAAAAAAA					0/80	0/44	0/63	0/54	0/60	0/78	0/60	0/66	0/63	0/68	0/76	0/99	0/78	0/94	0/49	0/51	0/57	0/51	11/40	23/68	13/55	0/61	0/74
520	SvABA	3' transduction	YES	3	41244690	41244691	-	MED12L	ENSSHAG00000017538		3	56099004	56098936	+	NYAP2			99	PASS	DISC_MAPQ=60;EVDNC=DSCRD;IMPRECISE;MAPQ=60;MATEID=344692601:1;MATENM=-1;NM=-1;NUMPARTS=0;SCTG=3:41244690(-)-3:56099004(+)__3_41239164_41264164D;SPAN=14854314;SVTYPE=BND			Non-templated sequence insertion	47	TTTTTTTTTTTTTTTTTTTTTTGTTTTTTTTTTTTTTTTTTTTTTTT	41244691] TTTTTTTTTTTTTTTTTTTTT [56098936; 41244691][56098830	0	0	0	0	0	0	0	0	0	0	0	0	0	0	0	0	0	0	0	0	0	0	0
521	MSG	solo-L1	NO	3	43116227	43116245	+	WWTR1	WWTR1	YES	3	43116233	43116231	-	WWTR1	WWTR1	YES	135	PASS	ABHet=0.209;ABHetMulti=0.209,0.791;ABHom=0.9994;ABHomMulti=0.9994,-1;AC=1;AF=0.002475;AN=404;CR=0;CRal=0,0;CRalt=0;END=43116230;LEFT_SVINSSEQ=CCCAGGTCATATTGATTTTTTTTTTTTTTTTTTTTTTTTTTTTTTTTTTTTTTTTTTTTTTTTTTTTTTTTTTTTTTTTTTTTTTTT;MMal=59123,25;MMalt=0.119048;MQ=60;MQSal=39520800,61200;MQalt=54;MQsquared=42876000;MaxAAS=14;MaxAASR=0.209;MaxAltPP=14;NHet=1;NHomAlt=0;NHomRef=201;NUM_MERGED_SVS=1;PAS…	CCCAGGTCATATTGATTTTTTTTTTTTTTTTTTTTTTTTTTTTTTTTTTTTTTTTTTTTTTTTTTTTTTTTTTTTTTTTTTTTTTTT	ATCTTAGCCAATCTGACAGGTGTGTAGTGGTATCTTAGAGTTGTCTTAATTTGCATTTCTCTGATTAATAATG	Non-templated sequence insertion	982	TTTTTTTTTTTTTTTTTTTTTTTTATTTAATAGCCTTTAATTTACAGGATATATACATGGGTAACTTTACAGCATTAACAATTGCCAAACCTCTTGTTCCAATTTTTCACCTCTTACCCCCCCCCCACCCCCTCCCCTAAATGGCAGGATGACCAGTAGATGTTAAATATATTAAAATATAACTTAGATACACAATAAGTATACATGACCAAAACATTATTTTGCTGTACAAAAAGAATCAGACTCTGAATTATTGTACAATTAGCTTGTGAAGGAAATCAAAGATGCAGGTGTGCATAAATATAGGGACTGGGAATTCAATGTAATGGTTTTTAGTCATCTCCCAGAGTTCTTTTTCTGGGTATAGTTAGTTCAGTTCATTACTGCTCCATTAGAAAT…		0/84	0/65	0/48	0/64	0/50	0/61	0/60	0/70	0/49	0/60	0/72	0/69	0/101	14/67	3/51	0/73	4/62	0/63	0/80	0/80	0/57	0/46	0/78
522	MSG, RetroSeq	solo-L1	YES	3	45036264		+				3	45036270		-				837	PASS	ABHet=0.2073;ABHetMulti=0.2073,0.7927;ABHom=0.9992;ABHomMulti=0.9992,-1;AC=8;AF=0.0198;AN=404;CR=0;CRal=0,0;CRalt=0;END=45036267;LEFT_SVINSSEQ=AATTGTAGCATTCTTTTTTTTTTTTTTTTTTTTTTTTTTTTTTTTTTTTTTTTTTTTTTTTTTTTTTTTTTTTTTTTTTGTTTATT;MMal=19160,302;MMalt=0.272072;MQ=60;MQSal=43383600,374400;MQalt=58;MQsquared=49207300;MaxAAS=26;MaxAASR=0.3333;MaxAltPP=26;NHet=8;NHomAlt=0;NHomRef=194;NUM_MERGED_SVS=4;…	AATTGTAGCATTCTTTTTTTTTTTTTTTTTTTTTTTTTTTTTTTTTTTTTTTTTTTTTTTTTTTTTTTTTTTTTTTTTTGTTTATT	GAAGAGCTTAGAAAGTCGCGTGTGTCTTCTCCGCCATCTTGGCTCCGCCCCC					0/88	0/71	0/77	0/76	0/71	0/78	0/73	0/81	0/51	0/71	0/84	0/83	0/87	0/102	0/70	0/73	0/71	0/63	0/68	0/83	0/74	0/82	0/78
523	RetroSeq	solo-L1	YES	3	50009608		+	PCOLCE2	PCOLCE2		3	50009609		-	PCOLCE2	PCOLCE2				MEINFO=LINE1,50009608,50009609,NA;NOT_VALIDATED;SVTYPE=INS
524	MSG, RetroSeq	solo-L1	YES	3	55722120	55722138	+				3	55722126	55722124	-				390	PASS	ABHet=0.2696;ABHetMulti=0.2696,0.7304;ABHom=1;ABHomMulti=1,-1;AC=2;AF=0.00495;AN=404;CR=0;CRal=0,0;CRalt=0;END=55722123;LEFT_SVINSSEQ=TATGACATGCATTTATTTTTTTTTTTTTTTTTTTTTTTTTTTTTTTTTTTTTTTTTTTTTTTTTTTTTTTTTTTTTTTTATTTTGTT;MMal=15547,30;MMalt=0.0967742;MQ=60;MQSal=32850000,68400;MQalt=47;MQsquared=36946800;MaxAAS=19;MaxAASR=0.2969;MaxAltPP=19;NHet=2;NHomAlt=0;NHomRef=200;NUM_MERGED_SVS=1;PASS_AC=2…	TATGACATGCATTTATTTTTTTTTTTTTTTTTTTTTTTTTTTTTTTTTTTTTTTTTTTTTTTTTTTTTTTTTTTTTTTTATTTTGTT	AACAATCATCATTCTTTTTTCCTGTCATCTTAGCCAATCTGACAGGTGTGTAGTGGTATCTTAGAGTTG	Non-templated sequence insertion	970	TTTTTTTTTTTTTTTTTTTTTTTTTATTTTTTTTTTTATTTAATAGCCTTTAATTTACAGGATATATATACATGGGTAACTTTACAGCATTAACAATTGCCAAACCTCTTGTTCCAATTTTTCACCTCTTACCCCACCCCCTCCACCCCCTCCCCTAAATGGCAGGATGACCAGTAGATGTTAAATATATTAAAATATAACTTAGATACACAATAAATATACATGACCACAACATTATTTTGCTGTACAAAAAGAATCAGACTCTGAATTATTGTACAATTAGCTTGTGAAGGAAATCAAAGATGCAGGTGTGCATAAATATAGGGACTGGGAATTCAATGTAGTGGTTTTTAGTCATCTCCCAGAGTTCTTTTTCTGGGTATAGCTAGTTCAGTTCAT…		0/48	0/61	12/51	19/64	0/67	0/56	0/53	0/49	0/43	0/55	0/55	0/56	0/69	0/68	0/52	0/64	0/43	0/42	0/57	0/60	0/71	0/73	0/46
525	RetroSeq	solo-L1	NO	3	57462739	57462743	+				3	57462743	57462743	-						MEINFO=LINE1,57462739,57462743,NA;NOT_VALIDATED;SVTYPE=INS			Non-templated sequence insertion	226	CCCCCCCCCCCCCCCCGCGCGCGGCCAACAAGATAGTTTTATATATAAAAAAAAAAAAAAAAAAAAAAAAATAAAAAAAAAAAATAAATAAAAACAACAATTTTTTTTTTTTTATAAAAAAAAAAAAATTGTTGTTTTTATTTATTTTTTTTTTTTATTTTTTTTTTTTTTTTTTTTTTTTTATATATAAAACTATCTTGTTGGCCGCGCGCGGGGGGGGGGGGGG	57462743] CCCCCCCCCCCCCCGCGCGCGGCCAACAAGATAGTTTTATATATAAAAAAAAAAAAAAAAAAAAAAAAATAAAAAAAAAAAATAAATAAAAACAACAATTTTTTTTTTTTTATAAAAAAAAAAAAATTGTTGTTTTTATTTATTTTTTTTTTTTATTTTTTTTTTTTTTTTTTTTTTTTTATATATAAAACTATCTTGTTGGCCGCGCGCGGGGGGGGGGGGGGGG [57462743																				50
526	RetroSeq	solo-L1	YES	3	60188879		+	EPHA4	EPHA4		3	60188880		-	EPHA4	EPHA4				MEINFO=LINE1,60188879,60188880,NA;NOT_VALIDATED;SVTYPE=INS																					11
527	RetroSeq	solo-L1	YES	3	62500962		+				3	62500963		-						MEINFO=LINE1,62500962,62500963,NA;NOT_VALIDATED;SVTYPE=INS
528	RetroSeq	solo-L1	YES	3	65541073	65541329	+				3	65541074	65541148	-						MEINFO=LINE1,65541073,65541074,NA;NOT_VALIDATED;SVTYPE=INS			Microhomology	14	AAAAAAAAAAAAAA	65541162(62)--TTTTTTTTTTTTTT--65541343(43); 65541180(80)--GAGCATGAACTTTTTTTTTTTTTTTTTTTTT--65541353(53)
529	RetroSeq	solo-L1	YES	3	70461701		+	ERBB4	ERBB4	YES	3	70461702		-	ERBB4	ERBB4	YES			MEINFO=LINE1,70461701,70461702,NA;NOT_VALIDATED;SVTYPE=INS
530	MSG	solo-L1	YES	3	72489662		+	CPS1	CPS1		3	72489668		-	CPS1	CPS1		171	PASS	ABHet=0.2381;ABHetMulti=0.2381,0.7619;ABHom=1;ABHomMulti=1,-1;AC=1;AF=0.002475;AN=404;CR=0;CRal=0,0;CRalt=0;END=72489665;LEFT_SVINSSEQ=CAGAATCAAAATTTTTTATTTTTTTTTTTTTTTTTTTTTTTTTTTTTTTTTTTTTTTTTTTTTTTTTTTTTTTTTTTTTTTT;MMal=20277,0;MMalt=0;MQ=60;MQSal=45457200,32400;MQalt=46;MQsquared=50572800;MaxAAS=15;MaxAASR=0.2381;MaxAltPP=15;NHet=1;NHomAlt=0;NHomRef=201;NUM_MERGED_SVS=1;PASS_AC=1;PASS_AN=404;…	CAGAATCAAAATTTTTTATTTTTTTTTTTTTTTTTTTTTTTTTTTTTTTTTTTTTTTTTTTTTTTTTTTTTTTTTTTTTTTT	GATAAAGAGGGTAAGAGAAGAGCTTAGAAAGACGCGTGTGTCTTCTCCGCCATCTTGGCTCCGCCCGGATC					0/122	0/70	0/83	0/83	0/84	0/75	0/76	0/63	0/76	0/92	0/78	0/89	0/81	0/87	0/60	0/63	0/63	0/62	0/67	0/67	0/55	0/90	0/90
531	RetroSeq	solo-L1	YES	3	80353120	80353741	+	RAPH1	ENSSHAG00000007679		3	80353121	80354424	-	RAPH1	ENSSHAG00000007679				MEINFO=LINE1,80353120,80353121,NA;NOT_VALIDATED;SVTYPE=INS			Microhomology	61	AAGGATGGACAGATCTGGATGGTTGCAATCTAATGATATAAAACATCTTTTCTAAACAATT	80353803(803)--AATTGTTTAGAAAAGATGTTTTATATCATTAGATTGCAACCATCCAGATCTGTCCATCCTT--80354364(425)
532	RetroSeq	solo-L1	YES	3	83628925		+		SIAH3		3	83628926		-		SIAH3				MEINFO=LINE1,83628925,83628926,NA;NOT_VALIDATED;SVTYPE=INS										15
533	RetroSeq	solo-L1	YES	3	84938985		+	TSC22D1	ENSSHAG00000029832-E3		3	84938986		-	TSC22D1	ENSSHAG00000029832-E3				MEINFO=LINE1,84938985,84938986,NA;NOT_VALIDATED;SVTYPE=INS
534	RetroSeq	solo-L1	YES	3	86167534	86167534	+	ENOX1	ENOX1		3	86167535	86167521	-	ENOX1	ENOX1				MEINFO=LINE1,86167534,86167535,NA;NOT_VALIDATED;SVTYPE=INS			Non-templated sequence insertion	367	TTTTTTTTTTTTTTTTTTTTTCTTTTTTGTTTTTTTTTTTTTTTTTTTTTTTTTATTTAATAGCCCTTAATTTACAGGATATATACATGGGTAACTTTACAGCATTAACAATTGCCAAACCTCTTGTTCCAATTTTTCACCTCTTACCCCCCCCACCCCCTCCCCTAAATGGCAGGATGACCAGTAGATGTTAAATATATTAAAATATAACTTAGATACACAATAAGTATACATGACCAAAACATTATTTTGCTGTACAAAAAGAATCAGACTCTGAATTATTGTACAATTAGCTTGTGAAGGAAATCAAAGATGCAGGTGTGCATAAATATAGGGACTGGGAATTCAATGTAATGGTTTTTAGTCA	86167534] TTTTTTTTTTTTTTTTTTTTTATTTAATAGCCCTTAATTTACAGGATATATACATGGGTAACTTTACAGCATTAACAATTGCCAAACCTCTTGTTCCAATTTTTCACCTCTTACCCCCCCCACCCCCTCCCCTAAATGGCAGGATGACCAGTAGATGTTAAATATATTAAAATATAACTTAGATACACAATAAGTATACATGACCAAAACATTATTTTGCTGTACAAAAAGAATCAGACTCTGAATTATTGTACAATTAGCTTGTGAAGGAAATCAAAGATGCAGGTGTGCATAAATATAGGGACTGGGAATTCAATGTAATGGTTTTTAGTCA [86167521
535	RetroSeq	solo-L1	NO	3	88403490		+				3	88403630		-						MEINFO=LINE1,88403490,88403630,NA;NOT_VALIDATED;SVTYPE=INS																				22	20		17
536	MSG, RetroSeq	solo-L1	NO	3	89956813		+				3	89956819		-				399	PASS	ABHet=0.3429;ABHetMulti=0.3429,0.6571;ABHom=1;ABHomMulti=1,-1;AC=2;AF=0.00495;AN=404;CR=0;CRal=0,0;CRalt=0;END=89956816;LEFT_SVINSSEQ=AATTTGTTAAGGTAAATTGTAACTCTGACTGTTGGATTTTGTTAGTGATATATAAGAATGCTGATGACTTATGTGGGTTTATTTTA;MMal=20249,0;MMalt=0;MQ=60;MQSal=36653358,0;MQalt=0;MQsquared=42815027;MaxAAS=24;MaxAASR=0.4211;MaxAltPP=24;NHet=2;NHomAlt=0;NHomRef=200;NUM_MERGED_SVS=5;PASS_AC=2;PASS_AN=400;PA…	AATTTGTTAAGGTAAATTGTAACTCTGACTGTTGGATTTTGTTAGTGATATATAAGAATGCTGATGACTTATGTGGGTTTATTTTA	AAAAAAAAAAAAAAAAAAAAAAAAAAAAAAAAAAAAAAAAAAAAAAAAAAAAAAAAA					0/77	0/72	0/59	0/76	0/82	0/66	0/60	0/84	0/57	0/79	0/80	0/74	0/104	0/81	0/62	0/60	0/71	0/59	0/43	0/74	0/60	0/79	0/65
537	MSG, SvABA	3' transduction	NO	3	89956832	89956817	+				4	243353382	243357292	+				923	PASS	ABHet=0.2086;ABHetMulti=0.2086,0.7914;ABHom=0.9941;ABHomMulti=0.9941,-1;AC=10;AF=0.02475;AN=404;CR=0;CRal=0,0;CRalt=0;END=89956832;MMal=22803,611;MMalt=0.278995;MQ=60;MQSal=41144400,703863;MQalt=57;MQsquared=42355863;MaxAAS=23;MaxAASR=0.2987;NHet=10;NHomAlt=0;NHomRef=192;NUM_MERGED_SVS=13;PASS_AC=9;PASS_AN=394;PASS_ratio=0.9752;QD=9.23;QDalt=9.23;RefLen=1;SB=0.4623;SBAlt=0.2648;SBF=5327,58;SBF1=2…			Non-templated sequence insertion	48	TTTTTTTTTTTTTTTTTTTTTTTGTTTTTTTTTTTTTTTTTTTTTTTT	89956817] TTTTTTTTTTTTTTTTTTTTTT [243357292; 89956817] TTTTTTTTTTTTTTTTTTTTTTTCTTTTTTTTTTTTTTTTTTTTTTTT [243357292; 89956817] TTTTTTTTTTTTTTTTTTTTTTTCTTTTTTTTTTTTTTTTTTTTTTTTTGTTTTTTTTTTTTTTTTTTTTTTTT [243357292	0/87	0/86	0/64	0/87	0/89	0/70	0/71	0/97	0/60	0/85	0/87	0/80	0/123	0/87	0/71	0/66	0/81	0/63	0/50	0/77	0/69	0/88	0/72
538	RetroSeq	solo-L1	YES	3	91064473	91064481	+				3	91064474	91064746	-						MEINFO=LINE1,91064473,91064474,NA;NOT_VALIDATED;SVTYPE=INS			Microhomology	63	TTTTTTATTTAATAGCTTTTTATTTACAGGTTATATGTATGGGTAACTTTACAGCATTAACAA								82
539	MSG, RetroSeq	solo-L1	NO	3	91388001		+				3	91388028		-				1380	PASS	ABHet=0.2648;ABHetMulti=0.2648,0.7352;ABHom=1;ABHomMulti=1,-1;AC=6;AF=0.01485;AN=404;CR=0;CRal=0,0;CRalt=0;END=91388025;LEFT_SVINSSEQ=GACCAGGAGATCATTATATACTTCAACAACAATACTAGATGATGACTAGTCCTGATGGATCAGGCCATCCTCA;MMal=19801,421;MMalt=0.362931;MQ=59;MQSal=43254000,601969;MQalt=72;MQsquared=44237569;MaxAAS=23;MaxAASR=0.3125;MaxAltPP=23;NHet=6;NHomAlt=0;NHomRef=196;NUM_MERGED_SVS=3;PASS_AC=6;PASS_AN=404;…	GACCAGGAGATCATTATATACTTCAACAACAATACTAGATGATGACTAGTCCTGATGGATCAGGCCATCCTCA	AAAAAAAAAAAAAAAAAAAAAAAAAAAAAAAAAAAAAAAAAAAAAAAAAAAAAAAAAAAAAAAAAAAAAA					0/106	0/83	0/88	0/94	0/81	0/84	0/80	0/82	0/62	0/79	0/79	0/78	0/94	0/76	0/67	0/81	0/71	0/81	0/53	0/75	0/77	0/87	0/98
540	RetroSeq	solo-L1	YES	3	94496463		+				3	94496464		-						MEINFO=LINE1,94496463,94496464,NA;NOT_VALIDATED;SVTYPE=INS
541	RetroSeq	solo-L1	YES	3	94658982	94658910	+				3	94658983	94658991	-						MEINFO=LINE1,94658982,94658983,NA;NOT_VALIDATED;SVTYPE=INS			Microhomology	5	AAAAA	94658885(85)--AAAAA--94658991(96); 94658880] CCCAAAAATAAAAAAGA [94659013													60
542	RetroSeq	solo-L1	YES	3	96660003	96660767	+				3	96660004	96660611	-						MEINFO=LINE1,96660003,96660004,NA;NOT_VALIDATED;SVTYPE=INS			Microhomology	46	AGAGAGAAAGAGAAAGAGAAAGAGAGAGAGAGAGAGAGAGAGAGAG	96660565(611)--CTCTCTCTCTCTCTCTCTCTCTCTCTTTCTCTTTCTCTTTCTCTCT--96660813(813); 96660567(93)--CTCTCTCTCTCTCTCTCTCTCTCTCT--96660813(813); 96660610(610)--AGAGACAGAGAAAGAGAGAGAGAGAGAGAGAGAGAG--96660776(812); 96660598(98)--AGAGAGAGAGAGAGAGAGAGAGAGAGA--96660790(817); 96660598(98)--AGAGAGAGAGAGAGAGAGAGAGAGA--96660792(817)										22
543	RetroSeq	solo-L1	YES	3	98963835		+				3	98963836		-						MEINFO=LINE1,98963835,98963836,NA;NOT_VALIDATED;SVTYPE=INS																						12
544	RetroSeq	solo-L1	YES	3	115395726		+	KLF12	KLF12		3	115395727		-	KLF12	KLF12				MEINFO=LINE1,115395726,115395727,NA;NOT_VALIDATED;SVTYPE=INS																				20
545	MSG, RetroSeq	solo-L1	YES	3	119910865		+	SCEL-E34	SCEL-E32		3	119910871		-	SCEL-E34	SCEL-E32		54	LowABHet;LowQD	ABHet=0.1667;ABHetMulti=0.1667,0.8333;ABHom=1;ABHomMulti=1,-1;AC=1;AF=0.002475;AN=404;CR=0;CRal=0,0;CRalt=0;END=119910868;LEFT_SVINSSEQ=AAGCCCCTGGGCTCAAATACTTTTTTTTTTTTTTTTTTTTTTTTTTTTTTTTTTTTTTTTTTTTTTTTTTTTTTTT;MMal=23942,19;MMalt=0.211111;MQ=60;MQSal=38484000,28800;MQalt=57;MQsquared=45228640;MaxAAS=9;MaxAASR=0.1667;MaxAltPP=9;NHet=1;NHomAlt=0;NHomRef=201;NUM_MERGED_SVS=1;PASS_AC=1;PASS_AN=402…	AAGCCCCTGGGCTCAAATACTTTTTTTTTTTTTTTTTTTTTTTTTTTTTTTTTTTTTTTTTTTTTTTTTTTTTTTT	AATTTTAGAATTTCCAATTTAGTATTTGATTGGGGGTTTTTAATTTGGTCTTTTTTTAGTTTTTTTAGTTGC					0/91	0/54	0/63	0/69	0/57	0/88	0/74	0/57	0/55	0/72	0/56	9/54	0/71	0/82	0/55	0/62	0/62	0/54	0/56	0/78	0/70	0/74	0/71
546	MSG, RetroSeq	solo-L1	YES	3	120032363		+				3	120032369		-				255	PASS	ABHet=0.36;ABHetMulti=0.36,0.64;ABHom=1;ABHomMulti=1,-1;AC=1;AF=0.002475;AN=404;CR=0;CRal=0,0;CRalt=0;END=120032366;LEFT_SVINSSEQ=AAGAATATCAAGTATTAAAGATCCCAGCTTTTGGGATAAGAACTTACTGTTTGATAAAAATTGCTGGGAAAATTGGAAACTAATATGGCAG;MMal=20822,51;MMalt=0.188889;MQ=60;MQSal=38448000,97200;MQalt=60;MQsquared=45637200;MaxAAS=27;MaxAASR=0.36;MaxAltPP=27;NHet=1;NHomAlt=0;NHomRef=201;NUM_MERGED_SVS=1;PASS_AC=1;PA…	AAGAATATCAAGTATTAAAGATCCCAGCTTTTGGGATAAGAACTTACTGTTTGATAAAAATTGCTGGGAAAATTGGAAACTAATATGGCAG	AAAAAAAAAAAAAAAAAAAAAAAAAAAAAAAAAAAAAAAAAAAAAAAAAAAAAAAA					0/77	0/63	0/60	0/72	0/89	0/73	0/64	0/66	0/45	0/54	0/69	0/78	0/68	0/89	0/73	0/76	0/86	0/61	0/65	0/87	0/68	0/76	0/74
547	RetroSeq	solo-L1	YES	3	123925887		+				3	123925888		-						MEINFO=LINE1,123925887,123925888,NA;NOT_VALIDATED;SVTYPE=INS
548	SvABA	3' transduction	NO	3	124855643	124855644	-				3	177747865	177747881	+	RNF149	RNF149-E7		52	PASS	DISC_MAPQ=58;EVDNC=DSCRD;IMPRECISE;MAPQ=58;MATEID=981357078:1;MATENM=-1;NM=-1;NUMPARTS=0;SCTG=3:124855643(-)-3:177747865(+)__3_177735392_177760392D;SPAN=52892222;SVTYPE=BND			Non-templated sequence insertion	21	AAAAAAAAAAAAAAAAAAAAA	124855644] AAAAAAAAAAAAAAAAAAAAAAACAAAAAAAAAAAAAAAAAAAAAAAATAAAAAAAAAAAAAAAAAAAAAA [177747881	0	0	0	0	0	0	0	0	0	0	0	0	0	4	6	2	18	0	0	0	0	0	0
549	RetroSeq	solo-L1	YES	3	127271040	127271005	+				3	127271195	127271201	-						MEINFO=LINE1,127271040,127271195,NA;NOT_VALIDATED;SVTYPE=INS			Non-templated sequence insertion	1098	TTTCCAAAGAAAGAAGGAATAAAATTAAGAAAAAAAAAAAAAAAAAAAAAACAAGGATCATGGTGAAGTGATCTCCCATGATCAAACAGCAGATAAAAAATATAGCAGAGATTAATACAAGAAAAAAAAAAAAAAAAAAATAATTATTAAAAAAAATATCAAAAAAAAAAAAAAAAAAAAAAACCCCCAATAAAAAAAATAAAAAAAAAAAAAAAAAAAAACAAACGAAAAAAAAAAAAAAAAAAAAAAAATCAGAAAAAAAAGAAAACAAAAAAAAAAAAAAAAAAAGAAAAAAAAAAAAAAAAAAAAAAACATAGAGAAAACACAAAAAATAACACAAAAAAAACAAAAAAAAAAAAAAAAAAAACAAACAAAAAAAAAAAAAAAAAAAACAAAACA…
550	RetroSeq	solo-L1	YES	3	128834347		+				3	128834348		-						MEINFO=LINE1,128834347,128834348,NA;NOT_VALIDATED;SVTYPE=INS
551	RetroSeq	solo-L1	YES	3	129820094	129820119	+	LOC105750161			3	129820095	129820103	-	LOC105750161					MEINFO=LINE1,129820094,129820095,NA;NOT_VALIDATED;SVTYPE=INS			Non-templated sequence insertion	718	AAGGGAAAGGGACCTGTATGTGCACGAATGTTTGTGGCAGCCCTTTTTGTAGTGGCTAGAAACTGGAAACTGAATGGATGTCCATCAGTTGGAGAATGGCTGAACAAATTGTGGTATATGAAAATTATGGAATATTACTGTTCTGTAAGAAATGACCAACAGGATGATTTCAGAAAGGCCTGGAGAGACTTACACGAACTGATGCTGAGTGAAATGAGCAGGACCAGGAGATCATTATATACTTCAACAACAATACTAGATGATGACTAGTCCTGATGGATCAGGCCATCCTCAGCAACAAGATCAACCAAATCATTTCTAATGGAGCAGTAATGAACTGAACTAACTATACCCAGAAAAAGAACTCTGGGAGATGACTAAAAACCATTACATTGAATT…																	20
552	RetroSeq	solo-L1	YES	3	133444767	133445587	+				3	133444768	133445617	-						MEINFO=LINE1,133444767,133444768,NA;NOT_VALIDATED;SVTYPE=INS			Microhomology	26	ATATATATATATATATATATATATAT	133445591(617)--ATATATATATATATATATATATATAT--133445613(613); 133445591(617)--ATATATATATATATATATATATATAT--133445615(615); 133445647(47)--TATATATATATATATATATATATATAT--133445621(48); 133445647(47)--TATATATATATATATATATATATATA--133445621(47)
553	RetroSeq	solo-L1	YES	3	135206849		+				3	135206850		-						MEINFO=LINE1,135206849,135206850,NA;NOT_VALIDATED;SVTYPE=INS
554	MSG, RetroSeq	solo-L1	YES	3	136662098	136662117	+				3	136662104	136662102	-				1830	PASS	ABHet=0.2557;ABHetMulti=0.2557,0.7443;ABHom=0.9994;ABHomMulti=0.9994,-1;AC=11;AF=0.02723;AN=404;CR=0;CRal=0,0;CRalt=0;END=136662101;LEFT_SVINSSEQ=TAAAACCCACACAATTCTATTTTATTTTATTTTTTTTTTTTTTTTTTTTTTTTTTTTTTTTTTTTTTTTTTTTTTTTTTATTTTTTTTTTTTTT;MMal=20670,792;MMalt=0.457803;MQ=60;MQSal=37861200,532800;MQalt=55;MQsquared=44796574;MaxAAS=23;MaxAASR=0.3651;MaxAltPP=23;NHet=11;NHomAlt=0;NHomRef=191;NUM_M…	TAAAACCCACACAATTCTATTTTATTTTATTTTTTTTTTTTTTTTTTTTTTTTTTTTTTTTTTTTTTTTTTTTTTTTTTATTTTTTTTTTTTTT	TAGTCATCTCCCAGAGTTCTTTTTCTGGGTATAGCTAGTTCAGTTCATTACTGCTCCATTAGAAATGATTTGG	Non-templated sequence insertion	455	TTTTTTTTTTTTTTTTTTTTTTTATTTTTTTTTTTTTTTTTTTTTTTTATTTTTATTTTTTTTTTTTTATTTAATAGCCTTTAATTTACAGGATATATATACATGGGTAACTTTACAGCATTAACAATTGCCAAACCTCTTGTTCCAATTTTTCACCTCTTACCCCACCCCCCCCACCCCCTCCCCTAAATGGCAGGATGACCAGTAGATGTTAAATATATTAAAATATAACTTAGATACACAATAAGTATACATGACCACAACATTATTTTGCTGTACAAAAAGAATCAGACTCTGAATTATTGTACAATTAGCTTGTGAAGGAAATCAAAGATGCAGGTGTGCATAAATATAGGGACTGGGAATTCAATGTAGTGGTTTTTAGTCATCTCCCAGAGT…	136662117] TTTTTTTTTTTTTTTTTTTTTTTATTTTTATTTTTTTTTTTTTATTTAATAGCCTTTAATTTACAGGATATATATACATGGGTAACTTTACAGCATTAACAATTGCCAAACCTCTTGTTCCAATTTTTCACCTCTTACCCCACCCCCCCCACCCCCTCCCCTAAATGGCAGGATGACCAGTAGATGTTAAATATATTAAAATATAACTTAGATACACAATAAGTATACATGACCACAACATTATTTTGCTGTACAAAAAGAATCAGACTCTGAATTATTGTACAATTAGCTTGTGAAGGAAATCAAAGATGCAGGTGTGCATAAATATAGGGACTGGGAATTCAATGTAGTGGTTTTTAGTCATCTCCCAGAGTTCTTTTTCTGGGTA…	3/63	20/56	14/48	21/87	12/59	16/79	23/63	12/53	9/31	7/43	11/61	22/73	0/110	0/80	0/65	0/92	0/52	0/55	0/61	0/81	0/87	0/88	0/70
555	MSG, RetroSeq	solo-L1	YES	3	136767480		+				3	136767486		-				237	PASS	ABHet=0.2982;ABHetMulti=0.2982,0.7018;ABHom=1;ABHomMulti=1,-1;AC=1;AF=0.002475;AN=404;CR=0;CRal=0,0;CRalt=0;END=136767483;LEFT_SVINSSEQ=TAAAGTACAATTTCTTTTTTTTTTTTTTTTTTTTTTTTTTTTTTTTTTTTTTTTTTTTTTTTTTT;MMal=19698,0;MMalt=0;MQ=60;MQSal=39596400,18000;MQalt=33;MQsquared=45431162;MaxAAS=17;MaxAASR=0.2982;MaxAltPP=17;NHet=1;NHomAlt=0;NHomRef=201;NUM_MERGED_SVS=1;PASS_AC=1;PASS_AN=404;PASS_ratio=1;QD=…	TAAAGTACAATTTCTTTTTTTTTTTTTTTTTTTTTTTTTTTTTTTTTTTTTTTTTTTTTTTTTTT	TGAATTCCATTTGTTTCTGAAGAAAAAACCAGAACTAAACAAAAAATTTGATCTCCAAGAA					0/89	0/70	0/67	0/114	0/82	0/96	0/69	0/71	0/59	0/43	0/71	0/78	0/79	0/81	0/67	0/86	0/69	0/63	0/63	0/79	0/63	0/97	0/63
556	RetroSeq	solo-L1	YES	3	137362861		+				3	137362862		-						MEINFO=LINE1,137362861,137362862,NA;NOT_VALIDATED;SVTYPE=INS
557	MSG	solo-L1	YES	3	140208118		+	GPC5		YES	3	140208124		-	GPC5		YES	999	PASS	ABHet=0.256;ABHetMulti=0.256,0.744;ABHom=0.9987;ABHomMulti=0.9987,-1;AC=6;AF=0.01485;AN=404;CR=0;CRal=0,0;CRalt=0;END=140208121;LEFT_SVINSSEQ=TAGTGGCAAACATTTTTTTTTTTTTTTTTTTTTTTTTTTTTTTTTTTTTTTTTTTTTTTTTTTTTTTTTTTTTTTTTTT;MMal=19630,189;MMalt=0.194845;MQ=60;MQSal=34455600,140400;MQalt=38;MQsquared=39643200;MaxAAS=20;MaxAASR=0.3333;MaxAltPP=20;NHet=6;NHomAlt=0;NHomRef=196;NUM_MERGED_SVS=1;PASS_AC=…	TAGTGGCAAACATTTTTTTTTTTTTTTTTTTTTTTTTTTTTTTTTTTTTTTTTTTTTTTTTTTTTTTTTTTTTTTTTTT	TTTTTATTTTTTTTATTTAATAGCCTTTAATTTACAGGATATATACATGGGTAACTTTACAGCATTAACAATTG					0/86	0/49	0/60	0/68	0/51	0/91	0/56	0/46	0/40	0/45	0/81	0/56	0/84	3/51	3/64	13/63	12/47	10/47	15/55	15/60	20/60	3/66	3/47
558	MSG	solo-L1	YES	3	140598545	140598563	+	GPC5		YES	3	140598551	140599089	-	GPC5		YES	1029	PASS	ABHet=0.2982;ABHetMulti=0.2982,0.7018;ABHom=0.9992;ABHomMulti=0.9992,-1;AC=6;AF=0.01485;AN=404;CR=0;CRal=0,0;CRalt=0;END=140598548;LEFT_SVINSSEQ=CAGATCAAAGATTTCTTTTTTTTTTTTTTTTTTTTTTTTTTTTTTTTTTTTTTTTTTTTTTTTTTTTTTTTTTTTTTTTTTTTTT;MMal=16125,260;MMalt=0.288889;MQ=60;MQSal=34812000,295200;MQalt=57;MQsquared=40125600;MaxAAS=23;MaxAASR=0.3696;MaxAltPP=23;NHet=6;NHomAlt=0;NHomRef=196;NUM_MERGED_SVS=4…	CAGATCAAAGATTTCTTTTTTTTTTTTTTTTTTTTTTTTTTTTTTTTTTTTTTTTTTTTTTTTTTTTTTTTTTTTTTTTTTTTTT	TCATTCTTTATGCCTAGGTCATGAACCCATTTTGACCTTATCTTGGTATACGGCGTT	Non-templated sequence insertion	27	TTTTTTTTTTTTTTTTTTTTTTTTTAA	140599011(37)--ATATATATATATATATATATATATAT--140599037(37); 140599062(62)--ATATATATATATATATATATATATAT--140599036(62)	0/100	0/55	0/72	0/92	0/63	0/76	0/74	0/45	0/52	0/53	0/70	0/64	0/65	2/68	9/46	2/45	11/42	7/33	15/42	23/66	17/46	2/77	2/50
559	SvABA	3' transduction	YES	3	144491008	144491009	-	HS6ST3			4	42422819	42422820	-	LOC116419047			44	PASS	DISC_MAPQ=59;EVDNC=DSCRD;IMPRECISE;MAPQ=59;MATEID=529939129:1;MATENM=-1;NM=-1;NUMPARTS=0;SCTG=3:144491008(-)-4:42422819(-)__3_144474960_144499960D;SPAN=-1;SVTYPE=BND			Non-templated sequence insertion	20	TTTTTTTTTTTTTTTTTTTT	144491009] TTTTTTTTTTTTTTTTTTTTTTATTTTTTTTTTTTTTTTTTTTTTT [42422820; 144491009] TTTTTTTTTTTTTTTTTTTTT [42422820	0	0	0	18	0	0	0	0	0	0	0	0	0	0	0	0	0	0	0	0	0	0	0
560	MSG, RetroSeq	solo-L1	YES	3	146268636		+	IPO5			3	146268642		-	IPO5			99	PASS	ABHet=0.2;ABHetMulti=0.2,0.8;ABHom=1;ABHomMulti=1,-1;AC=1;AF=0.002475;AN=404;CR=0;CRal=0,0;CRalt=0;END=146268639;LEFT_SVINSSEQ=AATGGTAACTGATTACAGGGGCGGAGCCAAGATGGCGGAGAAGACACACGCGACTTTCTAAGCTCTTCTCTTACCCTCTTTATCAA;MMal=18367,18;MMalt=0.163636;MQ=60;MQSal=43416000,39600;MQalt=60;MQsquared=49086000;MaxAAS=11;MaxAASR=0.2;MaxAltPP=11;NHet=1;NHomAlt=0;NHomRef=201;NUM_MERGED_SVS=1;PASS_AC=1;PASS_AN=404…	AATGGTAACTGATTACAGGGGCGGAGCCAAGATGGCGGAGAAGACACACGCGACTTTCTAAGCTCTTCTCTTACCCTCTTTATCAA	AAAAAAAAAAAAAAAAAAAAAAAAAAAAAAAAAAAAAAAAAAAAAAAAAAAAAAAAAAAAAC					0/116	0/84	0/87	0/93	0/85	0/82	0/73	0/57	0/46	0/58	0/87	0/85	0/66	0/87	0/79	0/79	11/55	0/72	0/62	0/97	0/73	0/81	0/80
561	RetroSeq	solo-L1	YES	3	147690509		+	UBAC2	UBAC2		3	147690510		-	UBAC2	UBAC2				MEINFO=LINE1,147690509,147690510,NA;NOT_VALIDATED;SVTYPE=INS																						17
562	RetroSeq	solo-L1	YES	3	158467393	158468223	+	FAM155A	FAM155A		3	158467394	158468340	-	FAM155A	FAM155A				MEINFO=LINE1,158467393,158467394,NA;NOT_VALIDATED;SVTYPE=INS			Microhomology	34	TTTTAGTATTTTAGTATATTTTAGTATTTTTAGT	158466341(41)--ATATATATATATATATATATATATAT--158466315(41); 158466313(39)--TATATATATATATATATATATATATA--158466339(39); 158466192(218)--TATATATATATATATATATATATATA--158466339(39); 158466192(217)--TATATATATATATATATATATATAT--158466316(41); 158466192(219)--TATATATATATATATATATATATATAT--158466314(41)																	15
563	MSG, RetroSeq	solo-L1	YES	3	161872608		+	COL4A1	COL4A1		3	161872614		-	COL4A1	COL4A1		60	LowABHet;LowQD	ABHet=0.1618;ABHetMulti=0.1618,0.8382;ABHom=1;ABHomMulti=1,-1;AC=1;AF=0.002488;AN=402;CR=0;CRal=0,0;CRalt=0;END=161872611;LEFT_SVINSSEQ=GAAATAGAACAACTCACCGGCCGAAGAAAATCTGCAGTCTCGCCAAAAAAGGTTGGTTCCGGGGCCAGGGGGGA;MMal=25462,12;MMalt=0.109091;MQ=60;MQSal=50151600,39600;MQalt=60;MQsquared=51656400;MaxAAS=11;MaxAASR=0.1618;MaxAltPP=11;NHet=1;NHomAlt=0;NHomRef=200;NUM_MERGED_SVS=1;PASS_AC=1;PASS_AN=402…	GAAATAGAACAACTCACCGGCCGAAGAAAATCTGCAGTCTCGCCAAAAAAGGTTGGTTCCGGGGCCAGGGGGGA	AAAAAAAAAAAAAAAAAAAAAAAAAAAAAAAAAAAAAAAAAAAAAAAAAAAAAAA					0/118	0/73	0/62	0/94	0/91	0/84	0/75	0/80	0/63	0/102	0/79	0/89	0/104	0/107	0/84	0/88	0/85	0/78	0/82	0/103	0/87	0/100	0/96
564	MSG, RetroSeq	solo-L1	YES	3	165102400	165102417	+	TUBGCP3	TUBGCP3		3	165102406	165102404	-	TUBGCP3	TUBGCP3		111	PASS	ABHet=0.2157;ABHetMulti=0.2157,0.7843;ABHom=0.999;ABHomMulti=0.999,-1;AC=1;AF=0.002488;AN=402;CR=0;CRal=0,0;CRalt=0;END=165102403;LEFT_SVINSSEQ=CATGGTACACATTTTTTTTTTTTTTTTTTTTTTTTTTTTTTTTTTTTTTTTTTTTTT;MMal=18863,32;MMalt=0.13913;MQ=60;MQSal=44409600,82800;MQalt=60;MQsquared=49788000;MaxAAS=11;MaxAASR=0.2157;MaxAltPP=11;NHet=1;NHomAlt=0;NHomRef=200;NUM_MERGED_SVS=1;PASS_AC=1;PASS_AN=402;PASS_rati…	CATGGTACACATTTTTTTTTTTTTTTTTTTTTTTTTTTTTTTTTTTTTTTTTTTTTT	AAACTACTCTCCAAAATGGTTGGATTCGTTCACAACTCCACCAACAATGAATCAATGTCCCAGTTTTC	Non-templated sequence insertion	873	TTTTTTTTTTTTTTTTTTTTTTATTTAATAGCCTTTAATTTACAGGATATATATACATGGGTAACTTTACAGCATTAACAATTGCCAAACCTCTTGTTCCAATTTTTCACCTCTTACCCCACCCCCCCCACCCCCTCCCCTAAATGGCAGGATGACCAGTAGATGTTAAATATATTAAAATAAAACTTAGATACACAATAAGTATACATGACCACAACATTATTTTGCTGTACAAAAAGAATCAGACTCTGAATTATTGTACAATTAGCTTGTGAAGGAAATCAAAGATGAAGGTGTGCATAAATATAGGGACTGGGAATTCAATGTAGTGGTTTTTAGTCATCTCCCAGAGTTCTTTTTCTGGGTATAGCTAGTTCAGTTCATTACTGCTCCATTAGA…		0/105	0/66	0/69	0/95	0/84	0/83	0/87	0/78	0/67	0/86	0/92	0/86	0/90	8/93	2/59	2/62	11/51	0/67	0/88	0/76	0/81	0/93	0/78
565	RetroSeq	solo-L1	YES	3	165855903	165855583	+	MCF2L	MCF2L		3	165855904	165855557	-	MCF2L	MCF2L				MEINFO=LINE1,165855903,165855904,NA;NOT_VALIDATED;SVTYPE=INS			Microhomology	26	ATATATATATATATATATATATATAT	165855556(82)--ATATATATATATATATATATATATAT--165855582(82)
566	MSG, RetroSeq	solo-L1	YES	3	177929479		+				3	177929485		-				2313	PASS	ABHet=0.2404;ABHetMulti=0.2404,0.7596;ABHom=0.9982;ABHomMulti=0.9982,-1;AC=14;AF=0.03465;AN=404;CR=0;CRal=0,0;CRalt=0;END=177929482;LEFT_SVINSSEQ=AGTAAGAATATTTTATTTTTTTTTTTTTTTTTTTTTTTTTTTTTTTTTTTTTTTTTTTTTTTTTTTTTTTTTTTTTTTTT;MMal=19276,342;MMalt=0.144304;MQ=60;MQSal=40928400,453600;MQalt=44;MQsquared=48063421;MaxAAS=24;MaxAASR=0.3333;MaxAltPP=24;NHet=14;NHomAlt=0;NHomRef=188;NUM_MERGED_SVS=7;PA…	AGTAAGAATATTTTATTTTTTTTTTTTTTTTTTTTTTTTTTTTTTTTTTTTTTTTTTTTTTTTTTTTTTTTTTTTTTTTT	ATATGATATTGATAAAGAGGGTAAGAGAAGAGCTTAGAAAGACGCGTGTGTCTTCTCCGCCATCTTGGCTCCGCT					0/73	0/73	0/81	0/106	0/98	0/82	0/61	0/83	0/69	0/59	0/77	0/93	0/94	0/85	0/66	0/84	0/77	0/62	0/80	0/81	0/63	0/87	0/67
567	MSG	solo-L1	NO	3	181649796		+				3	181649802		-				1185	PASS	ABHet=0.2363;ABHetMulti=0.2363,0.7637;ABHom=0.999;ABHomMulti=0.999,-1;AC=7;AF=0.01733;AN=404;CR=0;CRal=0,0;CRalt=0;END=181649799;LEFT_SVINSSEQ=GCTTCGTTATTTTCTTTTTTTTTTTTTTTTTTTTTTTTTTTTTTTTTTTTTTTTTTTTTTTTTTTTTTTTTTTTTTTTTTTTTTT;MMal=17538,172;MMalt=0.145763;MQ=60;MQSal=37771200,262800;MQalt=47;MQsquared=42670800;MaxAAS=23;MaxAASR=0.2857;MaxAltPP=23;NHet=7;NHomAlt=0;NHomRef=195;NUM_MERGED_SVS=2;P…	GCTTCGTTATTTTCTTTTTTTTTTTTTTTTTTTTTTTTTTTTTTTTTTTTTTTTTTTTTTTTTTTTTTTTTTTTTTTTTTTTTTT	TTCTATGAGAGCATTATGTAAAAGAGGACAGTCTGATGCATTTTTGCTGTTTGAGGTCTCTTCAGGTTT					0/75	0/62	0/68	0/86	0/66	0/70	0/69	0/75	0/49	0/53	0/67	0/61	0/82	0/76	0/67	0/59	0/57	0/64	0/88	0/82	0/81	0/85	0/48
568	RetroSeq	solo-L1	NO	3	183958749		+	CADM2	ENSSHAG00000013236		3	183958750		-	CADM2	ENSSHAG00000013236				MEINFO=LINE1,183958749,183958750,NA;NOT_VALIDATED;SVTYPE=INS																						12	15
569	MSG, RetroSeq	solo-L1	YES	3	190981000	190979184	+				3	190981006	190981004	-				2376	PASS	ABHet=0.26;ABHetMulti=0.26,0.74;ABHom=0.9972;ABHomMulti=0.9972,-1;AC=13;AF=0.03234;AN=402;CR=0;CRal=0,0;CRalt=0;END=190981003;LEFT_SVINSSEQ=TAAAATGACTGGATATGTCTAATTCTGAGAGTGCAAGGTTGAGATCTCCTACTATTACAGTTTTGTTGTCTATTTCTTCT;MMal=18961,401;MMalt=0.176652;MQ=60;MQSal=35298000,766481;MQalt=58;MQsquared=41097281;MaxAAS=22;MaxAASR=0.3175;MaxAltPP=22;NHet=13;NHomAlt=0;NHomRef=188;NUM_MERGED_SVS=4;PASS_AC=…	TAAAATGACTGGATATGTCTAATTCTGAGAGTGCAAGGTTGAGATCTCCTACTATTACAGTTTTGTTGTCTATTTCTTCT	AAAAAAAAAAAAAAAAAAAAAAAAAAAAAAAAAAAAAAAAAAAAAAAAAAAAAA	Non-templated sequence insertion	26	TAAAAAAAAAAAAAAAAAAAAAAAAA	190979184] TAAAAAAAAAAAAAAAAAAAAAAAAAGAAAAAAAAAAAAAAAAAAAAAAAAA [190981004	0/68	0/70	0/61	0/96	0/80	0/63	0/76	0/70	0/44	0/61	0/73	0/85	0/83	0/81	0/68	0/58	0/63	0/42	0/50	0/93	0/69	0/79	0/52
570	RetroSeq	solo-L1	YES	3	191311006	191310984	+				3	191311007	191311404	-						MEINFO=LINE1,191311006,191311007,NA;NOT_VALIDATED;SVTYPE=INS			Non-templated sequence insertion	50	TTTTTTTTTTTTTTTTTTTTTTTTCTTAAGGATGATTTTTATTTTTTTTA
571	RetroSeq	solo-L1	YES	3	219049051		+				3	219049052		-						MEINFO=LINE1,219049051,219049052,NA;NOT_VALIDATED;SVTYPE=INS																21
572	SvABA, MSG, RetroSeq	3' transduction	YES	3	222490932	222490817	+				4	4355140	4355082	+				40	PASS	DISC_MAPQ=34;EVDNC=DSCRD;IMPRECISE;MAPQ=34;MATEID=1031154221:1;MATENM=-1;NM=-1;NUMPARTS=0;SCTG=3:222490932(+)-4:4355140(+)__3_222481040_222506040D;SPAN=-1;SVTYPE=BND	GAAAAAAAATTTGGATAGTTTATTCTTGGCTGCATCTCAAGTTCTTGTGCCTTTCGGAATATCATATTCCAGGCCCTTCTGAGCATTTTCT	AAAAAAAAAAAAAAAAAAAAAAAAAAAAAAAAAAAAAAAAAAAAAAAAAAAAAAAAAAAAAAAAAAAA	Non-templated sequence insertion	48	TTTTTTTTTTTTTTTTTTTTTTTGTTTTTTTTTTTTTTTTTTTTTTTT	222490817] TTTTTTTTTTTTTTTTTTTTTT [4355082; 222490817] TTTTTTTTTTTTTTTTTT [4355080	0/93	0/67	0/84	0/94	0/79	0/91	0/71	0/71	0/80	0/73	0/84	0/77	0/94	0/123	0/60	0/74	0/61	0/57	0/58	0/92	0/79	0/83	0/90
573	RetroSeq	solo-L1	YES	3	229373438		+				3	229373439		-						MEINFO=LINE1,229373438,229373439,NA;NOT_VALIDATED;SVTYPE=INS													24
574	RetroSeq	solo-L1	YES	3	230322398		+				3	230322399		-						MEINFO=LINE1,230322398,230322399,NA;NOT_VALIDATED;SVTYPE=INS
575	MSG	solo-L1	NO	3	234406816	234406838	+	HSF2BP	HSF2BP		3	234406822	234406820	-	HSF2BP	HSF2BP		1065	PASS	ABHet=0.2368;ABHetMulti=0.2368,0.7632;ABHom=0.9993;ABHomMulti=0.9993,-1;AC=7;AF=0.01733;AN=404;CR=0;CRal=0,0;CRalt=0;END=234406819;LEFT_SVINSSEQ=TTAAAAAAACATAATTTTCTTTTTTTTTTTTTTTTTTTTTTTTTTTTTTTTTTTTTTTTTTTTTTTTTTTTTTTTTTTTTTTTT;MMal=22493,94;MMalt=0.0930693;MQ=60;MQSal=39805200,136800;MQalt=37;MQsquared=46792800;MaxAAS=19;MaxAASR=0.283;MaxAltPP=19;NHet=7;NHomAlt=0;NHomRef=195;NUM_MERGED_SVS=1;P…	TTAAAAAAACATAATTTTCTTTTTTTTTTTTTTTTTTTTTTTTTTTTTTTTTTTTTTTTTTTTTTTTTTTTTTTTTTTTTTTTT	TCCAAACTACTCTCCAAAATGGTTGGATTCGTTCACAACTCCACCAACAATGAATCAGTGTCCCAG	Non-templated sequence insertion	883	TTTTTTTTTTTTTTTTTTTTTTTTTATTTTTTTTTTTTTTTTTATTTAATAGCCTTTAATTTACAGGATATATACATGGGTAACTTTACAGCATTAACAATTGCCAAACCTCTTGTTCCAATTTTTCACCTCTTACCCCCCCCCACCCCCTCCCCTAAATGGCAGGATGACCAGTAGATGTTAAATATATTAAAATATAACTTAGATACACAATAAGTATACATGACCAAAACATTATTTTGCTGTACAAAAAGAATCAGACTCTGAATTATTGTACAATTAGCTTGTGAAGGAAATCAAAGATGCAGGTGTGCATAAATATAGGGACTGGGAATTCAATGTAATGGTTTTTAGTCATCTCCCAGAGTTCTTTTTCTGGGTATAGCTAGTTCAGTTCAT…		0/84	0/74	0/56	0/112	0/88	0/85	0/67	0/85	0/68	0/96	0/70	0/71	0/105	0/75	0/69	0/55	0/75	0/59	0/51	0/83	0/70	0/81	0/63
576	MSG, RetroSeq	solo-L1	YES	3	242010491		+				3	242010497		-				255	PASS	ABHet=0.3445;ABHetMulti=0.3445,0.6555;ABHom=1;ABHomMulti=1,-1;AC=1;AF=0.002475;AN=404;CR=0;CRal=0,0;CRalt=0;END=242010494;LEFT_SVINSSEQ=AGCAAAGAAGTTTATTTTTTTTTTTTTTTTTTTTTTTTTTTTTTTTTTTTTTTTTTTTTTTTTTTTTTTTTTTTTTTT;MMal=19168,31;MMalt=0.0756098;MQ=60;MQSal=42796800,151200;MQalt=61;MQsquared=48229200;MaxAAS=41;MaxAASR=0.3445;MaxAltPP=41;NHet=1;NHomAlt=0;NHomRef=201;NUM_MERGED_SVS=1;PASS_AC=1;PASS_…	AGCAAAGAAGTTTATTTTTTTTTTTTTTTTTTTTTTTTTTTTTTTTTTTTTTTTTTTTTTTTTTTTTTTTTTTTTTTT	GATAAAGAGGGTAAGAGAAGAGCTTAGAAAGACGCGTGTGTCTTCTCCGCCATCTTGGCTCCGCCCCC					0/95	0/91	0/80	0/117	0/89	0/106	0/80	0/81	0/54	0/69	0/93	0/72	0/83	0/104	0/68	0/70	0/74	0/61	0/79	0/86	0/73	0/96	0/55
577	RetroSeq	solo-L1	YES	3	245364720		+				3	245364721		-						MEINFO=LINE1,245364720,245364721,NA;NOT_VALIDATED;SVTYPE=INS																								27
578	RetroSeq	solo-L1	YES	3	249619262		+				3	249619884		-						MEINFO=LINE1,249619262,249619884,NA;NOT_VALIDATED;SVTYPE=INS																				14	17
579	MSG, RetroSeq	solo-L1	YES	3	253459248		+				3	253459254		-				72	LowQD	ABHet=0.1875;ABHetMulti=0.1875,0.8125;ABHom=1;ABHomMulti=1,-1;AC=1;AF=0.002475;AN=404;CR=0;CRal=0,0;CRalt=0;END=253459251;LEFT_SVINSSEQ=AATGATACAGTTTATTTTTTTTTTTTTTTTTTTTTTTTTTTTTTTTTTTTTTTTTTTTTTTTTTTTTTTTTTTTTTTTTTTTTT;MMal=22590,38;MMalt=0.422222;MQ=60;MQSal=38361600,21600;MQalt=49;MQsquared=42933600;MaxAAS=9;MaxAASR=0.1875;MaxAltPP=9;NHet=1;NHomAlt=0;NHomRef=201;NUM_MERGED_SVS=1;PASS_AC=1;PAS…	AATGATACAGTTTATTTTTTTTTTTTTTTTTTTTTTTTTTTTTTTTTTTTTTTTTTTTTTTTTTTTTTTTTTTTTTTTTTTTTT	GTTTATTTTATAACCAGCAACTTTGCTAAAATTGTGGATTATTTCTAATAACTTTTTAGCAGAA					0/69	0/69	0/62	0/60	0/65	0/76	0/62	0/69	0/61	0/74	0/82	0/72	0/83	0/68	0/44	0/77	0/65	9/48	0/82	0/67	0/83	0/71	0/50
580	RetroSeq	solo-L1	NO	3	254167949		+				3	254167993		-						MEINFO=LINE1,254167949,254167993,NA;NOT_VALIDATED;SVTYPE=INS																												13
581	SvABA, MSG, RetroSeq	3' transduction	YES	3	254590829	254590709	+				3	381628142	381628074	+				96	PASS	DISC_MAPQ=59;EVDNC=DSCRD;IMPRECISE;MAPQ=59;MATEID=829476941:1;MATENM=-1;NM=-1;NUMPARTS=0;SCTG=3:254590829(+)-3:381628142(+)__3_254589972_254614972D;SPAN=127037313;SVTYPE=BND	AATAAAAATAAATTTTTTTTTTTTTTTTTTTTTTTTTTTTTTTTTTTTTTTTTTTTTTTTTTTTTTTTTTTT	TGATAAAGAGGGTAAGAGAAGAGCTTAGAAAGTCGCGTGTGTCTTCTCCGCCATCTTGGCTCCGCCCCC	Non-templated sequence insertion	43	TTTTTTTTTTTTTTTTTTTTTGTTTTTTTTTTTTTTTTTTTTT	254590709] TTTTTTTTTTTTTTTTTT [381628074	0/77	0/43	21/55	14/46	0/60	0/67	0/87	0/53	0/51	0/70	0/73	0/69	0/101	0/75	0/67	0/57	0/76	0/52	0/63	0/87	0/63	0/86	0/48
582	RetroSeq	solo-L1	NO	3	258040523	258040084	+				3	258040525	258040191	-						MEINFO=LINE1,258040523,258040525,NA;NOT_VALIDATED;SVTYPE=INS			Microhomology	52	CATCAAAGCATAGTACAAGTCCTTTAAGATCTAATATCAAGTGTGCAAAGCC																3	15	13
583	RetroSeq	solo-L1	YES	3	261904860		+				3	261904861		-						MEINFO=LINE1,261904860,261904861,NA;NOT_VALIDATED;SVTYPE=INS																						13
584	RetroSeq	solo-L1	YES	3	261991940	261990841	+				3	261991941	261990811	-						MEINFO=LINE1,261991940,261991941,NA;NOT_VALIDATED;SVTYPE=INS			Microhomology	30	TATACATATATATATATATATATATGTATA	261990810(40)--TATACATATATATATATATATATATGTATA--261990840(40)																	13
585	RetroSeq	solo-L1	NO	3	264952374	264952455	+				3	264952401	264952440	-						MEINFO=LINE1,264952374,264952401,NA;NOT_VALIDATED;SVTYPE=INS			Non-templated sequence insertion	858	TTTTTTTTTTTTTTTTTTTTTTTATTTAATAGCCTTTTATTTACAGGATATATACATGGGTAACTTTACAGCATTAACAATTGCCAAACCTCTTGTTCCAATTTTTCACCTCTTACCCCCCCACCCCCTCCCCTAAATGGCAGGATGACCAGTAGATGTTAAATATATTAAAATATAACTTAGATACATAATAAGTATACATGACCAAAACATTATTTTGCTGTACAAAAAGAATCAGAATTTGAAATAGCATACAATTACTCTGTGAAGGAAATAAAAAATTCAAGTGAACAAAAATAGAGGGATTGGGAATTCTTTGTAGCGTTAGAGTTCTTTCAATGGTTGTAGCTGGTTTAGTTCATTACTGCTCTATTGGAACTGATTTAGTTCATCTCATTA…								39		12
586	MSG, RetroSeq	solo-L1	YES	3	264999022		+				3	264999028		-				429	PASS	ABHet=0.3153;ABHetMulti=0.3153,0.6847;ABHom=1;ABHomMulti=1,-1;AC=2;AF=0.00495;AN=404;CR=0;CRal=0,0;CRalt=0;END=264999025;LEFT_SVINSSEQ=CTATATTTGATTTTATTATTTTTTATTTTTTTTTTTTTTTTTTTTTTTTTTTTTTTTTTTTTTTTATTTTTTT;MMal=21747,45;MMalt=0.128571;MQ=60;MQSal=32108400,32400;MQalt=30;MQsquared=34815600;MaxAAS=21;MaxAASR=0.3684;MaxAltPP=21;NHet=2;NHomAlt=0;NHomRef=200;NUM_MERGED_SVS=1;PASS_AC=2;PASS_AN=394;P…	CTATATTTGATTTTATTATTTTTTATTTTTTTTTTTTTTTTTTTTTTTTTTTTTTTTTTTTTTTTATTTTTTT	AAAGAGGGTAAGAGAAGAGCTTAGAAAGTCGCGTGTGTCTTCTCCGCCATCTTGGCTCCGCCCCT					0/71	0/56	0/55	0/95	0/55	0/44	0/59	0/53	0/45	0/52	21/57	14/54	0/113	0/60	0/45	0/42	0/50	0/50	0/54	0/98	0/70	0/82	0/44
587	RetroSeq	solo-L1	YES	3	265806887		+				3	265806888		-						MEINFO=LINE1,265806887,265806888,NA;NOT_VALIDATED;SVTYPE=INS																9
588	RetroSeq	solo-L1	YES	3	267355445		+				3	267355446		-						MEINFO=LINE1,267355445,267355446,NA;NOT_VALIDATED;SVTYPE=INS										10
589	RetroSeq	solo-L1	YES	3	267527143		+				3	267527144		-						MEINFO=LINE1,267527143,267527144,NA;NOT_VALIDATED;SVTYPE=INS															8
590	MSG	solo-L1	YES	3	271090208	271090227	+				3	271090214	271090212	-				438	PASS	ABHet=0.3028;ABHetMulti=0.3028,0.6972;ABHom=0.9997;ABHomMulti=0.9997,-1;AC=2;AF=0.00495;AN=404;CR=0;CRal=0,0;CRalt=0;END=271090211;LEFT_SVINSSEQ=TCCTGATATAAGTTCTTTTTTTTTTTTTTTTTTTTTTTTTTTTTTTTTTTTTTTTTTTTTTTTTTTTTTTTTTTTTTTTTTT;MMal=20062,82;MMalt=0.227778;MQ=60;MQSal=41146007,80699;MQalt=47;MQsquared=46145627;MaxAAS=20;MaxAASR=0.303;MaxAltPP=20;NHet=2;NHomAlt=0;NHomRef=200;NUM_MERGED_SVS=1;PASS_…	TCCTGATATAAGTTCTTTTTTTTTTTTTTTTTTTTTTTTTTTTTTTTTTTTTTTTTTTTTTTTTTTTTTTTTTTTTTTTTTT	ACCCCCCCCCACCCCCTCCCCTAAATGGCAGGATGACCAGTAGATGTTAAATA	Non-templated sequence insertion	168	TTTTTTTTTTTTTTTTTTTTTTTTATTTAATAGCCTTTAATTTACAGGATATATACATGGGTAACTTTACAGCATTAACAATTGCCAAACCTCTTGTTCCAATTTTTCACCTTTTACCCCCCCCCACCCCCTCCCCTAAATGGCAGGATGACCAGTAGATGTTAAATA	271090227] TTTTTTTTTTTTTTTTTTTTTTTTGTTTTTTTTTTTTTTTTTTTTTTTTTATTTAATAGCCTTTAATTTACAGGATATATACATGGGTAACTTTACAGCATTAACAATTGCCAAACCTCTTGTTCCAATTTTTCACCTTTTACCCCCCCCCACCCCCTCCCCTAAATGGCAGGATGACCAGTAGATGTTAAATA [271090212	0/95	0/77	0/71	0/103	0/95	0/73	0/83	0/98	0/59	0/55	0/76	0/81	0/93	0/102	0/63	0/72	0/70	0/60	13/43	20/66	3/38	0/88	0/65
591	RetroSeq	solo-L1	YES	3	271742281	271742075	+				3	271742282	271742075	-						MEINFO=LINE1,271742281,271742282,NA;NOT_VALIDATED;SVTYPE=INS			Blunt-end fusion	0	-
592	MSG, RetroSeq	solo-L1	YES	3	272218583	272218603	+	SMS	SMS		3	272218589	272218587	-	SMS	SMS		846	PASS	ABHet=0.2154;ABHetMulti=0.2154,0.7846;ABHom=0.9987;ABHomMulti=0.9987,-1;AC=7;AF=0.01733;AN=404;CR=0;CRal=0,0;CRalt=0;END=272218586;LEFT_SVINSSEQ=AATAAAGGGATAAGCTGAATTAAGACAACTCTAAGATACCACTACACACCTGTCAGATTGGCTAAGATGACAGGAAAAAAT;MMal=16924,246;MMalt=0.253608;MQ=60;MQSal=37209600,388800;MQalt=63;MQsquared=43365600;MaxAAS=18;MaxAASR=0.2979;MaxAltPP=18;NHet=7;NHomAlt=0;NHomRef=195;NUM_MERGED_SVS=3;PAS…	AATAAAGGGATAAGCTGAATTAAGACAACTCTAAGATACCACTACACACCTGTCAGATTGGCTAAGATGACAGGAAAAAAT	AAAAAAAAAAAAAAAAAAAAAAAAAAAAAAAAAAAAAAAAAAAAAAAAAAAAAAAAAAAAAAAAAAA	Non-templated sequence insertion	965	AATTAAGACAACTCTAAGATACCACTACACACCTGTCAGATTGGCTAAGATGACAGGAAAAAATAATGATGATTGTTGGAGGGGATGTGGGAAAACTGGGACATTGATTCATTGTTGGTGGAGTTGTGAACGAATCCAACCATTTTGGAGAGTAGTTTGGAACTATGCTCAAAAAGTTATCAAACTGTGCATACCCTTTGATCCAGCAGTGTTACTACTGGGATTATATCCCAAAGAGATTATAAAGAAGGGAAAGGGACCTGTATGTGCACGAATGTTTGTGGCAGCCCTTTTTGTAGTGGCTAGAAACTGGAAACTGAATGGATGTCCATCAGTTGGAGAATGGCTGAACAAATTGTGGTATATGAAAATTATGGAATATTACTGTTCTGTAAGAAA…		0/89	0/61	0/82	0/61	0/70	0/76	0/75	0/58	0/57	0/70	0/82	0/77	0/86	0/84	0/86	0/66	0/62	0/60	0/72	0/58	0/68	0/73	0/82
593	MSG, RetroSeq	solo-L1	NO	3	273067625		+				3	273067631		-				1935	PASS	ABHet=0.2625;ABHetMulti=0.2625,0.7375;ABHom=0.9982;ABHomMulti=0.9982,-1;AC=10;AF=0.02475;AN=404;CR=0;CRal=0,0;CRalt=0;END=273067628;LEFT_SVINSSEQ=TTAAACTGAGTTTATTTTTTTTTTTTTTTTTTTTTTTTTTTTTTTTTTTTTTTTTTTTTTTTTTTT;MMal=18505,227;MMalt=0.122043;MQ=60;MQSal=38016000,327600;MQalt=42;MQsquared=44310564;MaxAAS=24;MaxAASR=0.3478;MaxAltPP=24;NHet=10;NHomAlt=0;NHomRef=192;NUM_MERGED_SVS=4;PASS_AC=10;PASS_…	TTAAACTGAGTTTATTTTTTTTTTTTTTTTTTTTTTTTTTTTTTTTTTTTTTTTTTTTTTTTTTTT	TGACAGGTGTGTAGTGGTATCTTAGAGTTGTCTTAATTTGCATTTCTCTGATTAATAATGACTTGGAGCATCT					0/84	0/68	0/81	0/72	0/67	0/91	0/70	0/77	0/60	0/69	0/92	0/69	0/110	0/70	0/68	0/75	0/56	0/59	0/69	0/64	0/69	0/80	0/68
594	RetroSeq	solo-L1	YES	3	297182032		+				3	297182033		-						MEINFO=LINE1,297182032,297182033,NA;NOT_VALIDATED;SVTYPE=INS																			7
595	SvABA, RetroSeq	3' transduction	NO	3	310051169	310051130	+				4	270873994	270873947	+				50	PASS	DISC_MAPQ=60;EVDNC=DSCRD;IMPRECISE;MAPQ=60;MATEID=813528807:1;MATENM=-1;NM=-1;NUMPARTS=0;SCTG=3:310051169(+)-4:270873994(+)__3_310042120_310067120D;SPAN=-1;SVTYPE=BND			Non-templated sequence insertion	20	AAAAAAAAAAAAAAAAAAAA	310051117(21)--AAAA--270873947(47); 310051073] TTTTTTTTTTTTTTTTTTTTTTTTTGTTTTTATTTTTTTATTTTTATTTTTTTTTTTTTTTATTTTTTTATTTTTGGGTAATAAAGGCCCAGGAAGGAGAGAGGCAGAGACAGAGAGACAGGGGGAGTGTGTTTGGGGGAACGGAAGAAAGGGAGTTTTGAACCTGGCTCCAGGTCCCAGAGATTTTTCCAAAAGCCACCCTGAAAAGGGCCCAGCTTGGGCCACTCAGACCAACCTGCTGTCCTTCCATTCGAGTCCCAGGAATCTAAATAGGAGGCCTAGTGGTTTCTAGGGGTATTGAGAAAGCCAGGGGACCCCACCGGCCTGGCCCCAAGGCTAAAGAATTTCCCAG…	0	0	0	0	0	0	0	0	0	0	0	0	0	3	2	1	3	1	9	19	5	1	1
596	MSG, RetroSeq	solo-L1	NO	3	315549673	315548337	+	ARHGEF4	ENSSHAG00000011465		3	315549679	315549138	-	ARHGEF4	ENSSHAG00000011465		255	PASS	ABHet=0.3387;ABHetMulti=0.3387,0.6613;ABHom=0.9995;ABHomMulti=0.9995,-1;AC=1;AF=0.002488;AN=402;CR=0;CRal=0,0;CRalt=0;END=315549676;LEFT_SVINSSEQ=GATAAATTTGGAATCGGGGCGGAGCCAAGATGGCGGAGAAGACACACGCGACTTTCTAAGCTCTTCTCTTACCCTCGTTACCAATAT;MMal=20582,82;MMalt=0.303704;MQ=60;MQSal=44629200,144000;MQalt=73;MQsquared=50140800;MaxAAS=21;MaxAASR=0.3387;MaxAltPP=21;NHet=1;NHomAlt=0;NHomRef=200;NUM_MERGED_SVS…	GATAAATTTGGAATCGGGGCGGAGCCAAGATGGCGGAGAAGACACACGCGACTTTCTAAGCTCTTCTCTTACCCTCGTTACCAATAT	TCTATTAAAAAAAAGAATAAAAAAAAAAAAAAAAAAAAAAAAAAAAAAAAAAAAAAAAAAAAAAAAAAAAAAAAAAAAA	Microhomology	96	CTAACATTTATACAACACTTCTCATATGTCAGATACAGTGTTAAGCACTTTACAATTATTAGCTCATTATATCCTCACAAAAACCTGAAATGTAGG	315548240(336)--CCTACATTTCAGGTTTTTGTGAGGATGAAATGAGATAATAATTGTAAAGTGCTTTACATAGTATCTGATATATGAGAAGTATTGCATAAATGTTAG--315549043(139)	0/89	0/70	0/91	0/75	0/61	0/79	0/75	0/70	0/67	0/81	0/84	0/99	0/93	5/81	0/62	1/58	21/62	0/54	0/87	0/96	0/72	0/87	0/100
597	MSG, RetroSeq	solo-L1	YES	3	319431872	319431876	+				3	319431878	319431876	-				510	PASS	ABHet=0.3492;ABHetMulti=0.3492,0.6508;ABHom=1;ABHomMulti=1,-1;AC=2;AF=0.00495;AN=404;CR=0;CRal=0,0;CRalt=0;END=319431875;LEFT_SVINSSEQ=AAGAAATAAGATTTTTGGGGGGCGGAGCCAAGATGGCGGAGAAGACACACGCGTCTTTCTAAGCTCTTCTCTTACCCTCTTTATCA;MMal=20403,146;MMalt=0.331818;MQ=60;MQSal=36129600,156202;MQalt=60;MQsquared=42002602;MaxAAS=23;MaxAASR=0.3684;MaxAltPP=23;NHet=2;NHomAlt=0;NHomRef=200;NUM_MERGED_SVS=2;PASS_AC=…	AAGAAATAAGATTTTTGGGGGGCGGAGCCAAGATGGCGGAGAAGACACACGCGTCTTTCTAAGCTCTTCTCTTACCCTCTTTATCA	AAAAAAAAAAAAAAAAAAAAAAAAAAAAAAAAAAAAAAAAAAAAAAAAA	Non-templated sequence insertion	203	TTTTTTTTTTTTTTTTTTTTTTTCTTTTTTTTTTTTTTTTATTTAATAGCCTTTAATTTACAGGATATATATACATGGGTAACTTTACAGCATTAACAATTGCCAAACCTCTTGTTCCAATTTTTCACCTCTTACCCCCCCCCCCCCCCCCCCCCCCCCGCCCACCACCCACGAAAAGCTAAAAAAAAAAAAAAAAAAAAAAA		0/88	0/53	23/69	21/57	0/48	0/66	0/72	0/59	0/34	0/47	0/68	0/61	0/98	0/66	0/59	0/85	0/66	0/42	0/51	0/84	0/68	0/66	0/50
598	RetroSeq	solo-L1	YES	3	324560801		+				3	324561374		-						MEINFO=LINE1,324560801,324561374,NA;NOT_VALIDATED;SVTYPE=INS
599	RetroSeq	solo-L1	NO	3	325157269	325155818	+				3	325157270	325157260	-						MEINFO=LINE1,325157269,325157270,NA;NOT_VALIDATED;SVTYPE=INS			Microhomology	14	AAAAAAAAAAAAAA	325155817(32)--AAAAAAAAAAAAAAA--325157260(75)		37						27
600	MSG	solo-L1	YES	3	326634104		+				3	326634110		-				255	PASS	ABHet=0.2967;ABHetMulti=0.2967,0.7033;ABHom=1;ABHomMulti=1,-1;AC=1;AF=0.002475;AN=404;CR=0;CRal=0,0;CRalt=0;END=326634107;LEFT_SVINSSEQ=AAAAAGAGTGAAGTAAAGTAAAAAAAAAAAAAAAAAAAAAAAAAAAAAAAAAAAAAAAAAAAAAAAA;MMal=21329,137;MMalt=0.507407;MQ=60;MQSal=41875200,100800;MQalt=61;MQsquared=47390400;MaxAAS=27;MaxAASR=0.2967;MaxAltPP=27;NHet=1;NHomAlt=0;NHomRef=201;NUM_MERGED_SVS=1;PASS_AC=1;PASS_AN=404;PASS…	AAAAAGAGTGAAGTAAAGTAAAAAAAAAAAAAAAAAAAAAAAAAAAAAAAAAAAAAAAAAAAAAAAA	AAAAAAAAAAAAAAAAAAAAAAAAAAAAAAAAAAAAAAAAAAAAAAAAAAAAAAAAAAAAAAAAAAA					0/89	0/75	0/59	0/86	0/66	0/93	0/69	0/57	0/64	0/66	0/73	0/75	0/101	0/84	0/66	0/65	0/65	0/63	0/53	0/69	0/67	0/98	0/95
601	RetroSeq	solo-L1	YES	3	329852887	329852920	+				3	329852888	329852945	-						MEINFO=LINE1,329852887,329852888,NA;NOT_VALIDATED;SVTYPE=INS			Non-templated sequence insertion	93	GAAGCAATTTAAAACCAGATAAAAAAAAAAAAAAAAAATTTGGAAAGGGAAAAAAAAAAAGGGTCAAAGAAAATAAAAAAAGTTTTTTTTTTT															125
602	RetroSeq	solo-L1	YES	3	332619644		+				3	332619645		-						MEINFO=LINE1,332619644,332619645,NA;NOT_VALIDATED;SVTYPE=INS										14
603	RetroSeq	solo-L1	YES	3	337619444		+	NCKAP5	NCKAP5		3	337619445		-	NCKAP5	NCKAP5				MEINFO=LINE1,337619444,337619445,NA;NOT_VALIDATED;SVTYPE=INS										16
604	RetroSeq	solo-L1	YES	3	342861756	342861585	+				3	342861757	342861773	-						MEINFO=LINE1,342861756,342861757,NA;NOT_VALIDATED;SVTYPE=INS			Non-templated sequence insertion	658	TTATGGAATATTACTGTTCTGTAAGAAATGACCAACAGGATGATTTCAGAAAGGCCTGGAGAGACTTACACGAACTGATGCTAAGTGAAATGAGCAGGACCAGGAGATCATTATATACTTCAACAACAATACTAGATGATGACCAGTCCTGATGGATCAGGCCATCCTCAGCAACGAGATCAACCAAATCATTTCTAATGGAGCAGTAATGAACTGAACTAGCTATACCCAGAAAAAGAACTCTGGGAGATGACTAAAAACCACTACATTGAATTCCCAGTCCCTATATTTATGCACACCTGCATCTTTGATTTCCTTCACAAGCTAATTGTACAATAATTCAGAGTCTGATTCTTTTTGTACAGCAAAATAATGTTGTGGTCATGTATACTTATTGTG…
605	RetroSeq	solo-L1	YES	3	348663218		+				3	348663219		-						MEINFO=LINE1,348663218,348663219,NA;NOT_VALIDATED;SVTYPE=INS																							7
606	MSG, RetroSeq	solo-L1	YES	3	350258303	350258323	+				3	350258309	350258307	-				255	PASS	ABHet=0.443;ABHetMulti=0.443,0.557;ABHom=0.9999;ABHomMulti=0.9999,-1;AC=1;AF=0.002475;AN=404;CR=0;CRal=0,0;CRalt=0;END=350258306;LEFT_SVINSSEQ=TTATAGCACTATGTTCTTTTTTTTTTTTTTTTTTTTTTTTTTTTTTTTTTTTTTTTTTTTTTTTTTTTTTTTTTTTTTTTTTTTTTT;MMal=20367,147;MMalt=0.408333;MQ=60;MQSal=40626000,133200;MQalt=61;MQsquared=46180800;MaxAAS=35;MaxAASR=0.443;MaxAltPP=35;NHet=1;NHomAlt=0;NHomRef=201;NUM_MERGED_SVS=1;…	TTATAGCACTATGTTCTTTTTTTTTTTTTTTTTTTTTTTTTTTTTTTTTTTTTTTTTTTTTTTTTTTTTTTTTTTTTTTTTTTTTTT	TTTGCTGTACAAAAAGAATCAGACTCTGAATTATTGTACAATTAGCTTGTGAAGGAAATCAAAAATGCAGG	Non-templated sequence insertion	288	TTTTTTTTTTTTTTTTTTTTTTTTATTTAATAGCCTTTTATTTACAGGATATATACATGGGTAACTTTACAGCATTAACAATTGCCAAACCTCTTGTTCCAATTTTTCACCTCTTACCCCCCCACCCCCTCCCCTAAATGGCAGGATGACCAGTAGATGTTAAATATATTAAAATATAACTTAGATACATAATAAGTATACATGACCAAAACATTATTTTGCTGTACAAAAAGAATCAGACTCTGAATTATTGTACAATTAGCTTGTGAAGGAAATCAAAAATGCAGG	350258323] TTTTTTTTTTTTTTTTTTTTTTTGTTTTTTTTTTTTTTTTTTTTTTTTTATTTAATAGCCTTTTATTTACAGGATATATACATGGGTAACTTTACAGCATTAACAATTGCCAAACCTCTTGTTCCAATTTTTCACCTCTTACCCCCCCACCCCCTCCCCTAAATGGCAGGATGACCAGTAGATGTTAAATATATTAAAATATAACTTAGATACATAATAAGTATACATGACCAAAACATTATTTTGCTGTACAAAAAGAATCAGACTCTGAATTATTGTACAATTAGCTTGTGAAGGAAATCAAAAATGCAGG [350258307	0/98	0/47	0/76	0/69	0/40	0/81	0/76	0/63	0/68	0/76	0/94	0/88	0/105	0/88	0/65	0/71	0/69	0/72	0/61	0/65	0/65	0/80	0/83
607	MSG	solo-L1	YES	3	351266554	351265302	+				3	351266560	351265276	-				159	PASS	ABHet=0.2791;ABHetMulti=0.2791,0.7209;ABHom=1;ABHomMulti=1,-1;AC=1;AF=0.002475;AN=404;CR=0;CRal=0,0;CRalt=0;END=351266557;LEFT_SVINSSEQ=ACTCAGAGCTATATTTCTTTTTTTTTTTTTTTTTTTTTTTTTTTTTTTTTTTTTTTTT;MMal=20193,32;MMalt=0.266667;MQ=60;MQSal=42440400,18000;MQalt=39;MQsquared=48751200;MaxAAS=12;MaxAASR=0.2791;MaxAltPP=12;NHet=1;NHomAlt=0;NHomRef=201;NUM_MERGED_SVS=1;PASS_AC=1;PASS_AN=404;PASS_ratio=1;QD…	ACTCAGAGCTATATTTCTTTTTTTTTTTTTTTTTTTTTTTTTTTTTTTTTTTTTTTTT	TGTTTAGTTTCCAATTACTTTTTGGTCTATTTCCCCCTAATTTTTTGTTGAATGTAGTTTTTATTGCATCATG	Microhomology	26	TATATATATATATATATATATATATA	351265272(98)--ATATATATATATATATATATATATAT--351265298(98)	0/72	0/68	0/61	0/95	0/88	0/70	0/82	0/55	12/43	0/60	0/62	0/74	0/90	0/83	0/76	0/79	0/61	0/64	0/59	0/65	0/89	0/61	0/65
608	RetroSeq	solo-L1	YES	3	352856939		+				3	352856940		-						MEINFO=LINE1,352856939,352856940,NA;NOT_VALIDATED;SVTYPE=INS
609	RetroSeq	solo-L1	YES	3	352937703	352937692	+				3	352937704	352937712	-						MEINFO=LINE1,352937703,352937704,NA;NOT_VALIDATED;SVTYPE=INS			Non-templated sequence insertion	625	ACTCATATTTTTTTTTTTTTTTTTTTTTTTTTAATTTTTTATTTAATAGCCTTTAATTTACAGGATATATACATGGGTAACTTTACAGCATTAACAATTGCCAAACCTCTTGTTCCAATTTTTCACCTCTTACCCCCCCCACCCCCTCCCCTAGATGGCAGGATGACCAGTAGATGTTAAATATATTAAAATATAACTTAGATACACAATAAGTATACATGACCAAAACATTATTTTGCTGTACAAAAAGAATCAGACTCTGAATTATTGTACAATTAGCTTGTGAAGGAAATCAAAGATGCAGGTGTGCATAAATATAGGGACTGGGAATTCAATGTAATGGTTTTTAGTCATCTCCCAGAGTTCTTTTTCTGGGTATAGTTAGTTCAGTTCATTACT…																	32
610	MSG, RetroSeq	solo-L1	YES	3	358371183	358371187	+	ARCN1	ARCN1		3	358371189	358372675	-	ARCN1	ARCN1		255	PASS	ABHet=0.4;ABHetMulti=0.4,0.6;ABHom=1;ABHomMulti=1,-1;AC=1;AF=0.002475;AN=404;CR=0;CRal=0,0;CRalt=0;END=358371186;LEFT_SVINSSEQ=AAGAAAATTGAGGCTCTTTGGTAAATCTGATTAGAAAAAGGAGGGAGGAAAATGAAATTAGTAGTCTTAAAAATGA;MMal=19879,12;MMalt=0.0666667;MQ=60;MQSal=41410800,75600;MQalt=65;MQsquared=46335600;MaxAAS=18;MaxAASR=0.4;MaxAltPP=18;NHet=1;NHomAlt=0;NHomRef=201;NUM_MERGED_SVS=1;PASS_AC=1;PASS_AN=404;PASS_rat…	AAGAAAATTGAGGCTCTTTGGTAAATCTGATTAGAAAAAGGAGGGAGGAAAATGAAATTAGTAGTCTTAAAAATGA	AAAAAAAAAAAAAAAAAAAAAAAAAAAAAAAAAAAAAAAAAAAAAAAAAAAAAAAAAAAAAAAAAA	Non-templated sequence insertion	18	TTTTTTTTTTTTTTTTTT		0/93	0/71	0/84	0/79	0/61	0/85	0/89	0/64	0/48	0/73	0/79	0/85	0/70	0/94	0/74	0/87	0/78	0/73	0/70	0/68	0/74	0/108	0/69
611	MSG, RetroSeq	solo-L1	NO	3	361786315	361786327	+	SC5D	ENSSHAG00000029985		3	361786321	361786319	-	SC5D	ENSSHAG00000029985		1089	PASS	ABHet=0.2659;ABHetMulti=0.2659,0.7341;ABHom=1;ABHomMulti=1,-1;AC=5;AF=0.01238;AN=404;CR=0;CRal=0,0;CRalt=0;END=361786318;LEFT_SVINSSEQ=CAGAAATTTTTTTTTTTTTTTTTTTTTTTTTTTTTTTTTTTTTTTTTTTTTTTTTTTTTTTTTTTTTTTTTTTTTTTTT;MMal=20124,0;MMalt=0;MQ=60;MQSal=42433200,0;MQalt=0;MQsquared=46630800;MaxAAS=20;MaxAASR=0.3148;MaxAltPP=20;NHet=5;NHomAlt=0;NHomRef=197;NUM_MERGED_SVS=7;PASS_AC=5;PASS_AN=404;PASS_rat…	CAGAAATTTTTTTTTTTTTTTTTTTTTTTTTTTTTTTTTTTTTTTTTTTTTTTTTTTTTTTTTTTTTTTTTTTTTTTTT	CTCTCCAGGCCTTTCTGAAATCATCCTGTTGGTCATTTCTTACAGAACAGTAATATTCCATAAT	Non-templated sequence insertion	585	TTTTTTTTTTTTTTTTTTTTTTATTTAATAGCCTTTTATTTACAGGATATATACATGGGTAACTTTACAGCATTAACAATTGCCAAACCTCTTGTTCCAATTTTTCACCTCTTACCCCCCCACCCCCTCCCCTAAATGGCAGGATGACCAGTAGATGTTAAATATATTAAAATATAACTTAGATACATAATAAGTATACATGACCAAAACATTATTTTGCTGTACAAAAAGAATCAGACTCTGAATTATTGTACAATTAGCTTGTGAAGGAAATCAAAAATGCAGGTGTGCATAAATATAGGGATTGGGAATTCAATGTAATGGTTTTTAGTCATCCCCCAGAGTTCTTTTTCTGGGTATAGCTGGTTCAGTTCATTACTGCTCCATTAGAAATGATTT…		0/99	0/66	0/75	0/73	0/76	0/73	0/83	0/78	0/64	0/68	0/76	0/89	0/87	0/79	0/58	0/66	0/74	0/81	0/85	0/74	0/92	0/82	0/71
612	RetroSeq	solo-L1	YES	3	374495157		+				3	374495158		-						MEINFO=LINE1,374495157,374495158,NA;NOT_VALIDATED;SVTYPE=INS
613	MSG	solo-L1	YES	3	379984622	379984640	+				3	379984628	379984626	-				255	PASS	ABHet=0.6167;ABHetMulti=0.6167,0.3833;ABHom=1;ABHomMulti=1,-1;AC=1;AF=0.002475;AN=404;CR=0;CRal=0,0;CRalt=0;END=379984625;LEFT_SVINSSEQ=TCTTATCTCTTATCTTTTTTTTTTTTTTTTTTTTTTTTTTTTTTTTTTTTTTTTTTTTTTTTTTTTTTTTTTTTTTTTTTTTTTTT;MMal=18598,88;MMalt=0.118919;MQ=60;MQSal=39056400,270000;MQalt=60;MQsquared=44233200;MaxAAS=74;MaxAASR=0.6167;MaxAltPP=74;NHet=1;NHomAlt=0;NHomRef=201;NUM_MERGED_SVS=1;PASS_AC=…	TCTTATCTCTTATCTTTTTTTTTTTTTTTTTTTTTTTTTTTTTTTTTTTTTTTTTTTTTTTTTTTTTTTTTTTTTTTTTTTTTTTT	GATATATATCATTGGAAAAGTCTGCTAAAGCTAGAATATCAATAAAAACATCATTCAACTTAATCTTTGTTG	Non-templated sequence insertion	793	TTTTTTTTTTTTTTTTTTTTTTTTATTTTTTTTTTTTTTTTTTTTTTTTTCAATTCAATACTCATTTATTACAGGCATTTCATGCATTGGGCTACTGTAAGTATTAAGGAGACATATAATTTAGAATATATAAATTTATTATTAAGCAATTTAAAACTATTTGATTTATATTTAGAGAATTTATACAATTTTCTCAATATTATTATTATTTAAATGACTTAGCAAATGTGTTCCACTTCAAGTACATGATTTTTCTTGAAAACTAAGAAATATTTTCTCTGTTATTTCACATTAGTTTAAAATTCTAGTACCACAAACATCCTAGGATTATCAAAATCATTCCACGTGTTCAGTGACCAACTTAATAGGATAGGTTGAAAACTTTACATTAATTTTATT…	379984640] TTTTTTTTTTTTTTTTTTTTTTTGTTTTTTTTTTTTTTTTTTTTTTTTTCAATTCAATACTCATTTATTACAGGCATTTCATGCATTGGGCTACTGTAAGTATTAAGGAGACATATAATTTAGAATATATAAATTTATTATTAAGCAATTTAAAACTATTTGATTTATATTTAGAGAATTTATACAATTTTCTCAATATTATTATTATTTAAATGACTTAGCAAATGTGTTCCACTTCAAGTACATGATTTTTCTTGAAAACTAAGAAATATTTTCTCTGTTATTTCACATTAGTTTAAAATTCTAGTACCACAAACATCCTAGGATTATCAAAATCATTCCACGTGTTCAGTGACCAACTTAATAGGATAGGTTGAAAACTTTACAT…	0/76	0/54	0/64	0/98	0/76	0/69	0/49	0/54	0/63	0/66	0/80	0/87	0/76	0/68	0/65	0/71	0/62	0/57	0/68	0/84	0/70	0/94	0/82
614	RetroSeq	solo-L1	YES	3	387010328		+				3	387010329		-						MEINFO=LINE1,387010328,387010329,NA;NOT_VALIDATED;SVTYPE=INS																			10
615	MSG	solo-L1	YES	3	387389981		+				3	387389987		-				324	PASS	ABHet=0.2273;ABHetMulti=0.2273,0.7727;ABHom=1;ABHomMulti=1,-1;AC=2;AF=0.00495;AN=404;CR=0;CRal=0,0;CRalt=0;END=387389984;LEFT_SVINSSEQ=TGTTTTCTTTTTTTTTTTTTTTTTTTTTTTTTTTTTTTTTTTTTTTTTTTTTT;MMal=19808,25;MMalt=0.0833333;MQ=60;MQSal=41238000,61200;MQalt=45;MQsquared=44438400;MaxAAS=18;MaxAASR=0.2951;MaxAltPP=18;NHet=2;NHomAlt=0;NHomRef=200;NUM_MERGED_SVS=1;PASS_AC=2;PASS_AN=404;PASS_ratio=1;QD=16.2…	TGTTTTCTTTTTTTTTTTTTTTTTTTTTTTTTTTTTTTTTTTTTTTTTTTTTT	GAGAAGAGCTTAGAAAGACGAGTGTGTCTTCTCCGCCATCTTGGCTCCGCCCCCCCAAAATTGAGACCGACGAGGA					0/94	0/58	0/68	0/94	0/74	0/97	0/65	0/68	0/59	0/66	12/71	18/61	0/83	0/85	0/69	0/65	0/61	0/74	0/87	0/86	0/71	0/80	0/71
616	RetroSeq	solo-L1	YES	3	391189739		+				3	391189740		-						MEINFO=LINE1,391189739,391189740,NA;NOT_VALIDATED;SVTYPE=INS										15
617	MSG, RetroSeq	solo-L1	YES	3	397997591	397996279	+	CHN1	CHN1		3	397997597	397996447	-	CHN1	CHN1		246	PASS	ABHet=0.2564;ABHetMulti=0.2564,0.7436;ABHom=1;ABHomMulti=1,-1;AC=1;AF=0.002475;AN=404;CR=0;CRal=0,0;CRalt=0;END=397997594;LEFT_SVINSSEQ=CTAATTATGATTTTTCTTTTTTTTTTTTTTTTTTTTTTTTTTTTTTTTTTTTTTTTTTTTTTTTTTTTTTTTTTTCATTTTTTTTTTT;MMal=19631,119;MMalt=0.595;MQ=60;MQSal=44298000,79200;MQalt=63;MQsquared=50126400;MaxAAS=20;MaxAASR=0.2564;MaxAltPP=20;NHet=1;NHomAlt=0;NHomRef=201;NUM_MERGED_SVS=1;PASS_AC=1…	CTAATTATGATTTTTCTTTTTTTTTTTTTTTTTTTTTTTTTTTTTTTTTTTTTTTTTTTTTTTTTTTTTTTTTTTCATTTTTTTTTTT	AGAAGAGCTTAGAAAGACGCGTGTGTCTTCTCCGCCATCTTGGCTCCGCCCCT	Microhomology	47	TACATATATTATTTCATTTGATCCTTAAAAAAGAATCCTAAAGGTAG	397996231(78)--CTACCTTTAGGATTCTTTTTAAAGGATCAAATGAAATAATATATGTA--397996493(93)	0/108	0/52	0/64	20/78	0/90	0/76	0/77	0/79	0/71	0/80	0/75	0/62	0/98	0/83	0/71	0/79	0/68	0/50	0/78	0/73	0/92	0/94	0/80
618	RetroSeq	solo-L1	YES	3	412441103		+	KCNH7	KCNH7		3	412441104		-	KCNH7	KCNH7				MEINFO=LINE1,412441103,412441104,NA;NOT_VALIDATED;SVTYPE=INS																							16
619	MSG	solo-L1	YES	3	413012139		+	GCA	GCA		3	413012145		-	GCA	GCA		255	PASS	ABHet=0.3421;ABHetMulti=0.3421,0.6579;ABHom=1;ABHomMulti=1,-1;AC=1;AF=0.002488;AN=402;CR=0;CRal=0,0;CRalt=0;END=413012142;LEFT_SVINSSEQ=AAGACTGTTAGTGAGATCTTACTCTCGGGGGGCGGAGCCAAGATGGCGGAGAAGACACACGCGTCTTTCTAAGCTCTTCTCTTACCC;MMal=17881,76;MMalt=0.292308;MQ=60;MQSal=42246000,93600;MQalt=60;MQsquared=48384000;MaxAAS=26;MaxAASR=0.3421;MaxAltPP=26;NHet=1;NHomAlt=0;NHomRef=200;NUM_MERGED_SVS=1;PASS_AC=…	AAGACTGTTAGTGAGATCTTACTCTCGGGGGGCGGAGCCAAGATGGCGGAGAAGACACACGCGTCTTTCTAAGCTCTTCTCTTACCC	AAAAAAAAAAAAAAAAAAAAAAAAAAAAAAAAAAAAAAAAAAAAAAAAAAAAAAAAAAAAA					0/81	0/76	0/60	0/86	0/75	0/74	0/89	0/68	0/52	0/56	0/82	0/78	0/88	0/74	0/70	0/74	0/69	0/65	0/51	0/77	0/76	0/100	0/84
620	MSG	solo-L1	NO	3	413334131		+	GCG	GCG		3	413334137		-	GCG	GCG		1944	PASS	ABHet=0.2766;ABHetMulti=0.2766,0.7234;ABHom=0.9987;ABHomMulti=0.9987,-1;AC=11;AF=0.02736;AN=402;CR=0;CRal=0,0;CRalt=0;END=413334134;LEFT_SVINSSEQ=TATGGCATCTAATTCTTTTTTTTTTTTTTTTTTTTTTTTTTTTTTTTTTAATTTTTTATTTAATAGCCTTTAATTT;MMal=18920,370;MMalt=0.181373;MQ=60;MQSal=40060800,308401;MQalt=39;MQsquared=47896801;MaxAAS=28;MaxAASR=0.4118;MaxAltPP=28;NHet=11;NHomAlt=0;NHomRef=190;NUM_MERGED_SVS=4;PASS_A…	TATGGCATCTAATTCTTTTTTTTTTTTTTTTTTTTTTTTTTTTTTTTTTAATTTTTTATTTAATAGCCTTTAATTT	TATGCCTAGGTCATGAACCCATTTTGACCTTATCTTGGTATACGGCGTTAAGTATGGATCAATGCCTAGTTTCTG					0/82	0/70	0/74	0/75	0/58	0/85	0/68	0/61	0/41	0/54	0/72	0/60	0/100	0/72	0/49	0/95	0/49	0/66	0/66	0/92	0/80	0/71	0/79
621	RetroSeq	solo-L1	YES	3	414818533		+				3	414818534		-						MEINFO=LINE1,414818533,414818534,NA;NOT_VALIDATED;SVTYPE=INS																							13
622	RetroSeq	solo-L1	YES	3	417512913		+	CCDC148	CCDC148		3	417512914		-	CCDC148	CCDC148				MEINFO=LINE1,417512913,417512914,NA;NOT_VALIDATED;SVTYPE=INS
623	RetroSeq	solo-L1	YES	3	418001894	418002307	+		ACVR1	YES	3	418002305	418002292	-		ACVR1	YES			MEINFO=LINE1,418001894,418002305,NA;NOT_VALIDATED;SVTYPE=INS			Non-templated sequence insertion	673	TTTTTTTTTTTTTTTTTTTTTTTTTATTTAATAGCCTTTTATTTACAGGATATATACATGGGTAACTTTACAGCATTAACAATTGCCAAACCTCTTGTTCCAATTTTTCACCTCTTACCCCCCCACCCCCTCCCCTAAATGGCAGGATGACCAGTAGATGTTAAATATATTAAAATATAACTTAGATACATAATAAGTATACATGACCAAAACATTATTTTGCTGTACAAAAAGAATCAGACTCTGAATTATTGTACAATTAGCTTGTGAAGGAAATCAAAAATGCAGGTGTGCATAAATATAGGGATTGGGAATTCAATGTAATGGTTTTTAGTCATCCCCCAGAGTTCTTTTTCTGGGTATAGCTGGTTCAGTTCATTACTGCTCCATTAGAAATGA…																	14
624	RetroSeq	solo-L1	YES	3	418446852	418448215	+				3	418446853	418448241	-						MEINFO=LINE1,418446852,418446853,NA;NOT_VALIDATED;SVTYPE=INS			Microhomology	26	TATATATATATATATATATATATATA																		9
625	RetroSeq	solo-L1	YES	3	422719042	422719914	+	GALNT13	GALNT13		3	422719043	422719940	-	GALNT13	GALNT13				MEINFO=LINE1,422719042,422719043,NA;NOT_VALIDATED;SVTYPE=INS			Microhomology	26	ATATATATATATATATATATATATAT	422719946(46)--TATATATATATATATATATATATATA--422719920(46)
626	RetroSeq	solo-L1	YES	3	425679503	425679513	+				3	425679504	425679498	-						MEINFO=LINE1,425679503,425679504,NA;NOT_VALIDATED;SVTYPE=INS			Non-templated sequence insertion	942	TTTTTTTTTTTTTTTTTTTTTTTTATTTAATAGCCTTTAATTTACAGGATATATATACATGGGTAACTTTACAGCATTAACAATTGCCAAACCTCTTGTTCCAATTTTTCACCTCTTACCCCACCCCCCCCCCACCCCCTCCCCTAAATGGCAGGATGACCAGTAGATGTTAAATATATTAAAATATAACTTAGATACACAATAAGTATCCATGACCACAACATTATTTTGCTGTACAAAAAGAATCAGACTCTGAATTATTGTACAATTAGCTTGTGAAGGAAATCAAAGATGCAGGTGTGCATAAATATAGGGACTGGGAATTCAATGTAGTGGTTTTTAGTCATCTCCCAGAGTTCTTTTTCTGGGTATAGCTAGTTCAGTTCATTACTGCTCCAT…
627	MSG	solo-L1	YES	3	427879803		+	SOHLH2	ENSSHAG00000013234		3	427879809		-	SOHLH2	ENSSHAG00000013234		1737	PASS	ABHet=0.2561;ABHetMulti=0.2561,0.7439;ABHom=0.9978;ABHomMulti=0.9978,-1;AC=10;AF=0.02475;AN=404;CR=0;CRal=0,0;CRalt=0;END=427879806;LEFT_SVINSSEQ=TGGAATTCAAATTTTGTTTTTTTTTTTTTTTTTTTTTTTTTTTTTTTTTTTTTTTTTTTTTTTT;MMal=27022,213;MMalt=0.126786;MQ=60;MQSal=37047600,313200;MQalt=43;MQsquared=44324347;MaxAAS=21;MaxAASR=0.3333;MaxAltPP=21;NHet=10;NHomAlt=0;NHomRef=192;NUM_MERGED_SVS=3;PASS_AC=10;PASS_AN…	TGGAATTCAAATTTTGTTTTTTTTTTTTTTTTTTTTTTTTTTTTTTTTTTTTTTTTTTTTTTTT	AATATTGATAAAGAGGGTAAGAGAAGAGCTTAGAAAGACGCGTGTGTCTTCTCCGCCATCTTGGCTCCGCCC					0/82	0/60	0/72	0/101	0/62	0/64	0/70	0/63	0/60	0/69	0/74	0/74	0/88	0/82	0/58	0/73	0/76	0/55	0/75	0/92	0/60	0/77	0/61
628	RetroSeq	solo-L1	YES	3	431457693		+	STARD13	STARD13		3	431457694		-	STARD13	STARD13				MEINFO=LINE1,431457693,431457694,NA;NOT_VALIDATED;SVTYPE=INS															29
629	MSG, RetroSeq	solo-L1	YES	3	431810716	431811761	+				3	431810722	431811823	-				42	LowABHet;LowQD	ABHet=0.1515;ABHetMulti=0.1515,0.8485;ABHom=1;ABHomMulti=1,-1;AC=1;AF=0.002475;AN=404;CR=0;CRal=0,0;CRalt=0;END=431810719;LEFT_SVINSSEQ=AAGATGTCTTTGGGTCAAGATCCCAGCTTTTGGGATAAGAACTTACTGTTTGATAAAAATTGCTGGGAAAATTGGAAACTAATATG;MMal=21581,13;MMalt=0.13;MQ=60;MQSal=37404000,27243;MQalt=52;MQsquared=42942843;MaxAAS=10;MaxAASR=0.1515;MaxAltPP=10;NHet=1;NHomAlt=0;NHomRef=201;NUM_MERGED_SVS=1;PASS_AC=1;PAS…	AAGATGTCTTTGGGTCAAGATCCCAGCTTTTGGGATAAGAACTTACTGTTTGATAAAAATTGCTGGGAAAATTGGAAACTAATATG	AAAAAAAAAAGAAATTAAAAAAAAAAAAAAAAAAAAAAAAAAAAAAAAAAAAAAAAAAAAA	Microhomology	62	ACTGTTATCTGTGATTCCCTACCCTTTAACAAGTTAAAGGGTAGGGAATCACAGATAACAGT	431811761(823)--ACTGTTATCTGTGATTCCCTACCCTTTAACTTGTTAAAGGGTAGGGAATCACAGATAACAGT--431811823(823); 431811824(824)--ACTGTTATCTGTGATTCCCTACCCTTTAACTTGTTAAAGGGTAGGGAATCACAGATAACAGT--431811762(824)	0/83	0/60	0/66	0/85	0/61	0/86	0/68	0/70	0/57	0/59	0/81	0/79	0/88	0/75	0/60	0/63	10/66	0/56	0/59	0/53	0/69	0/72	0/53
630	RetroSeq	solo-L1	YES	3	434490134		+				3	434490135		-						MEINFO=LINE1,434490134,434490135,NA;NOT_VALIDATED;SVTYPE=INS																						5
631	RetroSeq	solo-L1	YES	3	435991368		+	MTUS2	MTUS2		3	435992424		-	MTUS2	MTUS2				MEINFO=LINE1,435991368,435992424,NA;NOT_VALIDATED;SVTYPE=INS										138
632	RetroSeq	solo-L1	YES	3	437088094	437088576	+	PAN3	PAN3		3	437088095	437088103	-	PAN3	PAN3				MEINFO=LINE1,437088094,437088095,NA;NOT_VALIDATED;SVTYPE=INS			Microhomology	4	AAAA	437088107(07)--TTTT--437088579(79); 437088578(80)--AA--437088108(10); 437088107(07)--TTTT--437088580(80); 437088110(10)--TT--437088579(79); 437088580] GAAATTAATGTAAAATAAAAAATTAAATA [437088136
633	RetroSeq	solo-L1	YES	3	444040143	444039933	+				3	444040173	444039972	-						MEINFO=LINE1,444040143,444040173,NA;NOT_VALIDATED;SVTYPE=INS			Non-templated sequence insertion	38	GAACAGGCACGTGGCGAGGGCTGACGCGGTGTTGGGGG
634	RetroSeq	solo-L1	NO	3	452225258	452225228	+				3	452226363	452225202	-						MEINFO=LINE1,452225258,452226363,NA;NOT_VALIDATED;SVTYPE=INS			Microhomology	26	TATATATATATATATATATATATATA	452225200(26)--ATATATATATATATATATATATATAT--452225226(26)																				24
635	RetroSeq	solo-L1	NO	3	453132074	453130927	+				3	453132075	453132199	-						MEINFO=LINE1,453132074,453132075,NA;NOT_VALIDATED;SVTYPE=INS			Non-templated sequence insertion	317	CCACAAATTCCTTCCTTCTCCACAGATATGTTCTTCTAATTTGTTTATAATATCATTCTTTATGTCTAGATCATGAACCCATTTCGACCTTATTTTGGTGTATGGTTTTAGGTGTAGATCAATATCTAGTTTCTGCCATGCTAGTTTCCAAGACCCAAACAAATTCTGAAGGACAGTGGTGAAATATGGCAGCTATCTGAAAGAAGTGATAGAATCTGAATGGACATTTAAGCACTTAAAAAAAAAAAACTTGATAATTATTACTATTTTTGATCTCTGTTTTGCACCATAGCTAATATTTTTTTTTCTCCTTAATT																	59				49
636	MSG	solo-L1	YES	3	453169048		+				3	453169054		-				336	PASS	ABHet=0.2481;ABHetMulti=0.2481,0.7519;ABHom=0.9992;ABHomMulti=0.9992,-1;AC=2;AF=0.00495;AN=404;CR=0;CRal=0,0;CRalt=0;END=453169051;LEFT_SVINSSEQ=AAAAGCAAGTGAATGGATGGGGGGCGGAGCCAAGATGGCGGAGAAGACACACGCGACTTTCTAAGCTCTTCTCTTACCCTC;MMal=59173,101;MMalt=0.240476;MQ=60;MQSal=41151600,140400;MQalt=58;MQsquared=46134000;MaxAAS=20;MaxAASR=0.3571;MaxAltPP=20;NHet=2;NHomAlt=0;NHomRef=200;NUM_MERGED_SVS=2;PAS…	AAAAGCAAGTGAATGGATGGGGGGCGGAGCCAAGATGGCGGAGAAGACACACGCGACTTTCTAAGCTCTTCTCTTACCCTC	AAAAAAAAAAAAAAAAAAAAAAAAAAAAAAAAAAAAAAAAAAAAAAAAAAAAAAAAAAAAAA					0/81	0/48	0/82	0/66	0/57	0/70	0/67	0/46	0/58	0/73	0/85	0/93	0/102	13/77	2/32	7/67	20/56	0/61	0/62	0/73	0/50	0/85	0/66
637	RetroSeq	solo-L1	YES	3	456300666	456300421	+				3	456301047	456300387	-						MEINFO=LINE1,456300666,456301047,NA;NOT_VALIDATED;SVTYPE=INS			Non-templated sequence insertion	43	TTCCTTCCCTCTTTTTTTCTCCCTCCCTTCCCTCCTTTTCTTT													46
638	RetroSeq	solo-L1	YES	3	456389215		+				3	456389216		-						MEINFO=LINE1,456389215,456389216,NA;NOT_VALIDATED;SVTYPE=INS
639	RetroSeq	solo-L1	YES	3	456888020	456888946	+				3	456888021	456888972	-						MEINFO=LINE1,456888020,456888021,NA;NOT_VALIDATED;SVTYPE=INS			Microhomology	26	ATATATATATATATATATATATATAT	456888983(83)--ATATATATATATATATATATATATAT--456888957(83)																	12
640	SvABA	3' transduction	YES	3	462095141	462095143	-	LOC100934955			4	120821021	120820959	+	SMOC2	SMOC2		85	PASS	DISC_MAPQ=60;EVDNC=DSCRD;IMPRECISE;MAPQ=60;MATEID=469830263:1;MATENM=-1;NM=-1;NUMPARTS=0;SCTG=3:462095141(-)-4:120821021(+)__3_462090564_462115564D;SPAN=-1;SVTYPE=BND			Non-templated sequence insertion	46	AAAAAAAAAAAAAAAAAAAAAAAAATAAAAAAAAAAAAAAAAAAAA	462095143] AAAAAAAAAAAAAAAAAAAA [120820959	0	0	0	0	0	0	0	0	0	0	0	0	0	31	20	13	22	0	0	0	0	0	0
641	MSG, RetroSeq	solo-L1	NO	3	470580950		+				3	470580956		-				732	PASS	ABHet=0.2388;ABHetMulti=0.2388,0.7612;ABHom=0.999;ABHomMulti=0.999,-1;AC=5;AF=0.01238;AN=404;CR=0;CRal=0,0;CRalt=0;END=470580953;LEFT_SVINSSEQ=TATTCAGCCATTCTCTTTTTTTTTTTTTTTTTTTTTTTTTTTTTTTTTTTTTTTTTTTTTT;MMal=17474,82;MMalt=0.110811;MQ=60;MQSal=37702800,147600;MQalt=45;MQsquared=43009200;MaxAAS=17;MaxAASR=0.2889;MaxAltPP=17;NHet=5;NHomAlt=0;NHomRef=197;NUM_MERGED_SVS=2;PASS_AC=5;PASS_AN=402;PASS…	TATTCAGCCATTCTCTTTTTTTTTTTTTTTTTTTTTTTTTTTTTTTTTTTTTTTTTTTTTT	ATAATATTGATAAAGAGGGTAAGAGAAGAGCTTAGAAAGACGCGTGTGTCTTCTCCGCCATCTTGGCTCCGCCC					0/84	0/66	0/74	0/84	0/93	0/85	0/82	0/58	0/55	0/57	0/65	0/75	0/61	1/61	0/49	1/57	13/45	9/40	14/64	17/75	11/44	3/71	5/54
642	RetroSeq	solo-L1	NO	3	471442326		+				3	471442872		-						MEINFO=LINE1,471442326,471442872,NA;NOT_VALIDATED;SVTYPE=INS																					25
643	RetroSeq	solo-L1	YES	3	487779554	487779841	+				3	487779555	487779902	-						MEINFO=LINE1,487779554,487779555,NA;NOT_VALIDATED;SVTYPE=INS			Microhomology	8	TTATATTT	487779468(68)--TTCTCTTGTTGCATAAGAAAAATTGGATTCAGAAGGTAAAAATAACCTGGGAAGAAAAACAAAAATG--487780599(666); 487779399(467)--CATTTTTGTTTTTCTTCCCAGGTTATTTTTACCTTTCTAAATCCAATTTTTCTTGTGCAACAAGAGAA--487780666(666)
644	RetroSeq	solo-L1	YES	3	502876907		+	PDE2A			3	502876931		-	PDE2A					MEINFO=LINE1,502876907,502876931,NA;NOT_VALIDATED;SVTYPE=INS																				11	11	15	12
645	RetroSeq	solo-L1	YES	3	503263064		+	RSF1	RSF1		3	503263065		-	RSF1	RSF1				MEINFO=LINE1,503263064,503263065,NA;NOT_VALIDATED;SVTYPE=INS
646	RetroSeq	solo-L1	YES	3	504090007		+				3	504090008		-						MEINFO=LINE1,504090007,504090008,NA;NOT_VALIDATED;SVTYPE=INS
647	RetroSeq	solo-L1	YES	3	504245552		+	NARS2	NARS2		3	504245553		-	NARS2	NARS2				MEINFO=LINE1,504245552,504245553,NA;NOT_VALIDATED;SVTYPE=INS																12
648	RetroSeq	solo-L1	YES	3	504289438		+				3	504289439		-						MEINFO=LINE1,504289438,504289439,NA;NOT_VALIDATED;SVTYPE=INS																							16
649	SvABA, MSG	3' transduction	YES	3	504719384	504719296	+	TENM4	TENM4		5	46827302	46827247	+	METTL25	METTL25		255	PASS	DISC_MAPQ=60;EVDNC=DSCRD;IMPRECISE;MAPQ=60;MATEID=150340281:1;MATENM=-1;NM=-1;NUMPARTS=0;SCTG=3:504719384(+)-5:46827302(+)__3_504704712_504729712D;SPAN=-1;SVTYPE=BND	AATAATACATTAGGCTCGGGCGGAGCCAAGATGGCGGAGAAGACACACGCGACTTTCTAAGCTCTTCTCTTACCCTCGTTACCA	AAAAAAAAAAAAAAAAAAAAAAAAAAAAAAAAAAAAAAAAAAAAAAAAAA	Non-templated sequence insertion	20	AAAAAAAAAAAAAAAAAAAA	504719296] AAAAAAAAAAAAAAAAAAAAACAAAAAAAAAAAAAAAAAAAAAAA [46827247; 504719296] AAAAAAAAAAAAAAAAAAAAAATAAAAAAAAAAAAAAAAAAAAAAAACAAAAAAAAAAAAAAAAAAAAAAA [46827247	0/75	0/67	0/55	0/75	0/53	0/92	0/58	0/65	0/63	0/66	0/75	0/68	0/105	2/59	5/48	3/67	19/50	0/49	0/58	0/77	0/75	0/66	0/70
650	RetroSeq	solo-L1	YES	3	508906831	508906578	+				3	508906832	508907326	-						MEINFO=LINE1,508906831,508906832,NA;NOT_VALIDATED;SVTYPE=INS			Microhomology	164	GCCAGGTAGCACCTCTAATGATTGTACATTCTGCATCAGTGTCTACCAATCCTTCTAATGATATGCCATTTATATAGACAGTGAGTGTAGGTCAGTCAGCTGTCACAGCTGCTGTCTAGTATATTACTGGATTTTGTTGCTTGGAGTCAGAATCTGGGCAACTA	508906413(577)--TAGTTGCCCAGATTCTGACTCCAAACAACAAAATCCAGTAATATACTGGACAGCAGCTGTGACAGCTGACTGACCTACACTCACTGTCTATATAAATGGCATATCATTAGAAGGATTGGTAGACACTGATGCAGAATGTACAGTCATTAGAGGTGCTACCTGGC--508907489(489)	12
651	RetroSeq	solo-L1	YES	3	510977179		+	DLG2	DLG2		3	510977180		-	DLG2	DLG2				MEINFO=LINE1,510977179,510977180,NA;NOT_VALIDATED;SVTYPE=INS																						8
652	RetroSeq	solo-L1	YES	3	516412312	516412915	+	GRM5	GRM5		3	516412313	516412889	-	GRM5	GRM5				MEINFO=LINE1,516412312,516412313,NA;NOT_VALIDATED;SVTYPE=INS			Microhomology	26	ATATATATATATATATATATATATAT	516412991(3017)--TATGTGTGTGTGTGTGTGTGTGTGTG--516413112(38); 516412993(3020)--TGTGTGTGTGTGTGTGTGTGTGTGTGT--516413116(43); 516412993(3018)--TGTGTGTGTGTGTGTGTGTGTGTGT--516413118(43); 516412865(91)--TATATATATATATATATATATATATA--516413617(617); 516413591(617)--TATATATATATATATATATATATATA--516412891(91)
653	RetroSeq	solo-L1	YES	3	516644485		+	GRM5	GRM5		3	516644486		-	GRM5	GRM5				MEINFO=LINE1,516644485,516644486,NA;NOT_VALIDATED;SVTYPE=INS
654	MSG	solo-L1	YES	3	517624550	517624402	+				3	517624556	517624376	-				1221	PASS	ABHet=0.3884;ABHetMulti=0.3884,0.6116;ABHom=0.9988;ABHomMulti=0.9988,-1;AC=7;AF=0.01741;AN=402;CR=0;CRal=0,0;CRalt=0;END=517624553;LEFT_SVINSSEQ=AAAAATCAGTCAAGCGGGGGCGGAGCCAAGATGGCGGAGAAGACACACGCGACTTTCTAAGCTCTTCTCTTACCCTCG;MMal=19775,201;MMalt=0.19901;MQ=60;MQSal=21966736,374338;MQalt=61;MQsquared=26275874;MaxAAS=25;MaxAASR=0.5102;MaxAltPP=25;NHet=7;NHomAlt=0;NHomRef=194;NUM_MERGED_SVS=1;PASS_AC…	AAAAATCAGTCAAGCGGGGGCGGAGCCAAGATGGCGGAGAAGACACACGCGACTTTCTAAGCTCTTCTCTTACCCTCG	AAAAAAAAAAAAAAAAAAAAAAAAAAAAAAAAAAAAAAAAAAAAAAAAAAAAAAAAAA	Microhomology	26	ATATATATATATATATATATATATAT	517624367(93)--ATATATATATATATATATATATATAT--517624393(93)	0/44	0/25	0/40	0/33	0/38	0/36	0/50	0/36	0/34	0/28	0/29	0/40	0/46	1/29	11/30	8/30	10/30	5/24	25/49	21/46	14/33	3/53	3/26
655	RetroSeq	solo-L1	NO	3	519867029	519867055	+				3	519867039	519867038	-						MEINFO=LINE1,519867029,519867039,NA;NOT_VALIDATED;SVTYPE=INS			Non-templated sequence insertion	139	AAAAAAAGAGAAATTAGGTGAGGTCAGATTTGAACAGGGAAGAGATTAGACAGAGTTTTATTTGGAAAATTGCCATGATTTCAGTAGTTCCAATCCCAAGCAACTTCTTGGCATAAAATTCTGCTTTTTCATGAAAAAA
656	RetroSeq	solo-L1	YES	3	521261401	521261404	+	FNDC3A	FNDC3A		3	521261402	521261393	-	FNDC3A	FNDC3A				MEINFO=LINE1,521261401,521261402,NA;NOT_VALIDATED;SVTYPE=INS			Non-templated sequence insertion	371	TTTTTTTTTTTTTTTTTTTTTTTTATTTTTTATTTTTTTTTTATTTTTTTTTTTATTTAATAGCCTTTAATTTACAGGATATATATACATGGGTAACTTTACAGCATTAACAATTGCCAAACCTCTTGTTCCAATTTTTCACCTCTTACCCCACCCCCTCCACCCCCTCCCCTAAATGGCAGGATGACCAGTAGATGTTAAATATATTAAAATATAACTTAGATACACAATAAATATACATGACCACAACATTATTTTGCTGTACAAAAAGAATCAGACTCTGAATTATTGTACAATTAGCTTGTGAAGGAAATCAAAGATGCAGGTGTGCATAAATATAGGGACTGGGAATTCAATGTAGTGGTTTTTAG	521261404] TTTTTTTTTTTTTTTTTTTTTTTTGTTTTTTTTTTTTTTTTTTTTTTTTTATTTTTTATTTTTTTTTTATTTTTTTTTTTATTTAATAGCCTTTAATTTACAGGATATATATACATGGGTAACTTTACAGCATTAACAATTGCCAAACCTCTTGTTCCAATTTTTCACCTCTTACCCCACCCCCTCCACCCCCTCCCCTAAATGGCAGGATGACCAGTAGATGTTAAATATATTAAAATATAACTTAGATACACAATAAATATACATGACCACAACATTATTTTGCTGTACAAAAAGAATCAGACTCTGAATTATTGTACAATTAGCTTGTGAAGGAAATCAAAGATGCAGGTGTGCATAAATATAGGGACTGGGAATTCAATGTAGT…
657	RetroSeq	solo-L1	YES	3	522942885		+				3	522942886		-						MEINFO=LINE1,522942885,522942886,NA;NOT_VALIDATED;SVTYPE=INS							7
658	SvABA, RetroSeq	3' transduction	YES	3	524805481	524805482	-				X	50982340	50982325	+				49	PASS	DISC_MAPQ=59;EVDNC=DSCRD;IMPRECISE;MAPQ=59;MATEID=320546830:1;MATENM=-1;NM=-1;NUMPARTS=0;SCTG=3:524805481(-)-X:50982340(+)__3_524789428_524814428D;SPAN=-1;SVTYPE=BND			Non-templated sequence insertion	13	TTTTTTTTTTTTT	524805482] TTTTTTTTTTTTTTTTTTTTTTTGTTTTTTTTTTTTTTTTTTTTTTTTATTTTTTTTTTTTTTT [50982325; 524805482] TTTTTTTTTTTTTTTTTTTTTTGTTTTTTTTTTTTTTT [50982325	0	0	0	18	0	0	0	0	0	0	0	0	0	0	0	0	0	0	0	0	0	0	0
659	MSG, RetroSeq	solo-L1	YES	3	528102153	528102173	+				3	528102159	528102157	-				156	PASS	ABHet=0.2333;ABHetMulti=0.2333,0.7667;ABHom=0.9998;ABHomMulti=0.9998,-1;AC=1;AF=0.002475;AN=404;CR=0;CRal=0,0;CRalt=0;END=528102156;LEFT_SVINSSEQ=TAAAATTTATCATTATTGATTGTTGGAGGGGATGTGGGAAAACTGGGACATTGATTCATTGTTGGTGGAGTTGTGAACGAATC;MMal=18421,38;MMalt=0.2375;MQ=60;MQSal=37590516,90000;MQalt=75;MQsquared=43051716;MaxAAS=14;MaxAASR=0.2333;MaxAltPP=14;NHet=1;NHomAlt=0;NHomRef=201;NUM_MERGED_SVS=1;PASS…	TAAAATTTATCATTATTGATTGTTGGAGGGGATGTGGGAAAACTGGGACATTGATTCATTGTTGGTGGAGTTGTGAACGAATC	ATAAAAAAAAAAAAAAAAAAAAAAAAAAAAAAAAAAAAAAAAAAAAAAA	Non-templated sequence insertion	898	GATTGTTGGAGGGGATGTGGGAAAACTGGGACATTGATTCATTGTTGGTGGAGTTGTGAACGAATCCAACCATTTTGGAGAGTAGTTTGGATCTATGCTCAAAAAGTTATCAAACTGTGCATACCCTTTGATCCAGCAGTGTTACTACTGGGATTATATCCCAAAGAGATTATAAAGAAGGGAAAGGGACCTGTATGTGCACGAATGTTTGTGGCAGCCCTTTTTGTAGTGGCTAGAAACTGGAAACTGAATGGATGTCCATCAGTTGGAGAATGGCTGAATAAATTGTGGTATATGAAAATTATGGAATATTGCTGTTCTGTAAGAAATGACCAACAGGATGATTTCAGAAAGGCCTGGAGAGACTTACACGAACTGATGCTAAGTGAAATGAGCAGG…		0/82	0/77	14/60	2/52	0/83	0/68	0/56	0/66	0/68	0/50	0/88	0/80	0/76	0/69	0/63	0/59	0/62	0/45	0/72	0/80	0/70	0/85	0/54
660	RetroSeq	solo-L1	NO	3	529394193	529394536	+				3	529394206	529394562	-						MEINFO=LINE1,529394193,529394206,NA;NOT_VALIDATED;SVTYPE=INS			Microhomology	26	ATATATATATATATATATATATATAT	529394573(73)--ATATATATATATATATATATATATAT--529394547(73); 529394573(73)--ATATATATATATATATATATATATA--529394595(620)															14	22	16
661	RetroSeq	solo-L1	YES	3	531151408	531152072	+	ART1	ENSSHAG00000007813		3	531151434	531152458	-	ART1	ENSSHAG00000007813				MEINFO=LINE1,531151408,531151434,NA;NOT_VALIDATED;SVTYPE=INS			Microhomology	13	CTCTGTCCCTGTT															11	16	13	12
662	RetroSeq	solo-L1	YES	3	531188510	531188529	+				3	531188630	531190245	-						MEINFO=LINE1,531188510,531188630,NA;NOT_VALIDATED;SVTYPE=INS			Non-templated sequence insertion	184	TTTTTTTTTTTTTTTTTTTTTTTTTAATTTTGCACTTGAATTTTATTTTATTTTTTTTTTTTTTAATTTAATAGCCTTTAATTTACAGGATATATATACATGGGTAACTTTACAGCATTAACAATTGCCAAACCTCTTGTTCCAATTTTTCACCTCTTACCCCCCCCCCCCCCCCCCCCCCCCC	531189720(39)--GCTTGGGCTGCCCAGCCCC--531189828(47); 531189720(38)--GCTTGGGCTGCCCAGCCC--531190551(69); 531190041] ACTGGATCCGAGCC [531190811; 531189681(81)--CCAGTGGGGGCTGGG--531191495(95)
663	MSG	solo-L1	NO	3	532720179		+				3	532720185		-				126	PASS	ABHet=0.2391;ABHetMulti=0.2391,0.7609;ABHom=0.9996;ABHomMulti=0.9996,-1;AC=1;AF=0.002475;AN=404;CR=0;CRal=0,0;CRalt=0;END=532720182;LEFT_SVINSSEQ=TAAAGTAATTCAATTGGGGGGCGGAGCCAAGATGGCGGAGAAGACACACGCGACTTTCTAAGCTCTTCTCTTACCCTCTTTATCAAT;MMal=18143,57;MMalt=0.35625;MQ=60;MQSal=42624000,79200;MQalt=70;MQsquared=48643200;MaxAAS=11;MaxAASR=0.2391;MaxAltPP=11;NHet=1;NHomAlt=0;NHomRef=201;NUM_MERGED_SVS=1…	TAAAGTAATTCAATTGGGGGGCGGAGCCAAGATGGCGGAGAAGACACACGCGACTTTCTAAGCTCTTCTCTTACCCTCTTTATCAAT	AAACAAACAAAAAAACAAAAAAAAAAAAAAAAAAAAAAAAAAAAAAAAAAAAAAAAAAAAAAAAAAAAAAAAAAAAA					0/94	0/71	0/77	0/65	0/45	0/59	3/72	0/55	11/46	0/69	0/57	0/101	0/79	0/87	0/97	0/61	0/54	0/62	0/66	0/76	0/69	0/73	0/80
664	MSG, RetroSeq	solo-L1	YES	3	540182474	540181444	+		ENSSHAG00000017320		3	540182480	540182478	-		ENSSHAG00000017320		255	PASS	ABHet=0.3704;ABHetMulti=0.3704,0.6296;ABHom=1;ABHomMulti=1,-1;AC=1;AF=0.002475;AN=404;CR=0;CRal=0,0;CRalt=0;END=540182477;LEFT_SVINSSEQ=AAAGAAATTAATTTGGGGGTGGAGCCAAGATGGCGGAGAAGACACACGCGACTTTCTAAGCTCTTCTCTTACCCTCGTTAC;MMal=18413,18;MMalt=0.09;MQ=60;MQSal=40914000,72000;MQalt=60;MQsquared=46184400;MaxAAS=20;MaxAASR=0.3704;MaxAltPP=20;NHet=1;NHomAlt=0;NHomRef=201;NUM_MERGED_SVS=1;PASS_AC=1;PASS_AN=…	AAAGAAATTAATTTGGGGGTGGAGCCAAGATGGCGGAGAAGACACACGCGACTTTCTAAGCTCTTCTCTTACCCTCGTTAC	AAAAAAAAAAAAAAAAAAAAAAAAAAAAAAAAAAAAAAAAAAAAAAAAAAAAAAAAAA	Non-templated sequence insertion	24	TTAAAAAAAAAAAAAAAAAAAAAA	540181078] AAAAAAAAAAAAA [540182478; 540181081(413)--TTTTTATTTAATAGCCTTTTATTTACAGGTTATATGTATGGGTAACTTTAGAGCATTGACAATTGCCAAACCTCTTGTTCCAATTTTTCACCTCTTACCCCCCACCCCCTCCCCCAGATGGCAGGATGACCAGTAGATGTTAAATATATTAAAAAATAAATTAGATACACAATAAGTATACATGACCAAACCATTATTTTGCTATACAAAAAGAATCAGACTCTGAAATATTGTGCAATTAGCTTGTGAAGGAAATCAAAAATGCAGGTGGGCATAAATATAGGGATTGGGAATTCAATGTAATGGTTTTTAGTCATCTCCCAGAGTTCTTT--540181439(77…	0/85	0/79	0/57	20/54	0/64	0/87	0/99	0/71	0/52	0/58	0/79	0/77	0/91	0/87	0/67	0/82	0/60	0/47	0/70	0/75	0/76	0/67	0/80
665	RetroSeq	solo-L1	YES	3	545258304		+	PPT1	PPT1		3	545258305		-	PPT1	PPT1				MEINFO=LINE1,545258304,545258305,NA;NOT_VALIDATED;SVTYPE=INS													24
666	RetroSeq	solo-L1	YES	3	553037773	553037809	+				3	553037814	553037804	-						MEINFO=LINE1,553037773,553037814,NA;NOT_VALIDATED;SVTYPE=INS			Non-templated sequence insertion	306	CTCTGGGAGATGACTAAAAACCATTACATTGAATTCCCAGTCCCTATATTTATGCACACCTGCATCTTTGATTTCCTTCACAAGCTAATTGTACAATAATTCAGAGTCTGATTCTTTTTGTACAGCAAAATAATGTTTTGGTCATGTATACTTATTGTGTATCTAAGTTATATTTTAATATATTTAACATCTACTGGTTATCCTGCCATCTAGGGGAGGGGGTGGGGGGGTAAGAGGTGAAAAATTGGAACAAGAGGTTTGGCAATTGTTAATGCTGAAAAATTAAAAAAAAAAAAAAAAAAAAAA	553037809] CTCTGGGAGATGACTAAAAACCATTACATTGAATTCCCAGTCCCTATATTTATGCACACCTGCATCTTTGATTTCCTTCACAAGCTAATTGTACAATAATTCAGAGTCTGATTCTTTTTGTACAGCAAAATAATGTTTTGGTCATGTATACTTATTGTGTATCTAAGTTATATTTTAATATATTTAACATCTACTGGTTATCCTGCCATCTAGGGGAGGGGGTGGGGGGGTAAGAGGTGAAAAATTGGAACAAGAGGTTTGGCAATTGTTAATGCTGAAAAATTAAAAAAAAAAAAAAAAAAAAAAAAACAAAAAAAAAAAAAAAAAAAAAA [553037804											12	13
667	RetroSeq	solo-L1	NO	3	554056828	554056853	+	TAF12	TAF12		3	554056843	554056837	-	TAF12	TAF12				MEINFO=LINE1,554056828,554056843,NA;NOT_VALIDATED;SVTYPE=INS			Non-templated sequence insertion	875	TTTTTTTTTTTTTTTTTTTTTTTTATTTAATAGCCTTTAATTTACAGGATATATATACATGGGTAACTTTACAGCATTGACAATTGCCAAACCTCTTGTTCCAATTTTTCACCTCTTACCCCACCCCCCCCCACCCCCTCCCCTAAATGGCAGGATGACCAGTAGATGTTAAATATATTAAAATATAACTTAGATACACAATAAGTATACATGACCACAACATTATTTTGCTGTACAAAAAGAATCAGACTCTGAATTATTGTACAATTAGCTTGTGAAGGAAATCAAAGATGCAGGTGTGCATAAATATAGGGACTGGGAATTCAATGTAGTGGTTTTTAGTCATCTCCCAGAGTTCTTTTTCTGGGTATAGCTAGTTCAGTTCATTACTGCTCCATT…																	15	10
668	RetroSeq	solo-L1	NO	3	558370205	558370230	+				3	558370288	558370213	-						MEINFO=LINE1,558370205,558370288,NA;NOT_VALIDATED;SVTYPE=INS			Non-templated sequence insertion	917	TGGGACATTGATTCATTGTTGGTGGAGTTGTGAACGAATCCAACCATTTTGGAGAGTAGTTTGGAACTATGCTCAAAAAGTTATCAAACTGTGCATACCCTTTGATCCAGCAGTGTTACTACTGGGATTATATCCCAAAGAGATTATAAAGAAGGGAAAGGGACCTGTATGTGCACGAATGTTTGTGGCAGCCCTTTTTGTAGTGGCTAGAAACTGGAAACTGAATGGATGTCCATCAGTTGGAGAATGGCTGAATAAATTGTGGTATATGAAAATTATGGAATATTACTGTTCTGTAAGAAATGACCAACAGGATGATTTCAGAAAGGCCTGGAGAGACTTACACGAACTGATGCTAAGTGAAATGAGCAGGACCAGGAGATCATTATATACTTCAAC…
669	RetroSeq	solo-L1	NO	3	561929365	561929890	+	LOC116422831			3	561930336	561931625	-	LOC116422831					MEINFO=LINE1,561929365,561930336,NA;NOT_VALIDATED;SVTYPE=INS			Non-templated sequence insertion	5	AAAGA												68
670	MSG, RetroSeq	solo-L1	YES	3	562430203	562430222	+	EIF4G3	EIF4G3		3	562430209	562430207	-	EIF4G3	EIF4G3		1074	PASS	ABHet=0.2404;ABHetMulti=0.2404,0.7596;ABHom=0.9986;ABHomMulti=0.9986,-1;AC=7;AF=0.01733;AN=404;CR=0;CRal=0,0;CRalt=0;END=562430206;LEFT_SVINSSEQ=GAGAAATCCCCAAATAATCTATGCTCAAAAAGTTATCAAACTGTGCATACCCTTTGATCCAGCAGTGTTACTACTGGGATTATATCCCAAA;MMal=20286,255;MMalt=0.210744;MQ=60;MQSal=40060800,471600;MQalt=62;MQsquared=45486000;MaxAAS=25;MaxAASR=0.3788;MaxAltPP=25;NHet=7;NHomAlt=0;NHomRef=195;NUM_MERGED…	GAGAAATCCCCAAATAATCTATGCTCAAAAAGTTATCAAACTGTGCATACCCTTTGATCCAGCAGTGTTACTACTGGGATTATATCCCAAA	GTATAGCAAAAAAAAAAAAAAAAAAAAAAAAAAAAAAAAAAAAAAAAAAAAAAAAAAAAAAAA	Non-templated sequence insertion	835	ATCTATGCTCAAAAAGTTATCAAACTGTGCATACCCTTTGATCCAGCAGTGTTACTACTGGGATTATATCCCAAAGAGATTATAAAGAAGGGAAAGGGACCTGTATGTGCACGAATGTTTGTGGCAGCCCTTTTGGTAGTGGCTAGAAACTGGAAACTGAATGGATGTCCATCAGTTGGAGAATGGCTGAATAAATTGTGGTATATGAAAATTATGGAATATTACTGTTCTGTAAGAAATGACCAACAGGATGATTTCAGAAAGGCCTGGAGAGACTTACACGAACTGATGCTAAGTGAAATGAGCAGGACCAGGAGATCATTATATACTTCAACAACAATACTAGATGATGACCAGTCCTGATGGATCAGGCCATCCTCAGCAACGAGATCAACCAAA…		0/84	0/62	0/58	0/90	0/84	0/89	0/77	0/66	0/55	0/53	0/81	0/90	0/107	0/68	0/63	0/78	0/56	0/65	0/68	0/85	0/79	0/71	0/61
[truncated: 311 more rows]
[truncated: 18 more columns]

## Sheet: Table S4D
Table S4D
LINE-1 insertion summary for a non-transmissible devil carcinoma (340T).
[truncated: 26 more rows]
