# Supplementary material for: The evolution of two transmissible cancers in Tasmanian devils
Source: Science. Author manuscript; Available in PMC 2023 Jun 8. (PMC7614631; doi:10.1126/science.abq6453)
Supplement: Table S5 [file EMS174270-supplement-Table_S5.xlsx]

## Sheet: Table S5A
Table S5A
Somatic rearrangement event counts in DFT1 and DFT2 tumours, as well as the non-transmissible devil carcinoma (340T).
LINEAGE	TUMOUR ID	REARRANGEMENT EVENTS
DFT1	18T	46
DFT1	32T1	29
DFT1	46T1	48
DFT1	49T1	45
DFT1	51T1	35
DFT1	52T2	41
DFT1	54T1	49
DFT1	56T2	24
DFT1	63T3	42
DFT1	78T	41
DFT1	84T1	35
DFT1	86T	31
DFT1	88T	47
DFT1	102T2	38
DFT1	134T1	30
DFT1	134T6	32
DFT1	139T1	27
DFT1	139T4	27
DFT1	139T5	27
DFT1	139T6	27
DFT1	140T	30
DFT1	141T	30
DFT1	142T	29
DFT1	143T	31
DFT1	146T	31
DFT1	155T	52
DFT1	158T	52
DFT1	174T2	28
DFT1	199T1	31
DFT2	202T1	43
DFT2	202T2	42
DFT2	203T1	43
DFT2	203T2	44
DFT2	203T3	43
DFT1	208T2	54
DFT1	209T3	43
DFT1	236T3	52
DFT2	338T	54
DFT2	339T	51
Non-transmissible carcinoma	340T	60
DFT1	341T	49
DFT1	353T1	43
DFT1	356T1	33
DFT1	366T1	19
DFT1	367T1	48
DFT1	368T1	25
DFT1	372T1	36
DFT1	377T1	23
DFT1	377T3	44
DFT1	378T1	44
DFT1	379T1	42
DFT1	384T1	30
DFT1	398T1	47
DFT1	420T1	36
DFT1	421T1	42
DFT1	446T1	52
DFT1	447T1	53
DFT1	451T1	51
DFT1	458T1	43
DFT1	471T1	28
DFT1	473T3	30
DFT1	477T3	61
DFT1	528T2	38
DFT2	637T1	55
DFT2	637T2	45
DFT2	638T1	51
DFT1	805T1	58
DFT2	809T1	47
DFT2	812T1	51
DFT1	812T2	35
DFT1	818T2	34
DFT2	818T3	49
DFT1	876T1	49
DFT1	998T1	52
DFT1	1011T1	55
DFT1	1058T1	85
DFT1	1059T2	73
DFT1	1071T1	65
DFT1	1191T1	49
DFT2	1334T1	56
DFT2	1509T1	55
DFT2	1509T2	52
DFT2	1509T3	48
DFT2	1509T4	55
DFT2	1515T1	56
DFT2	1524T1	60
DFT2	1525T1	52
DFT2	1528T	54
DFT2	1529T2	63
DFT2	1529T3	60
DFT2	1529T4	60
DFT2	1529T6	60
DFT2	1529T7	60
DFT2	1530T2	53
DFT2	1531T1	57
DFT2	1531T2	60
DFT2	1531T3	60
DFT2	1532T1	60
DFT2	1534T1	61
DFT2	1538T1	50
DFT2	1538T2	47
DFT2	1538T3	50
DFT2	1545T1	48
DFT2	1545T2	46
DFT2	1548T1	58
DFT2	1553T1	56
DFT2	1553T2	59

## Sheet: Table S5B
Table S5B
Rearrangement summary for DFT1 tumours.
REARRANGEMENT ID	EVENT ID(S)	CALLER	CHROM1	ORIGINAL POS1	TIGRA POS1	STRAND1	NCBI ANNOTATION1	NCBI GENEREGION1	NCBI GENESTRAND1	NCBI GENEFRAME1	ENSEMBL ANNOTATION1	ENSEMBL GENEREGION1	ENSEMBL GENESTRAND1	ENSEMBL GENEFRAME1	COSMIC1	COPYNUMBER1	CHROM2	ORIGINAL POS2	TIGRA POS2	STRAND2	NCBI ANNOTATION2	NCBI GENEREGION2	NCBI GENESTRAND2	NCBI GENEFRAME2	ENSEMBL ANNOTATION2	ENSEMBL GENEREGION2	ENSEMBL GENESTRAND2	ENSEMBL GENEFRAME2	COSMIC2	COPYNUMBER2	NCBI FUNCTIONAL GENE PREDICTION	ENSEMBL FUNCTIONAL GENE PREDICTION	QUAL	FILTER	INFO	TIGRA-ASSEMBLY BREAKPOINT TYPE(S)	TIGRA-ASSEMBLY LENGTH	TIGRA-ASSEMBLY SEQUENCE	TIGRA-ASSEMBLY ALTERNATIVES	377T1	52T2	88T	84T1	209T3	818T2	812T2	63T3	368T1	78T
1	-	SvABA	1	846467	846469	-	UBP1	Intron 12	-	1 -> 2	ENSSHAG00000005805	Intron 13	-	1 -> 2		3	1	4002143	4002011	-	AOAH	Intron 1	-	0 -> 2	AOAH	Intron 2	-	0 -> 2		2	Truncation(s), gene/SV orientation	Truncation(s), gene/SV orientation	59	PASS	DISC_MAPQ=52;EVDNC=DSCRD;IMPRECISE;MAPQ=52;MATEID=325256854:1;MATENM=-1;NM=-1;NUMPARTS=0;SCTG=1:846467(-)-1:4002143(-)__1_3993501_4018501D;SPAN=3155676;SVTYPE=BND	Microhomology	1	A		0	0	0	0	0	0	0	0	0	0
2	1	MSG, SvABA	1	1214821	1214822	-										2	1	11147180	11147180	+	WNT5A	Exon 1	-	Non-coding	WNT5A	Exon 2	-	Non-coding		2	Truncation(s), single gene	Truncation(s), single gene	48	LowABHet;LowQD	ABHet=0.1167;ABHetMulti=0.1167,0.8833;ABHom=0.9998;ABHomMulti=0.9998,-1;AC=1;AF=0.002475;AN=404;CR=0;CRal=0,0;CRalt=0;END=11147180;MMal=26927,50;MMalt=0.5;MQ=60;MQSal=52652232,36000;MQalt=60;MQsquared=52688232;MaxAAS=7;MaxAASR=0.1167;MaxAltPP=7;NHet=1;NHomAlt=0;NHomRef=201;NUM_MERGED_SVS=1;PASS_AC=1;PASS_AN=398;PASS_ratio=0.9851;QD=6.857;QDalt=6.857;RELATED_SV_ID=294;RefLen=1;SB=0.5121;SBAlt=0.9;…	Blunt-end fusion	0	-		0/119	0/180	0/82	0/108	0/167	0/83	0/58	0/127	0/183	0/132
3	2	MSG, SvABA	1	1230841	1230841	+										3	1	1236983	1236984	-										3			499	PASS	ABHet=0.2935;ABHetMulti=0.2935,0.7065;ABHom=0.9999;ABHomMulti=0.9999,-1;AC=2;AF=0.00495;AN=404;CR=0;CRal=0,0;CRalt=0;END=1236983;MMal=20523,81;MMalt=0.147273;MQ=60;MQSal=38001600,198000;MQalt=60;MQsquared=38466000;MaxAAS=27;MaxAASR=0.3293;MaxAltPP=27;NHet=2;NHomAlt=0;NHomRef=200;NUM_MERGED_SVS=2;PASS_AC=2;PASS_AN=400;PASS_ratio=0.9901;QD=24.7;QDalt=24.7;RefLen=1;SB=0.4408;SBAlt=0.4727;SBF=4651,26…	Blunt-end fusion	0	-		0/92	0/142	0/68	0/83	0/143	0/75	0/45	0/98	0/141	1/126
4	-	SvABA	1	1847211	1847092	+										3	1	2261731	2261734	-										2			89	PASS	DISC_MAPQ=57;EVDNC=DSCRD;IMPRECISE;MAPQ=57;MATEID=323536325:1;MATENM=-1;NM=-1;NUMPARTS=0;SCTG=1:1847211(+)-1:2261731(-)__1_2254001_2279001D;SPAN=414520;SVTYPE=BND	Microhomology	1	T		0	0	0	0	0	0	0	0	0	0
5	-	SvABA	1	2733905	2733810	+	LOC111719609	Intron 1	-	0 -> 2						3	1	35550434	35550369	+										2	Truncation(s), single gene		99	PASS	DISC_MAPQ=60;EVDNC=DSCRD;IMPRECISE;MAPQ=60;MATEID=601898982:1;MATENM=-1;NM=-1;NUMPARTS=0;SCTG=1:2733905(+)-1:35550434(+)__1_2719501_2744501D;SPAN=32816529;SVTYPE=BND	Non-templated sequence insertion	4	AAAA		0	0	0	0	0	0	0	0	0	0
6	-	SvABA	1	3038949		-	MINDY4	Intron 7	-	2 -> 0	MINDY4	Intron 7	-	2 -> 0		3	1	5123098		-										2	Truncation(s), single gene	Truncation(s), single gene	52	PASS	DISC_MAPQ=56;EVDNC=DSCRD;IMPRECISE;MAPQ=56;MATEID=552360915:1;MATENM=-1;NM=-1;NUMPARTS=0;SCTG=1:3038949(-)-1:5123098(-)__1_3038001_3063001D;SPAN=2084149;SVTYPE=BND					0	0	0	0	0	0	0	0	0	0
7	-	SvABA	1	3202225	3202225	-	LOC100932343	Intron 5	+	0 -> 2	CRHR2	Intron 2	+	1 -> 2		3	1	13545730	13545731	-	SCN10A	Intron 11	+	0 -> 0	SCN10A	Intron 11	+	0 -> 0		1	Truncation(s), gene/SV orientation	Truncation(s), gene/SV orientation	82	PASS	DISC_MAPQ=60;EVDNC=DSCRD;IMPRECISE;MAPQ=60;MATEID=736966238:1;MATENM=-1;NM=-1;NUMPARTS=0;SCTG=1:3202225(-)-1:13545730(-)__1_3185001_3210001D;SPAN=10343505;SVTYPE=BND	Microhomology	1	C		0	0	0	0	0	0	0	0	0	0
8	3	MSG	1	3488636	3488354	+	DLEC1	Intron 19	+	1 -> 0	ENSSHAG00000006856	Intron 20	+	1 -> 0		2 (372T1, 446T1, 805T1, 208T2, 367T1, 158T, 1011T1, 54T1, 155T), 3 (451T1, 379T1, 998T1, 447T1, 1071T1), 4 (477T3, 18T, 49T1, 377T3, 398T1, 378T1), 5 (421T1)	4	131269950	131268695	-					MAS1	Intron 1	-	Non-coding		2 (372T1, 446T1, 805T1, 451T1, 208T2, 379T1, 998T1, 367T1, 447T1, 1071T1, 158T, 1011T1, 54T1, 155T), 4 (421T1, 477T3, 18T, 49T1, 377T3, 398T1, 378T1)	Truncation(s), single gene	Truncation(s), gene/SV orientation	4546	PASS	ABHet=0.2601;ABHetMulti=0.2601,0.7399;ABHom=0.9994;ABHomMulti=0.9994,-1;AC=21;AF=0.05198;AN=404;CR=0;CRal=0,0;CRalt=0;END=131269950;MMal=21291,561;MMalt=0.161671;MQ=60;MQSal=42236082,1248201;MQalt=60;MQsquared=43869483;MaxAAS=28;MaxAASR=0.4386;NHet=21;NHomAlt=0;NHomRef=181;NUM_MERGED_SVS=29;PASS_AC=21;PASS_AN=402;PASS_ratio=0.995;QD=21.88;QDalt=21.88;RefLen=1;SB=0.5438;SBAlt=0.7579;SBF=6309,263;S…	Non-templated sequence insertion	108	ATTTGTTCTAGATTTTTTTAGTCTCATTCATTTCGGAAATCTTTTCTGGATCTTCAATAGAAATGAAACCTTTTCGACGCATTTCTGTCCGCATTGGGTTCTAGATTA	3488636][131269950; 3488636] TCATTATACACGTCAACAACAAG [131270873; 3488354] ATTTGTTCTAGATTTTTTTAGTCTCATTCATTTCGGAAATCTTTTCTGGATCTTCAATAGAAATGAAACCTTTTCGACGCATTTCTGTCCGCATTGGGTTCTAGATTA [131271275	0/82	0/105	0/76	0/70	0/68	0/54	0/62	0/75	0/95	0/92
9	-	SvABA	1	3488757	3488636	+	DLEC1	Intron 19	+	1 -> 0	ENSSHAG00000006856	Intron 20	+	1 -> 0		2 (372T1, 446T1, 805T1, 208T2, 367T1, 158T, 1011T1, 54T1, 155T), 3 (451T1, 379T1, 998T1, 447T1, 1071T1), 4 (477T3, 18T, 49T1, 377T3, 398T1, 378T1), 5 (421T1)	4	131269948	131269950	-					MAS1	Intron 1	-	Non-coding		2 (372T1, 446T1, 805T1, 451T1, 208T2, 379T1, 998T1, 367T1, 447T1, 1071T1, 158T, 1011T1, 54T1, 155T), 4 (421T1, 477T3, 18T, 49T1, 377T3, 398T1, 378T1)	Truncation(s), single gene	Truncation(s), gene/SV orientation	99	PASS	DISC_MAPQ=59;EVDNC=DSCRD;IMPRECISE;MAPQ=59;MATEID=580879288:1;MATENM=-1;NM=-1;NUMPARTS=0;SCTG=1:3488757(+)-4:131269948(-)__1_3479001_3504001D;SPAN=-1;SVTYPE=BND	Blunt-end fusion	0	-		0	0	0	0	0	0	0	0	0	0
10	-	SvABA	1	3779472	3779475	-	EEPD1	Intron 2	+	0 -> 1	ENSSHAG00000025832	Intron 2	+	0 -> 1		3	1	4569497	4569498	-	HECW1	Intron 9	-	0 -> 2	HECW1	Intron 6	-	2 -> 1		1	Truncation(s), neighbouring exon frame incompatibility	Candidate fusion: HECW1 -> ENSSHAG00000025832	80	PASS	DISC_MAPQ=58;EVDNC=DSCRD;IMPRECISE;MAPQ=58;MATEID=891846584:1;MATENM=-1;NM=-1;NUMPARTS=0;SCTG=1:3779472(-)-1:4569497(-)__1_3773001_3798001D;SPAN=790025;SVTYPE=BND	Microhomology	2	AG		0	0	0	0	0	0	0	0	0	0
11	-	SvABA	1	3779579	3779470	+	EEPD1	Intron 2	+	0 -> 1	ENSSHAG00000025832	Intron 2	+	0 -> 1		3	1	4002464	4002406	+	AOAH	Intron 1	-	0 -> 2	AOAH	Intron 2	-	0 -> 2		0	Truncation(s), neighbouring exon frame incompatibility	Truncation(s), neighbouring exon frame incompatibility	92	PASS	DISC_MAPQ=48;EVDNC=DSCRD;IMPRECISE;MAPQ=48;MATEID=114711062:1;MATENM=-1;NM=-1;NUMPARTS=0;SCTG=1:3779579(+)-1:4002464(+)__1_3993501_4018501D;SPAN=222885;SVTYPE=BND	Microhomology	3	CCC		0	0	0	0	0	0	0	0	0	0
12	4	MSG	1	3913287	3913287	+	AOAH	Intron 4	-	1 -> 0	AOAH	Intron 5	-	1 -> 0		2 (818T2, 812T2, 372T1, 446T1, 805T1, 208T2, 367T1, 158T, 1011T1, 54T1, 155T, 1059T2, 86T, 146T, 174T2), 3 (377T1, 52T2, 88T, 84T1, 63T3, 368T1, 458T1, 451T1, 379T1, 998T1, 447T1, 1071T1, 102T2, 471T1, 353T1, 341T, 51T1, 32T1, 236T3, 134T6, 134T1, 473T3, 199T1, 384T1, 1058T1, 46T1, 356T1, 366T1, 56T2, 143T, 139T4, 139T5, 139T6, 139T1, 141T, 140T, 142T), 4 (78T, 477T3, 18T, 49T1, 377T3, 398T1, 378…	1	648244585	648244585	+	TSPAN16	Intron 1	+	Non-coding	ENSSHAG00000031223	Intron 1	+	Non-coding		1 (377T1, 52T2, 88T, 84T1, 818T2, 812T2, 63T3, 368T1, 78T, 458T1, 372T1, 446T1, 805T1, 451T1, 208T2, 379T1, 998T1, 367T1, 447T1, 1071T1, 158T, 1011T1, 54T1, 155T, 102T2, 1059T2, 471T1, 353T1, 341T, 51T1, 32T1, 86T, 236T3, 134T6, 134T1, 473T3, 199T1, 384T1, 1058T1, 46T1, 356T1, 366T1, 146T, 56T2, 143T, 174T2, 139T4, 139T5, 139T6, 139T1, 141T, 140T, 142T), 2 (209T3, 421T1, 477T3, 18T, 49T1, 377T3, …	Truncation(s), neighbouring exon frame incompatibility	Truncation(s), neighbouring exon frame incompatibility	12928	PASS	ABHet=0.3633;ABHetMulti=0.3633,0.6367;ABHom=0.9973;ABHomMulti=0.9973,-1;AC=63;AF=0.1559;AN=404;CR=0;CRal=0,0;CRalt=0;END=648244585;INV3;MMal=20098,2888;MMalt=0.182669;MQ=60;MQSal=35316000,5691600;MQalt=60;MQsquared=41619600;MaxAAS=69;MaxAASR=0.5556;MaxAltPP=69;NHet=63;NHomAlt=0;NHomRef=139;NUM_MERGED_SVS=69;PASS_AC=61;PASS_AN=396;PASS_ratio=0.9802;QD=20.25;QDalt=20.25;RefLen=1;SB=0.4606;SBAlt=0.2…	Blunt-end fusion	0	-		24/69	39/98	20/47	21/55	51/103	12/57	14/61	32/85	52/95	38/136
13	5	MSG	1	4052504	4052506	-	ELMO1	Intron 14	-	2 -> 0						0 (236T3), 1 (377T1, 52T2, 88T, 84T1, 818T2, 812T2, 63T3, 368T1, 458T1, 372T1, 446T1, 805T1, 451T1, 208T2, 379T1, 998T1, 367T1, 447T1, 1071T1, 158T, 1011T1, 54T1, 155T, 1059T2, 471T1, 353T1, 341T, 51T1, 32T1, 86T, 134T1, 473T3, 199T1, 384T1, 1058T1, 46T1, 356T1, 366T1, 146T, 56T2, 143T, 174T2, 139T4, 139T5, 139T6, 139T1, 141T, 140T, 142T), 2 (209T3, 78T, 421T1, 477T3, 18T, 49T1, 377T3, 398T1, 378…	6	234535584	234535586	+	CD151	Intron 1	+	Non-coding	ENSSHAG00000002408	Intron 4	+	2 -> 2		1 (356T1, 143T, 139T1, 141T, 142T), 2 (377T1, 52T2, 84T1, 818T2, 812T2, 63T3, 368T1, 78T, 458T1, 372T1, 446T1, 805T1, 451T1, 208T2, 379T1, 998T1, 367T1, 447T1, 1071T1, 158T, 1011T1, 54T1, 155T, 102T2, 1059T2, 471T1, 353T1, 341T, 51T1, 32T1, 236T3, 134T1, 473T3, 199T1, 384T1, 1058T1, 46T1, 366T1, 146T, 56T2, 174T2, 139T4, 139T5, 139T6, 140T), 3 (88T, 18T, 398T1, 86T), 4 (209T3, 421T1, 477T3, 49T1,…	Truncation(s), gene/SV orientation	Truncation(s), single gene	6628	PASS	ABHet=0.2768;ABHetMulti=0.2768,0.7232;ABHom=0.9863;ABHomMulti=0.9863,-1;AC=50;AF=0.125;AN=400;CR=0;CRal=0,0;CRalt=0;END=234535584;MMal=28562,2465;MMalt=0.282683;MQ=60;MQSal=32410800,3139200;MQalt=60;MQsquared=36504000;MaxAAS=35;MaxAASR=0.4667;NHet=50;NHomAlt=0;NHomRef=150;NUM_MERGED_SVS=67;PASS_AC=44;PASS_AN=354;PASS_ratio=0.8762;QD=13.48;QDalt=13.48;RefLen=1;SB=0.4665;SBAlt=0.2557;SBF=4384,223;S…	Microhomology	2	CC		20/70	23/72	7/15	11/51	3/72	10/44	5/51	18/55	34/100	10/87
14	6	MSG, SvABA	1	4989276	4989276	+										1	1	7060450	7060450	+	CDK13	Intron 7	-	2 -> 2	CDK13	Intron 8	-	2 -> 2		3	Truncation(s), single gene	Truncation(s), single gene	51	LowQD	ABHet=0.2286;ABHetMulti=0.2286,0.7714;ABHom=1;ABHomMulti=1,-1;AC=1;AF=0.002475;AN=404;CR=0;CRal=0,0;CRalt=0;END=7060450;INV3;MMal=28282,32;MMalt=0.4;MQ=60;MQSal=40035600,28800;MQalt=60;MQsquared=40370400;MaxAAS=8;MaxAASR=0.2286;MaxAltPP=8;NHet=1;NHomAlt=0;NHomRef=201;NUM_MERGED_SVS=1;PASS_AC=1;PASS_AN=402;PASS_ratio=0.995;QD=5.667;QDalt=5.667;RefLen=1;SB=0.4704;SBAlt=0.5;SBF=5231,4;SBF1=2751,4;SB…	Blunt-end fusion	0	-		0/67	0/98	0/49	0/48	0/70	0/53	0/57	0/74	0/108	0/91
15	-	SvABA	1	6724887	6724888	-	SUGCT	Intron 11	-	1 -> 0	SUGCT	Intron 12	-	1 -> 0		2	1	65213254	65213255	-					SEC61G	Intron 3	+	Non-coding		2	Truncation(s), single gene	Truncation(s), neighbouring exon frame incompatibility	82	PASS	DISC_MAPQ=60;EVDNC=DSCRD;IMPRECISE;MAPQ=60;MATEID=851960835:1;MATENM=-1;NM=-1;NUMPARTS=0;SCTG=1:6724887(-)-1:65213254(-)__1_6713001_6738001D;SPAN=58488367;SVTYPE=BND	Blunt-end fusion	0	-		0	0	0	0	0	0	0	0	0	0
16	7	MSG, SvABA	1	6997048	6997048	+										1	1	7054960	7054961	-	CDK13	Intron 7	-	2 -> 2	CDK13	Intron 8	-	2 -> 2		1	Truncation(s), single gene	Truncation(s), single gene	510	PASS	ABHet=0.5282;ABHetMulti=0.5282,0.4718;ABHom=1;ABHomMulti=1,-1;AC=2;AF=0.004975;AN=402;CR=0;CRal=0,0;CRalt=0;END=7054960;MMal=45565,153;MMalt=0.204;MQ=60;MQSal=30744000,270000;MQalt=60;MQsquared=31582800;MaxAAS=41;MaxAASR=0.5667;MaxAltPP=41;NHet=2;NHomAlt=0;NHomRef=199;NUM_MERGED_SVS=2;PASS_AC=2;PASS_AN=392;PASS_ratio=0.9703;QD=25;QDalt=25;RefLen=1;SB=0.6057;SBAlt=0.5333;SBF=5178,40;SBF1=2767,17;S…	Microhomology	1	C		0/56	41/82	34/60	0/49	0/35	0/67	0/46	0/50	0/79	0/79
17	-	SvABA	1	7039877	7039879	-	CDK13	Intron 7	-	2 -> 2	CDK13	Intron 8	-	2 -> 2		3	1	7757367	7757331	+					POU6F2	Intron 1	-	Non-coding		2	Truncation(s), single gene	Truncation(s), neighbouring exon frame incompatibility	89	PASS	DISC_MAPQ=60;EVDNC=DSCRD;IMPRECISE;MAPQ=60;MATEID=624231411:1;MATENM=-1;NM=-1;NUMPARTS=0;SCTG=1:7039877(-)-1:7757367(+)__1_7742001_7767001D;SPAN=717490;SVTYPE=BND	Microhomology	1	T		0	0	0	0	0	0	0	0	0	0
18	8	MSG, SvABA	1	7041170	7041170	+	CDK13	Intron 7	-	2 -> 2	CDK13	Intron 8	-	2 -> 2		1	1	7163791	7163792	-										1	Truncation(s), single gene	Truncation(s), single gene	172	PASS	ABHet=0.3469;ABHetMulti=0.3469,0.6531;ABHom=1;ABHomMulti=1,-1;AC=1;AF=0.002475;AN=404;CR=0;CRal=0,0;CRalt=0;END=7163791;MMal=42328,104;MMalt=0.611765;MQ=60;MQSal=28684800,61200;MQalt=60;MQsquared=29286000;MaxAAS=17;MaxAASR=0.3469;MaxAltPP=17;NHet=1;NHomAlt=0;NHomRef=201;NUM_MERGED_SVS=1;PASS_AC=1;PASS_AN=394;PASS_ratio=0.9752;QD=17.2;QDalt=17.2;RefLen=1;SB=0.6209;SBAlt=0.7059;SBF=4946,12;SBF1=255…	Microhomology	3	AGG		0/62	0/50	0/22	0/35	0/36	0/25	0/44	0/46	0/63	0/104
19	-	SvABA	1	7195576	7195474	+	RALA	Intron 2	-	Non-coding	RALA	Intron 2	-	Non-coding		3	1	10973709	10973710	-										2	Truncation(s), single gene	Truncation(s), single gene	45	PASS	DISC_MAPQ=60;EVDNC=DSCRD;IMPRECISE;MAPQ=60;MATEID=241590388:1;MATENM=-1;NM=-1;NUMPARTS=0;SCTG=1:7195576(+)-1:10973709(-)__1_7178501_7203501D;SPAN=3778133;SVTYPE=BND	Microhomology	5	CTCTT		0	0	0	0	0	0	0	0	0	0
20	-	SvABA	1	7270374	7270267	+										3	1	65081182	65081108	+										1			46	PASS	DISC_MAPQ=60;EVDNC=DSCRD;IMPRECISE;MAPQ=60;MATEID=650362852:1;MATENM=-1;NM=-1;NUMPARTS=0;SCTG=1:7270374(+)-1:65081182(+)__1_65061073_65086073D;SPAN=57810808;SVTYPE=BND	Microhomology	2	TA		0	0	0	0	0	0	0	0	0	0
21	-	SvABA	1	8213418		+	AMPH	Intron 5	+	0 -> 0	ENSSHAG00000026440	Intron 5	+	0 -> 0		2	4	79044449		+										2	Truncation(s), single gene	Truncation(s), single gene	33	PASS	DISC_MAPQ=60;EVDNC=DSCRD;IMPRECISE;MAPQ=60;MATEID=856271116:1;MATENM=-1;NM=-1;NUMPARTS=0;SCTG=1:8213418(+)-4:79044449(+)__1_8207501_8232501D;SPAN=-1;SVTYPE=BND					0	0	0	0	0	0	0	0	0	0
22	-	SvABA	1	8611051	8610940	+	EPDR1	Intron 1	-	0 -> 1	ENSSHAG00000017675	Intron 1	-	0 -> 1		2	1	8698927	8698930	-	NME8	Intron 7	-	0 -> 2	ENSSHAG00000017532	Intron 7	-	0 -> 2		1	Truncation(s), neighbouring exon frame incompatibility	Truncation(s), neighbouring exon frame incompatibility	92	PASS	DISC_MAPQ=57;EVDNC=DSCRD;IMPRECISE;MAPQ=57;MATEID=120275993:1;MATENM=-1;NM=-1;NUMPARTS=0;SCTG=1:8611051(+)-1:8698927(-)__1_8599501_8624501D;SPAN=87876;SVTYPE=BND	Blunt-end fusion	0	-	8610940][8698932; 8610940][8698934	0	0	0	0	0	0	0	0	0	0
23	-	SvABA	1	8619868	8619823	+										1	1	8670759	8670707	+	NME8	Intron 13	-	1 -> 1	ENSSHAG00000017532	Intron 13	-	1 -> 1		1	Truncation(s), single gene	Truncation(s), single gene	25	PASS	DISC_MAPQ=60;EVDNC=DSCRD;IMPRECISE;MAPQ=60;MATEID=362040965:1;MATENM=-1;NM=-1;NUMPARTS=0;SCTG=1:8619868(+)-1:8670759(+)__1_8648501_8673501D;SPAN=50891;SVTYPE=BND	Blunt-end fusion	0	-		0	0	0	0	0	0	0	0	0	0
24	-	SvABA	1	8669370	8669375	-	NME8	Intron 14	-	1 -> 2	ENSSHAG00000017532	Intron 14	-	1 -> 2		1	1	8672860	8672714	-	NME8	Intron 12	-	2 -> 1	ENSSHAG00000017532	Intron 12	-	2 -> 1		2	Truncation(s), gene/SV orientation	Truncation(s), gene/SV orientation	79	PASS	DISC_MAPQ=60;EVDNC=DSCRD;IMPRECISE;MAPQ=60;MATEID=185341691:1;MATENM=-1;NM=-1;NUMPARTS=0;SCTG=1:8669370(-)-1:8672860(-)__1_8673001_8698001D;SPAN=3490;SVTYPE=BND	Microhomology	4	TATT		0	0	0	0	0	0	0	0	0	0
25	9	MSG, SvABA	1	9783134	9783134	+	CACNA2D3	Intron 2	+	1 -> 0	CACNA2D3	Intron 2	+	1 -> 0		2	1	9950602	9950603	-	CACNA2D3	Intron 4	+	0 -> 0	CACNA2D3	Intron 4	+	0 -> 0		2	Candidate fusion: CACNA2D3 -> CACNA2D3	Candidate fusion: CACNA2D3 -> CACNA2D3	255	PASS	ABHet=0.4324;ABHetMulti=0.4324,0.5676;ABHom=1;ABHomMulti=1,-1;AC=1;AF=0.002488;AN=402;CR=0;CRal=0,0;CRalt=0;END=9950602;MMal=29482,57;MMalt=0.178125;MQ=60;MQSal=41400000,115200;MQalt=60;MQsquared=41824800;MaxAAS=32;MaxAASR=0.4324;MaxAltPP=32;NHet=1;NHomAlt=0;NHomRef=200;NUM_MERGED_SVS=1;PASS_AC=1;PASS_AN=400;PASS_ratio=0.9901;QD=25;QDalt=25;RefLen=1;SB=0.5049;SBAlt=0.6875;SBF=5800,22;SBF1=3046,13…	Blunt-end fusion	0	-		0/80	0/110	0/55	0/77	0/67	0/57	0/49	0/66	0/106	0/136
26	9	MSG, SvABA	1	10248159	10248159	+	CACNA2D3	Intron 11	+	0 -> 0	CACNA2D3	Intron 11	+	0 -> 0		2	1	11803252	11803252	+	ERC2	Intron 8	-	0 -> 0	ERC2	Intron 9	-	0 -> 0		4	Candidate fusion: CACNA2D3 -> ERC2	Candidate fusion: CACNA2D3 -> ERC2	255	PASS	ABHet=0.3239;ABHetMulti=0.3239,0.6761;ABHom=1;ABHomMulti=1,-1;AC=1;AF=0.002475;AN=404;CR=0;CRal=0,0;CRalt=0;END=11803252;INV3;MMal=22303,12;MMalt=0.0521739;MQ=60;MQSal=44960400,82800;MQalt=60;MQsquared=45640800;MaxAAS=23;MaxAASR=0.3239;MaxAltPP=23;NHet=1;NHomAlt=0;NHomRef=201;NUM_MERGED_SVS=2;PASS_AC=1;PASS_AN=404;PASS_ratio=1;QD=25;QDalt=25;RefLen=1;SB=0.5147;SBAlt=0.2609;SBF=6434,6;SBF1=3356,6;…	Microhomology	1	G		0/91	0/144	0/59	0/65	0/94	0/64	0/56	0/95	0/121	0/135
27	9	MSG, SvABA	1	10392100	10392101	-	CACNA2D3	Intron 17	+	0 -> 0	CACNA2D3	Intron 17	+	0 -> 0		4	1	11687672	11687672	+	ERC2	Intron 14	-	1 -> 0	ERC2	Intron 15	-	1 -> 0		6	Truncation(s), gene/SV orientation	Truncation(s), gene/SV orientation	243	PASS	ABHet=0.2581;ABHetMulti=0.2581,0.7419;ABHom=1;ABHomMulti=1,-1;AC=1;AF=0.002475;AN=404;CR=0;CRal=0,0;CRalt=0;END=11687672;MMal=24697,32;MMalt=0.2;MQ=60;MQSal=37436400,57600;MQalt=60;MQsquared=37494000;MaxAAS=16;MaxAASR=0.2581;MaxAltPP=16;NHet=1;NHomAlt=0;NHomRef=201;NUM_MERGED_SVS=1;PASS_AC=0;PASS_AN=380;PASS_ratio=0.9406;QD=24.3;QDalt=24.3;RELATED_SV_ID=526;RefLen=1;SB=0.5072;SBAlt=0.8125;SBF=527…	Non-templated sequence insertion	3	CTT		0/63	0/99	0/49	0/68	0/78	0/48	0/52	0/77	0/105	0/105
28	-	SvABA	1	10771584	10771559	+										2	3	217184695	217184807	+										2			33	PASS	DISC_MAPQ=60;EVDNC=DSCRD;IMPRECISE;MAPQ=60;MATEID=68766780:1;MATENM=-1;NM=-1;NUMPARTS=0;SCTG=1:10771584(+)-3:217184695(+)__3_217183017_217208017D;SPAN=-1;SVTYPE=BND	Microhomology	9	CACTTCCTT		0	0	0	0	0	0	0	0	0	0
29	10	MSG, SvABA	1	12002047	12002047	+	ERC2	Intron 3	-	0 -> 0	ERC2	Intron 4	-	0 -> 0		2	1	12050044	12050049	-	ERC2	Intron 2	-	0 -> 0	ERC2	Intron 2	-	0 -> 0		2	Candidate fusion: ERC2 -> ERC2	Candidate fusion: ERC2 -> ERC2	190	PASS	ABHet=0.3889;ABHetMulti=0.3889,0.6111;ABHom=0.9999;ABHomMulti=0.9999,-1;AC=1;AF=0.002475;AN=404;CR=0;CRal=0,0;CRalt=0;END=12050044;MMal=24866,201;MMalt=0.913636;MQ=60;MQSal=40932000,79200;MQalt=60;MQsquared=41238000;MaxAAS=21;MaxAASR=0.3889;MaxAltPP=21;NHet=1;NHomAlt=0;NHomRef=201;NUM_MERGED_SVS=1;PASS_AC=1;PASS_AN=404;PASS_ratio=1;QD=19;QDalt=19;RefLen=1;SB=0.5447;SBAlt=0.4545;SBF=6195,10;SBF1=3…	Non-templated sequence insertion	5	GTGAA		0/87	0/88	0/64	21/54	0/53	0/42	0/54	0/62	0/100	0/126
30	11	MSG, SvABA	1	12108863	12108863	+	ERC2	Intron 2	-	0 -> 0	ERC2	Intron 2	-	0 -> 0		2	1	12240846	12240847	-										1	Truncation(s), single gene	Truncation(s), single gene	255	PASS	ABHet=0.5088;ABHetMulti=0.5088,0.4912;ABHom=1;ABHomMulti=1,-1;AC=1;AF=0.002475;AN=404;CR=0;CRal=0,0;CRalt=0;END=12240846;MMal=22531,82;MMalt=0.282759;MQ=60;MQSal=43120800,104400;MQalt=60;MQsquared=43542000;MaxAAS=29;MaxAASR=0.5088;MaxAltPP=29;NHet=1;NHomAlt=0;NHomRef=201;NUM_MERGED_SVS=1;PASS_AC=1;PASS_AN=404;PASS_ratio=1;QD=25;QDalt=25;RefLen=1;SB=0.504;SBAlt=0.4483;SBF=6038,13;SBF1=3088,7;SBF2=…	Blunt-end fusion	0	-		0/122	0/121	0/71	29/57	0/83	0/68	0/78	0/91	0/81	0/123
31	12	MSG	1	12656951	12658240	+	ARHGEF3	Intron 2	-	0 -> 1	ARHGEF3	Intron 2	-	0 -> 1		2	1	12657027	12658252	-	ARHGEF3	Intron 2	-	0 -> 1	ARHGEF3	Intron 2	-	0 -> 1		2	Candidate fusion: ARHGEF3 -> ARHGEF3	Candidate fusion: ARHGEF3 -> ARHGEF3	255	PASS	ABHet=0.6032;ABHetMulti=0.6032,0.3968;ABHom=1;ABHomMulti=1,-1;AC=1;AF=0.002475;AN=404;CR=0;CRal=0,0;CRalt=0;END=12657027;MMal=20876,119;MMalt=0.156579;MQ=60;MQSal=43632000,273600;MQalt=60;MQsquared=44521200;MaxAAS=76;MaxAASR=0.6032;MaxAltPP=76;NHet=1;NHomAlt=0;NHomRef=201;NUM_MERGED_SVS=1;PASS_AC=1;PASS_AN=404;PASS_ratio=1;QD=25;QDalt=25;RefLen=1;SB=0.5036;SBAlt=0.4868;SBF=6105,37;SBF1=3135,15;SB…	Blunt-end fusion	0	-	12658240][12658254; 12658240] A [12658263	0/77	0/107	0/71	0/68	0/72	0/81	0/45	0/62	0/86	0/117
32	13	MSG, SvABA	1	12816400	12816400	+										1	1	17453591	17453592	-										1			202	PASS	ABHet=0.3065;ABHetMulti=0.3065,0.6935;ABHom=1;ABHomMulti=1,-1;AC=1;AF=0.002475;AN=404;CR=0;CRal=0,0;CRalt=0;END=17453591;MMal=25129,25;MMalt=0.131579;MQ=60;MQSal=42811200,68400;MQalt=60;MQsquared=43160400;MaxAAS=19;MaxAASR=0.3065;MaxAltPP=19;NHet=1;NHomAlt=0;NHomRef=201;NUM_MERGED_SVS=1;PASS_AC=1;PASS_AN=404;PASS_ratio=1;QD=20.2;QDalt=20.2;RefLen=1;SB=0.5042;SBAlt=0.2105;SBF=6002,4;SBF1=3190,4;SB…	Non-templated sequence insertion	1	G		0/70	19/62	0/68	0/68	0/83	0/63	0/61	0/77	0/110	0/118
33	14	MSG, SvABA	1	12915626	12915626	+	OXSR1	Intron 3	+	0 -> 2	ENSSHAG00000011517	Intron 3	+	0 -> 2		1 (353T1, 341T, 51T1, 32T1, 86T, 236T3, 134T6, 134T1, 473T3, 199T1, 384T1), 2 (420T1, 1191T1)	1	13374875	13374876	-	SCN11A	Intron 9	+	2 -> 1	SCN11A	Intron 9	+	2 -> 1		1 (353T1, 341T, 51T1, 32T1, 86T, 236T3, 134T6, 134T1, 473T3, 199T1, 384T1), 2 (420T1, 1191T1)	Truncation(s), neighbouring exon frame incompatibility	Truncation(s), neighbouring exon frame incompatibility	1127	PASS	ABHet=0.2671;ABHetMulti=0.2671,0.7329;ABHom=0.9994;ABHomMulti=0.9994,-1;AC=12;AF=0.0297;AN=404;CR=0;CRal=0,0;CRalt=0;END=13374875;MMal=26977,949;MMalt=0.585802;MQ=60;MQSal=39736800,583200;MQalt=60;MQsquared=41176800;MaxAAS=21;MaxAASR=0.3684;MaxAltPP=21;NHet=12;NHomAlt=0;NHomRef=190;NUM_MERGED_SVS=12;PASS_AC=9;PASS_AN=392;PASS_ratio=0.9703;QD=10.06;QDalt=10.06;RefLen=1;SB=0.46;SBAlt=0.2531;SBF=511…	Microhomology	2	TC		0/90	0/52	0/54	0/73	0/65	0/65	0/40	0/63	0/111	0/110
34	-	SvABA	1	13069815	13069817	-										1	1	73300393	73300394	-										1			99	PASS	DISC_MAPQ=60;EVDNC=DSCRD;IMPRECISE;MAPQ=60;MATEID=208367439:1;MATENM=-1;NM=-1;NUMPARTS=0;SCTG=1:13069815(-)-1:73300393(-)__1_13058501_13083501D;SPAN=60230578;SVTYPE=BND	Non-templated sequence insertion	1	A		0	65	0	0	0	0	0	0	0	0
35	-	SvABA	1	13868426		+										2	1	25776283		+					PRICKLE2	Intron 3	-	Non-coding		1		Truncation(s), single gene	46	PASS	DISC_MAPQ=60;EVDNC=DSCRD;IMPRECISE;MAPQ=60;MATEID=876239958:1;MATENM=-1;NM=-1;NUMPARTS=0;SCTG=1:13868426(+)-1:25776283(+)__1_13867001_13892001D;SPAN=11907857;SVTYPE=BND					15	0	0	0	0	0	0	0	0	0
36	-	SvABA	1	13908190	13908234	-										2 (805T1, 998T1, 86T, 473T3), 4 (18T, 49T1)	1	13908544	13908469	+										2 (805T1, 998T1, 86T, 473T3), 4 (18T, 49T1)			48	PASS	DISC_MAPQ=60;EVDNC=DSCRD;IMPRECISE;MAPQ=60;MATEID=907095060:1;MATENM=-1;NM=-1;NUMPARTS=0;SCTG=1:13908190(-)-1:13908544(+)__1_13891501_13916501D;SPAN=354;SVTYPE=BND	Microhomology	20	AGAGAGAGAGAGACAGAGAG	13908261] AAGAGAAAGAGAGAGAGAGAGACAGAGAAACAGAGAGAAAGAGAGAGAAAAGAGAGAGAGAGAAAGAGAGAGAGAAAGAGAGAGAGAGAAACAGAGAGAGAGAGAGAGAGAGAGACATACACACAGTCAGAGAGAGAGAAAGAGAGACAGCAAGAGTCAGAGAGACAGAGACAGAGAAACAAAGAGAGAGAGAGAGAGAGAGAGAGAAAAAGAGAGAGAGAGAGAGAGACAGAGAAAGAGACAGAGAGAGAGAGAGAGAGAGACAGACAGAGAGAGAGAGAGAGAGAGAGAGACAGAGAGTAAGAGAAAGACAGAGACAGAGAAACAGACACAGAGAGAGACAGACCCAGAGAGAGACAGAGACAGAGAGAGAGACAGAGAGACAGAGA…	1	0	0	0	0	0	0	0	0	1
37	15	MSG	1	14062479		+	LRRFIP2	Intron 2	-	0 -> 0	ENSSHAG00000003269	Intron 3	-	0 -> 0		2	1	14062617		-	LRRFIP2	Intron 2	-	0 -> 0	ENSSHAG00000003269	Intron 3	-	0 -> 0		2	Candidate fusion: LRRFIP2 -> LRRFIP2	Candidate fusion: ENSSHAG00000003269 -> ENSSHAG00000003269	255	PASS	ABHet=0.3947;ABHetMulti=0.3947,0.6053;ABHom=1;ABHomMulti=1,-1;AC=1;AF=0.002475;AN=404;CR=0;CRal=0,0;CRalt=0;END=14062617;MMal=24146,12;MMalt=0.04;MQ=60;MQSal=37620000,108000;MQalt=60;MQsquared=37922400;MaxAAS=30;MaxAASR=0.3947;MaxAltPP=30;NHet=1;NHomAlt=0;NHomRef=201;NUM_MERGED_SVS=1;PASS_AC=1;PASS_AN=400;PASS_ratio=0.9901;QD=25;QDalt=25;RefLen=1;SB=0.4863;SBAlt=0.4667;SBF=5082,14;SBF1=2678,10;SB…					0/42	0/80	0/54	0/53	0/54	0/51	0/58	0/65	0/113	0/103
38	-	SvABA	1	14105875	14105768	+										2	1	108576161	108576099	+	TYRP1	Intron 1	-	Non-coding	TYRP1	Intron 2	-	Non-coding		2	Truncation(s), single gene	Truncation(s), single gene	99	PASS	DISC_MAPQ=60;EVDNC=DSCRD;IMPRECISE;MAPQ=60;MATEID=406167828:1;MATENM=-1;NM=-1;NUMPARTS=0;SCTG=1:14105875(+)-1:108576161(+)__1_108557221_108582221D;SPAN=94470286;SVTYPE=BND	Non-templated sequence insertion	1	T		0	0	0	0	0	0	0	0	0	0
39	-	SvABA	1	14275337	14275339	-	GOLGA4	Intron 19	+	0 -> 0	GOLGA4	Intron 18	+	0 -> 0		2	1	26857639	26857640	-										1	Truncation(s), single gene	Truncation(s), single gene	99	PASS	DISC_MAPQ=60;EVDNC=DSCRD;IMPRECISE;MAPQ=60;MATEID=198854489:1;MATENM=-1;NM=-1;NUMPARTS=0;SCTG=1:14275337(-)-1:26857639(-)__1_14259001_14284001D;SPAN=12582302;SVTYPE=BND	Microhomology	1	T		48	0	0	0	0	0	0	0	0	0
40	16	MSG, SvABA	1	14436918	14436923	-	ITGA9	Intron 15	+	2 -> 0	ENSSHAG00000012020	Intron 14	+	2 -> 0		2	4	94116390	94116385	-										2	Truncation(s), single gene	Truncation(s), single gene	60	LowQD	ABHet=0.1765;ABHetMulti=0.1765,0.8235;ABHom=1;ABHomMulti=1,-1;AC=1;AF=0.002475;AN=404;CR=0;CRal=0,0;CRalt=0;END=14436918;MMal=27387,32;MMalt=0.177778;MQ=60;MQSal=41274000,64800;MQalt=60;MQsquared=41634000;MaxAAS=18;MaxAASR=0.1765;NHet=1;NHomAlt=0;NHomRef=201;NUM_MERGED_SVS=1;PASS_AC=1;PASS_AN=402;PASS_ratio=0.995;QD=6;QDalt=6;RefLen=1;SB=0.4535;SBAlt=0.5;SBF=5199,9;SBF1=2750,9;SBF2=2449,0;SBR=626…	Microhomology	5	CTCCT		0/69	0/78	0/55	0/52	0/58	0/58	0/63	0/92	0/85	0/119
41	-	SvABA	1	14624399	14624405	-	ITGA9	Intron 28	+	0 -> 0	ENSSHAG00000012020	Intron 26	+	0 -> 0		2	1	317701211	317701212	-										2	Truncation(s), single gene	Truncation(s), single gene	99	PASS	DISC_MAPQ=60;EVDNC=DSCRD;IMPRECISE;MAPQ=60;MATEID=765070436:1;MATENM=-1;NM=-1;NUMPARTS=0;SCTG=1:14624399(-)-1:317701211(-)__1_14602001_14627001D;SPAN=303076812;SVTYPE=BND	Microhomology	5	GCATA		0	0	0	0	0	0	0	0	0	0
42	17	MSG	1	16584321	16584321	+										2	4	338561573	338561573	+	VAT1	Exon 1	-	0	VAT1	Exon 1	-	Non-coding		3	Truncation(s), single gene	Truncation(s), single gene	57	LowQD	ABHet=0.1818;ABHetMulti=0.1818,0.8182;ABHom=1;ABHomMulti=1,-1;AC=1;AF=0.002488;AN=402;CR=0;CRal=0,0;CRalt=0;END=16584321;MMal=23804,32;MMalt=0.2;MQ=60;MQSal=39927600,57600;MQalt=60;MQsquared=40482000;MaxAAS=16;MaxAASR=0.1818;NHet=1;NHomAlt=0;NHomRef=200;NUM_MERGED_SVS=2;PASS_AC=1;PASS_AN=402;PASS_ratio=0.995;QD=5.7;QDalt=5.7;RefLen=1;SB=0.5372;SBAlt=0.4375;SBF=5960,7;SBF1=3120,7;SBF2=2840,0;SBR=5…	Microhomology	1	C		0/73	0/93	0/42	0/50	0/72	0/61	0/52	16/88	0/108	0/114
43	18	MSG	1	17166452		+										4	1	17166462		-										4			180	PASS	ABHet=0.25;ABHetMulti=0.25,0.75;ABHom=1;ABHomMulti=1,-1;AC=1;AF=0.002475;AN=404;CR=0;CRal=0,0;CRalt=0;END=17166457;LEFT_SVINSSEQ=AATATTTTAATTATTATTTTTATATTATTTTTATATTATATATATATATTATATATATATATATATATA;MMal=22579,57;MMalt=0.38;MQ=60;MQSal=43516800,54000;MQalt=60;MQsquared=44661600;MaxAAS=15;MaxAASR=0.25;MaxAltPP=15;NHet=1;NHomAlt=0;NHomRef=201;NUM_MERGED_SVS=1;PASS_AC=1;PASS_AN=404;PASS_ratio=1;QD=1…					0/84	0/94	0/71	0/59	0/76	0/49	0/51	0/68	0/111	0/111
44	19	MSG, SvABA	1	17238220	17238220	+	LOC116421606	lncRNA	+							1 (52T2), 2 (372T1)	1	73132689	73132689	+										2	Truncation(s), single gene		157	PASS	ABHet=0.2568;ABHetMulti=0.2568,0.7432;ABHom=0.9999;ABHomMulti=0.9999,-1;AC=1;AF=0.002475;AN=404;CR=0;CRal=0,0;CRalt=0;END=73132689;INV3;MMal=19527,50;MMalt=0.25;MQ=60;MQSal=41821200,72000;MQalt=60;MQsquared=42134400;MaxAAS=19;MaxAASR=0.2568;MaxAltPP=19;NHet=1;NHomAlt=0;NHomRef=201;NUM_MERGED_SVS=1;PASS_AC=1;PASS_AN=404;PASS_ratio=1;QD=15.7;QDalt=15.7;RefLen=1;SB=0.5009;SBAlt=0.35;SBF=5822,7;SBF1=…	Non-templated sequence insertion	2	CC		0/95	19/74	0/59	0/55	0/67	0/56	0/54	0/78	0/118	0/120
45	20	MSG, SvABA	1	18660837	18660837	+	DENND6A	Intron 1	-	0 -> 0	DENND6A	Intron 2	-	0 -> 0		1	1	18720872	18720873	-	SLMAP	Intron 1	+	0 -> 0	SLMAP	Intron 2	+	0 -> 0		2	Truncation(s), gene/SV orientation	Truncation(s), gene/SV orientation	484	PASS	ABHet=0.4071;ABHetMulti=0.4071,0.5929;ABHom=1;ABHomMulti=1,-1;AC=2;AF=0.00495;AN=404;CR=0;CRal=0,0;CRalt=0;END=18720872;MMal=34004,125;MMalt=0.271739;MQ=60;MQSal=40694400,165600;MQalt=60;MQsquared=41493600;MaxAAS=27;MaxAASR=0.45;MaxAltPP=27;NHet=2;NHomAlt=0;NHomRef=200;NUM_MERGED_SVS=2;PASS_AC=2;PASS_AN=402;PASS_ratio=0.995;QD=23.95;QDalt=23.95;RefLen=1;SB=0.4821;SBAlt=0.4783;SBF=5450,22;SBF1=279…	Microhomology	2	CT		0/84	0/105	0/44	0/55	0/58	0/58	0/49	0/82	0/93	0/116
46	21	MSG, SvABA	1	19096759	19096759	+	DNASE1L3	Intron 1	-	0 -> 0	DNASE1L3	Intron 2	-	0 -> 0		2	1	19339730	19339731	-										1	Truncation(s), single gene	Truncation(s), single gene	255	PASS	ABHet=0.3187;ABHetMulti=0.3187,0.6813;ABHom=1;ABHomMulti=1,-1;AC=1;AF=0.002475;AN=404;CR=0;CRal=0,0;CRalt=0;END=19339730;MMal=24199,75;MMalt=0.258621;MQ=60;MQSal=44064000,104400;MQalt=60;MQsquared=44604000;MaxAAS=29;MaxAASR=0.3187;MaxAltPP=29;NHet=1;NHomAlt=0;NHomRef=201;NUM_MERGED_SVS=1;PASS_AC=1;PASS_AN=404;PASS_ratio=1;QD=25;QDalt=25;RefLen=1;SB=0.4587;SBAlt=0.4483;SBF=5615,13;SBF1=2859,5;SBF2…	Non-templated sequence insertion	3	TGA		0/73	0/115	0/54	0/82	0/70	0/62	0/38	0/70	0/126	0/124
47	22	MSG, SvABA	1	19549174	19549174	+	FAM107A	Intron 1	-	0 -> 0	ENSSHAG00000024622	Intron 1	-	0 -> 0		2	1	19554770	19554771	-										2	Truncation(s), single gene	Truncation(s), single gene	255	PASS	ABHet=0.4333;ABHetMulti=0.4333,0.5667;ABHom=1;ABHomMulti=1,-1;AC=1;AF=0.002475;AN=404;CR=0;CRal=0,0;CRalt=0;END=19554770;MMal=29421,76;MMalt=0.292308;MQ=60;MQSal=39916800,93600;MQalt=60;MQsquared=40474800;MaxAAS=26;MaxAASR=0.4333;MaxAltPP=26;NHet=1;NHomAlt=0;NHomRef=201;NUM_MERGED_SVS=1;PASS_AC=1;PASS_AN=402;PASS_ratio=0.995;QD=25;QDalt=25;RefLen=1;SB=0.4907;SBAlt=0.7308;SBF=5435,19;SBF1=2884,8;S…	Microhomology	1	G		0/85	0/99	0/52	0/53	0/60	0/72	0/51	0/71	0/105	0/129
48	23	MSG, SvABA	1	20770700	20770700	+	FHIT	Intron 5	-	0 -> 0	FHIT	Intron 8	-	0 -> 0	YES	2	1	20779942	20779942	+	FHIT	Intron 5	-	0 -> 0	FHIT	Intron 8	-	0 -> 0	YES	2	Truncation(s), gene/SV orientation	Truncation(s), gene/SV orientation	255	PASS	ABHet=0.3871;ABHetMulti=0.3871,0.6129;ABHom=0.9999;ABHomMulti=0.9999,-1;AC=1;AF=0.002475;AN=404;CR=0;CRal=0,0;CRalt=0;END=20779942;INV3;MMal=19092,95;MMalt=0.38;MQ=60;MQSal=44676000,90000;MQalt=60;MQsquared=45111600;MaxAAS=24;MaxAASR=0.3871;MaxAltPP=24;NHet=1;NHomAlt=0;NHomRef=201;NUM_MERGED_SVS=1;PASS_AC=1;PASS_AN=404;PASS_ratio=1;QD=25;QDalt=25;RefLen=1;SB=0.4952;SBAlt=0.12;SBF=6155,3;SBF1=3259…	Blunt-end fusion	0	-		0/111	0/105	0/75	0/65	0/75	0/71	0/62	0/83	0/93	0/123
49	23	MSG, SvABA	1	20770700	20770705	-	FHIT	Intron 5	-	0 -> 0	FHIT	Intron 8	-	0 -> 0	YES	2	1	21652540	21652544	+	FHIT	Intron 2	-	1 -> 2	FHIT	Intron 5	-	0 -> 2	YES	1	Truncation(s), neighbouring exon frame incompatibility	Truncation(s), neighbouring exon frame incompatibility	216	PASS	ABHet=0.2692;ABHetMulti=0.2692,0.7308;ABHom=1;ABHomMulti=1,-1;AC=1;AF=0.002475;AN=404;CR=0;CRal=0,0;CRalt=0;END=21652540;MMal=19092,6;MMalt=0.0428571;MQ=60;MQSal=44676000,50400;MQalt=60;MQsquared=45111600;MaxAAS=14;MaxAASR=0.2692;MaxAltPP=14;NHet=1;NHomAlt=0;NHomRef=201;NUM_MERGED_SVS=1;PASS_AC=0;PASS_AN=398;PASS_ratio=0.9851;QD=21.6;QDalt=21.6;RELATED_SV_ID=987;RefLen=1;SB=0.4964;SBAlt=0.8571;SB…	Microhomology	4	ATGT		0/111	0/105	0/75	0/65	0/75	0/71	0/62	0/83	0/93	0/123
50	-	SvABA	1	21107143	21107145	-	FHIT	Intron 2	-	1 -> 2	FHIT	Intron 5	-	0 -> 2	YES	1	1	22522295	22522296	-										2	Truncation(s), single gene	Truncation(s), single gene	99	PASS	DISC_MAPQ=60;EVDNC=DSCRD;IMPRECISE;MAPQ=60;MATEID=507755940:1;MATENM=-1;NM=-1;NUMPARTS=0;SCTG=1:21107143(-)-1:22522295(-)__1_21094141_21119141D;SPAN=1415152;SVTYPE=BND	Microhomology	1	G		0	0	0	0	0	0	0	0	0	0
51	24	MSG, SvABA	1	21163853	21163853	+	FHIT	Intron 2	-	1 -> 2	FHIT	Intron 5	-	0 -> 2	YES	2 (54T1, 32T1, 86T, 236T3, 134T6, 134T1, 473T3, 199T1, 384T1), 4 (398T1, 420T1, 1191T1)	1	21603463	21603464	-	FHIT	Intron 2	-	1 -> 2	FHIT	Intron 5	-	0 -> 2	YES	2 (54T1, 32T1, 86T, 236T3, 134T6, 134T1, 473T3, 199T1, 384T1), 4 (398T1, 420T1, 1191T1)	Candidate fusion: FHIT -> FHIT	Candidate fusion: FHIT -> FHIT	2459	PASS	ABHet=0.4253;ABHetMulti=0.4253,0.5747;ABHom=0.9998;ABHomMulti=0.9998,-1;AC=10;AF=0.02488;AN=402;CR=0;CRal=0,0;CRalt=0;END=21603463;MMal=23669,518;MMalt=0.173826;MQ=60;MQSal=40953600,1072800;MQalt=60;MQsquared=42375600;MaxAAS=49;MaxAASR=0.5342;MaxAltPP=49;NHet=10;NHomAlt=0;NHomRef=191;NUM_MERGED_SVS=9;PASS_AC=10;PASS_AN=400;PASS_ratio=0.9901;QD=24.19;QDalt=24.19;RefLen=1;SB=0.4639;SBAlt=0.5067;SBF…	Non-templated sequence insertion	2	CC		0/72	0/118	0/46	0/53	0/71	0/67	0/48	0/81	0/97	0/110
52	-	SvABA	1	21368639		-	FHIT	Intron 2	-	1 -> 2	FHIT	Intron 5	-	0 -> 2	YES	1	3	455502798		-										2	Truncation(s), single gene	Truncation(s), single gene	37	PASS	DISC_MAPQ=60;EVDNC=DSCRD;IMPRECISE;MAPQ=60;MATEID=970339992:1;MATENM=-1;NM=-1;NUMPARTS=0;SCTG=1:21368639(-)-3:455502798(-)__1_21363641_21388641D;SPAN=-1;SVTYPE=BND					0	0	0	0	0	0	0	0	0	0
53	25	MSG	1	21568666	21568666	+	FHIT	Intron 2	-	1 -> 2	FHIT	Intron 5	-	0 -> 2	YES	2	1	21568995	21568996	-	FHIT	Intron 2	-	1 -> 2	FHIT	Intron 5	-	0 -> 2	YES	2	Candidate fusion: FHIT -> FHIT	Candidate fusion: FHIT -> FHIT	255	PASS	ABHet=0.5366;ABHetMulti=0.5366,0.4634;ABHom=1;ABHomMulti=1,-1;AC=1;AF=0.002488;AN=402;CR=0;CRal=0,0;CRalt=0;END=21568995;MMal=19186,57;MMalt=0.259091;MQ=60;MQSal=40568400,79200;MQalt=60;MQsquared=40960800;MaxAAS=22;MaxAASR=0.5366;MaxAltPP=22;NHet=1;NHomAlt=0;NHomRef=200;NUM_MERGED_SVS=1;PASS_AC=1;PASS_AN=402;PASS_ratio=0.995;QD=25;QDalt=25;RefLen=1;SB=0.5219;SBAlt=0.4091;SBF=5884,9;SBF1=2955,6;SB…	Blunt-end fusion	0	-		0/75	0/100	0/74	0/72	0/90	0/69	0/41	0/64	0/87	0/131
54	26	MSG	1	21828135		+					FHIT	Intron 4	-	Non-coding	YES	2	1	21828236		-					FHIT	Intron 4	-	Non-coding	YES	2		Candidate fusion: FHIT -> FHIT	15	LowABHet;LowQD	ABHet=0.1667;ABHetMulti=0.1667,0.8333;ABHom=0.9987;ABHomMulti=0.9987,-1;AC=1;AF=0.002488;AN=402;CR=0;CRal=0,0;CRalt=0;END=21828236;MMal=32445,89;MMalt=0.593333;MQ=59;MQSal=15623038,54000;MQalt=60;MQsquared=16206238;MaxAAS=9;MaxAASR=0.1667;MaxAltPP=9;NHet=1;NHomAlt=0;NHomRef=200;NUM_MERGED_SVS=1;PASS_AC=0;PASS_AN=310;PASS_ratio=0.7673;QD=1.5;QDalt=1.5;RefLen=1;SB=0.4077;SBAlt=0.6667;SBF=1827,10;SB…					0/51	0/48	0/21	0/24	0/36	0/20	0/22	0/44	9/54	0/45
55	27	MSG	1	22335529	22335529	+	LOC116419593	lncRNA	-							2	1	22336583	22336584	-	LOC116419593	lncRNA	-							2	Skipped, lncRNA(s)		255	PASS	ABHet=0.403;ABHetMulti=0.403,0.597;ABHom=1;ABHomMulti=1,-1;AC=1;AF=0.002475;AN=404;CR=0;CRal=0,0;CRalt=0;END=22336583;MMal=24819,84;MMalt=0.311111;MQ=60;MQSal=44488800,97200;MQalt=60;MQsquared=45655200;MaxAAS=27;MaxAASR=0.403;MaxAltPP=27;NHet=1;NHomAlt=0;NHomRef=201;NUM_MERGED_SVS=1;PASS_AC=1;PASS_AN=404;PASS_ratio=1;QD=25;QDalt=25;RefLen=1;SB=0.5654;SBAlt=0.5926;SBF=6987,16;SBF1=3624,6;SBF2=3363…	Microhomology	3	ATT		0/98	0/103	0/54	0/49	0/76	0/64	0/80	0/85	0/107	0/155
56	28	MSG, SvABA	1	22613573	22613573	+										2	1	23142995	23142996	-	PTPRG	Intron 2	+	2 -> 2	PTPRG	Intron 2	+	2 -> 2		1	Truncation(s), single gene	Truncation(s), single gene	255	PASS	ABHet=0.358;ABHetMulti=0.358,0.642;ABHom=1;ABHomMulti=1,-1;AC=1;AF=0.002475;AN=404;CR=0;CRal=0,0;CRalt=0;END=23142995;MMal=21736,136;MMalt=0.468966;MQ=60;MQSal=46584000,104400;MQalt=60;MQsquared=46933200;MaxAAS=29;MaxAASR=0.358;MaxAltPP=29;NHet=1;NHomAlt=0;NHomRef=201;NUM_MERGED_SVS=1;PASS_AC=1;PASS_AN=404;PASS_ratio=1;QD=25;QDalt=25;RefLen=1;SB=0.5018;SBAlt=0.5517;SBF=6492,16;SBF1=3407,9;SBF2=30…	Non-templated sequence insertion	2	CC		0/76	0/102	0/82	0/81	0/52	0/46	0/50	0/105	0/102	0/142
57	29	MSG, SvABA	1	23901577	23901577	+	CADPS	Intron 7	-	0 -> 1	ENSSHAG00000018442	Intron 6	-	0 -> 1		2	1	25062363	25062364	-										2	Truncation(s), single gene	Truncation(s), single gene	286	PASS	ABHet=0.2286;ABHetMulti=0.2286,0.7714;ABHom=1;ABHomMulti=1,-1;AC=2;AF=0.00495;AN=404;CR=0;CRal=0,0;CRalt=0;END=25062363;MMal=23772,69;MMalt=0.1725;MQ=60;MQSal=42637716,144000;MQalt=60;MQsquared=43044516;MaxAAS=23;MaxAASR=0.3026;MaxAltPP=23;NHet=2;NHomAlt=0;NHomRef=200;NUM_MERGED_SVS=2;PASS_AC=2;PASS_AN=404;PASS_ratio=1;QD=14.3;QDalt=14.3;RefLen=1;SB=0.4757;SBAlt=0.325;SBF=5640,13;SBF1=3071,13;SBF…	Non-templated sequence insertion	2	CC		0/102	0/110	0/35	0/55	0/73	0/90	0/52	0/79	0/100	0/119
58	30	MSG	1	25161506	25161507	-										2 (384T1, 56T2), 4 (18T)	X	69410166	69410171	+	DIAPH2	Intron 15	+	0 -> 0	ENSSHAG00000006441	Intron 16	+	0 -> 0		2 (384T1, 56T2), 4 (18T)	Truncation(s), single gene	Truncation(s), single gene	12	LowQD	ABHet=0.2069;ABHetMulti=0.2069,0.7931;ABHom=0.9992;ABHomMulti=0.9992,-1;AC=1;AF=0.002488;AN=402;CR=0;CRal=0,0;CRalt=0;END=25161506;MMal=33999,208;MMalt=1.89091;MQ=60;MQSal=22737025,39600;MQalt=60;MQsquared=23136625;MaxAAS=6;MaxAASR=0.2069;NHet=1;NHomAlt=0;NHomRef=200;NUM_MERGED_SVS=1;PASS_AC=0;PASS_AN=374;PASS_ratio=0.9257;QD=2;QDalt=2;RefLen=1;SB=0.5227;SBAlt=0.5455;SBF=3301,6;SBF1=1805,6;SBF2=1…	Microhomology	27	TGTGTGTGTGTGTGTGTGTGTGTGTGT		0/30	0/73	0/32	0/23	0/41	0/37	0/28	0/55	0/62	0/61
59	31	MSG, SvABA	1	25207801	25207801	+	LOC100927149	Intron 10	-	0 -> 2						2	1	25212555	25212556	-	LOC100927149	Intron 8	-	2 -> 1						2	Truncation(s), neighbouring exon frame incompatibility		255	PASS	ABHet=0.4507;ABHetMulti=0.4507,0.5493;ABHom=1;ABHomMulti=1,-1;AC=1;AF=0.002488;AN=402;CR=0;CRal=0,0;CRalt=0;END=25212555;MMal=25501,88;MMalt=0.275;MQ=60;MQSal=43714800,115200;MQalt=60;MQsquared=45522000;MaxAAS=32;MaxAASR=0.4507;MaxAltPP=32;NHet=1;NHomAlt=0;NHomRef=200;NUM_MERGED_SVS=1;PASS_AC=1;PASS_AN=400;PASS_ratio=0.9901;QD=25;QDalt=25;RefLen=1;SB=0.4839;SBAlt=0.4688;SBF=5876,15;SBF1=2947,12;S…	Microhomology	5	ATCCA		0/129	0/101	0/53	0/67	0/72	0/71	0/66	0/78	0/118	0/101
60	-	SvABA	1	25301694		-	C1H3orf49	Intron 1	+	0 -> 1	C3orf49	Intron 1	+	0 -> 1		2	1	342624743		-										2	Truncation(s), single gene	Truncation(s), single gene	26	PASS	DISC_MAPQ=60;EVDNC=DSCRD;IMPRECISE;MAPQ=60;MATEID=280906283:1;MATENM=-1;NM=-1;NUMPARTS=0;SCTG=1:25301694(-)-1:342624743(-)__1_25283641_25308641D;SPAN=317323049;SVTYPE=BND					0	0	0	0	0	0	0	0	0	0
61	32	MSG, SvABA	1	25363630	25363630	+	ATXN7	Intron 1	+	0 -> 2						3	1	67857892	67857893	-										2	Truncation(s), single gene		24	LowABHet;LowQD	ABHet=0.1618;ABHetMulti=0.1618,0.8382;ABHom=1;ABHomMulti=1,-1;AC=1;AF=0.002488;AN=402;CR=0;CRal=0,0;CRalt=0;END=67857892;MMal=25608,6;MMalt=0.0545455;MQ=60;MQSal=42487200,39600;MQalt=60;MQsquared=43189200;MaxAAS=11;MaxAASR=0.1618;MaxAltPP=11;NHet=1;NHomAlt=0;NHomRef=200;NUM_MERGED_SVS=1;PASS_AC=0;PASS_AN=400;PASS_ratio=0.9901;QD=2.4;QDalt=2.4;RefLen=1;SB=0.5356;SBAlt=0.1818;SBF=6325,2;SBF1=3430,2…	Microhomology	1	A		0/57	0/102	0/58	0/73	0/76	0/71	0/62	0/85	0/126	0/126
62	33	MSG	1	27662821	27663166	+	MAGI1	Intron 1	-	0 -> 2	MAGI1	Intron 1	-	Non-coding		2	1	27662917	27663355	-	MAGI1	Intron 1	-	0 -> 2	MAGI1	Intron 1	-	Non-coding		2	Candidate fusion: MAGI1 -> MAGI1	Candidate fusion: MAGI1 -> MAGI1	255	PASS	ABHet=0.5135;ABHetMulti=0.5135,0.4865;ABHom=1;ABHomMulti=1,-1;AC=1;AF=0.002475;AN=404;CR=0;CRal=0,0;CRalt=0;END=27662917;MMal=22711,44;MMalt=0.115789;MQ=60;MQSal=41990400,136800;MQalt=60;MQsquared=42472800;MaxAAS=38;MaxAASR=0.5135;MaxAltPP=38;NHet=1;NHomAlt=0;NHomRef=201;NUM_MERGED_SVS=1;PASS_AC=1;PASS_AN=402;PASS_ratio=0.995;QD=25;QDalt=25;RefLen=1;SB=0.481;SBAlt=0.4474;SBF=5612,17;SBF1=2784,6;S…	Microhomology	17	AGCAGCAGCAGCAGCAG	27663184(84)--CTGCTGCTGCTGCTGCTACTACTAC--27663365(65); 27663190(90)--CTACTACTGCTGCTGCTGCTGCTACTACTACTG--27663524(524); 27663501(18)--AGCAGCAGCAGCAGCAG--27663355(72); 27663288(316)--AGTAGTAATAGTAATAGTAGCAGCAGCA--27663590(618); 27663317(317)--TGCTGCTGCTACTATTACTATTACTACT--27663617(617)	0/79	0/104	0/58	0/66	0/73	0/62	0/43	0/99	0/115	0/115
63	34	MSG, SvABA	1	31441750	31441750	+	FRMD4B	Intron 2	-	Non-coding	FRMD4B	Intron 1	-	0 -> 0		1	1	31494594	31494595	-	FRMD4B	Intron 2	-	Non-coding						1	Candidate fusion: FRMD4B -> FRMD4B	Truncation(s), single gene	255	PASS	ABHet=0.337;ABHetMulti=0.337,0.663;ABHom=1;ABHomMulti=1,-1;AC=1;AF=0.002475;AN=404;CR=0;CRal=0,0;CRalt=0;END=31494594;MMal=21514,118;MMalt=0.380645;MQ=60;MQSal=33460852,111600;MQalt=60;MQsquared=34677652;MaxAAS=31;MaxAASR=0.337;MaxAltPP=31;NHet=1;NHomAlt=0;NHomRef=201;NUM_MERGED_SVS=1;PASS_AC=1;PASS_AN=390;PASS_ratio=0.9653;QD=25;QDalt=25;RefLen=1;SB=0.5367;SBAlt=0.6129;SBF=4986,19;SBF1=2571,12;S…	Microhomology	3	CAG		0/64	0/86	0/46	0/27	0/63	0/46	0/35	0/44	0/53	0/114
64	35	MSG	1	32154652	32154652	+										2	1	123019545	123019545	+	KIAA0556	Intron 3	+	Non-coding	KATNIP	Intron 3	+	Non-coding		2	Truncation(s), single gene	Truncation(s), single gene	211	PASS	ABHet=0.2727;ABHetMulti=0.2727,0.7273;ABHom=0.9995;ABHomMulti=0.9995,-1;AC=1;AF=0.002475;AN=404;CR=0;CRal=0,0;CRalt=0;END=123019545;INV3;MMal=22580,32;MMalt=0.118519;MQ=60;MQSal=43873200,97200;MQalt=60;MQsquared=44809200;MaxAAS=21;MaxAASR=0.2727;MaxAltPP=21;NHet=1;NHomAlt=0;NHomRef=201;NUM_MERGED_SVS=4;PASS_AC=1;PASS_AN=404;PASS_ratio=1;QD=21.1;QDalt=21.1;RefLen=1;SB=0.5107;SBAlt=0.3704;SBF=6228,…	Microhomology	2	CC		0/100	0/92	0/58	0/77	0/70	0/74	0/60	0/55	0/107	0/112
65	-	SvABA	1	33343701		+	FOXP1	Intron 4	-	0 -> 0	ENSSHAG00000026979	Intron 7	-	0 -> 0	YES	2	1	545140300		-	ATXN1	Intron 6	+	Non-coding	ATXN1	Intron 5	+	Non-coding		1	Truncation(s), gene/SV orientation	Truncation(s), gene/SV orientation	27	PASS	DISC_MAPQ=60;EVDNC=DSCRD;IMPRECISE;MAPQ=60;MATEID=581433411:1;MATENM=-1;NM=-1;NUMPARTS=0;SCTG=1:33343701(+)-1:545140300(-)__1_33319641_33344641D;SPAN=511796599;SVTYPE=BND					0	0	0	0	0	0	0	0	0	0
66	36	MSG	1	33367360		+	FOXP1	Intron 3	-	0 -> 0	ENSSHAG00000026979	Intron 6	-	0 -> 0	YES	2	1	33367421		-	FOXP1	Intron 3	-	0 -> 0	ENSSHAG00000026979	Intron 6	-	0 -> 0	YES	2	Candidate fusion: FOXP1 -> FOXP1	Candidate fusion: ENSSHAG00000026979 -> ENSSHAG00000026979	510	PASS	ABHet=0.3548;ABHetMulti=0.3548,0.6452;ABHom=1;ABHomMulti=1,-1;AC=2;AF=0.00495;AN=404;CR=0;CRal=0,0;CRalt=0;END=33367421;MMal=26221,63;MMalt=0.143182;MQ=60;MQSal=45306000,158400;MQalt=60;MQsquared=46544400;MaxAAS=23;MaxAASR=0.4118;MaxAltPP=23;NHet=2;NHomAlt=0;NHomRef=200;NUM_MERGED_SVS=2;PASS_AC=2;PASS_AN=402;PASS_ratio=0.995;QD=25;QDalt=25;RefLen=1;SB=0.5517;SBAlt=0.5682;SBF=6943,25;SBF1=3557,11;…					0/90	0/106	0/86	0/64	0/68	0/71	0/57	0/91	0/143	0/147
67	37	MSG, SvABA	1	34826453	34826459	-										2	1	591208679	591208684	+					RSPO2	Intron 2	-	Non-coding	YES	2		Truncation(s), single gene	255	PASS	ABHet=0.2;ABHetMulti=0.2,0.8;ABHom=1;ABHomMulti=1,-1;AC=1;AF=0.002475;AN=404;CR=0;CRal=0,0;CRalt=0;END=591208679;MMal=24272,31;MMalt=0.147619;MQ=60;MQSal=46720800,75600;MQalt=60;MQsquared=46814400;MaxAAS=21;MaxAASR=0.2;MaxAltPP=21;NHet=1;NHomAlt=0;NHomRef=201;NUM_MERGED_SVS=1;PASS_AC=1;PASS_AN=398;PASS_ratio=0.9851;QD=25;QDalt=25;RELATED_SV_ID=1109;RefLen=1;SB=0.5384;SBAlt=0.7143;SBF=6984,15;SBF1…	Microhomology	5	AGGAC		0/83	0/98	0/80	0/55	0/73	0/86	0/75	0/92	0/135	0/126
68	-	SvABA	1	34826921	34826806	+										2	5	5564303	5564278	+										2			80	PASS	DISC_MAPQ=60;EVDNC=DSCRD;IMPRECISE;MAPQ=60;MATEID=407844518:1;MATENM=-1;NM=-1;NUMPARTS=0;SCTG=1:34826921(+)-5:5564303(+)__1_34808857_34833857D;SPAN=-1;SVTYPE=BND	Microhomology	5	CATCT		0	0	0	0	0	0	0	0	0	0
69	-	SvABA	1	36027530	36027539	-	PDZRN3	Intron 2	-	0 -> 0	PDZRN3	Intron 2	-	Non-coding		2	1	128358096	128358100	-	CPLANE1	Intron 26	-	1 -> 0	CPLANE1	Intron 26	-	1 -> 0		2	Truncation(s), gene/SV orientation	Truncation(s), gene/SV orientation	99	PASS	DISC_MAPQ=60;EVDNC=DSCRD;IMPRECISE;MAPQ=60;MATEID=165054663:1;MATENM=-1;NM=-1;NUMPARTS=0;SCTG=1:36027530(-)-1:128358096(-)__1_36009357_36034357D;SPAN=92330566;SVTYPE=BND	Microhomology	8	CAACCCCG		0	0	0	0	0	0	0	0	0	0
70	-	SvABA	1	36027994	36027897	+	PDZRN3	Intron 2	-	0 -> 0	PDZRN3	Intron 2	-	Non-coding		2	1	128099949	128099878	+	NIPBL	Intron 1	+	Non-coding	NIPBL	Intron 1	+	Non-coding		1	Truncation(s), neighbouring exon frame incompatibility	Candidate fusion: NIPBL -> PDZRN3	99	PASS	DISC_MAPQ=57;EVDNC=DSCRD;IMPRECISE;MAPQ=57;MATEID=118828705:1;MATENM=-1;NM=-1;NUMPARTS=0;SCTG=1:36027994(+)-1:128099949(+)__1_36009357_36034357D;SPAN=92071955;SVTYPE=BND	Non-templated sequence insertion	2	CC		0	0	0	0	0	0	0	0	0	0
71	38	MSG, SvABA	1	39774338	39774338	+	LOC100915406	Intron 1	+	0 -> 2						1	1	39831885	39831886	-	LOC100915406	Intron 3	+	1 -> 2	CNTN6	Intron 3	+	1 -> 2		2	Candidate fusion: LOC100915406 -> LOC100915406	Truncation(s), single gene	255	PASS	ABHet=0.4719;ABHetMulti=0.4719,0.5281;ABHom=1;ABHomMulti=1,-1;AC=1;AF=0.002475;AN=404;CR=0;CRal=0,0;CRalt=0;END=39831885;MMal=24063,56;MMalt=0.133333;MQ=60;MQSal=45734400,150849;MQalt=60;MQsquared=46526049;MaxAAS=42;MaxAASR=0.4719;MaxAltPP=42;NHet=1;NHomAlt=0;NHomRef=201;NUM_MERGED_SVS=1;PASS_AC=1;PASS_AN=404;PASS_ratio=1;QD=25;QDalt=25;RefLen=1;SB=0.4931;SBAlt=0.6667;SBF=6257,28;SBF1=3326,16;SBF…	Microhomology	1	T		0/83	0/88	0/66	0/64	0/108	0/82	0/53	0/94	0/81	0/138
72	-	SvABA	1	41804856		+	CNTN4	Intron 4	+	0 -> 2	CNTN4	Intron 4	+	0 -> 2		4	3	161837471		-	COL4A1	Intron 9	-	0 -> 0	COL4A1	Intron 9	-	0 -> 0		4	Truncation(s), gene/SV orientation	Truncation(s), gene/SV orientation	29	PASS	DISC_MAPQ=60;EVDNC=DSCRD;IMPRECISE;MAPQ=60;MATEID=1029666782:1;MATENM=-1;NM=-1;NUMPARTS=0;SCTG=1:41804856(+)-3:161837471(-)__1_41791357_41816357D;SPAN=-1;SVTYPE=BND					0	0	0	0	0	0	0	0	0	0
73	39	MSG, SvABA	1	41822846	41822846	+	CNTN4	Intron 4	+	0 -> 2	CNTN4	Intron 4	+	0 -> 2		1 (471T1, 353T1, 341T, 51T1, 32T1, 86T, 236T3, 134T6, 134T1, 473T3, 199T1, 384T1), 2 (377T1, 805T1, 420T1, 1191T1)	1	41843861	41843862	-	CNTN4	Intron 5	+	2 -> 1	CNTN4	Intron 5	+	2 -> 1		2 (377T1, 805T1, 471T1, 353T1, 341T, 51T1, 32T1, 86T, 236T3, 134T6, 134T1, 473T3, 199T1, 384T1), 4 (420T1, 1191T1)	Truncation(s), neighbouring exon frame incompatibility	Truncation(s), neighbouring exon frame incompatibility	3426	PASS	ABHet=0.4259;ABHetMulti=0.4259,0.5741;ABHom=0.9997;ABHomMulti=0.9997,-1;AC=14;AF=0.03465;AN=404;CR=0;CRal=0,0;CRalt=0;END=41843861;MMal=22113,809;MMalt=0.167149;MQ=60;MQSal=46083600,1742400;MQalt=60;MQsquared=48139200;MaxAAS=66;MaxAASR=0.5333;MaxAltPP=66;NHet=14;NHomAlt=0;NHomRef=188;NUM_MERGED_SVS=14;PASS_AC=14;PASS_AN=404;PASS_ratio=1;QD=24.08;QDalt=24.08;RefLen=1;SB=0.4896;SBAlt=0.4938;SBF=626…	Blunt-end fusion	0	-		2/101	0/114	0/75	0/67	0/80	0/69	0/61	0/113	0/109	0/137
74	-	SvABA	1	45719892	45719894	-										2 (158T, 1011T1, 54T1, 155T), 4 (398T1, 378T1)	1	592180903	592180904	-										2 (158T, 1011T1, 54T1, 155T), 4 (398T1, 378T1)			99	PASS	DISC_MAPQ=57;EVDNC=DSCRD;IMPRECISE;MAPQ=57;MATEID=112167298:1;MATENM=-1;NM=-1;NUMPARTS=0;SCTG=1:45719892(-)-1:592180903(-)__1_45711357_45736357D;SPAN=546461011;SVTYPE=BND	Non-templated sequence insertion	1	G		0	0	0	0	0	0	0	0	0	0
75	40	MSG, SvABA	1	47217100	47217100	+	GRM7	Intron 7	+	2 -> 0	GRM7	Intron 7	+	2 -> 0		1	1	47315849	47315850	-	GRM7	Intron 7	+	2 -> 0	GRM7	Intron 7	+	2 -> 0		1	Candidate fusion: GRM7 -> GRM7	Candidate fusion: GRM7 -> GRM7	154	PASS	ABHet=0.2909;ABHetMulti=0.2909,0.7091;ABHom=1;ABHomMulti=1,-1;AC=1;AF=0.002475;AN=404;CR=0;CRal=0,0;CRalt=0;END=47315849;MMal=24275,38;MMalt=0.2375;MQ=60;MQSal=46551600,57600;MQalt=60;MQsquared=47271600;MaxAAS=16;MaxAASR=0.2909;MaxAltPP=16;NHet=1;NHomAlt=0;NHomRef=201;NUM_MERGED_SVS=1;PASS_AC=1;PASS_AN=404;PASS_ratio=1;QD=15.4;QDalt=15.4;RefLen=1;SB=0.5056;SBAlt=0.5625;SBF=6537,9;SBF1=3252,3;SBF2…	Microhomology	1	A		0/91	0/119	0/70	0/79	0/76	0/64	0/67	0/79	0/114	0/128
76	41	MSG	1	49389240	49389240	+										4	1	49394937	49394937	+										4			57	LowQD	ABHet=0.1897;ABHetMulti=0.1897,0.8103;ABHom=1;ABHomMulti=1,-1;AC=1;AF=0.002488;AN=402;CR=0;CRal=0,0;CRalt=0;END=49394937;INV3;MMal=27371,0;MMalt=0;MQ=60;MQSal=47224800,39600;MQalt=60;MQsquared=47523600;MaxAAS=11;MaxAASR=0.1897;MaxAltPP=11;NHet=1;NHomAlt=0;NHomRef=200;NUM_MERGED_SVS=2;PASS_AC=1;PASS_AN=402;PASS_ratio=0.995;QD=5.7;QDalt=5.7;RefLen=1;SB=0.5267;SBAlt=0.6364;SBF=6908,7;SBF1=3643,6;SBF…	Non-templated sequence insertion	1	A		0/95	0/107	0/56	0/72	0/100	0/55	0/47	0/110	0/108	0/121
77	42	MSG	1	51684787		+	ATG7	Intron 14	+	0 -> 0	ATG7	Intron 18	+	0 -> 0		2 (208T2, 379T1, 998T1, 367T1, 447T1, 1071T1, 158T, 1011T1, 54T1, 155T), 4 (421T1, 477T3, 18T, 49T1, 377T3, 398T1, 378T1, 528T2)	1	51684852		-	ATG7	Intron 14	+	0 -> 0	ATG7	Intron 18	+	0 -> 0		2 (208T2, 379T1, 998T1, 367T1, 447T1, 1071T1, 158T, 1011T1, 54T1, 155T), 4 (421T1, 477T3, 18T, 49T1, 377T3, 398T1, 378T1, 528T2)	Candidate fusion: ATG7 -> ATG7	Candidate fusion: ATG7 -> ATG7	4487	PASS	ABHet=0.4332;ABHetMulti=0.4332,0.5668;ABHom=0.9999;ABHomMulti=0.9999,-1;AC=18;AF=0.04455;AN=404;CR=0;CRal=0,0;CRalt=0;END=51684852;MMal=30735,1165;MMalt=0.206195;MQ=60;MQSal=39884400,2034000;MQalt=60;MQsquared=42516000;MaxAAS=53;MaxAASR=0.5439;MaxAltPP=53;NHet=18;NHomAlt=0;NHomRef=184;NUM_MERGED_SVS=18;PASS_AC=18;PASS_AN=402;PASS_ratio=0.995;QD=24.47;QDalt=24.47;RefLen=1;SB=0.4865;SBAlt=0.4549;SB…					0/75	0/91	0/43	0/59	0/74	0/70	0/50	0/81	0/122	0/116
78	43	MSG	1	54858064		+										2	1	54858075		-										2			247	PASS	ABHet=0.1916;ABHetMulti=0.1916,0.8084;ABHom=1;ABHomMulti=1,-1;AC=1;AF=0.002488;AN=402;CR=0;CRal=0,0;CRalt=0;MMal=30815,45;MMalt=0.140625;MQ=60;MQSal=57978256,115200;MQalt=60;MQsquared=58428256;MaxAAS=32;MaxAASR=0.1916;NHet=1;NHomAlt=0;NHomRef=200;PASS_AC=1;PASS_AN=402;PASS_ratio=0.995;QD=24.7;QDalt=24.7;RefLen=51;SB=0.5257;SBAlt=0.5;SBF=8467,16;SBF1=4494,16;SBF2=3973,0;SBR=7639,16;SBR1=3885,0;SBR…					0/108	0/144	0/91	0/74	0/83	0/98	0/92	0/111	0/173	0/162
79	44	MSG	1	55252259	55252263	+	SLC6A6	Intron 5	-	2 -> 1	SLC6A6	Intron 6	-	2 -> 1		2 (208T2, 1011T1, 141T), 4 (377T3)	1	55252270	55252316	-	SLC6A6	Intron 5	-	2 -> 1	SLC6A6	Intron 6	-	2 -> 1		2 (208T2, 1011T1, 141T), 4 (377T3)	Candidate fusion: SLC6A6 -> SLC6A6	Candidate fusion: SLC6A6 -> SLC6A6	255	PASS	ABHet=0.4125;ABHetMulti=0.4125,0.5875;ABHom=0.9997;ABHomMulti=0.9997,-1;AC=1;AF=0.002475;AN=404;CR=0;CRal=0,0;CRalt=0;MMal=39657,100;MMalt=0.27027;MQ=60;MQSal=57297600,133200;MQalt=60;MQsquared=57740400;MaxAAS=33;MaxAASR=0.4125;NHet=1;NHomAlt=0;NHomRef=201;PASS_AC=1;PASS_AN=402;PASS_ratio=0.995;QD=25;QDalt=25;RefLen=52;SB=0.4975;SBAlt=0.3243;SBF=7924,12;SBF1=4062,8;SBF2=3862,4;SBR=7992,25;SBR1=42…	Non-templated sequence insertion	10	AGCAGGAAGG		0/103	0/133	0/75	0/70	0/91	0/97	0/65	0/110	0/148	0/148
80	45	MSG	1	62286519	62286392	+										2	1	62286541	62286414	-										2			255	PASS	ABHet=0.3607;ABHetMulti=0.3607,0.6393;ABHom=1;ABHomMulti=1,-1;AC=1;AF=0.002475;AN=404;CR=0;CRal=0,0;CRalt=0;END=62286536;LEFT_SVINSSEQ=CATTAAAATAAGCAATTCCCAAATTTCTTAATTTAGCAGAGCTCCCAACCAACAGGACAAACAAATCACAC;MMal=29323,6;MMalt=0.0272727;MQ=60;MQSal=42256800,79200;MQalt=60;MQsquared=42580800;MaxAAS=22;MaxAASR=0.3607;MaxAltPP=22;NHet=1;NHomAlt=0;NHomRef=201;NUM_MERGED_SVS=1;PASS_AC=1;PASS_AN=404;PAS…	Microhomology	3	TAT		0/100	0/104	0/79	22/61	0/68	0/66	0/55	0/65	0/120	0/135
81	-	SvABA	1	62286536	62286538	-										2	6	230482518	230482453	+	TSPAN18	Intron 1	+	Non-coding	TSPAN18	Intron 1	+	Non-coding		2	Truncation(s), single gene	Truncation(s), single gene	99	PASS	DISC_MAPQ=60;EVDNC=DSCRD;IMPRECISE;MAPQ=60;MATEID=878104870:1;MATENM=-1;NM=-1;NUMPARTS=0;SCTG=1:62286536(-)-6:230482518(+)__1_62268073_62293073D;SPAN=-1;SVTYPE=BND	Microhomology	1	C		0	0	0	35	0	0	0	0	0	0
82	46	MSG, SvABA	1	62745226	62745226	+	PHF2	ncRNA	-							1 (54T1, 155T), 2 (141T)	1	62774255	62774256	-	PHF2	ncRNA	-							2	Skipped, ncRNA(s)		442	PASS	ABHet=0.3935;ABHetMulti=0.3935,0.6065;ABHom=0.9998;ABHomMulti=0.9998,-1;AC=2;AF=0.00495;AN=404;CR=0;CRal=0,0;CRalt=0;END=62774255;MMal=18646,131;MMalt=0.204687;MQ=60;MQSal=44913600,230400;MQalt=60;MQsquared=45414000;MaxAAS=39;MaxAASR=0.5652;MaxAltPP=39;NHet=2;NHomAlt=0;NHomRef=200;NUM_MERGED_SVS=2;PASS_AC=2;PASS_AN=404;PASS_ratio=1;QD=21.85;QDalt=21.85;RefLen=1;SB=0.4374;SBAlt=0.4531;SBF=5456,29;…	Non-templated sequence insertion	1	G		0/100	0/105	0/62	0/53	0/66	0/63	0/64	0/89	0/90	0/136
83	47	MSG	1	64158032		+										2	1	64158134		-										2			255	PASS	ABHet=0.4167;ABHetMulti=0.4167,0.5833;ABHom=1;ABHomMulti=1,-1;AC=1;AF=0.002475;AN=404;CR=0;CRal=0,0;CRalt=0;END=64158134;MMal=34662,32;MMalt=0.128;MQ=60;MQSal=29383200,90000;MQalt=60;MQsquared=29710800;MaxAAS=25;MaxAASR=0.4167;MaxAltPP=25;NHet=1;NHomAlt=0;NHomRef=201;NUM_MERGED_SVS=1;PASS_AC=1;PASS_AN=384;PASS_ratio=0.9505;QD=25;QDalt=25;RefLen=1;SB=0.4977;SBAlt=0.52;SBF=4062,13;SBF1=2245,6;SBF2=…					0/31	0/87	0/19	0/32	0/57	0/42	0/35	0/72	0/73	0/97
84	-	SvABA	1	64536696	64536709	+										1	1	64564589	64564564	-	LOC100913754	lncRNA	-							2	Truncation(s), single gene		39	PASS	DISC_MAPQ=39;EVDNC=DSCRD;IMPRECISE;MAPQ=39;MATEID=343895044:1;MATENM=-1;NM=-1;NUMPARTS=0;SCTG=1:64536696(+)-1:64564589(-)__1_64546573_64571573D;SPAN=27893;SVTYPE=BND	Microhomology	3	ACA		0	0	0	0	0	0	0	0	0	0
85	48	MSG, SvABA	1	64696273	64696273	+	EGFR	Intron 1	-	0 -> 2	EGFR	Intron 1	-	0 -> 2	YES	1	1	65233038	65233039	-					SEC61G	Exon 6	+	Non-coding		2	Truncation(s), single gene	Skipped, exon(s)	93	PASS	ABHet=0.1932;ABHetMulti=0.1932,0.8068;ABHom=1;ABHomMulti=1,-1;AC=1;AF=0.002475;AN=404;CR=0;CRal=0,0;CRalt=0;END=65233038;MMal=25689,0;MMalt=0;MQ=60;MQSal=46843200,61200;MQalt=60;MQsquared=48394800;MaxAAS=17;MaxAASR=0.1932;MaxAltPP=17;NHet=1;NHomAlt=0;NHomRef=201;NUM_MERGED_SVS=1;PASS_AC=1;PASS_AN=404;PASS_ratio=1;QD=9.3;QDalt=9.3;RefLen=1;SB=0.4564;SBAlt=0.2941;SBF=5942,5;SBF1=3029,5;SBF2=2913,0;…	Microhomology	4	AATT		0/87	0/114	0/84	0/62	0/98	0/68	0/58	0/99	0/114	0/129
86	49	MSG, SvABA	1	65073889	65073889	+										2	2	8690721	8690721	-										2			39	LowQD	ABHet=0.1754;ABHetMulti=0.1754,0.8246;ABHom=1;ABHomMulti=1,-1;AC=1;AF=0.002475;AN=404;CR=0;CRal=0,0;CRalt=0;END=65073889;MMal=17315,0;MMalt=0;MQ=60;MQSal=42706800,36000;MQalt=60;MQsquared=43002000;MaxAAS=10;MaxAASR=0.1754;NHet=1;NHomAlt=0;NHomRef=201;NUM_MERGED_SVS=4;PASS_AC=0;PASS_AN=402;PASS_ratio=0.995;QD=3.9;QDalt=3.9;RefLen=1;SB=0.4656;SBAlt=0.2;SBF=5526,2;SBF1=2912,2;SBF2=2614,0;SBR=6337,8;…	Non-templated sequence insertion	2	GG		0/73	0/120	0/62	0/52	0/79	0/65	0/57	0/77	0/92	0/101
87	50	MSG, SvABA	1	65687074	65687074	+										2	1	65689711	65689712	-										2			199	PASS	ABHet=0.3725;ABHetMulti=0.3725,0.6275;ABHom=1;ABHomMulti=1,-1;AC=1;AF=0.002475;AN=404;CR=0;CRal=0,0;CRalt=0;END=65689711;MMal=19088,109;MMalt=0.573684;MQ=60;MQSal=43401433,68400;MQalt=60;MQsquared=44801833;MaxAAS=19;MaxAASR=0.3725;MaxAltPP=19;NHet=1;NHomAlt=0;NHomRef=201;NUM_MERGED_SVS=1;PASS_AC=1;PASS_AN=404;PASS_ratio=1;QD=19.9;QDalt=19.9;RefLen=1;SB=0.4552;SBAlt=0.2105;SBF=5493,4;SBF1=2678,3;S…	Microhomology	4	TTCA		0/103	0/103	0/79	0/66	0/74	0/66	0/58	0/81	0/96	0/98
88	32	MSG	1	67858350	67858350	+										2	1	67858413	67858413	+										2			45	LowQD	ABHet=0.2333;ABHetMulti=0.2333,0.7667;ABHom=1;ABHomMulti=1,-1;AC=1;AF=0.002488;AN=402;CR=0;CRal=0,0;CRalt=0;END=67858413;INV3;MMal=16459,25;MMalt=0.357143;MQ=60;MQSal=27396000,25200;MQalt=60;MQsquared=27954000;MaxAAS=7;MaxAASR=0.2333;MaxAltPP=7;NHet=1;NHomAlt=0;NHomRef=200;NUM_MERGED_SVS=1;PASS_AC=1;PASS_AN=386;PASS_ratio=0.9554;QD=6.429;QDalt=6.429;RefLen=1;SB=0.4573;SBAlt=0.1429;SBF=3482,1;SBF1…	Microhomology	4	ATAT		0/49	0/60	0/51	0/53	0/41	0/37	0/38	0/40	0/54	0/53
89	51	MSG	1	68519493	68519493	+										2 (356T1, 366T1, 146T, 56T2, 143T, 174T2, 139T4, 139T5, 139T6, 139T1, 141T, 140T, 142T), 4 (528T2)	1	68519768	68519769	-										2 (356T1, 366T1, 146T, 56T2, 143T, 174T2, 139T4, 139T5, 139T6, 139T1, 141T, 140T, 142T), 4 (528T2)			321	LowQD	ABHet=0.2297;ABHetMulti=0.2297,0.7703;ABHom=0.9947;ABHomMulti=0.9947,-1;AC=7;AF=0.01733;AN=404;CR=0;CRal=0,0;CRalt=0;END=68519768;MMal=35082,1192;MMalt=0.882963;MQ=60;MQSal=38685600,486000;MQalt=60;MQsquared=39463200;MaxAAS=17;MaxAASR=0.2683;MaxAltPP=17;NHet=7;NHomAlt=0;NHomRef=195;NUM_MERGED_SVS=15;PASS_AC=3;PASS_AN=386;PASS_ratio=0.9554;QD=4.721;QDalt=4.721;RefLen=1;SB=0.4559;SBAlt=0.4667;SBF=4…	Non-templated sequence insertion	1	C		0/75	0/84	0/52	0/42	0/57	0/50	0/61	0/80	0/85	0/87
90	52	MSG, SvABA	1	69477362	69477362	+										1	1	69513990	69513991	-										1			120	PASS	ABHet=0.44;ABHetMulti=0.44,0.56;ABHom=1;ABHomMulti=1,-1;AC=1;AF=0.002475;AN=404;CR=0;CRal=0,0;CRalt=0;END=69513990;MMal=31670,82;MMalt=0.745455;MQ=60;MQSal=27007200,39600;MQalt=60;MQsquared=27180000;MaxAAS=11;MaxAASR=0.44;MaxAltPP=11;NHet=1;NHomAlt=0;NHomRef=201;NUM_MERGED_SVS=1;PASS_AC=1;PASS_AN=396;PASS_ratio=0.9802;QD=12;QDalt=12;RefLen=1;SB=0.5377;SBAlt=0.4545;SBF=4035,5;SBF1=2058,2;SBF2=1977…	Blunt-end fusion	0	-		0/25	0/38	0/22	0/14	0/22	0/33	0/35	0/22	0/21	0/54
91	53	MSG	1	70599077	70599077	+										4	1	70599368	70599369	-										4			81	LowQD	ABHet=0.1928;ABHetMulti=0.1928,0.8072;ABHom=1;ABHomMulti=1,-1;AC=1;AF=0.002475;AN=404;CR=0;CRal=0,0;CRalt=0;END=70599368;MMal=33480,12;MMalt=0.075;MQ=60;MQSal=38163600,57600;MQalt=60;MQsquared=38606400;MaxAAS=16;MaxAASR=0.1928;MaxAltPP=16;NHet=1;NHomAlt=0;NHomRef=201;NUM_MERGED_SVS=1;PASS_AC=1;PASS_AN=404;PASS_ratio=1;QD=8.1;QDalt=8.1;RefLen=1;SB=0.5233;SBAlt=0.5;SBF=5548,8;SBF1=2863,3;SBF2=2685,…	Non-templated sequence insertion	2	TA		0/82	0/104	0/40	0/67	0/87	0/55	0/47	0/44	0/79	0/118
92	53	MSG	1	70601760	70601760	+										4	1	70602417	70602418	-										4			126	PASS	ABHet=0.25;ABHetMulti=0.25,0.75;ABHom=1;ABHomMulti=1,-1;AC=1;AF=0.002475;AN=404;CR=0;CRal=0,0;CRalt=0;END=70602417;MMal=29611,38;MMalt=0.2375;MQ=60;MQSal=37850400,57600;MQalt=60;MQsquared=38707200;MaxAAS=16;MaxAASR=0.25;MaxAltPP=16;NHet=1;NHomAlt=0;NHomRef=201;NUM_MERGED_SVS=1;PASS_AC=1;PASS_AN=402;PASS_ratio=0.995;QD=12.6;QDalt=12.6;RefLen=1;SB=0.5076;SBAlt=0.375;SBF=5339,6;SBF1=2677,4;SBF2=2662…	Microhomology	2	GT		0/72	0/91	0/54	0/71	0/56	0/41	0/47	0/83	0/95	0/102
93	-	SvABA	1	71411980	71411982	-	GRB10	Intron 6	+	2 -> 1	GRB10	Intron 6	+	2 -> 1		2	1	71531848	71531731	+										3	Truncation(s), single gene	Truncation(s), single gene	99	PASS	DISC_MAPQ=60;EVDNC=DSCRD;IMPRECISE;MAPQ=60;MATEID=480770674:1;MATENM=-1;NM=-1;NUMPARTS=0;SCTG=1:71411980(-)-1:71531848(+)__1_71401289_71426289D;SPAN=119868;SVTYPE=BND	Non-templated sequence insertion	101	AAAGAAACACAACTTAATAAATTAATATATTAATAAATTAATTAAATTAATTAAATTAATTAAATTAATTAATTAAATATTAATAAATTAATATATTAATA		0	0	0	0	0	0	0	0	0	0
94	-	SvABA	1	75828271	75828272	-										3	1	76720050	76719992	+										3			59	PASS	DISC_MAPQ=60;EVDNC=DSCRD;IMPRECISE;MAPQ=60;MATEID=226862224:1;MATENM=-1;NM=-1;NUMPARTS=0;SCTG=1:75828271(-)-1:76720050(+)__1_76717789_76742789D;SPAN=891779;SVTYPE=BND	Non-templated sequence insertion	2	AC		0	0	0	0	0	0	0	0	0	0
95	54	MSG, SvABA	1	76720018	76720019	-										3	1	112893384	112893384	+	LOC116420750	lncRNA	+		PTPRD	Intron 6	+	Non-coding	YES	2	Truncation(s), single gene	Truncation(s), single gene	66	LowABHet;LowQD	ABHet=0.12;ABHetMulti=0.12,0.88;ABHom=1;ABHomMulti=1,-1;AC=1;AF=0.002475;AN=404;CR=0;CRal=0,0;CRalt=0;END=112893384;MMal=21041,38;MMalt=0.422222;MQ=60;MQSal=48358800,32400;MQalt=60;MQsquared=48416400;MaxAAS=9;MaxAASR=0.12;MaxAltPP=9;NHet=1;NHomAlt=0;NHomRef=201;NUM_MERGED_SVS=1;PASS_AC=1;PASS_AN=402;PASS_ratio=0.995;QD=6.6;QDalt=6.6;RELATED_SV_ID=957;RefLen=1;SB=0.4915;SBAlt=0.7778;SBF=6600,7;SBF…	Non-templated sequence insertion	7	ATTTAAT		0/93	0/112	0/72	0/81	0/93	0/76	0/64	0/122	0/104	0/133
96	-	SvABA	1	76721492	76721382	+										2	1	112895579	112895580	-	LOC116420750	lncRNA	+		PTPRD	Intron 6	+	Non-coding	YES	2	Truncation(s), single gene	Truncation(s), single gene	92	PASS	DISC_MAPQ=57;EVDNC=DSCRD;IMPRECISE;MAPQ=57;MATEID=552089781:1;MATENM=-1;NM=-1;NUMPARTS=0;SCTG=1:76721492(+)-1:112895579(-)__1_76717789_76742789D;SPAN=36174087;SVTYPE=BND	Non-templated sequence insertion	1	A		0	0	0	0	0	0	0	0	0	0
97	55	MSG	1	80608362	80608362	+	WDR82	Exon 1	+	Non-coding	ENSSHAG00000026928	Exon 2	+	Non-coding		2 (84T1, 473T3, 56T2, 140T), 4 (18T, 420T1)	1	80608676	80608677	-	WDR82	Intron 1	+	0 -> 1	ENSSHAG00000026928	Intron 2	+	0 -> 1		2 (84T1, 473T3, 56T2, 140T), 4 (18T, 420T1)	Skipped, exon(s)	Skipped, exon(s)	24	LowQD	ABHet=0.2;ABHetMulti=0.2,0.8;ABHom=0.9985;ABHomMulti=0.9985,-1;AC=1;AF=0.002513;AN=398;CR=0;CRal=0,0;CRalt=0;END=80608676;MMal=43965,153;MMalt=1.02;MQ=60;MQSal=16920000,54000;MQalt=60;MQsquared=18450000;MaxAAS=8;MaxAASR=0.2;MaxAltPP=8;NHet=1;NHomAlt=0;NHomRef=198;NUM_MERGED_SVS=1;PASS_AC=0;PASS_AN=286;PASS_ratio=0.7079;QD=2.667;QDalt=2.667;RefLen=1;SB=0.3124;SBAlt=0.4667;SBF=1466,7;SBF1=996,6;SBF…	Microhomology	4	CCCC		0/38	0/38	0/9	1/17	0/20	0/12	0/26	0/38	0/46	0/41
98	56	MSG	1	82748954		+										2	1	82749013		-										2			111	PASS	ABHet=0.2459;ABHetMulti=0.2459,0.7541;ABHom=0.9999;ABHomMulti=0.9999,-1;AC=1;AF=0.002475;AN=404;CR=0;CRal=0,0;CRalt=0;END=82749013;MMal=22464,51;MMalt=0.31875;MQ=60;MQSal=40107600,57600;MQalt=60;MQsquared=41853600;MaxAAS=15;MaxAASR=0.2459;MaxAltPP=15;NHet=1;NHomAlt=0;NHomRef=201;NUM_MERGED_SVS=1;PASS_AC=1;PASS_AN=404;PASS_ratio=1;QD=11.1;QDalt=11.1;RefLen=1;SB=0.5218;SBAlt=0.375;SBF=5816,6;SBF1=3…					0/69	0/86	0/41	0/45	0/86	0/71	0/48	0/71	0/107	0/111
99	-	SvABA	1	84699783	84699787	-					BSN	Intron 1	-	Non-coding		2	1	160419112	160419113	-										3		Truncation(s), single gene	99	PASS	DISC_MAPQ=60;EVDNC=DSCRD;IMPRECISE;MAPQ=60;MATEID=997185954:1;MATENM=-1;NM=-1;NUMPARTS=0;SCTG=1:84699783(-)-1:160419112(-)__1_84699505_84724505D;SPAN=75719329;SVTYPE=BND	Microhomology	3	ACA		0	0	0	0	0	0	0	0	0	0
100	57	MSG, SvABA	1	84700883	84700885	-					BSN	Intron 1	-	Non-coding		3	1	85861746	85861747	+	SLC25A20	Intron 1	+	0 -> 0	SLC25A20	Intron 1	+	0 -> 0		3	Truncation(s), single gene	Truncation(s), gene/SV orientation	314	LowABHet	ABHet=0.1531;ABHetMulti=0.1531,0.8469;ABHom=1;ABHomMulti=1,-1;AC=2;AF=0.00495;AN=404;CR=0;CRal=0,0;CRalt=0;END=85861746;MMal=25853,25;MMalt=0.0833333;MQ=60;MQSal=46098000,108000;MQalt=60;MQsquared=46220400;MaxAAS=18;MaxAASR=0.1765;MaxAltPP=18;NHet=2;NHomAlt=0;NHomRef=200;NUM_MERGED_SVS=2;PASS_AC=2;PASS_AN=396;PASS_ratio=0.9802;QD=15.7;QDalt=15.7;RELATED_SV_ID=905;RefLen=1;SB=0.5184;SBAlt=0.7;SBF=…	Microhomology	1	G		0/98	0/103	0/96	0/75	0/81	0/51	0/46	0/67	0/114	0/131
101	-	SvABA	1	84700986	84700891	+					BSN	Intron 1	-	Non-coding		3	2	202524421	202524348	+										3		Truncation(s), single gene	35	PASS	DISC_MAPQ=54;EVDNC=DSCRD;IMPRECISE;MAPQ=54;MATEID=239404857:1;MATENM=-1;NM=-1;NUMPARTS=0;SCTG=1:84700986(+)-2:202524421(+)__1_84699505_84724505D;SPAN=-1;SVTYPE=BND	Non-templated sequence insertion	291	TAAATTCAGAAATTTCAGAAAGGCCTGGAGAGACTTACACGAACTAATGCTGAGTGAAATGAGCAGGACCAGGAGATCATTATATACTTCAACAACAATATTATATGATGACCAGTTCTGATGGACCTGGCCATCCTCAGCAACGAGATCAACCAAATCATTTCCAATGGAGCAGTAATGAACTGAACCAGCTACTCCCAGAGAAAGAACTCTAGGAGATGACTAAAAACCATTACATTGAATTCCCAATCCCTATATTTATGCCCACCTGCATTTTTGATTTCCTTCACA		0	0	0	0	0	0	0	0	0	0
102	58	MSG	1	85703529	85703529	+	WDR6	Intron 1	-	0 -> 2	ENSSHAG00000014674	Intron 9	-	0 -> 2		4	1	115506943	115506943	+										4	Truncation(s), single gene	Truncation(s), single gene	135	PASS	ABHet=0.2586;ABHetMulti=0.2586,0.7414;ABHom=1;ABHomMulti=1,-1;AC=1;AF=0.002475;AN=404;CR=0;CRal=0,0;CRalt=0;END=115506943;INV3;MMal=22767,12;MMalt=0.08;MQ=60;MQSal=45349200,54000;MQalt=60;MQsquared=45666000;MaxAAS=15;MaxAASR=0.2586;MaxAltPP=15;NHet=1;NHomAlt=0;NHomRef=201;NUM_MERGED_SVS=2;PASS_AC=1;PASS_AN=404;PASS_ratio=1;QD=13.5;QDalt=13.5;RefLen=1;SB=0.5067;SBAlt=0.1333;SBF=6389,2;SBF1=3298,2;…	Non-templated sequence insertion	27	CATCATATCTAATTTTTCTAGTATTTT		0/84	0/117	0/67	0/69	0/73	0/68	0/56	0/86	0/111	0/127
103	59	MSG	1	85859138	85859138	+	SLC25A20	Intron 1	+	0 -> 0	SLC25A20	Intron 1	+	0 -> 0		2	1	85859551	85859552	-	SLC25A20	Intron 1	+	0 -> 0	SLC25A20	Intron 1	+	0 -> 0		2	Candidate fusion: SLC25A20 -> SLC25A20	Candidate fusion: SLC25A20 -> SLC25A20	255	PASS	ABHet=0.5065;ABHetMulti=0.5065,0.4935;ABHom=1;ABHomMulti=1,-1;AC=1;AF=0.002475;AN=404;CR=0;CRal=0,0;CRalt=0;END=85859551;MMal=22696,38;MMalt=0.0974359;MQ=60;MQSal=44575200,140400;MQalt=60;MQsquared=45954000;MaxAAS=39;MaxAASR=0.5065;MaxAltPP=39;NHet=1;NHomAlt=0;NHomRef=201;NUM_MERGED_SVS=1;PASS_AC=1;PASS_AN=404;PASS_ratio=1;QD=25;QDalt=25;RefLen=1;SB=0.5029;SBAlt=0.5641;SBF=6224,22;SBF1=3308,6;SBF…	Microhomology	3	TTT		0/90	0/96	0/71	0/66	0/82	0/76	0/65	0/76	0/106	0/133
104	-	SvABA	1	88912689		-										2	1	243699715		-	LOC116419394	lncRNA	-							2	Truncation(s), single gene		25	PASS	DISC_MAPQ=60;EVDNC=DSCRD;IMPRECISE;MAPQ=60;MATEID=838210485:1;MATENM=-1;NM=-1;NUMPARTS=0;SCTG=1:88912689(-)-1:243699715(-)__1_88889005_88914005D;SPAN=154787026;SVTYPE=BND					0	1	0	0	0	0	0	0	0	0
105	60	MSG	1	90094394	90094394	+	NBEAL2	Intron 1	+	0 -> 0						2	1	90094906	90094907	-	NBEAL2	Intron 1	+	0 -> 0						2	Candidate fusion: NBEAL2 -> NBEAL2		202	PASS	ABHet=0.3065;ABHetMulti=0.3065,0.6935;ABHom=1;ABHomMulti=1,-1;AC=1;AF=0.002475;AN=404;CR=0;CRal=0,0;CRalt=0;END=90094906;MMal=23373,25;MMalt=0.131579;MQ=60;MQSal=45417600,68400;MQalt=60;MQsquared=45806400;MaxAAS=19;MaxAASR=0.3065;MaxAltPP=19;NHet=1;NHomAlt=0;NHomRef=201;NUM_MERGED_SVS=1;PASS_AC=1;PASS_AN=402;PASS_ratio=0.995;QD=20.2;QDalt=20.2;RefLen=1;SB=0.51;SBAlt=0.5263;SBF=6434,10;SBF1=3305,6…	Non-templated sequence insertion	1	A		0/99	0/111	0/76	0/72	0/90	0/80	0/54	0/83	0/89	0/140
106	61	MSG, SvABA	1	91385530	91385530	+					ENSSHAG00000032330	Intron 1	-	Non-coding		2	1	91420423	91420424	-	DHX30	Intron 11	+	0 -> 0	DHX30	Intron 9	+	0 -> 0		1	Truncation(s), single gene	Truncation(s), gene/SV orientation	105	PASS	ABHet=0.2267;ABHetMulti=0.2267,0.7733;ABHom=1;ABHomMulti=1,-1;AC=1;AF=0.002475;AN=404;CR=0;CRal=0,0;CRalt=0;END=91420423;MMal=25173,57;MMalt=0.335294;MQ=60;MQSal=38278800,61200;MQalt=60;MQsquared=39272400;MaxAAS=17;MaxAASR=0.2267;MaxAltPP=17;NHet=1;NHomAlt=0;NHomRef=201;NUM_MERGED_SVS=1;PASS_AC=1;PASS_AN=402;PASS_ratio=0.995;QD=10.5;QDalt=10.5;RefLen=1;SB=0.4974;SBAlt=0.4706;SBF=5289,8;SBF1=2862,…	Microhomology	3	AAG		0/75	0/137	0/53	0/51	0/61	0/52	0/48	0/72	0/93	0/109
107	62	MSG, SvABA	1	94094661	94094661	+	LOC116422569	lncRNA	+							2	1	94102010	94102011	-	LOC116422569	lncRNA	+							2	Skipped, lncRNA(s)		255	PASS	ABHet=0.3596;ABHetMulti=0.3596,0.6404;ABHom=1;ABHomMulti=1,-1;AC=1;AF=0.002475;AN=404;CR=0;CRal=0,0;CRalt=0;END=94102010;MMal=38474,98;MMalt=0.30625;MQ=60;MQSal=46015200,115200;MQalt=60;MQsquared=46674000;MaxAAS=32;MaxAASR=0.3596;MaxAltPP=32;NHet=1;NHomAlt=0;NHomRef=201;NUM_MERGED_SVS=1;PASS_AC=1;PASS_AN=404;PASS_ratio=1;QD=25;QDalt=25;RefLen=1;SB=0.4988;SBAlt=0.625;SBF=6372,20;SBF1=3287,12;SBF2=…	Microhomology	1	C		0/87	0/122	0/70	0/80	0/68	0/70	0/73	0/96	0/99	0/139
108	63	MSG	1	97549761	97549761	+										4	1	97550961	97550962	-										4			255	PASS	ABHet=0.3214;ABHetMulti=0.3214,0.6786;ABHom=1;ABHomMulti=1,-1;AC=1;AF=0.002475;AN=404;CR=0;CRal=0,0;CRalt=0;END=97550961;MMal=23847,25;MMalt=0.0925926;MQ=60;MQSal=43628400,97200;MQalt=60;MQsquared=44586000;MaxAAS=27;MaxAASR=0.3214;MaxAltPP=27;NHet=1;NHomAlt=0;NHomRef=201;NUM_MERGED_SVS=1;PASS_AC=1;PASS_AN=404;PASS_ratio=1;QD=25;QDalt=25;RefLen=1;SB=0.4714;SBAlt=0.3333;SBF=5717,9;SBF1=2918,6;SBF2=…	Microhomology	2	CT		0/88	0/111	0/70	0/73	0/67	0/69	0/54	0/83	0/103	0/104
109	64	MSG, SvABA	1	98285844	98285844	+										1 (146T, 56T2, 143T, 174T2, 139T4, 139T5, 139T6, 139T1, 141T, 140T, 142T), 2 (236T3, 528T2), 4 (398T1)	1	98307496	98307497	-										2 (236T3, 146T, 56T2, 143T, 174T2, 139T4, 139T5, 139T6, 139T1, 141T, 140T, 142T), 4 (398T1, 528T2)			2711	PASS	ABHet=0.3719;ABHetMulti=0.3719,0.6281;ABHom=0.9996;ABHomMulti=0.9996,-1;AC=13;AF=0.03218;AN=404;CR=0;CRal=0,0;CRalt=0;END=98307496;MMal=17022,699;MMalt=0.210542;MQ=60;MQSal=40572000,1195200;MQalt=60;MQsquared=42415200;MaxAAS=52;MaxAASR=0.5763;MaxAltPP=52;NHet=13;NHomAlt=0;NHomRef=189;NUM_MERGED_SVS=13;PASS_AC=12;PASS_AN=402;PASS_ratio=0.995;QD=20.55;QDalt=20.55;RefLen=1;SB=0.5272;SBAlt=0.491;SBF=…	Microhomology	1	A		0/101	0/103	0/70	0/92	0/46	0/64	0/54	0/74	0/90	0/100
110	65	MSG	1	100079823	100079823	+	ZNF462	Intron 7	-	2 -> 2	ZNF462	Intron 6	-	2 -> 2		4	1	100081355	100081356	-	ZNF462	Intron 7	-	2 -> 2	ZNF462	Intron 6	-	2 -> 2		4	Candidate fusion: ZNF462 -> ZNF462	Candidate fusion: ZNF462 -> ZNF462	21	LowABHet;LowQD	ABHet=0.1589;ABHetMulti=0.1589,0.8411;ABHom=1;ABHomMulti=1,-1;AC=1;AF=0.002475;AN=404;CR=0;CRal=0,0;CRalt=0;END=100081355;MMal=26355,30;MMalt=0.176471;MQ=60;MQSal=48103200,61200;MQalt=60;MQsquared=48978000;MaxAAS=17;MaxAASR=0.1589;MaxAltPP=17;NHet=1;NHomAlt=0;NHomRef=201;NUM_MERGED_SVS=1;PASS_AC=0;PASS_AN=402;PASS_ratio=0.995;QD=2.1;QDalt=2.1;RefLen=1;SB=0.4947;SBAlt=0.7647;SBF=6605,13;SBF1=3364,…	Microhomology	2	GT		0/101	0/110	0/76	0/52	0/75	0/73	0/63	0/84	0/101	0/147
111	-	SvABA	1	100812659	100812326	-										2	1	167367964	167367905	+										2			25	PASS	DISC_MAPQ=60;EVDNC=DSCRD;IMPRECISE;MAPQ=60;MATEID=845128565:1;MATENM=-1;NM=-1;NUMPARTS=0;SCTG=1:100812659(-)-1:167367964(+)__1_100790721_100815721D;SPAN=66555305;SVTYPE=BND	Blunt-end fusion	0	-		0	0	0	0	0	0	0	0	0	0
112	66	MSG, SvABA	1	103514194	103514194	+	CNTLN	Intron 23	-	0 -> 0						2	1	103575150	103575151	-	CNTLN	Intron 21	-	0 -> 0	ENSSHAG00000013537	Intron 21	-	0 -> 0		2	Candidate fusion: CNTLN -> CNTLN	Truncation(s), single gene	255	PASS	ABHet=0.4628;ABHetMulti=0.4628,0.5372;ABHom=1;ABHomMulti=1,-1;AC=1;AF=0.002475;AN=404;CR=0;CRal=0,0;CRalt=0;END=103575150;MMal=20043,70;MMalt=0.125;MQ=60;MQSal=42358244,189479;MQalt=58;MQsquared=43206523;MaxAAS=56;MaxAASR=0.4628;MaxAltPP=56;NHet=1;NHomAlt=0;NHomRef=201;NUM_MERGED_SVS=1;PASS_AC=1;PASS_AN=404;PASS_ratio=1;QD=25;QDalt=25;RefLen=1;SB=0.4787;SBAlt=0.5536;SBF=5630,31;SBF1=2933,16;SBF2=…	Microhomology	1	T		0/68	0/80	0/71	0/75	0/60	0/65	0/52	0/44	0/118	0/76
113	67	MSG	1	104324606	104324606	+	BNC2	Intron 1	+	0 -> 0	BNC2	Intron 2	+	0 -> 0		3	5	165560482	165560482	-										4	Truncation(s), single gene	Truncation(s), single gene	48	LowQD	ABHet=0.2188;ABHetMulti=0.2188,0.7812;ABHom=1;ABHomMulti=1,-1;AC=1;AF=0.002475;AN=404;CR=0;CRal=0,0;CRalt=0;END=104324606;MMal=28632,6;MMalt=0.0857143;MQ=60;MQSal=13529921,25200;MQalt=60;MQsquared=13774721;MaxAAS=7;MaxAASR=0.2188;NHet=1;NHomAlt=0;NHomRef=201;NUM_MERGED_SVS=1;PASS_AC=1;PASS_AN=272;PASS_ratio=0.6733;QD=6.857;QDalt=6.857;RefLen=1;SB=0.6814;SBAlt=0;SBF=2567,0;SBF1=1443,0;SBF2=1124,0;…	Blunt-end fusion	0	-		0/34	0/21	0/23	0/20	7/32	0/16	0/18	0/20	0/26	0/44
114	-	SvABA	1	105116704		+										2	4	312969169		+										3			28	PASS	DISC_MAPQ=60;EVDNC=DSCRD;IMPRECISE;MAPQ=60;MATEID=164065632:1;MATENM=-1;NM=-1;NUMPARTS=0;SCTG=1:105116704(+)-4:312969169(+)__1_105102721_105127721D;SPAN=-1;SVTYPE=BND					0	0	0	0	0	0	0	12	0	0
115	68	MSG	1	106896458	106896458	+	NFIB	Intron 6	+	1 -> 2	NFIB	Intron 6	+	1 -> 2	YES	2	1	106896645	106896646	-	NFIB	Intron 6	+	1 -> 2	NFIB	Intron 6	+	1 -> 2	YES	2	Candidate fusion: NFIB -> NFIB	Candidate fusion: NFIB -> NFIB	255	PASS	ABHet=0.4947;ABHetMulti=0.4947,0.5053;ABHom=1;ABHomMulti=1,-1;AC=1;AF=0.002475;AN=404;CR=0;CRal=0,0;CRalt=0;END=106896645;MMal=19609,62;MMalt=0.131915;MQ=60;MQSal=46605600,169200;MQalt=60;MQsquared=47613600;MaxAAS=47;MaxAASR=0.4947;MaxAltPP=47;NHet=1;NHomAlt=0;NHomRef=201;NUM_MERGED_SVS=1;PASS_AC=1;PASS_AN=404;PASS_ratio=1;QD=25;QDalt=25;RefLen=1;SB=0.5063;SBAlt=0.5532;SBF=6552,26;SBF1=3352,16;SB…	Microhomology	2	AT		0/98	0/136	0/74	0/77	0/86	0/75	0/55	0/115	0/102	0/181
116	69	MSG	1	108967341	108967341	+										1	1	149624809	149624809	+										2			9	LowABHet;LowQD;LowQUAL	ABHet=0.1633;ABHetMulti=0.1633,0.8367;ABHom=1;ABHomMulti=1,-1;AC=1;AF=0.002475;AN=404;CR=0;CRal=0,0;CRalt=0;END=149624809;INV3;MMal=19761,32;MMalt=0.4;MQ=60;MQSal=40579200,28800;MQalt=60;MQsquared=40964400;MaxAAS=8;MaxAASR=0.1633;MaxAltPP=8;NHet=1;NHomAlt=0;NHomRef=201;NUM_MERGED_SVS=1;PASS_AC=0;PASS_AN=402;PASS_ratio=0.995;QD=1;QDalt=1;RefLen=1;SB=0.4832;SBAlt=0.25;SBF=5449,2;SBF1=2885,2;SBF2=25…	Non-templated sequence insertion	1	C		0/87	0/74	0/75	0/54	0/73	0/58	0/66	0/64	0/82	0/137
117	-	SvABA	1	108991716	108991717	-										1	1	110349641	110349642	-										2			72	PASS	DISC_MAPQ=60;EVDNC=DSCRD;IMPRECISE;MAPQ=60;MATEID=79096159:1;MATENM=-1;NM=-1;NUMPARTS=0;SCTG=1:108991716(-)-1:110349641(-)__1_110345721_110370721D;SPAN=1357925;SVTYPE=BND	Non-templated sequence insertion	1	C		0	0	0	0	0	0	0	0	0	0
118	70	MSG, SvABA	1	110223534	110223534	-										2	X	20458780	20458780	+										2			3	LowABHet;LowQD;LowQUAL	ABHet=0.1558;ABHetMulti=0.1558,0.8442;ABHom=1;ABHomMulti=1,-1;AC=1;AF=0.002475;AN=404;CR=0;CRal=0,0;CRalt=0;END=20458780;MMal=16725,38;MMalt=0.316667;MQ=60;MQSal=31770000,43200;MQalt=60;MQsquared=31957200;MaxAAS=12;MaxAASR=0.1558;NHet=1;NHomAlt=0;NHomRef=201;NUM_MERGED_SVS=2;PASS_AC=0;PASS_AN=378;PASS_ratio=0.9356;QD=0.3;QDalt=0.3;RefLen=1;SB=0.5031;SBAlt=0.4167;SBF=4441,5;SBF1=2322,5;SBF2=2119,0…	Non-templated sequence insertion	2	GA		0/61	0/84	0/74	0/53	0/69	0/41	0/50	0/65	0/105	0/103
119	-	SvABA	1	110297832	110297777	+										2	1	149700542	149700543	-										2			99	PASS	DISC_MAPQ=58;EVDNC=DSCRD;IMPRECISE;MAPQ=58;MATEID=600397288:1;MATENM=-1;NM=-1;NUMPARTS=0;SCTG=1:110297832(+)-1:149700542(-)__1_110296721_110321721D;SPAN=39402710;SVTYPE=BND	Non-templated sequence insertion	4	GAAA		0	0	0	0	0	0	0	0	0	0
120	71	MSG, SvABA	1	110518488	110518488	+										1	1	110759544	110759545	-										1			255	PASS	ABHet=0.3373;ABHetMulti=0.3373,0.6627;ABHom=1;ABHomMulti=1,-1;AC=1;AF=0.002475;AN=404;CR=0;CRal=0,0;CRalt=0;END=110759544;MMal=22170,106;MMalt=0.378571;MQ=60;MQSal=48355200,100800;MQalt=60;MQsquared=48715200;MaxAAS=28;MaxAASR=0.3373;MaxAltPP=28;NHet=1;NHomAlt=0;NHomRef=201;NUM_MERGED_SVS=1;PASS_AC=1;PASS_AN=404;PASS_ratio=1;QD=25;QDalt=25;RefLen=1;SB=0.5121;SBAlt=0.6071;SBF=6876,17;SBF1=3515,5;SB…	Non-templated sequence insertion	1	C		0/86	0/134	0/90	0/66	0/87	0/70	0/56	0/101	0/96	0/129
121	72	MSG	1	111296847	111296847	-										2	1	375738876	375738877	+										2			27	LowABHet	ABHet=0.125;ABHetMulti=0.125,0.875;ABHom=0.9981;ABHomMulti=0.9983,0.5;AC=3;AF=0.007692;AN=390;CR=0;CRal=0,0;CRalt=0;END=375738876;MMal=28628,219;MMalt=1.56429;MQ=60;MQSal=24829531,50400;MQalt=60;MQsquared=25225531;MaxAAS=6;MaxAASR=0.5;MaxAltPP=6;NHet=1;NHomAlt=1;NHomRef=193;NUM_MERGED_SVS=1;PASS_AC=0;PASS_AN=264;PASS_ratio=0.6535;QD=9;QDalt=9;RELATED_SV_ID=362;RefLen=1;SB=0.4674;SBAlt=0.6429;SBF=…	Microhomology	27	TGTGTGTGTGTGTGTGTGTGTGTGTGT	111296847(72)--TGTGTGTGTGTGTGTGTGTGTGTGT--375738879(904)	0/42	0/71	0/38	0/52	0/51	0/50	0/32	0/56	0/78	0/85
122	73	MSG	1	111673829	111673829	+	LOC116420750	lncRNA	+		PTPRD	Intron 1	+	Non-coding	YES	2 (1011T1), 4 (1191T1)	1	111675357	111675358	-	LOC116420750	lncRNA	+		PTPRD	Intron 1	+	Non-coding	YES	2 (1011T1), 4 (1191T1)	Skipped, lncRNA(s)	Candidate fusion: PTPRD -> PTPRD	199	PASS	ABHet=0.322;ABHetMulti=0.322,0.678;ABHom=0.9999;ABHomMulti=0.9999,-1;AC=1;AF=0.002475;AN=404;CR=0;CRal=0,0;CRalt=0;END=111675357;MMal=26401,63;MMalt=0.315;MQ=60;MQSal=48340800,72000;MQalt=60;MQsquared=48859200;MaxAAS=19;MaxAASR=0.322;MaxAltPP=19;NHet=1;NHomAlt=0;NHomRef=201;NUM_MERGED_SVS=1;PASS_AC=1;PASS_AN=404;PASS_ratio=1;QD=19.9;QDalt=19.9;RefLen=1;SB=0.5181;SBAlt=0.55;SBF=6957,11;SBF1=3564,2…	Non-templated sequence insertion	1	T		0/102	0/107	0/70	0/103	0/102	0/92	0/69	0/120	0/92	0/128
123	74	MSG, SvABA	1	111879142	111879142	+	LOC116420750	lncRNA	+		PTPRD	Intron 1	+	Non-coding	YES	1	1	111895019	111895020	-	LOC116420750	lncRNA	+		PTPRD	Intron 1	+	Non-coding	YES	1	Skipped, lncRNA(s)	Candidate fusion: PTPRD -> PTPRD	247	PASS	ABHet=0.3607;ABHetMulti=0.3607,0.6393;ABHom=1;ABHomMulti=1,-1;AC=1;AF=0.002475;AN=404;CR=0;CRal=0,0;CRalt=0;END=111895019;MMal=21837,69;MMalt=0.313636;MQ=60;MQSal=43295586,79200;MQalt=60;MQsquared=43572786;MaxAAS=22;MaxAASR=0.3607;MaxAltPP=22;NHet=1;NHomAlt=0;NHomRef=201;NUM_MERGED_SVS=1;PASS_AC=1;PASS_AN=404;PASS_ratio=1;QD=24.7;QDalt=24.7;RefLen=1;SB=0.5632;SBAlt=0.6364;SBF=6772,14;SBF1=3471,7;…	Non-templated sequence insertion	2	CC		0/89	0/100	0/63	0/60	0/81	0/71	0/41	0/58	0/80	0/112
124	75	MSG	1	112776762		+	LOC116420750	lncRNA	+		PTPRD	Intron 6	+	Non-coding	YES	2 (368T1, 134T1), 3 (78T)	1	112776818		-	LOC116420750	lncRNA	+		PTPRD	Intron 6	+	Non-coding	YES	2 (368T1, 134T1), 3 (78T)	Skipped, lncRNA(s)	Candidate fusion: PTPRD -> PTPRD	255	PASS	ABHet=0.3913;ABHetMulti=0.3913,0.6087;ABHom=0.9987;ABHomMulti=0.9987,-1;AC=1;AF=0.002475;AN=404;CR=0;CRal=0,0;CRalt=0;END=112776818;MMal=23342,103;MMalt=0.312121;MQ=60;MQSal=16766365,115302;MQalt=59;MQsquared=22565603;MaxAAS=27;MaxAASR=0.3913;MaxAltPP=27;NHet=1;NHomAlt=0;NHomRef=201;NUM_MERGED_SVS=1;PASS_AC=1;PASS_AN=284;PASS_ratio=0.703;QD=25;QDalt=25;RefLen=1;SB=0.8093;SBAlt=0.8788;SBF=3802,29;…					0/37	0/55	0/28	0/33	0/38	0/32	0/17	0/38	27/69	1/47
125	-	SvABA	1	114653028		+										2	2	530107584		+										2			74	PASS	DISC_MAPQ=60;EVDNC=DSCRD;IMPRECISE;MAPQ=60;MATEID=385814665:1;MATENM=-1;NM=-1;NUMPARTS=0;SCTG=1:114653028(+)-2:530107584(+)__1_114633221_114658221D;SPAN=-1;SVTYPE=BND					0	28	0	0	0	0	0	0	0	0
126	76	MSG	1	118209102	118209100	+										2	4	269385947	269385949	+	POLR1C	Intron 6	-	2 -> 2	POLR1C	Intron 7	-	2 -> 2		2	Truncation(s), single gene	Truncation(s), single gene	33	LowABHet;LowQD	ABHet=0.1688;ABHetMulti=0.1688,0.8312;ABHom=1;ABHomMulti=1,-1;AC=1;AF=0.002475;AN=404;CR=0;CRal=0,0;CRalt=0;END=269385947;MMal=24013,19;MMalt=0.146154;MQ=60;MQSal=44694000,46800;MQalt=60;MQsquared=45601200;MaxAAS=13;MaxAASR=0.1688;NHet=1;NHomAlt=0;NHomRef=201;NUM_MERGED_SVS=5;PASS_AC=0;PASS_AN=402;PASS_ratio=0.995;QD=3.3;QDalt=3.3;RefLen=1;SB=0.5156;SBAlt=0.5385;SBF=6401,7;SBF1=3378,7;SBF2=3023,0…	Microhomology	2	CT		0/77	0/114	0/71	0/68	0/74	0/60	0/64	0/65	0/140	0/96
127	77	MSG	1	120826243		+										2	1	120826308		-										2			255	PASS	ABHet=0.5556;ABHetMulti=0.5556,0.4444;ABHom=1;ABHomMulti=1,-1;AC=1;AF=0.002475;AN=404;CR=0;CRal=0,0;CRalt=0;END=120826308;MMal=17478,26;MMalt=0.0866667;MQ=60;MQSal=32619600,108000;MQalt=60;MQsquared=50180400;MaxAAS=30;MaxAASR=0.5556;MaxAltPP=30;NHet=1;NHomAlt=0;NHomRef=201;NUM_MERGED_SVS=1;PASS_AC=1;PASS_AN=402;PASS_ratio=0.995;QD=25;QDalt=25;RefLen=1;SB=0.536;SBAlt=0.5667;SBF=4856,17;SBF1=2546,1…					0/65	0/91	0/48	0/42	0/57	0/45	0/37	0/49	0/74	0/85
128	-	SvABA	1	122635285	122635288	-										3	1	122660545	122660471	+										2			99	PASS	DISC_MAPQ=60;EVDNC=DSCRD;IMPRECISE;MAPQ=60;MATEID=149852222:1;MATENM=-1;NM=-1;NUMPARTS=0;SCTG=1:122635285(-)-1:122660545(+)__1_122639437_122664437D;SPAN=25260;SVTYPE=BND	Microhomology	2	AG		0	0	0	0	0	0	0	0	0	0
129	78	MSG	1	126234787	126234787	+										2	1	126234852	126234852	+										2			24	LowABHet;LowQD	ABHet=0.1613;ABHetMulti=0.1613,0.8387;ABHom=1;ABHomMulti=1,-1;AC=1;AF=0.002475;AN=404;CR=0;CRal=0,0;CRalt=0;END=126234852;INV3;MMal=21735,0;MMalt=0;MQ=60;MQSal=41529600,36000;MQalt=60;MQsquared=43642800;MaxAAS=10;MaxAASR=0.1613;MaxAltPP=10;NHet=1;NHomAlt=0;NHomRef=201;NUM_MERGED_SVS=1;PASS_AC=0;PASS_AN=402;PASS_ratio=0.995;QD=2.4;QDalt=2.4;RefLen=1;SB=0.5015;SBAlt=1;SBF=5780,10;SBF1=2920,0;SBF2=2…	Microhomology	6	CAGTTT		0/73	0/99	0/77	10/62	0/67	0/49	0/47	0/50	0/98	0/76
130	79	MSG, SvABA	1	128009561	128009561	+	NIPBL	Intron 1	+	Non-coding	NIPBL	Intron 1	+	Non-coding		3	1	128015831	128015832	-	NIPBL	Intron 1	+	Non-coding	NIPBL	Intron 1	+	Non-coding		3	Candidate fusion: NIPBL -> NIPBL	Candidate fusion: NIPBL -> NIPBL	255	PASS	ABHet=0.5897;ABHetMulti=0.5897,0.4103;ABHom=1;ABHomMulti=1,-1;AC=1;AF=0.002475;AN=404;CR=0;CRal=0,0;CRalt=0;END=128015831;MMal=27804,69;MMalt=0.15;MQ=60;MQSal=47448000,165600;MQalt=60;MQsquared=48056400;MaxAAS=46;MaxAASR=0.5897;MaxAltPP=46;NHet=1;NHomAlt=0;NHomRef=201;NUM_MERGED_SVS=1;PASS_AC=1;PASS_AN=404;PASS_ratio=1;QD=25;QDalt=25;RefLen=1;SB=0.4786;SBAlt=0.5435;SBF=6305,25;SBF1=3398,6;SBF2=29…	Blunt-end fusion	0	-		0/100	0/135	0/64	0/65	46/78	0/82	0/64	0/86	0/107	0/144
131	-	SvABA	1	129905659	129906005	-	LIFR	Intron 7	-	2 -> 2	LIFR	Intron 7	-	2 -> 2	YES	2	1	129906069	129905660	+	LIFR	Intron 7	-	2 -> 2	LIFR	Intron 7	-	2 -> 2	YES	2	Candidate fusion: LIFR -> LIFR	Candidate fusion: LIFR -> LIFR	27	PASS	DISC_MAPQ=60;EVDNC=DSCRD;IMPRECISE;MAPQ=60;MATEID=601463848:1;MATENM=-1;NM=-1;NUMPARTS=0;SCTG=1:129905659(-)-1:129906069(+)__1_129891437_129916437D;SPAN=410;SVTYPE=BND	Blunt-end fusion	0	-		0	0	0	0	0	0	0	0	0	0
132	80	MSG	1	135525667		+										2 (998T1), 4 (18T)	1	135525789		-										2 (998T1), 4 (18T)			255	PASS	ABHet=0.5;ABHetMulti=0.5,0.5;ABHom=0.9999;ABHomMulti=0.9999,-1;AC=1;AF=0.002475;AN=404;CR=0;CRal=0,0;CRalt=0;END=135525789;MMal=79789,172;MMalt=0.344;MQ=60;MQSal=42278400,180000;MQalt=60;MQsquared=43610400;MaxAAS=49;MaxAASR=0.5;MaxAltPP=49;NHet=1;NHomAlt=0;NHomRef=201;NUM_MERGED_SVS=1;PASS_AC=1;PASS_AN=404;PASS_ratio=1;QD=25;QDalt=25;RefLen=1;SB=0.5149;SBAlt=0.4;SBF=6053,20;SBF1=3076,5;SBF2=2977,…					0/65	0/73	0/67	0/43	0/86	0/59	0/40	0/71	0/96	0/110
133	81	MSG	1	137175442	137175460	-										2	1	390688729	390688740	+										2			65	LowABHet;LowQD	ABHet=0.1062;ABHetMulti=0.1062,0.8938;ABHom=0.9998;ABHomMulti=0.9998,-1;AC=1;AF=0.002488;AN=402;CR=0;CRal=0,0;CRalt=0;END=390688729;MMal=26842,63;MMalt=0.45;MQ=60;MQSal=41998581,46361;MQalt=58;MQsquared=42059342;MaxAAS=12;MaxAASR=0.1062;MaxAltPP=12;NHet=1;NHomAlt=0;NHomRef=200;NUM_MERGED_SVS=1;PASS_AC=1;PASS_AN=386;PASS_ratio=0.9554;QD=6.5;QDalt=6.5;RELATED_SV_ID=215;RefLen=1;SB=0.5308;SBAlt=0.85…	Microhomology	54	TCTCTGTCTCTCTCTCTCTCTCTCTCTCTCTTTCTCTCTCTCTGTCTTTCTCTC	137175460(60)--TCTCTGTCTCTCTCTCTCTCTCTCTCTCTCT--390688742(42)	0/89	0/144	0/58	0/60	0/67	0/58	0/52	0/80	0/83	0/96
134	82	MSG, SvABA	1	139888284	139888284	+										2	1	140090228	140090229	-										1 (32T1), 2 (367T1)			226	PASS	ABHet=0.2933;ABHetMulti=0.2933,0.7067;ABHom=0.9999;ABHomMulti=0.9999,-1;AC=1;AF=0.002475;AN=404;CR=0;CRal=0,0;CRalt=0;END=140090228;MMal=21747,32;MMalt=0.13913;MQ=60;MQSal=43999200,82800;MQalt=60;MQsquared=44715600;MaxAAS=22;MaxAASR=0.2933;MaxAltPP=22;NHet=1;NHomAlt=0;NHomRef=201;NUM_MERGED_SVS=1;PASS_AC=1;PASS_AN=404;PASS_ratio=1;QD=22.6;QDalt=22.6;RefLen=1;SB=0.5245;SBAlt=0.3478;SBF=6414,8;SBF1…	Microhomology	1	A		0/67	0/78	0/66	0/80	0/81	0/66	0/52	0/80	0/117	0/90
135	-	SvABA	1	140088738	140088741	-										1	1	141094474	141094408	+										2			99	PASS	DISC_MAPQ=60;EVDNC=DSCRD;IMPRECISE;MAPQ=60;MATEID=117501996:1;MATENM=-1;NM=-1;NUMPARTS=0;SCTG=1:140088738(-)-1:141094474(+)__1_140078153_140103153D;SPAN=1005736;SVTYPE=BND	Microhomology	2	AT		0	0	0	0	0	0	0	0	0	0
136	83	MSG, SvABA	1	140090213	140090213	+										1	1	140100097	140100097	+										1			255	PASS	ABHet=0.3729;ABHetMulti=0.3729,0.6271;ABHom=0.9999;ABHomMulti=0.9999,-1;AC=1;AF=0.002475;AN=404;CR=0;CRal=0,0;CRalt=0;END=140100097;INV3;MMal=24127,51;MMalt=0.221739;MQ=60;MQSal=40055122,82800;MQalt=60;MQsquared=40998322;MaxAAS=22;MaxAASR=0.3729;MaxAltPP=22;NHet=1;NHomAlt=0;NHomRef=201;NUM_MERGED_SVS=1;PASS_AC=1;PASS_AN=404;PASS_ratio=1;QD=25;QDalt=25;RefLen=1;SB=0.5321;SBAlt=0.3913;SBF=5924,9;SB…	Microhomology	2	CT		0/76	0/80	0/49	0/71	0/56	0/40	0/48	0/77	0/83	0/110
137	-	SvABA	1	142252993	142252995	-										2 (447T1, 1071T1, 158T, 1011T1, 54T1, 155T), 4 (377T3, 398T1, 378T1)	1	254472170	254472171	-										2 (447T1, 1071T1, 158T, 1011T1, 54T1, 155T), 4 (377T3, 398T1, 378T1)			99	PASS	DISC_MAPQ=59;EVDNC=DSCRD;IMPRECISE;MAPQ=59;MATEID=111049191:1;MATENM=-1;NM=-1;NUMPARTS=0;SCTG=1:142252993(-)-1:254472170(-)__1_142234153_142259153D;SPAN=112219177;SVTYPE=BND	Blunt-end fusion	0	-		0	0	0	0	0	0	0	0	0	0
138	84	MSG	1	142253327	142253327	+										2 (805T1, 447T1, 1071T1, 158T, 1011T1, 54T1, 155T), 4 (377T3, 398T1, 378T1)	1	327143218	327143219	-	VPS13A	Intron 43	-	0 -> 0	VPS13A	Intron 43	-	0 -> 0		2 (805T1, 447T1, 1071T1, 158T, 1011T1, 54T1, 155T), 4 (377T3, 398T1, 378T1)	Truncation(s), single gene	Truncation(s), single gene	827	PASS	ABHet=0.2056;ABHetMulti=0.2056,0.7944;ABHom=0.9989;ABHomMulti=0.9989,-1;AC=8;AF=0.0198;AN=404;CR=0;CRal=0,0;CRalt=0;END=327143218;MMal=20934,308;MMalt=0.1925;MQ=60;MQSal=43534800,576000;MQalt=60;MQsquared=44463600;MaxAAS=28;MaxAASR=0.2407;MaxAltPP=28;NHet=8;NHomAlt=0;NHomRef=194;NUM_MERGED_SVS=9;PASS_AC=7;PASS_AN=400;PASS_ratio=0.9901;QD=10.34;QDalt=10.34;RefLen=1;SB=0.4637;SBAlt=0.4875;SBF=5604,…	Blunt-end fusion	0	-		0/81	0/110	0/63	0/60	0/65	0/72	0/46	0/69	0/105	0/106
139	85	MSG	1	143499673	143499673	+	SNX18	Intron 1	+	0 -> 2	SNX18	Intron 1	+	0 -> 2		2	1	143499794	143499795	-	SNX18	Intron 1	+	0 -> 2	SNX18	Intron 1	+	0 -> 2		2	Candidate fusion: SNX18 -> SNX18	Candidate fusion: SNX18 -> SNX18	1407	PASS	ABHet=0.3731;ABHetMulti=0.3731,0.6269;ABHom=0.9995;ABHomMulti=0.9995,-1;AC=7;AF=0.01733;AN=404;CR=0;CRal=0,0;CRalt=0;END=143499794;MMal=24851,889;MMalt=0.50226;MQ=60;MQSal=39776400,637200;MQalt=60;MQsquared=40734000;MaxAAS=34;MaxAASR=0.5246;MaxAltPP=34;NHet=7;NHomAlt=0;NHomRef=195;NUM_MERGED_SVS=8;PASS_AC=6;PASS_AN=402;PASS_ratio=0.995;QD=19.74;QDalt=19.74;RefLen=1;SB=0.4742;SBAlt=0.5254;SBF=5230…	Non-templated sequence insertion	1	G		0/82	0/119	0/56	0/50	0/79	0/60	0/41	0/75	0/77	0/106
140	86	MSG, SvABA	1	143826656	143826656	-	LOC105749262	Intron 10	-	0 -> 0	ENSSHAG00000007308	Intron 5	-	0 -> 0		2	4	301159663	301159663	-										4	Truncation(s), single gene	Truncation(s), single gene	220	PASS	ABHet=0.2222;ABHetMulti=0.2222,0.7778;ABHom=0.9994;ABHomMulti=0.9994,-1;AC=1;AF=0.002475;AN=404;CR=0;CRal=0,0;CRalt=0;END=301159663;MMal=27188,81;MMalt=0.197561;MQ=60;MQSal=51017832,147600;MQalt=60;MQsquared=51442632;MaxAAS=32;MaxAASR=0.2222;NHet=1;NHomAlt=0;NHomRef=201;NUM_MERGED_SVS=3;PASS_AC=1;PASS_AN=404;PASS_ratio=1;QD=22;QDalt=22;RefLen=1;SB=0.5034;SBAlt=0.8293;SBF=7121,34;SBF1=3764,21;SBF2…	Non-templated sequence insertion	2	TC		0/117	0/141	0/67	0/89	0/143	0/80	0/67	0/96	0/147	0/132
141	87	MSG, SvABA	1	145362297	145362297	+										2	4	302547816	302547816	+	TIMP2	Intron 1	-	0 -> 2	TIMP2	Intron 2	-	0 -> 2		4	Truncation(s), single gene	Truncation(s), single gene	159	LowQD	ABHet=0.1941;ABHetMulti=0.1941,0.8059;ABHom=1;ABHomMulti=1,-1;AC=2;AF=0.004975;AN=402;CR=0;CRal=0,0;CRalt=0;END=145362297;MMal=21076,57;MMalt=0.172727;MQ=60;MQSal=41720400,118800;MQalt=60;MQsquared=42080400;MaxAAS=17;MaxAASR=0.2192;NHet=2;NHomAlt=0;NHomRef=199;NUM_MERGED_SVS=12;PASS_AC=2;PASS_AN=402;PASS_ratio=0.995;QD=7.95;QDalt=7.95;RefLen=1;SB=0.5182;SBAlt=0.2121;SBF=6015,7;SBF1=3099,7;SBF2=29…	Non-templated sequence insertion	2	TT		0/73	0/83	0/69	0/57	0/71	0/66	0/51	0/75	0/101	0/106
142	88	MSG	1	152581610	152581599	+	IPO11	Intron 27	+	0 -> 1	ENSSHAG00000005436	Intron 27	+	0 -> 1		2	1	152581885	152581874	-	IPO11	Intron 27	+	0 -> 1	ENSSHAG00000005436	Intron 27	+	0 -> 1		2	Candidate fusion: IPO11 -> IPO11	Candidate fusion: ENSSHAG00000005436 -> ENSSHAG00000005436	9	LowABHet;LowQD;LowQUAL	ABHet=0.1667;ABHetMulti=0.1667,0.8333;ABHom=0.9997;ABHomMulti=0.9997,-1;AC=1;AF=0.002475;AN=404;CR=0;CRal=0,0;CRalt=0;END=152581885;MMal=20218,56;MMalt=0.8;MQ=60;MQSal=13372065,25200;MQalt=60;MQsquared=14221665;MaxAAS=6;MaxAASR=0.1667;MaxAltPP=6;NHet=1;NHomAlt=0;NHomRef=201;NUM_MERGED_SVS=1;PASS_AC=0;PASS_AN=256;PASS_ratio=0.6337;QD=1.286;QDalt=1.286;RefLen=1;SB=0.009672;SBAlt=0.2857;SBF=34,2;SBF…	Microhomology	16	TCCCTCCTTCCTTCCC	152581632(37)--TCCCT--152581874(79)	0/23	0/28	0/22	0/17	0/21	0/4	0/18	0/15	0/36	0/25
143	89	MSG, SvABA	1	153273691	153273691	+										2	1	153388102	153388103	-										1			255	PASS	ABHet=0.4684;ABHetMulti=0.4684,0.5316;ABHom=0.9999;ABHomMulti=0.9999,-1;AC=1;AF=0.002475;AN=404;CR=0;CRal=0,0;CRalt=0;END=153388102;MMal=30808,56;MMalt=0.147368;MQ=60;MQSal=42253200,136800;MQalt=60;MQsquared=43009200;MaxAAS=37;MaxAASR=0.4684;MaxAltPP=37;NHet=1;NHomAlt=0;NHomRef=201;NUM_MERGED_SVS=1;PASS_AC=1;PASS_AN=404;PASS_ratio=1;QD=25;QDalt=25;RefLen=1;SB=0.5317;SBAlt=0.2632;SBF=6251,10;SBF1=…	Microhomology	2	AA		0/87	0/109	37/79	0/51	0/86	0/61	0/60	0/64	0/88	0/117
144	-	SvABA	1	155327629		-	CWC27	Intron 10	+	0 -> 1	CWC27	Intron 10	+	0 -> 1		2	5	48210191		+	ACSS3	Intron 11	-	2 -> 1	ACSS3	Intron 11	-	2 -> 1		2	Truncation(s), gene/SV orientation	Truncation(s), gene/SV orientation	25	PASS	DISC_MAPQ=60;EVDNC=DSCRD;IMPRECISE;MAPQ=60;MATEID=493731407:1;MATENM=-1;NM=-1;NUMPARTS=0;SCTG=1:155327629(-)-5:48210191(+)__1_155311869_155336869D;SPAN=-1;SVTYPE=BND					0	0	0	0	0	0	0	11	0	0
145	-	SvABA	1	157635534	157635544	-	MAST4	Intron 5	+	0 -> 1	ENSSHAG00000011607	Intron 5	+	Non-coding		2	1	157636036	157636037	-	MAST4	Intron 5	+	0 -> 1	ENSSHAG00000011607	Intron 5	+	Non-coding		2	Truncation(s), gene/SV orientation	Truncation(s), gene/SV orientation	60	PASS	DISC_MAPQ=59;EVDNC=DSCRD;IMPRECISE;MAPQ=59;MATEID=470000840:1;MATENM=-1;NM=-1;NUMPARTS=0;SCTG=1:157635534(-)-1:157636036(-)__1_157614869_157639869D;SPAN=502;SVTYPE=BND	Blunt-end fusion	0	-		0	0	0	2	0	22	22	0	0	0
146	90	MSG, SvABA	1	157880825	157880826	-	MAST4	Intron 7	+	2 -> 1	ENSSHAG00000011607	Intron 7	+	Non-coding		2	2	542463565	542463564	-	AKAP13	Intron 8	+	2 -> 0	ENSSHAG00000012819	Intron 8	+	2 -> 0		2	Truncation(s), gene/SV orientation	Truncation(s), gene/SV orientation	9	LowABHet;LowQD;LowQUAL	ABHet=0.1538;ABHetMulti=0.1538,0.8462;ABHom=1;ABHomMulti=1,-1;AC=1;AF=0.002488;AN=402;CR=0;CRal=0,0;CRalt=0;END=157880825;MMal=15660,25;MMalt=0.178571;MQ=60;MQSal=26870400,50400;MQalt=60;MQsquared=27129600;MaxAAS=14;MaxAASR=0.1538;NHet=1;NHomAlt=0;NHomRef=200;NUM_MERGED_SVS=2;PASS_AC=0;PASS_AN=324;PASS_ratio=0.802;QD=0.9;QDalt=0.9;RefLen=1;SB=0.4984;SBAlt=0.7857;SBF=3716,11;SBF1=1932,8;SBF2=1784,…	Microhomology	1	T		0/64	0/88	0/46	0/51	0/56	0/48	0/24	0/63	0/60	0/55
147	-	SvABA	1	159362126	159362127	-										2	1	503965268	503965203	+										2			58	PASS	DISC_MAPQ=60;EVDNC=DSCRD;IMPRECISE;MAPQ=60;MATEID=695606044:1;MATENM=-1;NM=-1;NUMPARTS=0;SCTG=1:159362126(-)-1:503965268(+)__1_159354369_159379369D;SPAN=344603142;SVTYPE=BND	Non-templated sequence insertion	97	TTTCTGGATCTTCAATCTAAATAAAACCTTTTCGTCGCATTTCTGTCCGCATTGGGTTCTAGATTCCTTTTACGATCTCCAATCCAGAGAACACTCG		0	0	0	21	0	0	0	0	0	0
148	91	MSG, SvABA	1	159362257	159362257	+										2	1	626284749	626284750	-										2			84	LowQD	ABHet=0.2029;ABHetMulti=0.2029,0.7971;ABHom=1;ABHomMulti=1,-1;AC=1;AF=0.002475;AN=404;CR=0;CRal=0,0;CRalt=0;END=626284749;MMal=41669,6;MMalt=0.0428571;MQ=60;MQSal=42591600,50400;MQalt=60;MQsquared=42994800;MaxAAS=14;MaxAASR=0.2029;MaxAltPP=14;NHet=1;NHomAlt=0;NHomRef=201;NUM_MERGED_SVS=1;PASS_AC=1;PASS_AN=404;PASS_ratio=1;QD=8.4;QDalt=8.4;RefLen=1;SB=0.545;SBAlt=0.6429;SBF=6446,9;SBF1=3324,9;SBF2…	Blunt-end fusion	0	-		0/73	0/126	0/67	14/69	0/60	0/56	0/42	0/62	0/112	0/136
149	-	SvABA	1	160410826	160410830	-										2	1	160420047	160419977	+										3			66	PASS	DISC_MAPQ=58;EVDNC=DSCRD;IMPRECISE;MAPQ=58;MATEID=402345271:1;MATENM=-1;NM=-1;NUMPARTS=0;SCTG=1:160410826(-)-1:160420047(+)__1_160407869_160432869D;SPAN=9221;SVTYPE=BND	Microhomology	3	ATA		0	0	0	0	0	0	0	0	0	0
150	92	MSG	1	160538306	160538306	+	SERINC5	Intron 5	+	2 -> 1	ENSSHAG00000009073	Intron 5	+	2 -> 1		2 (471T1, 353T1, 341T, 51T1, 32T1, 86T, 236T3, 134T6, 134T1, 473T3, 199T1, 384T1), 4 (420T1, 1191T1)	1	160538428	160538429	-	SERINC5	Intron 5	+	2 -> 1	ENSSHAG00000009073	Intron 5	+	2 -> 1		2 (471T1, 353T1, 341T, 51T1, 32T1, 86T, 236T3, 134T6, 134T1, 473T3, 199T1, 384T1), 4 (420T1, 1191T1)	Candidate fusion: SERINC5 -> SERINC5	Candidate fusion: ENSSHAG00000009073 -> ENSSHAG00000009073	3276	PASS	ABHet=0.4576;ABHetMulti=0.4576,0.5424;ABHom=0.9999;ABHomMulti=0.9999,-1;AC=14;AF=0.03465;AN=404;CR=0;CRal=0,0;CRalt=0;END=160538428;MMal=14316,481;MMalt=0.141056;MQ=60;MQSal=30150000,1227600;MQalt=60;MQsquared=32673600;MaxAAS=44;MaxAASR=0.6939;MaxAltPP=44;NHet=14;NHomAlt=0;NHomRef=188;NUM_MERGED_SVS=14;PASS_AC=14;PASS_AN=400;PASS_ratio=0.9901;QD=23.04;QDalt=23.04;RefLen=1;SB=0.723;SBAlt=0.6862;SB…	Microhomology	5	TCTTA		0/68	0/81	0/42	0/61	0/56	0/44	0/48	0/56	0/67	0/98
151	93	MSG, SvABA	1	161327401	161327401	+	HOMER1	Intron 6	+	0 -> 1	HOMER1	Intron 7	+	0 -> 1		2	1	317701301	317701301	+										2	Truncation(s), single gene	Truncation(s), single gene	255	PASS	ABHet=0.321;ABHetMulti=0.321,0.679;ABHom=1;ABHomMulti=1,-1;AC=1;AF=0.002488;AN=402;CR=0;CRal=0,0;CRalt=0;END=317701301;INV3;MMal=26945,38;MMalt=0.146154;MQ=60;MQSal=44384400,93600;MQalt=60;MQsquared=44848800;MaxAAS=26;MaxAASR=0.321;MaxAltPP=26;NHet=1;NHomAlt=0;NHomRef=200;NUM_MERGED_SVS=1;PASS_AC=1;PASS_AN=402;PASS_ratio=0.995;QD=25;QDalt=25;RefLen=1;SB=0.4641;SBAlt=0.1154;SBF=5731,3;SBF1=3025,3;…	Blunt-end fusion	0	-		0/89	0/109	0/71	0/67	0/93	0/72	0/48	0/95	0/90	0/134
152	94	MSG, SvABA	1	161678817	161678817	+	DMGDH	Intron 11	+	0 -> 1	DMGDH	Intron 11	+	0 -> 1		2	1	346986955	346986956	-										2	Truncation(s), single gene	Truncation(s), single gene	87	LowQD	ABHet=0.1949;ABHetMulti=0.1949,0.8051;ABHom=0.9992;ABHomMulti=0.9992,-1;AC=1;AF=0.002488;AN=402;CR=0;CRal=0,0;CRalt=0;END=346986955;MMal=26796,115;MMalt=0.359375;MQ=60;MQSal=43257600,115200;MQalt=60;MQsquared=44416800;MaxAAS=23;MaxAASR=0.1949;MaxAltPP=23;NHet=1;NHomAlt=0;NHomRef=200;NUM_MERGED_SVS=2;PASS_AC=1;PASS_AN=402;PASS_ratio=0.995;QD=8.7;QDalt=8.7;RefLen=1;SB=0.4163;SBAlt=0.1875;SBF=5010,6…	Microhomology	2	TA		0/79	0/127	0/84	0/58	0/83	0/78	0/58	0/64	0/134	0/132
153	95	MSG, SvABA	1	162480122	162480123	-					SCAMP1	Intron 2	-	Non-coding		3	1	167556533	167556533	+										2		Truncation(s), single gene	255	PASS	ABHet=0.2447;ABHetMulti=0.2447,0.7553;ABHom=1;ABHomMulti=1,-1;AC=1;AF=0.002475;AN=404;CR=0;CRal=0,0;CRalt=0;END=167556533;MMal=21793,24;MMalt=0.104348;MQ=60;MQSal=44820000,82800;MQalt=60;MQsquared=44902800;MaxAAS=23;MaxAASR=0.2447;MaxAltPP=23;NHet=1;NHomAlt=0;NHomRef=201;NUM_MERGED_SVS=1;PASS_AC=1;PASS_AN=402;PASS_ratio=0.995;QD=25;QDalt=25;RELATED_SV_ID=582;RefLen=1;SB=0.4968;SBAlt=0.8696;SBF=61…	Blunt-end fusion	0	-		0/82	0/100	0/76	0/66	0/68	0/57	0/60	0/78	0/103	0/139
154	96	MSG	1	164766124	164766124	+										4	6	6472102	6472102	-	CPEB2	Intron 10	+	2 -> 2	CPEB2	Intron 8	+	2 -> 2		4	Truncation(s), single gene	Truncation(s), single gene	6	LowABHet;LowQD;LowQUAL	ABHet=0.15;ABHetMulti=0.15,0.85;ABHom=1;ABHomMulti=1,-1;AC=1;AF=0.002488;AN=402;CR=0;CRal=0,0;CRalt=0;END=6472102;MMal=20468,13;MMalt=0.108333;MQ=60;MQSal=46224000,43200;MQalt=60;MQsquared=46533600;MaxAAS=12;MaxAASR=0.15;NHet=1;NHomAlt=0;NHomRef=200;NUM_MERGED_SVS=1;PASS_AC=0;PASS_AN=400;PASS_ratio=0.9901;QD=0.6;QDalt=0.6;RefLen=1;SB=0.4872;SBAlt=1;SBF=6250,12;SBF1=3253,0;SBF2=2997,12;SBR=6590,0;…	Microhomology	1	A		0/111	0/106	0/81	0/66	0/85	0/73	0/64	0/70	0/114	0/93
155	97	MSG	1	166600245		+	HEXB	Intron 9	-	1 -> 1	HEXB	Intron 9	-	1 -> 1		2	1	166600333		-	HEXB	Intron 9	-	1 -> 1	HEXB	Intron 9	-	1 -> 1		2	Candidate fusion: HEXB -> HEXB	Candidate fusion: HEXB -> HEXB	255	PASS	ABHet=0.4545;ABHetMulti=0.4545,0.5455;ABHom=1;ABHomMulti=1,-1;AC=1;AF=0.002475;AN=404;CR=0;CRal=0,0;CRalt=0;END=166600333;MMal=20783,18;MMalt=0.0514286;MQ=60;MQSal=46406416,123241;MQalt=59;MQsquared=46922057;MaxAAS=35;MaxAASR=0.4545;MaxAltPP=35;NHet=1;NHomAlt=0;NHomRef=201;NUM_MERGED_SVS=1;PASS_AC=1;PASS_AN=404;PASS_ratio=1;QD=25;QDalt=25;RefLen=1;SB=0.4949;SBAlt=0.5714;SBF=6377,20;SBF1=3336,14;S…					0/91	0/121	0/69	0/72	0/75	0/65	0/58	0/90	0/113	0/143
156	-	SvABA	1	173370107		+										2	3	582415286		-	MEGF6	Intron 1	+	0 -> 1						2	Truncation(s), single gene		38	PASS	DISC_MAPQ=59;EVDNC=DSCRD;IMPRECISE;MAPQ=59;MATEID=230619178:1;MATENM=-1;NM=-1;NUMPARTS=0;SCTG=1:173370107(+)-3:582415286(-)__1_173363085_173388085D;SPAN=-1;SVTYPE=BND					0	0	0	0	0	0	0	0	0	0
157	98	MSG	1	173565114		+										2 (377T1, 52T2, 88T, 84T1, 818T2, 812T2, 63T3, 368T1, 458T1, 372T1, 446T1, 805T1, 451T1, 208T2, 379T1, 998T1, 367T1, 447T1, 1071T1, 158T, 1011T1, 54T1, 155T, 102T2, 1059T2, 471T1, 353T1, 341T, 51T1, 32T1, 86T, 236T3, 134T6, 134T1, 473T3, 199T1, 384T1, 1058T1, 46T1, 356T1, 366T1, 146T, 56T2, 143T, 174T2, 139T4, 139T5, 139T6, 139T1, 141T, 140T, 142T), 3 (209T3, 78T), 4 (421T1, 477T3, 18T, 49T1, 377…	1	173565191		-										2 (377T1, 52T2, 88T, 84T1, 818T2, 812T2, 63T3, 368T1, 458T1, 372T1, 446T1, 805T1, 451T1, 208T2, 379T1, 998T1, 367T1, 447T1, 1071T1, 158T, 1011T1, 54T1, 155T, 102T2, 1059T2, 471T1, 353T1, 341T, 51T1, 32T1, 86T, 236T3, 134T6, 134T1, 473T3, 199T1, 384T1, 1058T1, 46T1, 356T1, 366T1, 146T, 56T2, 143T, 174T2, 139T4, 139T5, 139T6, 139T1, 141T, 140T, 142T), 3 (209T3, 78T), 4 (421T1, 477T3, 18T, 49T1, 377…			16526	PASS	ABHet=0.4577;ABHetMulti=0.4577,0.5423;ABHom=0.9984;ABHomMulti=0.9984,-1;AC=68;AF=0.1683;AN=404;CR=0;CRal=0,0;CRalt=0;END=173565191;MMal=19605,3800;MMalt=0.177404;MQ=60;MQSal=22823316,7710100;MQalt=60;MQsquared=32470216;MaxAAS=68;MaxAASR=0.6863;MaxAltPP=68;NHet=68;NHomAlt=0;NHomRef=134;NUM_MERGED_SVS=66;PASS_AC=68;PASS_AN=358;PASS_ratio=0.8861;QD=23.95;QDalt=23.95;RefLen=1;SB=0.4341;SBAlt=0.4463;S…					46/102	50/137	33/56	25/71	28/79	13/36	18/53	40/75	53/102	27/110
158	-	SvABA	1	173689034		+										2	1	386365093		+										2			46	PASS	DISC_MAPQ=60;EVDNC=DSCRD;IMPRECISE;MAPQ=60;MATEID=813561895:1;MATENM=-1;NM=-1;NUMPARTS=0;SCTG=1:173689034(+)-1:386365093(+)__1_173681585_173706585D;SPAN=212676059;SVTYPE=BND					0	0	0	0	0	0	0	0	0	0
159	-	SvABA	1	175832492	175832493	-	EDIL3	Intron 1	-	0 -> 2	EDIL3	Intron 2	-	0 -> 2		2	3	429517253	429517254	-										2	Truncation(s), single gene	Truncation(s), single gene	99	PASS	DISC_MAPQ=60;EVDNC=DSCRD;IMPRECISE;MAPQ=60;MATEID=305962308:1;MATENM=-1;NM=-1;NUMPARTS=0;SCTG=1:175832492(-)-3:429517253(-)__3_429504825_429529825D;SPAN=-1;SVTYPE=BND	Blunt-end fusion	0	-		0	0	0	0	0	0	0	0	0	0
160	-	SvABA	1	175832889	175832801	+	EDIL3	Intron 1	-	0 -> 2	EDIL3	Intron 2	-	0 -> 2		2	4	150380234	150380165	+	AIG1	Intron 5	-	0 -> 1						2	Truncation(s), gene/SV orientation	Truncation(s), single gene	43	PASS	DISC_MAPQ=55;EVDNC=DSCRD;IMPRECISE;MAPQ=55;MATEID=354661288:1;MATENM=-1;NM=-1;NUMPARTS=0;SCTG=1:175832889(+)-4:150380234(+)__4_150368153_150393153D;SPAN=-1;SVTYPE=BND	Non-templated sequence insertion	155	GCCTATTTCATTCTTTTTCTTTTTCTTAATTTGGCCAAAATCTTGGAAAATGTTATGCTTTAAATTTCAGATCATTACTTCATAATTGTTATGATTTAATAAATTTTATGAACTTTACCATTGTAGATACTTGTTCCAATGAATCAGAGGACACC		0	0	0	0	0	0	0	0	0	0
161	99	MSG, SvABA	1	176224461	176224461	+										1	1	176234207	176234208	-										2 (818T2, 812T2), 3 (209T3)			381	PASS	ABHet=0.3986;ABHetMulti=0.3986,0.6014;ABHom=1;ABHomMulti=1,-1;AC=3;AF=0.007463;AN=402;CR=0;CRal=0,0;CRalt=0;END=176234207;MMal=20162,139;MMalt=0.252727;MQ=60;MQSal=32428800,198000;MQalt=60;MQsquared=33134400;MaxAAS=35;MaxAASR=0.7447;MaxAltPP=35;NHet=3;NHomAlt=0;NHomRef=198;NUM_MERGED_SVS=3;PASS_AC=2;PASS_AN=394;PASS_ratio=0.9752;QD=12.53;QDalt=12.53;RefLen=1;SB=0.3966;SBAlt=0.4727;SBF=3568,26;SBF…	Microhomology	1	T		0/54	0/76	0/56	0/52	35/47	8/41	12/50	0/75	0/77	0/62
162	100	MSG	1	178230120		+										2 (368T1), 4 (477T3)	1	178230180		-										2 (368T1), 4 (477T3)			255	PASS	ABHet=0.5;ABHetMulti=0.5,0.5;ABHom=0.9988;ABHomMulti=0.9988,-1;AC=1;AF=0.002475;AN=404;CR=0;CRal=0,0;CRalt=0;END=178230180;MMal=18277,160;MMalt=0.592593;MQ=60;MQSal=15356452,88587;MQalt=57;MQsquared=19508975;MaxAAS=22;MaxAASR=0.5;MaxAltPP=22;NHet=1;NHomAlt=0;NHomRef=201;NUM_MERGED_SVS=1;PASS_AC=1;PASS_AN=292;PASS_ratio=0.7228;QD=25;QDalt=25;RefLen=1;SB=0.09807;SBAlt=0.1481;SBF=417,4;SBF1=92,0;SBF…					0/29	0/37	0/38	0/21	0/25	0/11	0/22	0/29	1/32	0/33
163	101	MSG, SvABA	1	179063905	179063905	+										4	1	179075257	179075258	-										4			42	LowQD	ABHet=0.2222;ABHetMulti=0.2222,0.7778;ABHom=1;ABHomMulti=1,-1;AC=1;AF=0.002475;AN=404;CR=0;CRal=0,0;CRalt=0;END=179075257;MMal=21442,76;MMalt=0.76;MQ=60;MQSal=39762000,36000;MQalt=60;MQsquared=40618800;MaxAAS=10;MaxAASR=0.2222;MaxAltPP=10;NHet=1;NHomAlt=0;NHomRef=201;NUM_MERGED_SVS=1;PASS_AC=1;PASS_AN=404;PASS_ratio=1;QD=4.2;QDalt=4.2;RefLen=1;SB=0.4976;SBAlt=0.4;SBF=5497,4;SBF1=2818,2;SBF2=2679,…	Microhomology	2	CT		0/74	0/103	0/48	0/46	0/41	0/60	0/49	0/79	0/95	0/90
164	102	MSG, SvABA	1	179563017	179563017	+										2	1	179638760	179638761	-										2			253	PASS	ABHet=0.3699;ABHetMulti=0.3699,0.6301;ABHom=1;ABHomMulti=1,-1;AC=1;AF=0.002475;AN=404;CR=0;CRal=0,0;CRalt=0;END=179638760;MMal=23530,197;MMalt=0.72963;MQ=60;MQSal=42534000,97200;MQalt=60;MQsquared=42840000;MaxAAS=27;MaxAASR=0.3699;MaxAltPP=27;NHet=1;NHomAlt=0;NHomRef=201;NUM_MERGED_SVS=1;PASS_AC=1;PASS_AN=404;PASS_ratio=1;QD=25;QDalt=25;RefLen=1;SB=0.4736;SBAlt=0.4444;SBF=5596,12;SBF1=2910,10;SBF…	Non-templated sequence insertion	1	A		0/64	0/139	0/77	0/53	0/87	0/63	0/55	0/84	0/89	0/106
165	103	MSG, SvABA	1	180461248	180461248	+	RASA1	Intron 5	+	1 -> 0	RASA1	Intron 5	+	1 -> 0		1	1	180486774	180486775	-	RASA1	Intron 9	+	1 -> 0	RASA1	Intron 9	+	1 -> 0		1	Candidate fusion: RASA1 -> RASA1	Candidate fusion: RASA1 -> RASA1	166	PASS	ABHet=0.35;ABHetMulti=0.35,0.65;ABHom=1;ABHomMulti=1,-1;AC=1;AF=0.002475;AN=404;CR=0;CRal=0,0;CRalt=0;END=180486774;MMal=27302,18;MMalt=0.128571;MQ=60;MQSal=18135525,50400;MQalt=60;MQsquared=18200325;MaxAAS=14;MaxAASR=0.35;MaxAltPP=14;NHet=1;NHomAlt=0;NHomRef=201;NUM_MERGED_SVS=1;PASS_AC=1;PASS_AN=328;PASS_ratio=0.8119;QD=16.6;QDalt=16.6;RefLen=1;SB=0.4069;SBAlt=0.5;SBF=2050,7;SBF1=1174,4;SBF2=87…	Non-templated sequence insertion	3	AAA		0/27	0/54	0/26	0/30	0/34	0/33	0/27	0/34	0/36	0/59
166	104	MSG	1	189405357	189405357	+	KIAA0825	Intron 13	-	1 -> 2	KIAA0825	Intron 13	-	1 -> 2		2	1	189405826	189405827	-	KIAA0825	Intron 12	-	1 -> 1	KIAA0825	Intron 12	-	1 -> 1		2	Truncation(s), neighbouring exon frame incompatibility	Truncation(s), neighbouring exon frame incompatibility	169	PASS	ABHet=0.2909;ABHetMulti=0.2909,0.7091;ABHom=1;ABHomMulti=1,-1;AC=1;AF=0.002475;AN=404;CR=0;CRal=0,0;CRalt=0;END=189405826;MMal=10211,6;MMalt=0.0375;MQ=60;MQSal=23587200,57600;MQalt=60;MQsquared=23824800;MaxAAS=16;MaxAASR=0.2909;MaxAltPP=16;NHet=1;NHomAlt=0;NHomRef=201;NUM_MERGED_SVS=1;PASS_AC=1;PASS_AN=382;PASS_ratio=0.9455;QD=16.9;QDalt=16.9;RefLen=1;SB=0.03989;SBAlt=0.375;SBF=256,6;SBF1=149,3;S…	Blunt-end fusion	0	-		0/43	0/49	0/46	0/48	0/39	0/38	0/32	0/53	0/67	0/62
167	105	MSG, SvABA	1	191575692	191575692	+										2	1	191578269	191578270	-										2			255	PASS	ABHet=0.2991;ABHetMulti=0.2991,0.7009;ABHom=1;ABHomMulti=1,-1;AC=1;AF=0.002475;AN=404;CR=0;CRal=0,0;CRalt=0;END=191578269;MMal=21741,75;MMalt=0.234375;MQ=60;MQSal=46018800,115200;MQalt=60;MQsquared=47070000;MaxAAS=32;MaxAASR=0.2991;MaxAltPP=32;NHet=1;NHomAlt=0;NHomRef=201;NUM_MERGED_SVS=1;PASS_AC=1;PASS_AN=404;PASS_ratio=1;QD=25;QDalt=25;RefLen=1;SB=0.4691;SBAlt=0.4375;SBF=5998,14;SBF1=3102,10;SB…	Microhomology	2	AA		0/93	0/93	0/68	0/70	0/81	0/77	0/59	0/78	0/127	0/142
168	106	MSG	1	196350240	196350240	+										2	1	196350520	196350521	-										2			255	PASS	ABHet=0.358;ABHetMulti=0.358,0.642;ABHom=1;ABHomMulti=1,-1;AC=1;AF=0.002475;AN=404;CR=0;CRal=0,0;CRalt=0;END=196350520;MMal=20246,13;MMalt=0.0448276;MQ=60;MQSal=40986000,104400;MQalt=60;MQsquared=41695200;MaxAAS=29;MaxAASR=0.358;MaxAltPP=29;NHet=1;NHomAlt=0;NHomRef=201;NUM_MERGED_SVS=1;PASS_AC=1;PASS_AN=404;PASS_ratio=1;QD=25;QDalt=25;RefLen=1;SB=0.4662;SBAlt=0.4828;SBF=5307,14;SBF1=2727,8;SBF2=2…	Microhomology	1	A		0/92	0/106	0/69	0/72	0/64	0/53	0/42	0/69	0/81	0/107
169	107	MSG	1	196440978	196440204	+										2 (1011T1), 4 (477T3)	1	196441060	196441977	-										2 (1011T1), 4 (477T3)			199	PASS	ABHet=0.4;ABHetMulti=0.4,0.6;ABHom=0.9998;ABHomMulti=0.9998,-1;AC=1;AF=0.002475;AN=404;CR=0;CRal=0,0;CRalt=0;END=196441060;MMal=23134,58;MMalt=0.341176;MQ=60;MQSal=21546000,61200;MQalt=60;MQsquared=29311200;MaxAAS=16;MaxAASR=0.4;MaxAltPP=16;NHet=1;NHomAlt=0;NHomRef=201;NUM_MERGED_SVS=1;PASS_AC=1;PASS_AN=360;PASS_ratio=0.8911;QD=19.9;QDalt=19.9;RefLen=1;SB=0.4735;SBAlt=0.7647;SBF=2829,13;SBF1=1525…	Microhomology	25	CTTAAAAGAGAGCTAGAAGAAAAAT		0/35	0/46	0/23	0/35	0/35	0/37	0/22	0/27	0/47	0/50
170	108	MSG	1	197153217	197153217	+										2	1	197153429	197153430	-										2			460	PASS	ABHet=0.4029;ABHetMulti=0.4029,0.5971;ABHom=1;ABHomMulti=1,-1;AC=2;AF=0.00495;AN=404;CR=0;CRal=0,0;CRalt=0;END=197153429;MMal=21191,145;MMalt=0.258929;MQ=60;MQSal=43056000,201600;MQalt=60;MQsquared=43812000;MaxAAS=36;MaxAASR=0.4615;MaxAltPP=36;NHet=2;NHomAlt=0;NHomRef=200;NUM_MERGED_SVS=2;PASS_AC=2;PASS_AN=404;PASS_ratio=1;QD=22.75;QDalt=22.75;RefLen=1;SB=0.5037;SBAlt=0.4286;SBF=6029,24;SBF1=3083…	Non-templated sequence insertion	23	TTTGATTTTGATTTTGATTTTGA	197153217] TTTGATTTTGATTTTGATTTTGATTTTGA [197153430	0/105	0/92	0/55	0/63	0/81	0/76	0/61	0/88	0/82	0/123
171	109	MSG	1	198109339	198109340	-										2	1	198134002	198134002	+										2			510	LowABHet	ABHet=0.1164;ABHetMulti=0.1164,0.8836;ABHom=0.9998;ABHomMulti=0.9998,-1;AC=2;AF=0.00495;AN=404;CR=0;CRal=0,0;CRalt=0;END=198134002;MMal=133399,54755;MMalt=66.7744;MQ=32;MQSal=19406578,11120290;MQalt=368;MQsquared=30755431;MaxAAS=39;MaxAASR=0.1186;MaxAltPP=39;NHet=2;NHomAlt=0;NHomRef=200;NUM_MERGED_SVS=361;PASS_AC=2;PASS_AN=404;PASS_ratio=1;QD=25;QDalt=25;RELATED_SV_ID=125;RefLen=1;SB=0.4814;SBAlt…	Non-templated sequence insertion	4	ACCA		0/193	0/239	0/168	0/160	0/161	0/155	0/143	0/180	0/253	0/262
172	110	MSG	1	198993559		+										2	1	198993636		-										2			211	PASS	ABHet=0.2183;ABHetMulti=0.2183,0.7817;ABHom=1;ABHomMulti=1,-1;AC=1;AF=0.002475;AN=404;CR=0;CRal=0,0;CRalt=0;END=198993636;MMal=28936,31;MMalt=0.1;MQ=60;MQSal=46450800,111600;MQalt=60;MQsquared=46864800;MaxAAS=31;MaxAASR=0.2183;MaxAltPP=31;NHet=1;NHomAlt=0;NHomRef=201;NUM_MERGED_SVS=1;PASS_AC=1;PASS_AN=404;PASS_ratio=1;QD=21.1;QDalt=21.1;RefLen=1;SB=0.5465;SBAlt=0.4194;SBF=7055,13;SBF1=3573,6;SBF2…					0/89	0/102	0/71	0/73	0/79	0/66	0/61	0/85	0/97	0/106
173	111	MSG	1	201227813	201227813	+										2	6	98981788	98981788	+	MFAP3L	Intron 1	-	Non-coding	MFAP3L	Intron 1	-	Non-coding		2	Truncation(s), single gene	Truncation(s), single gene	72	LowQD	ABHet=0.2115;ABHetMulti=0.2115,0.7885;ABHom=1;ABHomMulti=1,-1;AC=1;AF=0.002475;AN=404;CR=0;CRal=0,0;CRalt=0;END=201227813;MMal=26657,6;MMalt=0.0545455;MQ=60;MQSal=32594700,19240;MQalt=42;MQsquared=33135940;MaxAAS=11;MaxAASR=0.2115;NHet=1;NHomAlt=0;NHomRef=201;NUM_MERGED_SVS=3;PASS_AC=1;PASS_AN=404;PASS_ratio=1;QD=7.2;QDalt=7.2;RefLen=1;SB=0.398;SBAlt=0;SBF=3612,0;SBF1=969,0;SBF2=2643,0;SBR=5452,1…	Microhomology	1	T		0/53	0/65	0/58	0/40	0/40	0/39	0/42	11/52	0/71	0/72
174	112	MSG, SvABA	1	203357716	203357716	+	FBXL17	Intron 7	+	0 -> 1	FBXL17	Intron 7	+	0 -> 1		2 (158T, 1011T1, 54T1, 155T), 4 (398T1, 378T1)	6	17285897	17285897	+										2 (158T, 1011T1, 54T1, 155T), 4 (398T1, 378T1)	Truncation(s), single gene	Truncation(s), single gene	1244	PASS	ABHet=0.3185;ABHetMulti=0.3185,0.6815;ABHom=1;ABHomMulti=1,-1;AC=7;AF=0.01733;AN=404;CR=0;CRal=0,0;CRalt=0;END=203357716;MMal=21045,193;MMalt=0.158197;MQ=60;MQSal=48405600,439200;MQalt=60;MQsquared=49111200;MaxAAS=25;MaxAASR=0.3696;NHet=7;NHomAlt=0;NHomRef=195;NUM_MERGED_SVS=11;PASS_AC=7;PASS_AN=404;PASS_ratio=1;QD=18.42;QDalt=18.42;RefLen=1;SB=0.4988;SBAlt=0.2213;SBF=6741,27;SBF1=3451,27;SBF2=32…	Non-templated sequence insertion	1	T		0/92	0/147	0/67	0/98	0/85	0/82	0/71	0/106	0/113	0/139
175	-	SvABA	1	203357756	203357758	-	FBXL17	Intron 7	+	0 -> 1	FBXL17	Intron 7	+	0 -> 1		2 (158T, 1011T1, 54T1, 155T), 4 (398T1, 378T1)	1	214128225	214128226	-	EPB41L4B	ncRNA	+		ENSSHAG00000003628	Intron 20	+	1 -> 1		2 (158T, 1011T1, 54T1, 155T), 4 (398T1, 378T1)	Skipped, ncRNA(s)	Truncation(s), gene/SV orientation	99	PASS	DISC_MAPQ=59;EVDNC=DSCRD;IMPRECISE;MAPQ=59;MATEID=787138696:1;MATENM=-1;NM=-1;NUMPARTS=0;SCTG=1:203357756(-)-1:214128225(-)__1_214120517_214145517D;SPAN=10770469;SVTYPE=BND	Blunt-end fusion	0	-		0	0	0	0	0	0	0	0	0	0
176	-	SvABA	1	204244462		+	EFNA5	Intron 4	+	2 -> 2	EFNA5	Intron 4	+	2 -> 2		2	4	350453475		+										3	Truncation(s), single gene	Truncation(s), single gene	31	PASS	DISC_MAPQ=60;EVDNC=DSCRD;IMPRECISE;MAPQ=60;MATEID=49338053:1;MATENM=-1;NM=-1;NUMPARTS=0;SCTG=1:204244462(+)-4:350453475(+)__1_204222517_204247517D;SPAN=-1;SVTYPE=BND					0	0	0	0	0	0	0	0	0	0
177	113	MSG, SvABA	1	205004591	205004591	+										2	1	205006319	205006320	-										2			255	PASS	ABHet=0.4202;ABHetMulti=0.4202,0.5798;ABHom=1;ABHomMulti=1,-1;AC=1;AF=0.002475;AN=404;CR=0;CRal=0,0;CRalt=0;END=205006319;MMal=25424,43;MMalt=0.086;MQ=60;MQSal=42836400,180000;MQalt=60;MQsquared=44035200;MaxAAS=50;MaxAASR=0.4202;MaxAltPP=50;NHet=1;NHomAlt=0;NHomRef=201;NUM_MERGED_SVS=1;PASS_AC=1;PASS_AN=404;PASS_ratio=1;QD=25;QDalt=25;RefLen=1;SB=0.4933;SBAlt=0.52;SBF=5868,26;SBF1=3072,13;SBF2=27…	Microhomology	2	GA		0/74	0/123	0/62	0/69	0/80	0/54	0/69	0/64	0/85	0/103
178	114	MSG, SvABA	1	205195910	205195910	+										4	1	205197555	205197556	-										4			255	PASS	ABHet=0.473;ABHetMulti=0.473,0.527;ABHom=0.9999;ABHomMulti=0.9999,-1;AC=1;AF=0.002475;AN=404;CR=0;CRal=0,0;CRalt=0;END=205197555;MMal=19103,132;MMalt=0.366667;MQ=60;MQSal=38102400,129600;MQalt=60;MQsquared=39513600;MaxAAS=35;MaxAASR=0.473;MaxAltPP=35;NHet=1;NHomAlt=0;NHomRef=201;NUM_MERGED_SVS=1;PASS_AC=1;PASS_AN=400;PASS_ratio=0.9901;QD=25;QDalt=25;RefLen=1;SB=0.5196;SBAlt=0.5556;SBF=5498,20;SBF…	Microhomology	4	ACAA		0/97	0/104	0/61	0/71	0/92	0/69	0/62	0/78	0/89	0/125
179	115	MSG	1	206551503		+										2	1	206551665		-										2			255	PASS	ABHet=0.4096;ABHetMulti=0.4096,0.5904;ABHom=0.9999;ABHomMulti=0.9999,-1;AC=1;AF=0.002488;AN=402;CR=0;CRal=0,0;CRalt=0;END=206551665;MMal=21819,196;MMalt=0.56;MQ=60;MQSal=41950800,126000;MQalt=60;MQsquared=42350400;MaxAAS=34;MaxAASR=0.4096;MaxAltPP=34;NHet=1;NHomAlt=0;NHomRef=200;NUM_MERGED_SVS=1;PASS_AC=1;PASS_AN=400;PASS_ratio=0.9901;QD=25;QDalt=25;RefLen=1;SB=0.4772;SBAlt=0.3143;SBF=5566,11;SBF…					0/95	0/84	0/67	0/58	0/57	0/48	0/53	0/57	0/96	0/107
180	116	MSG	1	207046777	207047493	+										2	1	207046854	207047522	-										2			255	PASS	ABHet=0.4177;ABHetMulti=0.4177,0.5823;ABHom=1;ABHomMulti=1,-1;AC=1;AF=0.002475;AN=404;CR=0;CRal=0,0;CRalt=0;END=207046854;MMal=68380,57;MMalt=0.172727;MQ=60;MQSal=34596000,118800;MQalt=60;MQsquared=34783200;MaxAAS=33;MaxAASR=0.4177;MaxAltPP=33;NHet=1;NHomAlt=0;NHomRef=201;NUM_MERGED_SVS=1;PASS_AC=1;PASS_AN=402;PASS_ratio=0.995;QD=25;QDalt=25;RefLen=1;SB=0.5128;SBAlt=0.5758;SBF=4926,19;SBF1=2638,1…	Microhomology	4	CCAG		0/78	0/66	0/29	0/59	0/74	0/58	0/42	0/68	0/68	0/82
181	117	MSG	1	207664779		+										2 (368T1, 356T1, 366T1, 146T, 56T2, 143T, 174T2, 139T4, 139T5, 139T6, 139T1, 141T, 140T, 142T), 4 (528T2)	1	207665022		-										2 (368T1, 356T1, 366T1, 146T, 56T2, 143T, 174T2, 139T4, 139T5, 139T6, 139T1, 141T, 140T, 142T), 4 (528T2)			3072	PASS	ABHet=0.4006;ABHetMulti=0.4006,0.5994;ABHom=0.9982;ABHomMulti=0.9982,-1;AC=14;AF=0.03465;AN=404;CR=0;CRal=0,0;CRalt=0;END=207665022;MMal=18960,932;MMalt=0.209438;MQ=60;MQSal=41690820,1535262;MQalt=59;MQsquared=43949682;MaxAAS=52;MaxAASR=0.6207;MaxAltPP=52;NHet=14;NHomAlt=0;NHomRef=188;NUM_MERGED_SVS=15;PASS_AC=14;PASS_AN=400;PASS_ratio=0.9901;QD=21.6;QDalt=21.6;RefLen=1;SB=0.4836;SBAlt=0.4629;SBF…					0/90	0/75	0/73	0/63	0/78	0/54	0/48	0/78	1/63	0/78
182	118	MSG, SvABA	1	207666602	207666602	+										2 (356T1, 366T1, 146T, 56T2, 143T, 174T2, 139T4, 139T5, 139T6, 139T1, 141T, 140T, 142T), 4 (528T2)	1	207672404	207672405	-										2 (356T1, 366T1, 146T, 56T2, 143T, 174T2, 139T4, 139T5, 139T6, 139T1, 141T, 140T, 142T), 4 (528T2)			2335	PASS	ABHet=0.3108;ABHetMulti=0.3108,0.6892;ABHom=0.9992;ABHomMulti=0.9992,-1;AC=13;AF=0.03218;AN=404;CR=0;CRal=0,0;CRalt=0;END=207672404;MMal=23833,906;MMalt=0.339326;MQ=60;MQSal=40645061,901578;MQalt=58;MQsquared=41869715;MaxAAS=31;MaxAASR=0.5333;MaxAltPP=31;NHet=13;NHomAlt=0;NHomRef=189;NUM_MERGED_SVS=15;PASS_AC=13;PASS_AN=404;PASS_ratio=1;QD=17.81;QDalt=17.81;RefLen=1;SB=0.5077;SBAlt=0.5169;SBF=573…	Non-templated sequence insertion	3	TTT		0/78	0/91	0/74	0/68	0/64	0/62	0/49	0/72	0/71	0/93
183	-	SvABA	1	209500508		-										2	2	177867332		-	DLGAP2	Intron 2	-	2 -> 2	DLGAP2	Intron 5	-	2 -> 2		2	Truncation(s), single gene	Truncation(s), single gene	28	PASS	DISC_MAPQ=60;EVDNC=DSCRD;IMPRECISE;MAPQ=60;MATEID=758935653:1;MATENM=-1;NM=-1;NUMPARTS=0;SCTG=1:209500508(-)-2:177867332(-)__1_209490017_209515017D;SPAN=-1;SVTYPE=BND					0	0	0	0	0	0	0	0	13	0
184	112	MSG, SvABA	1	214128176	214128176	+	EPB41L4B	ncRNA	+		ENSSHAG00000003628	Intron 20	+	1 -> 1		2 (158T, 1011T1, 54T1, 155T), 4 (398T1, 378T1)	6	17285536	17285536	-										2 (158T, 1011T1, 54T1, 155T), 4 (398T1, 378T1)	Truncation(s), single gene	Truncation(s), single gene	835	PASS	ABHet=0.2825;ABHetMulti=0.2825,0.7175;ABHom=0.9997;ABHomMulti=0.9997,-1;AC=6;AF=0.01485;AN=404;CR=0;CRal=0,0;CRalt=0;END=214128176;MMal=20887,208;MMalt=0.196226;MQ=60;MQSal=46108800,381600;MQalt=60;MQsquared=46764000;MaxAAS=30;MaxAASR=0.3704;NHet=6;NHomAlt=0;NHomRef=196;NUM_MERGED_SVS=12;PASS_AC=6;PASS_AN=402;PASS_ratio=0.995;QD=13.75;QDalt=13.75;RefLen=1;SB=0.4966;SBAlt=0.1887;SBF=6393,20;SBF1=3…	Non-templated sequence insertion	2	GA		0/79	0/118	0/83	0/56	0/75	0/79	0/63	0/111	0/125	0/149
185	-	SvABA	1	218241923		+										2	2	571600279		-	ATRNL1	Intron 1	+	0 -> 1	ATRNL1	Intron 1	+	0 -> 1		2	Truncation(s), single gene	Truncation(s), single gene	32	PASS	DISC_MAPQ=60;EVDNC=DSCRD;IMPRECISE;MAPQ=60;MATEID=775049528:1;MATENM=-1;NM=-1;NUMPARTS=0;SCTG=1:218241923(+)-2:571600279(-)__1_218231233_218256233D;SPAN=-1;SVTYPE=BND					0	0	0	0	0	0	0	13	0	0
186	119	MSG	1	219757460		+	B9D1	Intron 6	+	1 -> 2	B9D1	Intron 6	+	1 -> 2		4	1	219757541		-	B9D1	Intron 6	+	1 -> 2	B9D1	Intron 6	+	1 -> 2		4	Candidate fusion: B9D1 -> B9D1	Candidate fusion: B9D1 -> B9D1	255	PASS	ABHet=0.6389;ABHetMulti=0.6389,0.3611;ABHom=0.9995;ABHomMulti=0.9995,-1;AC=1;AF=0.002488;AN=402;CR=0;CRal=0,0;CRalt=0;END=219757541;MMal=11618,19;MMalt=0.0730769;MQ=60;MQSal=22878000,88578;MQalt=58;MQsquared=49034059;MaxAAS=23;MaxAASR=0.6389;MaxAltPP=23;NHet=1;NHomAlt=0;NHomRef=200;NUM_MERGED_SVS=1;PASS_AC=1;PASS_AN=374;PASS_ratio=0.9257;QD=25;QDalt=25;RefLen=1;SB=0.4835;SBAlt=0.4231;SBF=3074,11;…					0/40	0/70	0/24	0/44	0/42	0/44	0/0	0/48	0/62	0/63
187	-	SvABA	1	221100646	221100647	-										2	3	413733730	413733658	+	SLC4A10	Intron 2	-	0 -> 2	SLC4A10	Intron 3	-	0 -> 2		2	Truncation(s), single gene	Truncation(s), single gene	55	PASS	DISC_MAPQ=60;EVDNC=DSCRD;IMPRECISE;MAPQ=60;MATEID=324831369:1;MATENM=-1;NM=-1;NUMPARTS=0;SCTG=1:221100646(-)-3:413733730(+)__1_221097733_221122733D;SPAN=-1;SVTYPE=BND	Non-templated sequence insertion	6	CCTTAG		0	0	0	0	0	0	0	0	0	0
188	-	SvABA	1	224618921	224618924	-										2	3	260185528	260185529	-	DMD	Intron 43	+	0 -> 1	DMD	Intron 43	+	Non-coding		2	Truncation(s), single gene	Truncation(s), single gene	92	PASS	DISC_MAPQ=60;EVDNC=DSCRD;IMPRECISE;MAPQ=60;MATEID=724059893:1;MATENM=-1;NM=-1;NUMPARTS=0;SCTG=1:224618921(-)-3:260185528(-)__1_224601233_224626233D;SPAN=-1;SVTYPE=BND	Microhomology	2	TG		0	0	0	0	0	0	0	0	0	0
189	120	MSG, SvABA	1	224619525	224619525	+										2	2	215842690	215842690	+	ASXL2	Intron 8	+	2 -> 0	ASXL2	Intron 9	+	2 -> 0	YES	2	Truncation(s), single gene	Truncation(s), single gene	51	LowQD	ABHet=0.1795;ABHetMulti=0.1795,0.8205;ABHom=1;ABHomMulti=1,-1;AC=1;AF=0.002475;AN=404;CR=0;CRal=0,0;CRalt=0;END=224619525;MMal=20208,18;MMalt=0.128571;MQ=60;MQSal=41490000,50400;MQalt=60;MQsquared=41846400;MaxAAS=14;MaxAASR=0.1795;NHet=1;NHomAlt=0;NHomRef=201;NUM_MERGED_SVS=1;PASS_AC=1;PASS_AN=404;PASS_ratio=1;QD=5.1;QDalt=5.1;RefLen=1;SB=0.4786;SBAlt=0.07143;SBF=5521,1;SBF1=2844,1;SBF2=2677,0;SB…	Blunt-end fusion	0	-		0/103	0/123	0/65	0/53	0/76	0/51	0/62	0/90	0/92	0/89
190	-	SvABA	1	226288819	226288863	+										4	3	585279513	585279469	+										4			79	PASS	DISC_MAPQ=60;EVDNC=DSCRD;IMPRECISE;MAPQ=60;MATEID=334732567:1;MATENM=-1;NM=-1;NUMPARTS=0;SCTG=1:226288819(+)-3:585279513(+)__1_226267233_226292233D;SPAN=-1;SVTYPE=BND	Microhomology	3	CAC		0	0	0	0	0	0	0	0	0	0
191	121	MSG	1	226288858		+										4	1	226288868		-										4			195	PASS	ABHet=0.254;ABHetMulti=0.254,0.746;ABHom=1;ABHomMulti=1,-1;AC=1;AF=0.002475;AN=404;CR=0;CRal=0,0;CRalt=0;END=226288863;LEFT_SVINSSEQ=CACAAGATTACGATCATAGATTTAAAGACTTTTAAATATCATCAAGGTCAATTCTTCTTGTTATGCTGATGGAGAAA;MMal=20979,19;MMalt=0.11875;MQ=60;MQSal=46566000,57600;MQalt=60;MQsquared=47750400;MaxAAS=16;MaxAASR=0.254;MaxAltPP=16;NHet=1;NHomAlt=0;NHomRef=201;NUM_MERGED_SVS=2;PASS_AC=1;PASS_AN=404;P…					0/109	0/88	0/84	0/62	0/76	0/77	0/62	0/101	0/119	0/124
192	-	SvABA	1	226288863	226288864	-										4	2	89541956	89541957	-										4			31	PASS	DISC_MAPQ=60;EVDNC=DSCRD;IMPRECISE;MAPQ=60;MATEID=480706097:1;MATENM=-1;NM=-1;NUMPARTS=0;SCTG=1:226288863(-)-2:89541956(-)__1_226267233_226292233D;SPAN=-1;SVTYPE=BND	Non-templated sequence insertion	216	TAAAACAAAAAGCTATTATTACCAAAAAAAGAGAAAGAAAAAGAAGTTCACCCTCAAACAAAATCTTCATGTAAAATCTGTGTTACCATCTGACAGGGATATTGTAAAAAGGGTTTATATTAATGCACCAGTTAGGCTACAAGGGTGCAGTGAATCCTTCCATCTGAGATTCAGTGATTTATGGACATACCCCTTGCTGCTTCTACATCCTTTGCC		0	0	0	0	0	0	0	0	0	0
193	-	SvABA	1	226288933	226288866	-										4	5	277732734	277732735	-										4			82	PASS	DISC_MAPQ=60;EVDNC=DSCRD;IMPRECISE;MAPQ=60;MATEID=92403213:1;MATENM=-1;NM=-1;NUMPARTS=0;SCTG=1:226288933(-)-5:277732734(-)__1_226267233_226292233D;SPAN=-1;SVTYPE=BND	Microhomology	2	TG		0	0	0	0	0	0	0	0	0	0
194	122	MSG, SvABA	1	227784962	227784962	+	AOPEP	ncRNA	-		AOPEP	Intron 13	-	0 -> 0		2	1	227923251	227923252	-	AOPEP	ncRNA	-		AOPEP	Intron 7	-	0 -> 1		2	Skipped, ncRNA(s)	Truncation(s), neighbouring exon frame incompatibility	510	PASS	ABHet=0.4049;ABHetMulti=0.4049,0.5951;ABHom=1;ABHomMulti=1,-1;AC=2;AF=0.00495;AN=404;CR=0;CRal=0,0;CRalt=0;END=227923251;MMal=26379,146;MMalt=0.175904;MQ=60;MQSal=47502000,298800;MQalt=60;MQsquared=48708000;MaxAAS=49;MaxAASR=0.5862;MaxAltPP=49;NHet=2;NHomAlt=0;NHomRef=200;NUM_MERGED_SVS=2;PASS_AC=2;PASS_AN=404;PASS_ratio=1;QD=25;QDalt=25;RefLen=1;SB=0.4706;SBAlt=0.506;SBF=6206,42;SBF1=3250,25;SBF…	Microhomology	2	GA		0/81	49/147	34/58	0/76	0/92	0/63	0/64	0/83	0/119	0/151
195	123	MSG, SvABA	1	228393523	228393523	+	LOC116419196	lncRNA	+		ENSSHAG00000025516	Intron 5	-	0 -> 0		2	3	570049821	570049821	-	LOC111719910	Intron 1	-	0 -> 2						2	Skipped, lncRNA(s)	Truncation(s), single gene	325	PASS	ABHet=0.2386;ABHetMulti=0.2386,0.7614;ABHom=1;ABHomMulti=1,-1;AC=2;AF=0.00495;AN=404;CR=0;CRal=0,0;CRalt=0;END=228393523;MMal=24732,63;MMalt=0.15;MQ=60;MQSal=48168000,151200;MQalt=60;MQsquared=48488400;MaxAAS=22;MaxAASR=0.2857;NHet=2;NHomAlt=0;NHomRef=200;NUM_MERGED_SVS=14;PASS_AC=2;PASS_AN=404;PASS_ratio=1;QD=16.25;QDalt=16.25;RefLen=1;SB=0.4934;SBAlt=0.1667;SBF=6616,7;SBF1=3415,7;SBF2=3201,0;SB…	Blunt-end fusion	0	-		0/88	0/136	0/78	0/55	0/94	0/70	0/58	0/96	0/113	0/142
196	-	SvABA	1	228393525	228393528	-	LOC116419196	lncRNA	+		ENSSHAG00000025516	Intron 5	-	0 -> 0		2	6	226464104	226464105	-										2	Truncation(s), single gene	Truncation(s), single gene	99	PASS	DISC_MAPQ=60;EVDNC=DSCRD;IMPRECISE;MAPQ=60;MATEID=900253549:1;MATENM=-1;NM=-1;NUMPARTS=0;SCTG=1:228393525(-)-6:226464104(-)__1_228374233_228399233D;SPAN=-1;SVTYPE=BND	Microhomology	2	GG		0	0	0	0	0	0	0	0	0	0
197	-	SvABA	1	230577713	230577720	+	UBE2R2	Intron 3	-	0 -> 0	ENSSHAG00000021881	Intron 1	-	0 -> 0		4	1	234419874	234419842	+	LVRN	Intron 19	+	1 -> 0	ENSSHAG00000003422	Intron 19	+	1 -> 0		4	Candidate fusion: LVRN -> UBE2R2	Candidate fusion: ENSSHAG00000003422 -> ENSSHAG00000021881	41	PASS	DISC_MAPQ=60;EVDNC=DSCRD;IMPRECISE;MAPQ=60;MATEID=889889687:1;MATENM=-1;NM=-1;NUMPARTS=0;SCTG=1:230577713(+)-1:234419874(+)__1_230554733_230579733D;SPAN=3842161;SVTYPE=BND	Blunt-end fusion	0	-	230577726] GGTG [234419843	0	0	0	0	0	0	0	0	0	0
198	-	SvABA	1	232516333		-										2	4	99063698		-	LOC105750326	lncRNA	+							2	Truncation(s), single gene		29	PASS	DISC_MAPQ=60;EVDNC=DSCRD;IMPRECISE;MAPQ=60;MATEID=903949207:1;MATENM=-1;NM=-1;NUMPARTS=0;SCTG=1:232516333(-)-4:99063698(-)__1_232514733_232539733D;SPAN=-1;SVTYPE=BND					0	0	0	0	0	0	0	0	0	0
199	124	MSG, SvABA	1	234565973	234565973	+	COMMD10	Intron 5	+	0 -> 0	COMMD10	Intron 5	+	0 -> 0		2	1	234567489	234567490	-	COMMD10	Intron 5	+	0 -> 0	COMMD10	Intron 5	+	0 -> 0		2	Candidate fusion: COMMD10 -> COMMD10	Candidate fusion: COMMD10 -> COMMD10	255	PASS	ABHet=0.494;ABHetMulti=0.494,0.506;ABHom=1;ABHomMulti=1,-1;AC=1;AF=0.002475;AN=404;CR=0;CRal=0,0;CRalt=0;END=234567489;MMal=23690,119;MMalt=0.290244;MQ=60;MQSal=49269600,147600;MQalt=60;MQsquared=49759200;MaxAAS=41;MaxAASR=0.494;MaxAltPP=41;NHet=1;NHomAlt=0;NHomRef=201;NUM_MERGED_SVS=1;PASS_AC=1;PASS_AN=404;PASS_ratio=1;QD=25;QDalt=25;RefLen=1;SB=0.4999;SBAlt=0.5366;SBF=6840,22;SBF1=3509,12;SBF2=…	Non-templated sequence insertion	23	AAATTAAATATATATATACACAC		0/92	0/136	0/76	0/87	0/92	0/72	0/68	0/112	0/109	0/152
200	125	MSG	1	235088590	235088590	+	SEMA6A	Intron 1	-	Non-coding	SEMA6A	Intron 1	-	Non-coding		2	1	235088712	235088713	-	SEMA6A	Intron 1	-	Non-coding	SEMA6A	Intron 1	-	Non-coding		2	Candidate fusion: SEMA6A -> SEMA6A	Candidate fusion: SEMA6A -> SEMA6A	255	PASS	ABHet=0.4516;ABHetMulti=0.4516,0.5484;ABHom=1;ABHomMulti=1,-1;AC=1;AF=0.002475;AN=404;CR=0;CRal=0,0;CRalt=0;END=235088712;MMal=21103,82;MMalt=0.195238;MQ=60;MQSal=46879200,151200;MQalt=60;MQsquared=47350800;MaxAAS=42;MaxAASR=0.4516;MaxAltPP=42;NHet=1;NHomAlt=0;NHomRef=201;NUM_MERGED_SVS=1;PASS_AC=1;PASS_AN=404;PASS_ratio=1;QD=25;QDalt=25;RefLen=1;SB=0.4878;SBAlt=0.3095;SBF=6360,13;SBF1=3300,7;SBF…	Non-templated sequence insertion	2	TT		0/104	0/126	0/78	0/85	0/104	0/86	0/55	0/77	0/148	0/137
201	-	SvABA	1	235854012		+										2	4	405749009		-										3			43	PASS	DISC_MAPQ=60;EVDNC=DSCRD;IMPRECISE;MAPQ=60;MATEID=988092266:1;MATENM=-1;NM=-1;NUMPARTS=0;SCTG=1:235854012(+)-4:405749009(-)__1_235841449_235866449D;SPAN=-1;SVTYPE=BND					0	0	0	0	0	0	0	0	18	0
202	126	MSG	1	237187108		+										4	1	237187179		-										4			36	LowQD	ABHet=0.1818;ABHetMulti=0.1818,0.8182;ABHom=1;ABHomMulti=1,-1;AC=1;AF=0.002475;AN=404;CR=0;CRal=0,0;CRalt=0;END=237187179;MMal=22199,19;MMalt=0.19;MQ=60;MQSal=42089530,20739;MQalt=46;MQsquared=43527866;MaxAAS=10;MaxAASR=0.1818;MaxAltPP=10;NHet=1;NHomAlt=0;NHomRef=201;NUM_MERGED_SVS=1;PASS_AC=0;PASS_AN=402;PASS_ratio=0.995;QD=3.6;QDalt=3.6;RefLen=1;SB=0.4656;SBAlt=0.5;SBF=5478,5;SBF1=2780,3;SBF2=2…					0/90	0/81	0/59	0/45	0/69	0/53	0/57	0/82	0/86	0/120
203	127	MSG, SvABA	1	237412826	237412826	+										4	1	237417707	237417708	-										4			255	PASS	ABHet=0.3908;ABHetMulti=0.3908,0.6092;ABHom=1;ABHomMulti=1,-1;AC=1;AF=0.002475;AN=404;CR=0;CRal=0,0;CRalt=0;END=237417707;MMal=30325,24;MMalt=0.0705882;MQ=60;MQSal=41493600,121936;MQalt=60;MQsquared=42461536;MaxAAS=34;MaxAASR=0.3908;MaxAltPP=34;NHet=1;NHomAlt=0;NHomRef=201;NUM_MERGED_SVS=1;PASS_AC=1;PASS_AN=404;PASS_ratio=1;QD=25;QDalt=25;RefLen=1;SB=0.4751;SBAlt=0.4412;SBF=5477,15;SBF1=2801,6;SB…	Microhomology	2	AA		0/73	0/97	0/80	0/77	0/75	0/50	0/72	0/61	0/83	0/101
204	128	MSG, SvABA	1	243801481	243801481	+	LOC116421031	lncRNA	+							2 (1059T2), 4 (876T1)	1	604084753	604084753	+	EXT1	Intron 1	-	0 -> 1	EXT1	Intron 1	-	0 -> 1	YES	2 (1059T2), 4 (876T1)	Skipped, lncRNA(s)	Truncation(s), single gene	255	PASS	ABHet=0.4638;ABHetMulti=0.4638,0.5362;ABHom=0.9995;ABHomMulti=0.9995,-1;AC=1;AF=0.002475;AN=404;CR=0;CRal=0,0;CRalt=0;END=604084753;INV3;MMal=27325,108;MMalt=0.276923;MQ=60;MQSal=47354400,140400;MQalt=60;MQsquared=48427200;MaxAAS=32;MaxAASR=0.4638;MaxAltPP=32;NHet=1;NHomAlt=0;NHomRef=201;NUM_MERGED_SVS=2;PASS_AC=1;PASS_AN=402;PASS_ratio=0.995;QD=25;QDalt=25;RefLen=1;SB=0.5153;SBAlt=0.3077;SBF=678…	Microhomology	2	GG		0/98	0/88	0/79	0/75	0/71	0/83	0/64	0/61	0/140	0/128
205	129	MSG, SvABA	1	243925175	243925176	-	CEP120	Intron 9	-	2 -> 1	ENSSHAG00000006623	Intron 9	-	2 -> 1		2 (1059T2, 236T3), 4 (876T1)	1	601968614	601968614	+										2 (1059T2, 236T3), 4 (876T1)	Truncation(s), single gene	Truncation(s), single gene	414	PASS	ABHet=0.2283;ABHetMulti=0.2283,0.7717;ABHom=0.9999;ABHomMulti=0.9999,-1;AC=2;AF=0.00495;AN=404;CR=0;CRal=0,0;CRalt=0;END=601968614;MMal=25489,36;MMalt=0.12;MQ=60;MQSal=45864000,108000;MQalt=60;MQsquared=46000800;MaxAAS=15;MaxAASR=0.25;MaxAltPP=15;NHet=2;NHomAlt=0;NHomRef=200;NUM_MERGED_SVS=2;PASS_AC=1;PASS_AN=392;PASS_ratio=0.9703;QD=20.7;QDalt=20.7;RELATED_SV_ID=1070;RefLen=1;SB=0.522;SBAlt=0.8;…	Non-templated sequence insertion	6	ACAATT		0/90	0/133	0/50	0/65	0/83	0/75	0/74	0/91	0/116	0/141
206	130	MSG	1	244812095	244812095	+										4	1	244814158	244814159	-										4			255	PASS	ABHet=0.4444;ABHetMulti=0.4444,0.5556;ABHom=1;ABHomMulti=1,-1;AC=1;AF=0.002475;AN=404;CR=0;CRal=0,0;CRalt=0;END=244814158;MMal=19915,95;MMalt=0.197917;MQ=60;MQSal=44604000,172800;MQalt=60;MQsquared=45658800;MaxAAS=48;MaxAASR=0.4444;MaxAltPP=48;NHet=1;NHomAlt=0;NHomRef=201;NUM_MERGED_SVS=1;PASS_AC=1;PASS_AN=404;PASS_ratio=1;QD=25;QDalt=25;RefLen=1;SB=0.525;SBAlt=0.4375;SBF=6509,21;SBF1=3317,10;SBF…	Microhomology	2	GA		0/93	0/102	0/70	0/81	0/87	0/59	0/64	0/92	0/104	0/115
207	131	MSG, SvABA	1	245532344	245532344	-	CCDC192	Intron 1	+	0 -> 1	ENSSHAG00000027428	Intron 1	+	0 -> 1		2 (377T1, 52T2, 446T1, 805T1, 451T1, 208T2, 379T1, 998T1, 367T1, 447T1, 1071T1, 158T, 1011T1, 54T1, 155T), 4 (421T1, 477T3, 18T, 49T1, 377T3, 398T1, 378T1)	2	237577556	237577556	+										2 (377T1, 52T2, 446T1, 805T1, 451T1, 208T2, 379T1, 998T1, 367T1, 447T1, 1071T1, 158T, 1011T1, 54T1, 155T), 4 (421T1, 477T3, 18T, 49T1, 377T3, 398T1, 378T1)	Truncation(s), single gene	Truncation(s), single gene	3015	PASS	ABHet=0.2571;ABHetMulti=0.2571,0.7429;ABHom=0.9987;ABHomMulti=0.9987,-1;AC=19;AF=0.04703;AN=404;CR=0;CRal=0,0;CRalt=0;END=237577556;MMal=20984,32;MMalt=0.0112676;MQ=60;MQSal=42681600,82800;MQalt=17;MQsquared=44042400;MaxAAS=23;MaxAASR=0.3594;NHet=19;NHomAlt=0;NHomRef=183;NUM_MERGED_SVS=24;PASS_AC=18;PASS_AN=400;PASS_ratio=0.9901;QD=16.1;QDalt=16.1;RefLen=1;SB=0.4951;SBAlt=0.1739;SBF=5877,4;SBF1=3…	Blunt-end fusion	0	-		1/109	1/106	0/73	0/76	0/93	0/66	0/52	0/72	0/127	0/95
208	-	SvABA	1	245532675	245532556	+	CCDC192	Intron 1	+	0 -> 1	ENSSHAG00000027428	Intron 1	+	0 -> 1		2 (805T1, 451T1, 208T2, 379T1, 998T1, 367T1, 447T1, 1071T1, 158T, 1011T1, 54T1, 155T), 4 (421T1, 477T3, 18T, 49T1, 377T3, 398T1, 378T1)	2	69463112	69463028	+										2 (805T1, 451T1, 208T2, 379T1, 998T1, 367T1, 447T1, 1071T1, 158T, 1011T1, 54T1, 155T), 4 (421T1, 477T3, 18T, 49T1, 377T3, 398T1, 378T1)	Truncation(s), single gene	Truncation(s), single gene	34	PASS	DISC_MAPQ=56;EVDNC=DSCRD;IMPRECISE;MAPQ=56;MATEID=753343996:1;MATENM=-1;NM=-1;NUMPARTS=0;SCTG=1:245532675(+)-2:69463112(+)__1_245518949_245543949D;SPAN=-1;SVTYPE=BND	Non-templated sequence insertion	265	CCCACACTTGTTCTAGAATTTTTTATTCTCATTCATTTCCTGATTCTTTTCTGAATTTGCAATACAAAATAAACCTTTTCCAGGCATTTCTGTCCGCATTGGGTTCTAGATTATTTTTACGATCTCCAATCCAGAGATCATTTGTTCTAGATTTTTTTAGTCTCATTCATTTCGTGAATCTTTTCTGGATCTTCAGTGCAAATCAAAACTTTTCGAATGCATTTCTCTCCAAATTGGGTTCTAAATTCTTTTTACCATCTCCAAT		0	0	0	0	0	0	0	0	0	0
209	-	SvABA	1	247608290	247608293	-										5	1	247708548	247708553	+										4			39	PASS	DISC_MAPQ=60;EVDNC=DSCRD;IMPRECISE;MAPQ=60;MATEID=770471434:1;MATENM=-1;NM=-1;NUMPARTS=0;SCTG=1:247608290(-)-1:247708548(+)__1_247601449_247626449D;SPAN=100258;SVTYPE=BND	Microhomology	2	AT		0	0	0	0	0	0	0	0	0	0
210	132	MSG	1	247838226		+										2	1	247838284		-										2			255	PASS	ABHet=0.45;ABHetMulti=0.45,0.55;ABHom=0.9998;ABHomMulti=0.9998,-1;AC=1;AF=0.002475;AN=404;CR=0;CRal=0,0;CRalt=0;END=247838284;MMal=22288,36;MMalt=0.0947368;MQ=60;MQSal=41857200,136800;MQalt=60;MQsquared=43344000;MaxAAS=36;MaxAASR=0.45;MaxAltPP=36;NHet=1;NHomAlt=0;NHomRef=201;NUM_MERGED_SVS=1;PASS_AC=1;PASS_AN=404;PASS_ratio=1;QD=25;QDalt=25;RefLen=1;SB=0.4773;SBAlt=0.5;SBF=5549,19;SBF1=2872,10;SB…					0/94	0/72	0/73	0/70	0/73	0/54	0/66	0/72	0/83	0/108
211	133	MSG	1	247841178	247841178	+										2	1	247841404	247841405	-										2			255	PASS	ABHet=0.4875;ABHetMulti=0.4875,0.5125;ABHom=1;ABHomMulti=1,-1;AC=1;AF=0.002475;AN=404;CR=0;CRal=0,0;CRalt=0;END=247841404;MMal=23088,25;MMalt=0.0641026;MQ=60;MQSal=45132602,139117;MQalt=60;MQsquared=45509319;MaxAAS=39;MaxAASR=0.4875;MaxAltPP=39;NHet=1;NHomAlt=0;NHomRef=201;NUM_MERGED_SVS=1;PASS_AC=1;PASS_AN=404;PASS_ratio=1;QD=25;QDalt=25;RefLen=1;SB=0.5164;SBAlt=0.5897;SBF=6484,23;SBF1=3393,9;SB…	Non-templated sequence insertion	46	TTATAAACAAGTTTATAAGCTTATAAATGCTTATAATTATAAATGC		0/95	0/99	0/91	0/68	0/74	0/78	0/69	0/76	0/84	0/133
212	134	MSG	1	248180019	248180019	+										2 (84T1, 818T2, 812T2, 63T3, 368T1, 458T1, 46T1), 3 (209T3, 78T)	1	248180571	248180572	-										2 (84T1, 818T2, 812T2, 63T3, 368T1, 458T1, 46T1), 3 (209T3, 78T)			1764	PASS	ABHet=0.4308;ABHetMulti=0.4308,0.5692;ABHom=0.9998;ABHomMulti=0.9998,-1;AC=8;AF=0.0198;AN=404;CR=0;CRal=0,0;CRalt=0;END=248180571;MMal=20743,375;MMalt=0.147638;MQ=60;MQSal=39444409,914400;MQalt=60;MQsquared=41104009;MaxAAS=47;MaxAASR=0.6;MaxAltPP=47;NHet=8;NHomAlt=0;NHomRef=194;NUM_MERGED_SVS=8;PASS_AC=8;PASS_AN=404;PASS_ratio=1;QD=21.68;QDalt=21.68;RefLen=1;SB=0.5185;SBAlt=0.4606;SBF=5696,117;SB…	Microhomology	2	TT		0/74	0/85	0/77	30/57	42/70	15/64	13/49	29/76	47/103	38/94
213	135	MSG	1	248629258	248629258	+										2	1	248629553	248629554	-										2			223	PASS	ABHet=0.3134;ABHetMulti=0.3134,0.6866;ABHom=1;ABHomMulti=1,-1;AC=1;AF=0.002475;AN=404;CR=0;CRal=0,0;CRalt=0;END=248629553;MMal=20274,38;MMalt=0.180952;MQ=60;MQSal=43758000,75600;MQalt=60;MQsquared=45471600;MaxAAS=21;MaxAASR=0.3134;MaxAltPP=21;NHet=1;NHomAlt=0;NHomRef=201;NUM_MERGED_SVS=1;PASS_AC=1;PASS_AN=404;PASS_ratio=1;QD=22.3;QDalt=22.3;RefLen=1;SB=0.4969;SBAlt=0.5238;SBF=6039,11;SBF1=3159,9;…	Microhomology	4	CTCT		0/82	0/93	0/68	0/57	0/71	0/64	0/76	0/74	0/111	0/102
214	136	MSG, SvABA	1	249214119	249214119	+										4	1	249216382	249216383	-										4			255	PASS	ABHet=0.4318;ABHetMulti=0.4318,0.5682;ABHom=0.9999;ABHomMulti=0.9999,-1;AC=1;AF=0.002488;AN=402;CR=0;CRal=0,0;CRalt=0;END=249216382;MMal=23954,31;MMalt=0.155;MQ=60;MQSal=34570800,72000;MQalt=60;MQsquared=34747200;MaxAAS=19;MaxAASR=0.4318;MaxAltPP=19;NHet=1;NHomAlt=0;NHomRef=200;NUM_MERGED_SVS=1;PASS_AC=1;PASS_AN=398;PASS_ratio=0.9851;QD=25;QDalt=25;RefLen=1;SB=0.5019;SBAlt=0.85;SBF=4813,17;SBF1=2…	Blunt-end fusion	0	-		0/62	0/66	0/59	0/51	0/50	0/53	0/54	0/54	0/86	0/77
215	137	MSG	1	250160511	250160511	+										4	1	250160747	250160748	-										4			12	LowABHet;LowQD	ABHet=0.1538;ABHetMulti=0.1538,0.8462;ABHom=0.9999;ABHomMulti=0.9999,-1;AC=1;AF=0.002475;AN=404;CR=0;CRal=0,0;CRalt=0;END=250160747;MMal=23970,32;MMalt=0.290909;MQ=60;MQSal=44802000,39600;MQalt=60;MQsquared=46371600;MaxAAS=10;MaxAASR=0.1538;MaxAltPP=10;NHet=1;NHomAlt=0;NHomRef=201;NUM_MERGED_SVS=1;PASS_AC=0;PASS_AN=402;PASS_ratio=0.995;QD=1.2;QDalt=1.2;RefLen=1;SB=0.4799;SBAlt=0.6364;SBF=5971,7;S…	Microhomology	4	CCAA		0/67	0/118	0/58	0/76	0/87	0/78	0/51	0/74	0/119	0/147
216	138	MSG	1	252565982		-	LOC105749764	Exon 4	+	2	ENSSHAG00000000234	Exon 6	+	2		2 (356T1), 4 (18T)	1	252697699		+	LOC116419945	Exon 4	+	2	ENSSHAG00000000710	Exon 6	+	2		2 (356T1), 4 (18T)	Skipped, exon(s)	Skipped, exon(s)	510	LowABHet	ABHet=0.1749;ABHetMulti=0.1749,0.8251;ABHom=1;ABHomMulti=1,-1;AC=2;AF=0.00495;AN=404;CR=0;CRal=0,0;CRalt=0;END=252697699;MMal=502421,165441;MMalt=119.885;MQ=67;MQSal=56107585,11556206;MQalt=289;MQsquared=67700718;MaxAAS=74;MaxAASR=0.1773;MaxAltPP=74;NHet=2;NHomAlt=0;NHomRef=200;NUM_MERGED_SVS=194;PASS_AC=2;PASS_AN=404;PASS_ratio=1;QD=25;QDalt=25;RELATED_SV_ID=817;RefLen=1;SB=0.5401;SBAlt=0.5161;S…					0/109	0/109	0/75	0/73	0/87	0/71	0/69	0/85	0/125	0/125
217	139	MSG, SvABA	1	253212517	253212519	-	FBRS	Intron 17	-	2 -> 1	FBRS	Intron 28	-	Non-coding		2	1	264938190	264938191	+										3	Truncation(s), single gene	Truncation(s), single gene	101	LowABHet	ABHet=0.1238;ABHetMulti=0.1238,0.8762;ABHom=1;ABHomMulti=1,-1;AC=1;AF=0.002475;AN=404;CR=0;CRal=0,0;CRalt=0;END=264938190;MMal=23780,6;MMalt=0.0461538;MQ=60;MQSal=45458468,46800;MQalt=60;MQsquared=45523268;MaxAAS=13;MaxAASR=0.1238;MaxAltPP=13;NHet=1;NHomAlt=0;NHomRef=201;NUM_MERGED_SVS=1;PASS_AC=1;PASS_AN=398;PASS_ratio=0.9851;QD=10.1;QDalt=10.1;RELATED_SV_ID=223;RefLen=1;SB=0.4726;SBAlt=0.8462;S…	Microhomology	1	T		0/103	0/80	0/65	0/78	0/66	0/69	0/54	0/83	0/108	0/103
218	140	MSG, SvABA	1	253857052	253857057	-	USP22	Intron 1	-	0 -> 0	ENSSHAG00000024580	Intron 1	-	0 -> 0		2 (458T1, 805T1, 451T1, 208T2, 379T1, 998T1, 367T1, 447T1, 1071T1, 158T, 1011T1, 54T1, 155T, 140T), 4 (421T1, 477T3, 18T, 49T1, 377T3, 398T1, 378T1)	3	539530533	539530527	-										2 (458T1, 805T1, 451T1, 208T2, 379T1, 998T1, 367T1, 447T1, 1071T1, 158T, 1011T1, 54T1, 155T, 140T), 4 (421T1, 477T3, 18T, 49T1, 377T3, 398T1, 378T1)	Truncation(s), single gene	Truncation(s), single gene	823	PASS	ABHet=0.2123;ABHetMulti=0.2123,0.7877;ABHom=0.9892;ABHomMulti=0.9892,-1;AC=9;AF=0.02228;AN=404;CR=0;CRal=0,0;CRalt=0;END=539530533;MMal=31152,714;MMalt=0.277821;MQ=60;MQSal=37576800,925200;MQalt=60;MQsquared=38840400;MaxAAS=32;MaxAASR=0.2909;NHet=9;NHomAlt=0;NHomRef=193;NUM_MERGED_SVS=86;PASS_AC=5;PASS_AN=388;PASS_ratio=0.9604;QD=9.191;QDalt=9.191;RefLen=1;SB=0.5909;SBAlt=0.6498;SBF=6153,167;SBF1…	Microhomology	5	AAAAC		0/87	0/109	0/44	0/60	0/91	0/64	0/46	0/78	0/78	0/88
219	141	MSG, SvABA	1	253857178	253857178	+	USP22	Intron 1	-	0 -> 0	ENSSHAG00000024580	Intron 1	-	0 -> 0		2 (805T1, 451T1, 208T2, 379T1, 998T1, 367T1, 447T1, 1071T1, 158T, 1011T1, 54T1, 155T, 356T1), 4 (421T1, 477T3, 18T, 49T1, 377T3, 398T1, 378T1)	X	33934502	33934502	-										2 (805T1, 451T1, 208T2, 379T1, 998T1, 367T1, 447T1, 1071T1, 158T, 1011T1, 54T1, 155T, 356T1), 4 (421T1, 477T3, 18T, 49T1, 377T3, 398T1, 378T1)	Truncation(s), single gene	Truncation(s), single gene	800	PASS	ABHet=0.1997;ABHetMulti=0.1997,0.8003;ABHom=0.9914;ABHomMulti=0.9914,-1;AC=9;AF=0.02228;AN=404;CR=0;CRal=0,0;CRalt=0;END=253857178;MMal=35574,436;MMalt=0.17098;MQ=60;MQSal=43232400,918000;MQalt=60;MQsquared=45028800;MaxAAS=24;MaxAASR=0.25;NHet=9;NHomAlt=0;NHomRef=193;NUM_MERGED_SVS=56;PASS_AC=7;PASS_AN=398;PASS_ratio=0.9851;QD=9.302;QDalt=9.302;RefLen=1;SB=0.4141;SBAlt=0.5255;SBF=4945,134;SBF1=27…	Microhomology	2	TG		0/74	0/124	0/65	0/49	0/66	0/51	0/49	0/70	0/102	0/126
220	142	MSG	1	253958033	253958033	+										2	1	253958102	253958102	+										2			27	LowABHet;LowQD	ABHet=0.1618;ABHetMulti=0.1618,0.8382;ABHom=1;ABHomMulti=1,-1;AC=1;AF=0.002475;AN=404;CR=0;CRal=0,0;CRalt=0;END=253958102;INV3;MMal=23851,0;MMalt=0;MQ=60;MQSal=38166736,39600;MQalt=60;MQsquared=38793136;MaxAAS=11;MaxAASR=0.1618;MaxAltPP=11;NHet=1;NHomAlt=0;NHomRef=201;NUM_MERGED_SVS=2;PASS_AC=0;PASS_AN=398;PASS_ratio=0.9851;QD=2.7;QDalt=2.7;RefLen=1;SB=0.6884;SBAlt=1;SBF=7295,11;SBF1=4650,0;SBF2=…	Microhomology	1	A		0/57	0/78	0/51	0/44	0/57	0/42	0/50	0/69	0/88	0/91
221	143	MSG	1	254472714	254472714	+										2 (447T1, 1071T1, 158T, 1011T1, 54T1, 155T), 4 (377T3, 398T1, 378T1)	1	327143217	327143217	+	VPS13A	Intron 43	-	0 -> 0	VPS13A	Intron 43	-	0 -> 0		2 (447T1, 1071T1, 158T, 1011T1, 54T1, 155T), 4 (377T3, 398T1, 378T1)	Truncation(s), single gene	Truncation(s), single gene	1422	PASS	ABHet=0.2151;ABHetMulti=0.2151,0.7849;ABHom=0.9992;ABHomMulti=0.9992,-1;AC=9;AF=0.02228;AN=404;CR=0;CRal=0,0;CRalt=0;END=327143217;INV3;MMal=28108,0;MMalt=0;MQ=60;MQSal=41706000,0;MQalt=0;MQsquared=42649200;MaxAAS=33;MaxAASR=0.3;MaxAltPP=33;NHet=9;NHomAlt=0;NHomRef=193;NUM_MERGED_SVS=9;PASS_AC=9;PASS_AN=400;PASS_ratio=0.9901;QD=15.74;QDalt=15.74;RefLen=1;SB=0.5127;SBAlt=-1;SBF=5940,0;SBF1=3010,0;…	Non-templated sequence insertion	85	ACATGCCTTCATATTATCAGTCCCTCATAAATCGAAGGCAGCTCCAACTCATCTCCACTCATTAGAATATCTTGCTTTTTCCCCT		0/100	0/98	0/59	0/57	0/72	0/67	0/53	0/66	0/109	0/106
222	143	MSG, SvABA	1	254472714	254472714	+										2 (447T1, 1071T1, 158T, 1011T1, 54T1, 155T), 4 (377T3, 398T1, 378T1)	4	76242735	76242735	+										2 (447T1, 1071T1, 158T, 1011T1, 54T1, 155T), 4 (377T3, 398T1, 378T1)			1422	PASS	ABHet=0.2151;ABHetMulti=0.2151,0.7849;ABHom=0.9992;ABHomMulti=0.9992,-1;AC=9;AF=0.02228;AN=404;CR=0;CRal=0,0;CRalt=0;END=254472714;MMal=28108,0;MMalt=0;MQ=60;MQSal=41706000,0;MQalt=0;MQsquared=42649200;MaxAAS=33;MaxAASR=0.3;NHet=9;NHomAlt=0;NHomRef=193;NUM_MERGED_SVS=13;PASS_AC=9;PASS_AN=400;PASS_ratio=0.9901;QD=15.74;QDalt=15.74;RefLen=1;SB=0.5127;SBAlt=-1;SBF=5940,0;SBF1=3010,0;SBF2=2930,0;SBR=…	Non-templated sequence insertion	1	A		0/100	0/98	0/59	0/57	0/72	0/67	0/53	0/66	0/109	0/106
223	144	MSG	1	255425385	255424666	+					UTS2R	Intron 2	-	Non-coding		4	1	255425452	255424640	-					UTS2R	Intron 2	-	Non-coding		4		Candidate fusion: UTS2R -> UTS2R	42	LowQD	ABHet=0.1831;ABHetMulti=0.1831,0.8169;ABHom=1;ABHomMulti=1,-1;AC=1;AF=0.002488;AN=402;CR=0;CRal=0,0;CRalt=0;END=255425452;MMal=24405,45;MMalt=0.346154;MQ=60;MQSal=42908400,46800;MQalt=60;MQsquared=43272000;MaxAAS=13;MaxAASR=0.1831;MaxAltPP=13;NHet=1;NHomAlt=0;NHomRef=200;NUM_MERGED_SVS=1;PASS_AC=1;PASS_AN=400;PASS_ratio=0.9901;QD=4.2;QDalt=4.2;RefLen=1;SB=0.5156;SBAlt=0.2308;SBF=6149,3;SBF1=3233,…	Microhomology	26	TATATATATATATATATATATATATA	255424634(60)--ATATATATATATATATATATATATAT--255424660(60)	0/70	0/102	0/48	0/59	0/73	0/66	0/59	0/96	0/115	0/103
224	145	MSG	1	256227559	256227559	+					TNRC18	Intron 3	+	Non-coding		2	1	256228079	256228080	-					TNRC18	Intron 3	+	Non-coding		2		Candidate fusion: TNRC18 -> TNRC18	6	LowABHet;LowQD;LowQUAL	ABHet=0.1579;ABHetMulti=0.1579,0.8421;ABHom=1;ABHomMulti=1,-1;AC=1;AF=0.002475;AN=404;CR=0;CRal=0,0;CRalt=0;END=256228079;MMal=26471,25;MMalt=0.277778;MQ=60;MQSal=40129200,32400;MQalt=60;MQsquared=41104800;MaxAAS=9;MaxAASR=0.1579;MaxAltPP=9;NHet=1;NHomAlt=0;NHomRef=201;NUM_MERGED_SVS=1;PASS_AC=0;PASS_AN=400;PASS_ratio=0.9901;QD=0.6;QDalt=0.6;RefLen=1;SB=0.518;SBAlt=0.6667;SBF=5773,6;SBF1=3073,3;S…	Microhomology	2	AT		0/68	0/88	0/40	0/64	0/79	0/55	0/45	0/72	0/99	0/130
225	146	MSG, SvABA	1	258705327	258705327	+	SDK1	Intron 2	-	0 -> 2						2	1	259060406	259060407	-	SDK1	Intron 2	-	0 -> 2						2	Candidate fusion: SDK1 -> SDK1		481	PASS	ABHet=0.343;ABHetMulti=0.343,0.657;ABHom=1;ABHomMulti=1,-1;AC=2;AF=0.00495;AN=404;CR=0;CRal=0,0;CRalt=0;END=259060406;MMal=19711,69;MMalt=0.0971831;MQ=60;MQSal=47440800,255600;MQalt=60;MQsquared=48024000;MaxAAS=49;MaxAASR=0.374;MaxAltPP=49;NHet=2;NHomAlt=0;NHomRef=200;NUM_MERGED_SVS=2;PASS_AC=2;PASS_AN=404;PASS_ratio=1;QD=23.8;QDalt=23.8;RefLen=1;SB=0.4839;SBAlt=0.4366;SBF=6380,31;SBF1=3181,15;SB…	Non-templated sequence insertion	1	G		0/105	0/110	0/71	0/69	0/97	0/78	0/71	0/67	0/90	0/121
226	147	MSG	1	260635604	260635604	+										2	1	260636557	260636558	-										2			255	PASS	ABHet=0.5143;ABHetMulti=0.5143,0.4857;ABHom=1;ABHomMulti=1,-1;AC=1;AF=0.002475;AN=404;CR=0;CRal=0,0;CRalt=0;END=260636557;MMal=23997,74;MMalt=0.137037;MQ=60;MQSal=42710400,194400;MQalt=60;MQsquared=45464400;MaxAAS=54;MaxAASR=0.5143;MaxAltPP=54;NHet=1;NHomAlt=0;NHomRef=201;NUM_MERGED_SVS=1;PASS_AC=1;PASS_AN=404;PASS_ratio=1;QD=25;QDalt=25;RefLen=1;SB=0.5027;SBAlt=0.4074;SBF=5969,22;SBF1=3103,13;SB…	Microhomology	7	AAGGAAA		0/88	0/102	0/79	0/49	0/60	0/65	0/64	0/68	0/72	0/124
227	-	SvABA	1	262485350	262485246	+	LOC100933026	Intron 1	+	Non-coding						2	3	168308324	168308394	+										2	Truncation(s), single gene		60	PASS	DISC_MAPQ=60;EVDNC=DSCRD;IMPRECISE;MAPQ=60;MATEID=362827129:1;MATENM=-1;NM=-1;NUMPARTS=0;SCTG=1:262485350(+)-3:168308324(+)__1_262467665_262492665D;SPAN=-1;SVTYPE=BND	Non-templated sequence insertion	1	A		0	0	0	0	0	0	0	0	0	0
228	148	MSG, SvABA	1	262683613	262683613	+	MICALL2	Intron 1	+	0 -> 1	ENSSHAG00000009647	Intron 2	+	0 -> 1		2	1	262687016	262687017	-	MICALL2	Intron 1	+	0 -> 1	ENSSHAG00000009647	Intron 2	+	0 -> 1		2	Candidate fusion: MICALL2 -> MICALL2	Candidate fusion: ENSSHAG00000009647 -> ENSSHAG00000009647	255	PASS	ABHet=0.4714;ABHetMulti=0.4714,0.5286;ABHom=1;ABHomMulti=1,-1;AC=1;AF=0.002475;AN=404;CR=0;CRal=0,0;CRalt=0;END=262687016;MMal=26719,114;MMalt=0.345455;MQ=60;MQSal=40579200,118800;MQalt=60;MQsquared=41306400;MaxAAS=33;MaxAASR=0.4714;MaxAltPP=33;NHet=1;NHomAlt=0;NHomRef=201;NUM_MERGED_SVS=1;PASS_AC=1;PASS_AN=404;PASS_ratio=1;QD=25;QDalt=25;RefLen=1;SB=0.4753;SBAlt=0.5455;SBF=5355,18;SBF1=2791,9;SB…	Microhomology	1	T		0/86	0/92	0/54	0/67	0/56	0/59	0/56	0/76	0/112	0/105
229	-	SvABA	1	262687836	262687837	-	MICALL2	Intron 1	+	0 -> 1	ENSSHAG00000009647	Intron 2	+	0 -> 1		4	1	271100586	271100688	+	LOC100935369	Intron 2	-	0 -> 0	ENSSHAG00000001179	Intron 3	-	0 -> 0		4	Truncation(s), gene/SV orientation	Truncation(s), gene/SV orientation	78	PASS	DISC_MAPQ=60;EVDNC=DSCRD;IMPRECISE;MAPQ=60;MATEID=985384600:1;MATENM=-1;NM=-1;NUMPARTS=0;SCTG=1:262687836(-)-1:271100586(+)__1_262663665_262688665D;SPAN=8412750;SVTYPE=BND	Non-templated sequence insertion	5	TTTCC	262687900] AAAAATAACA [271100689	0	0	0	0	0	0	0	0	0	0
230	-	SvABA	1	262687899	262687900	-	MICALL2	Intron 1	+	0 -> 1	ENSSHAG00000009647	Intron 2	+	0 -> 1		4	1	271100688	271100689	-	LOC100935369	Intron 2	-	0 -> 0	ENSSHAG00000001179	Intron 3	-	0 -> 0		4	Truncation(s), neighbouring exon frame incompatibility	Truncation(s), neighbouring exon frame incompatibility	99	PASS	DISC_MAPQ=59;EVDNC=DSCRD;IMPRECISE;MAPQ=59;MATEID=1026225986:1;MATENM=-1;NM=-1;NUMPARTS=0;SCTG=1:262687899(-)-1:271100688(-)__1_262663665_262688665D;SPAN=8412789;SVTYPE=BND	Non-templated sequence insertion	10	AAAAATAACA		0	0	0	0	0	0	0	0	0	0
231	149	MSG	1	263003125	263003127	-										3	1	528677516	528677517	+										4			12	LowABHet;LowQD	ABHet=0.08824;ABHetMulti=0.08824,0.9118;ABHom=1;ABHomMulti=1,-1;AC=1;AF=0.002475;AN=404;CR=0;CRal=0,0;CRalt=0;END=528677516;MMal=21464,12;MMalt=0.2;MQ=60;MQSal=42102000,21600;MQalt=60;MQsquared=42127200;MaxAAS=6;MaxAASR=0.08824;MaxAltPP=6;NHet=1;NHomAlt=0;NHomRef=201;NUM_MERGED_SVS=1;PASS_AC=0;PASS_AN=388;PASS_ratio=0.9604;QD=2;QDalt=2;RELATED_SV_ID=8;RefLen=1;SB=0.5122;SBAlt=1;SBF=5987,6;SBF1=30…	Microhomology	1	A		0/90	0/99	0/58	0/74	6/68	0/59	0/58	0/76	0/102	0/112
232	4	MSG, SvABA	1	264833741	264833741	+	PDGFA	Intron 2	+	0 -> 2	ENSSHAG00000026804	Intron 2	+	0 -> 2		2 (377T1, 84T1, 818T2, 812T2, 63T3, 368T1, 78T, 458T1, 372T1, 446T1, 805T1, 451T1, 208T2, 379T1, 998T1, 367T1, 447T1, 1071T1, 158T, 1011T1, 54T1, 155T, 102T2, 1059T2, 471T1, 353T1, 51T1, 32T1, 86T, 236T3, 134T6, 134T1, 473T3, 199T1, 384T1, 1058T1, 46T1, 356T1, 366T1, 146T, 56T2, 143T, 174T2, 139T4, 139T5, 139T6, 139T1, 141T, 140T, 142T), 3 (52T2, 88T, 209T3, 341T), 4 (421T1, 477T3, 18T, 49T1, 377…	1	709015115	709015115	+	SLC5A1	Intron 9	+	0 -> 2	ENSSHAG00000004419	Intron 9	+	0 -> 2		2 (818T2, 812T2, 372T1, 446T1, 805T1, 208T2, 367T1, 158T, 1011T1, 54T1, 155T, 1059T2, 86T, 146T, 174T2), 3 (377T1, 52T2, 88T, 84T1, 63T3, 368T1, 78T, 458T1, 451T1, 379T1, 998T1, 447T1, 1071T1, 102T2, 471T1, 353T1, 341T, 51T1, 32T1, 236T3, 134T6, 134T1, 473T3, 199T1, 384T1, 1058T1, 46T1, 356T1, 366T1, 56T2, 143T, 139T4, 139T5, 139T6, 139T1, 141T, 140T, 142T), 4 (477T3, 18T, 49T1, 377T3, 398T1, 378…	Truncation(s), gene/SV orientation	Truncation(s), gene/SV orientation	8970	PASS	ABHet=0.2924;ABHetMulti=0.2924,0.7076;ABHom=0.9961;ABHomMulti=0.9961,-1;AC=63;AF=0.1567;AN=402;CR=0;CRal=0,0;CRalt=0;END=709015115;INV3;MMal=23728,2471;MMalt=0.245871;MQ=60;MQSal=31672800,3618000;MQalt=60;MQsquared=36345600;MaxAAS=33;MaxAASR=0.5278;MaxAltPP=33;NHet=63;NHomAlt=0;NHomRef=138;NUM_MERGED_SVS=134;PASS_AC=56;PASS_AN=382;PASS_ratio=0.9455;QD=14.3;QDalt=14.3;RefLen=1;SB=0.4352;SBAlt=0.26…	Microhomology	2	GG		13/65	16/74	19/36	14/36	16/50	8/58	8/47	18/55	25/68	25/84
233	-	SvABA	1	264833760	264833763	-	PDGFA	Intron 2	+	0 -> 2	ENSSHAG00000026804	Intron 2	+	0 -> 2		2 (377T1, 84T1, 818T2, 812T2, 63T3, 368T1, 78T, 458T1, 372T1, 446T1, 805T1, 451T1, 208T2, 379T1, 998T1, 367T1, 447T1, 1071T1, 158T, 1011T1, 54T1, 155T, 102T2, 1059T2, 471T1, 353T1, 51T1, 32T1, 86T, 236T3, 134T6, 134T1, 473T3, 199T1, 384T1, 1058T1, 46T1, 356T1, 366T1, 146T, 56T2, 143T, 174T2, 139T4, 139T5, 139T6, 139T1, 141T, 140T, 142T), 3 (52T2, 88T, 209T3, 341T), 4 (421T1, 477T3, 18T, 49T1, 377…	1	441330092	441330094	-										2 (377T1, 84T1, 818T2, 812T2, 63T3, 368T1, 78T, 458T1, 372T1, 446T1, 805T1, 451T1, 208T2, 379T1, 998T1, 367T1, 447T1, 1071T1, 158T, 1011T1, 54T1, 155T, 102T2, 1059T2, 471T1, 353T1, 341T, 51T1, 32T1, 86T, 236T3, 134T6, 134T1, 473T3, 199T1, 384T1, 1058T1, 46T1, 356T1, 366T1, 146T, 56T2, 143T, 174T2, 139T4, 139T5, 139T6, 139T1, 141T, 140T, 142T), 3 (52T2, 88T), 4 (209T3, 421T1, 477T3, 18T, 49T1, 377…	Truncation(s), single gene	Truncation(s), single gene	99	PASS	DISC_MAPQ=59;EVDNC=DSCRD;IMPRECISE;MAPQ=59;MATEID=754302468:1;MATENM=-1;NM=-1;NUMPARTS=0;SCTG=1:264833760(-)-1:441330092(-)__1_264819665_264844665D;SPAN=176496332;SVTYPE=BND	Blunt-end fusion	0	-		34	86	75	32	49	16	18	38	54	24
234	150	MSG	1	267260852	267260852	+										4	1	267261080	267261081	-										4			33	LowABHet;LowQD	ABHet=0.1719;ABHetMulti=0.1719,0.8281;ABHom=1;ABHomMulti=1,-1;AC=1;AF=0.002475;AN=404;CR=0;CRal=0,0;CRalt=0;END=267261080;MMal=20573,13;MMalt=0.118182;MQ=60;MQSal=45032400,39600;MQalt=60;MQsquared=45378000;MaxAAS=11;MaxAASR=0.1719;MaxAltPP=11;NHet=1;NHomAlt=0;NHomRef=201;NUM_MERGED_SVS=1;PASS_AC=0;PASS_AN=402;PASS_ratio=0.995;QD=3.3;QDalt=3.3;RefLen=1;SB=0.4997;SBAlt=0.4545;SBF=6251,5;SBF1=3163,2…	Non-templated sequence insertion	2	TA		0/91	0/155	0/126	0/61	0/89	0/70	0/55	0/75	0/89	0/119
235	151	MSG, SvABA	1	268069800	268069800	+	TRRAP	Intron 3	-	2 -> 0	ENSSHAG00000000321	Intron 3	-	Non-coding	YES	2 (805T1, 451T1, 208T2, 379T1, 998T1, 367T1, 447T1, 1071T1, 158T, 1011T1, 54T1, 155T), 4 (421T1, 477T3, 18T, 49T1, 377T3, 398T1, 378T1)	2	566348761	566348761	+										2 (805T1, 451T1, 208T2, 477T3, 379T1, 998T1, 367T1, 447T1, 1071T1, 158T, 1011T1, 54T1, 155T), 4 (421T1, 18T, 49T1, 377T3, 398T1, 378T1)	Truncation(s), single gene	Truncation(s), single gene	384	LowQD	ABHet=0.183;ABHetMulti=0.183,0.817;ABHom=0.9884;ABHomMulti=0.9884,-1;AC=6;AF=0.01493;AN=402;CR=0;CRal=0,0;CRalt=0;END=268069800;MMal=38633,511;MMalt=0.216525;MQ=60;MQSal=43185600,849600;MQalt=60;MQsquared=44251200;MaxAAS=25;MaxAASR=0.2623;NHet=6;NHomAlt=0;NHomRef=195;NUM_MERGED_SVS=62;PASS_AC=4;PASS_AN=388;PASS_ratio=0.9604;QD=6.4;QDalt=6.4;RefLen=1;SB=0.5401;SBAlt=0.3347;SBF=6527,79;SBF1=3321,79…	Microhomology	2	TA		0/75	0/177	0/103	0/73	0/79	0/61	0/58	0/92	0/99	0/103
236	152	MSG	1	268103337	268103337	+	TMEM130	Intron 1	+	0 -> 2						2 (377T1, 805T1, 451T1, 208T2, 379T1, 998T1, 367T1, 447T1, 1071T1, 158T, 1011T1, 54T1, 155T), 4 (421T1, 477T3, 18T, 49T1, 377T3, 398T1, 378T1)	4	294522086	294522086	+	B3GNTL1	Intron 7	-	0 -> 0	B3GNTL1	Intron 7	-	0 -> 0		3 (377T1, 805T1, 451T1, 208T2, 379T1, 998T1, 367T1, 447T1, 1071T1, 158T, 1011T1), 4 (155T), 5 (54T1), 6 (421T1, 477T3, 18T, 49T1, 377T3, 398T1, 378T1)	Truncation(s), neighbouring exon frame incompatibility	Truncation(s), single gene	30	LowABHet;LowQD	ABHet=0.1589;ABHetMulti=0.1589,0.8411;ABHom=0.9886;ABHomMulti=0.9886,-1;AC=1;AF=0.002488;AN=402;CR=0;CRal=0,0;CRalt=0;END=268103337;MMal=30368,293;MMalt=0.177576;MQ=60;MQSal=46422801,594000;MQalt=60;MQsquared=47571201;MaxAAS=17;MaxAASR=0.1589;NHet=1;NHomAlt=0;NHomRef=200;NUM_MERGED_SVS=60;PASS_AC=0;PASS_AN=394;PASS_ratio=0.9752;QD=3;QDalt=3;RefLen=1;SB=0.4732;SBAlt=0.3879;SBF=6117,64;SBF1=3128,64…	Microhomology	1	A		1/99	0/146	0/112	0/91	0/76	0/88	0/56	0/91	0/117	0/112
237	-	SvABA	1	268103459	268103437	+	TMEM130	Intron 1	+	0 -> 2						2 (805T1, 451T1, 208T2, 379T1, 998T1, 367T1, 447T1, 1071T1, 158T, 1011T1, 54T1, 155T), 4 (421T1, 477T3, 18T, 49T1, 377T3, 398T1, 378T1)	2	69462779	69462782	-										2 (805T1, 451T1, 208T2, 379T1, 998T1, 367T1, 447T1, 1071T1, 158T, 1011T1, 54T1, 155T), 4 (421T1, 477T3, 18T, 49T1, 377T3, 398T1, 378T1)	Truncation(s), single gene		58	PASS	DISC_MAPQ=59;EVDNC=DSCRD;IMPRECISE;MAPQ=59;MATEID=244112888:1;MATENM=-1;NM=-1;NUMPARTS=0;SCTG=1:268103459(+)-2:69462779(-)__1_268102665_268127665D;SPAN=-1;SVTYPE=BND	Non-templated sequence insertion	293	GGGAGAGGAGGAGAGAGAGGTAGAAAAATTTGGCACACAGAGCACCAGCCCTTAAGTCAGGAGGACCTGAGTTCAAATCTAGCCTCAGACACTTAACATTTCCTAGCTGTGTGATTATTACTCTGAACTGAAATGAAGGCTCCAGAAGCCCTCCAAGAAACCTGCTCCCAGAGAAGATTATATTTTAGAGAACATTACAGGTTTATTCAGTAGAACAGTATTTATCAGAGTTTTATCATTTATCTTTCCAGTCTTTTTATACTTCCCTCACTTCCACAAGCACTACTGTTCAT		0	0	0	0	0	0	0	0	0	0
238	-	SvABA	1	269204570	269204571	-	TECPR1	Intron 1	+	Non-coding	TECPR1	Intron 1	+	Non-coding		2	1	697014024	697013957	+										3	Truncation(s), single gene	Truncation(s), single gene	37	PASS	DISC_MAPQ=16;EVDNC=DSCRD;IMPRECISE;MAPQ=16;MATEID=334291125:1;MATENM=-1;NM=-1;NUMPARTS=0;SCTG=1:269204570(-)-1:697014024(+)__1_697009281_697034281D;SPAN=427809454;SVTYPE=BND	Blunt-end fusion	0	-		0	0	0	0	0	0	0	0	0	0
239	-	SvABA	1	269404826		-	LMTK2	Intron 1	-	0 -> 2	ENSSHAG00000024069	Intron 2	-	0 -> 2		2	3	388996570		-	PDE1A	Intron 10	+	1 -> 0	ENSSHAG00000001468	Intron 10	+	1 -> 0		2	Truncation(s), neighbouring exon frame incompatibility	Truncation(s), neighbouring exon frame incompatibility	26	PASS	DISC_MAPQ=60;EVDNC=DSCRD;IMPRECISE;MAPQ=60;MATEID=1033550161:1;MATENM=-1;NM=-1;NUMPARTS=0;SCTG=1:269404826(-)-3:388996570(-)__1_269395881_269420881D;SPAN=-1;SVTYPE=BND					0	0	0	0	0	0	0	11	1	0
240	153	MSG, SvABA	1	271249570	271249570	+	LOC100920109	Intron 9	-	0 -> 2	ENSSHAG00000027183	Intron 9	-	0 -> 2		3	1	272700105	272700106	-										3	Truncation(s), single gene	Truncation(s), single gene	510	PASS	ABHet=0.5397;ABHetMulti=0.5397,0.4603;ABHom=1;ABHomMulti=1,-1;AC=2;AF=0.00495;AN=404;CR=0;CRal=0,0;CRalt=0;END=272700105;MMal=14044,34;MMalt=0.05;MQ=60;MQSal=25340400,244800;MQalt=60;MQsquared=26035200;MaxAAS=40;MaxAASR=0.7407;MaxAltPP=40;NHet=2;NHomAlt=0;NHomRef=200;NUM_MERGED_SVS=2;PASS_AC=2;PASS_AN=380;PASS_ratio=0.9406;QD=25;QDalt=25;RefLen=1;SB=0.2438;SBAlt=0.1618;SBF=1722,11;SBF1=852,11;SBF…	Microhomology	2	TT		0/46	28/72	40/54	0/34	0/33	0/35	0/32	0/47	0/50	0/43
241	-	SvABA	1	271267149		-	LOC100920109	Intron 7	-	2 -> 0	ENSSHAG00000027183	Intron 7	-	2 -> 0		2	1	318452065		-	NTRK2	Intron 13	-	0 -> 1	NTRK2	Intron 16	-	0 -> 1		2	Truncation(s), gene/SV orientation	Truncation(s), gene/SV orientation	55	PASS	DISC_MAPQ=60;EVDNC=DSCRD;IMPRECISE;MAPQ=60;MATEID=255469282:1;MATENM=-1;NM=-1;NUMPARTS=0;SCTG=1:271267149(-)-1:318452065(-)__1_271257881_271282881D;SPAN=47184916;SVTYPE=BND					0	0	0	0	0	0	0	0	0	0
242	154	MSG	1	271368273	271368273	+	LOC100928701	Intron 22	-	2 -> 2	ENSSHAG00000001816	Intron 24	-	2 -> 2		2	1	271370172	271370173	-	LOC100928701	Intron 21	-	0 -> 2	ENSSHAG00000001816	Intron 23	-	0 -> 2		2	Candidate fusion: LOC100928701 -> LOC100928701	Candidate fusion: ENSSHAG00000001816 -> ENSSHAG00000001816	255	PASS	ABHet=0.4512;ABHetMulti=0.4512,0.5488;ABHom=1;ABHomMulti=1,-1;AC=1;AF=0.002475;AN=404;CR=0;CRal=0,0;CRalt=0;END=271370172;MMal=20251,55;MMalt=0.148649;MQ=60;MQSal=44575200,133200;MQalt=60;MQsquared=44985600;MaxAAS=37;MaxAASR=0.4512;MaxAltPP=37;NHet=1;NHomAlt=0;NHomRef=201;NUM_MERGED_SVS=1;PASS_AC=1;PASS_AN=404;PASS_ratio=1;QD=25;QDalt=25;RefLen=1;SB=0.4814;SBAlt=0.5135;SBF=5960,19;SBF1=3188,15;SB…	Non-templated sequence insertion	12	AATGTAAATTTA		0/62	0/73	0/46	0/48	0/61	0/71	0/48	0/92	0/107	0/84
243	-	SvABA	1	274531774		+										1	4	132944749		-	TULP4	Intron 4	-	0 -> 0	TULP4	Intron 5	-	0 -> 0		2	Truncation(s), single gene	Truncation(s), single gene	42	PASS	DISC_MAPQ=60;EVDNC=DSCRD;IMPRECISE;MAPQ=60;MATEID=347621421:1;MATENM=-1;NM=-1;NUMPARTS=0;SCTG=1:274531774(+)-4:132944749(-)__1_274516381_274541381D;SPAN=-1;SVTYPE=BND					0	0	0	0	0	0	0	0	0	0
244	-	SvABA	1	275153187	275153190	-	XYLT1	Intron 1	-	0 -> 0	ENSSHAG00000015540	Intron 1	-	0 -> 0		1	1	329163764	329163768	-										2	Truncation(s), single gene	Truncation(s), single gene	72	PASS	DISC_MAPQ=60;EVDNC=DSCRD;IMPRECISE;MAPQ=60;MATEID=538080301:1;MATENM=-1;NM=-1;NUMPARTS=0;SCTG=1:275153187(-)-1:329163764(-)__1_275128881_275153881D;SPAN=54010577;SVTYPE=BND	Microhomology	2	AG		0	0	0	0	0	0	0	0	0	0
245	155	MSG	1	275351997	275351012	+										1	1	275352087	275350990	-										1			21	LowABHet;LowQD	ABHet=0.1714;ABHetMulti=0.1714,0.8286;ABHom=1;ABHomMulti=1,-1;AC=1;AF=0.002475;AN=404;CR=0;CRal=0,0;CRalt=0;END=275352087;MMal=13497,0;MMalt=0;MQ=60;MQSal=26802000,21600;MQalt=60;MQsquared=26964000;MaxAAS=6;MaxAASR=0.1714;MaxAltPP=6;NHet=1;NHomAlt=0;NHomRef=201;NUM_MERGED_SVS=1;PASS_AC=0;PASS_AN=388;PASS_ratio=0.9604;QD=3.5;QDalt=3.5;RefLen=1;SB=0.4633;SBAlt=0;SBF=3452,0;SBF1=1774,0;SBF2=1678,0;S…	Microhomology	8	AAAGAAAA		0/48	0/50	0/36	0/42	0/27	0/53	0/28	0/50	0/35	0/50
246	156	MSG	1	280840595	280840595	+										2	1	280840737	280840738	-										2			255	PASS	ABHet=0.4314;ABHetMulti=0.4314,0.5686;ABHom=1;ABHomMulti=1,-1;AC=1;AF=0.002475;AN=404;CR=0;CRal=0,0;CRalt=0;END=280840737;MMal=17068,32;MMalt=0.145455;MQ=60;MQSal=35816400,79200;MQalt=60;MQsquared=36986400;MaxAAS=22;MaxAASR=0.4314;MaxAltPP=22;NHet=1;NHomAlt=0;NHomRef=201;NUM_MERGED_SVS=1;PASS_AC=1;PASS_AN=404;PASS_ratio=1;QD=25;QDalt=25;RefLen=1;SB=0.4889;SBAlt=0.5909;SBF=4862,13;SBF1=2514,7;SBF2…	Microhomology	3	TGT		0/42	0/70	0/33	0/49	0/30	0/36	0/56	0/37	0/60	0/41
247	-	SvABA	1	281523372	281523248	+										0	1	281543686	281543687	-										0			99	PASS	DISC_MAPQ=58;EVDNC=DSCRD;IMPRECISE;MAPQ=58;MATEID=782874154:1;MATENM=-1;NM=-1;NUMPARTS=0;SCTG=1:281523372(+)-1:281543686(-)__1_281498881_281523881D;SPAN=20314;SVTYPE=BND	Microhomology	3	CAT		0	0	0	0	0	0	0	0	0	0
248	157	MSG	1	282602453	282602454	-										1 (52T2), 2 (477T3)	4	283771848	283771847	-	ITPR3	Intron 14	-	1 -> 0	ITPR3	Intron 15	-	1 -> 0		2 (52T2), 4 (477T3)	Truncation(s), single gene	Truncation(s), single gene	42	LowQD	ABHet=0.1818;ABHetMulti=0.1818,0.8182;ABHom=0.9999;ABHomMulti=0.9999,-1;AC=1;AF=0.002475;AN=404;CR=0;CRal=0,0;CRalt=0;END=282602453;MMal=19763,6;MMalt=0.0545455;MQ=60;MQSal=33148800,39600;MQalt=60;MQsquared=33379200;MaxAAS=10;MaxAASR=0.1818;NHet=1;NHomAlt=0;NHomRef=201;NUM_MERGED_SVS=1;PASS_AC=1;PASS_AN=402;PASS_ratio=0.995;QD=4.2;QDalt=4.2;RefLen=1;SB=0.4984;SBAlt=1;SBF=4584,11;SBF1=2407,0;SBF2=…	Microhomology	1	A		0/41	1/68	0/27	0/34	0/24	0/33	0/42	0/23	0/39	0/76
249	-	SvABA	1	283749810		+										1	5	59148242		-	CRACR2A	Intron 16	+	1 -> 0	CRACR2A	Intron 25	+	1 -> 0		2	Truncation(s), single gene	Truncation(s), single gene	26	PASS	DISC_MAPQ=60;EVDNC=DSCRD;IMPRECISE;MAPQ=60;MATEID=422575813:1;MATENM=-1;NM=-1;NUMPARTS=0;SCTG=1:283749810(+)-5:59148242(-)__1_283728381_283753381D;SPAN=-1;SVTYPE=BND					0	0	0	0	0	0	0	0	0	0
250	158	MSG, SvABA	1	285484597	285484597	+										1	1	285497206	285497207	-										1			9	LowABHet;LowQD;LowQUAL	ABHet=0.1522;ABHetMulti=0.1522,0.8478;ABHom=0.9999;ABHomMulti=0.9999,-1;AC=1;AF=0.002475;AN=404;CR=0;CRal=0,0;CRalt=0;END=285497206;MMal=16747,19;MMalt=0.2375;MQ=60;MQSal=30215122,18530;MQalt=48;MQsquared=31778052;MaxAAS=7;MaxAASR=0.1522;MaxAltPP=7;NHet=1;NHomAlt=0;NHomRef=201;NUM_MERGED_SVS=1;PASS_AC=0;PASS_AN=402;PASS_ratio=0.995;QD=1;QDalt=1;RefLen=1;SB=0.5264;SBAlt=0.5;SBF=4425,4;SBF1=2295,1;…	Microhomology	6	AAGATA		0/38	0/37	0/24	0/41	0/25	0/40	0/36	0/27	0/43	0/42
251	159	MSG, SvABA	1	287005602	287005602	+	MTAP	Intron 5	-	1 -> 0	ENSSHAG00000002809	Intron 5	-	1 -> 0		2	1	287060612	287060613	-										1	Truncation(s), single gene	Truncation(s), single gene	255	PASS	ABHet=0.4828;ABHetMulti=0.4828,0.5172;ABHom=1;ABHomMulti=1,-1;AC=1;AF=0.002475;AN=404;CR=0;CRal=0,0;CRalt=0;END=287060612;MMal=21974,25;MMalt=0.0892857;MQ=60;MQSal=43308000,100800;MQalt=60;MQsquared=43786800;MaxAAS=28;MaxAASR=0.4828;MaxAltPP=28;NHet=1;NHomAlt=0;NHomRef=201;NUM_MERGED_SVS=1;PASS_AC=1;PASS_AN=404;PASS_ratio=1;QD=25;QDalt=25;RefLen=1;SB=0.4482;SBAlt=0.3214;SBF=5395,9;SBF1=2773,4;SBF…	Non-templated sequence insertion	5	GTATT		0/70	0/117	0/76	28/58	0/94	0/76	0/54	0/74	0/94	0/104
252	160	MSG	1	288347905	288347902	+	TJP2	Intron 7	+	0 -> 2	ENSSHAG00000009848	Intron 11	+	0 -> 2		2	1	288349009	288349010	-	TJP2	Intron 7	+	0 -> 2	ENSSHAG00000009848	Intron 11	+	0 -> 2		2	Candidate fusion: TJP2 -> TJP2	Candidate fusion: ENSSHAG00000009848 -> ENSSHAG00000009848	255	PASS	ABHet=0.3548;ABHetMulti=0.3548,0.6452;ABHom=1;ABHomMulti=1,-1;AC=1;AF=0.002475;AN=404;CR=0;CRal=0,0;CRalt=0;END=288349009;MMal=26188,38;MMalt=0.172727;MQ=60;MQSal=46645200,79200;MQalt=60;MQsquared=47008800;MaxAAS=22;MaxAASR=0.3548;MaxAltPP=22;NHet=1;NHomAlt=0;NHomRef=201;NUM_MERGED_SVS=1;PASS_AC=1;PASS_AN=404;PASS_ratio=1;QD=25;QDalt=25;RefLen=1;SB=0.5131;SBAlt=0.8636;SBF=6641,19;SBF1=3429,9;SBF2…	Microhomology	4	AGGA		0/85	0/131	0/61	0/60	0/73	0/58	0/54	0/74	0/101	0/89
253	161	MSG	1	300272460	300271314	+	SNX29	Intron 20	+	0 -> 1	SNX29	Intron 20	+	0 -> 1	YES	2	1	300272557	300271288	-	SNX29	Intron 20	+	0 -> 1	SNX29	Intron 20	+	0 -> 1	YES	2	Candidate fusion: SNX29 -> SNX29	Candidate fusion: SNX29 -> SNX29	21	LowABHet;LowQD	ABHet=0.1633;ABHetMulti=0.1633,0.8367;ABHom=1;ABHomMulti=1,-1;AC=1;AF=0.002475;AN=404;CR=0;CRal=0,0;CRalt=0;END=300272557;MMal=19883,0;MMalt=0;MQ=60;MQSal=44136000,28800;MQalt=60;MQsquared=45403200;MaxAAS=8;MaxAASR=0.1633;MaxAltPP=8;NHet=1;NHomAlt=0;NHomRef=201;NUM_MERGED_SVS=1;PASS_AC=0;PASS_AN=402;PASS_ratio=0.995;QD=2.1;QDalt=2.1;RefLen=1;SB=0.5243;SBAlt=0.875;SBF=6425,7;SBF1=3355,2;SBF2=3070,…	Microhomology	26	ATATATATATATATATATATATATAT		0/93	0/108	0/75	0/68	0/61	0/71	0/61	0/86	0/113	0/105
254	162	MSG	1	305370337	305370337	+	GRIN2A	Intron 5	+	1 -> 0	GRIN2A	Intron 5	+	1 -> 0	YES	2	3	199826934	199826934	-										1	Truncation(s), single gene	Truncation(s), single gene	187	PASS	ABHet=0.303;ABHetMulti=0.303,0.697;ABHom=1;ABHomMulti=1,-1;AC=1;AF=0.002488;AN=402;CR=0;CRal=0,0;CRalt=0;END=199826934;MMal=20362,75;MMalt=0.375;MQ=60;MQSal=32972400,72000;MQalt=60;MQsquared=33235200;MaxAAS=20;MaxAASR=0.303;NHet=1;NHomAlt=0;NHomRef=200;NUM_MERGED_SVS=5;PASS_AC=1;PASS_AN=402;PASS_ratio=0.995;QD=18.7;QDalt=18.7;RefLen=1;SB=0.5005;SBAlt=0.45;SBF=4585,9;SBF1=2366,9;SBF2=2219,0;SBR=45…	Blunt-end fusion	0	-		0/48	0/46	0/33	0/38	0/47	0/35	0/37	0/27	0/47	0/69
255	-	SvABA	1	305370448	305370337	+	GRIN2A	Intron 5	+	1 -> 0	GRIN2A	Intron 5	+	1 -> 0	YES	2	2	560641764	560641765	-	GSTO1	Intron 4	+	0 -> 0	ENSSHAG00000016340	Intron 5	+	0 -> 0		2	Candidate fusion: GRIN2A -> GSTO1	Candidate fusion: GRIN2A -> ENSSHAG00000016340	54	PASS	DISC_MAPQ=60;EVDNC=DSCRD;IMPRECISE;MAPQ=60;MATEID=1050565610:1;MATENM=-1;NM=-1;NUMPARTS=0;SCTG=1:305370448(+)-2:560641764(-)__1_305351313_305376313D;SPAN=-1;SVTYPE=BND	Non-templated sequence insertion	137	AAAAGAAAGAAGTAGACCATTTCATGGGTGATATAAAAAAGTGAGTTACTTTATCCATTTATTGAAGAGAGTGTGACAAGTACTAGAGTGAAAGATCAAATTTAATACAGTGAAACATAAAAATTCCCATTAGAATG		0	0	0	0	0	0	0	0	0	0
256	-	SvABA	1	309720345	309720267	+	RBFOX1	Intron 4	-	0 -> 0	RBFOX1	Intron 7	-	0 -> 0		2	1	309786630	309786626	-	RBFOX1	Intron 4	-	0 -> 0	RBFOX1	Intron 7	-	0 -> 0		2	Candidate fusion: RBFOX1 -> RBFOX1	Candidate fusion: RBFOX1 -> RBFOX1	41	PASS	DISC_MAPQ=60;EVDNC=DSCRD;IMPRECISE;MAPQ=60;MATEID=418149760:1;MATENM=-1;NM=-1;NUMPARTS=0;SCTG=1:309720345(+)-1:309786630(-)__1_309712313_309737313D;SPAN=66285;SVTYPE=BND	Microhomology	1	G		0	0	0	0	0	0	0	0	0	0
257	-	SvABA	1	309909375		-	RBFOX1	Intron 4	-	0 -> 0	RBFOX1	Intron 7	-	0 -> 0		2	3	381836642		-										2	Truncation(s), single gene	Truncation(s), single gene	27	PASS	DISC_MAPQ=60;EVDNC=DSCRD;IMPRECISE;MAPQ=60;MATEID=544263063:1;MATENM=-1;NM=-1;NUMPARTS=0;SCTG=1:309909375(-)-3:381836642(-)__1_309908313_309933313D;SPAN=-1;SVTYPE=BND					0	0	0	0	0	0	0	0	0	0
258	163	MSG, SvABA	1	310715867	310715867	+	RBFOX1	Intron 1	-	0 -> 0	RBFOX1	Intron 4	-	0 -> 0		2	1	310816602	310816603	-	RBFOX1	Intron 1	-	0 -> 0	RBFOX1	Intron 4	-	0 -> 0		2	Candidate fusion: RBFOX1 -> RBFOX1	Candidate fusion: RBFOX1 -> RBFOX1	255	PASS	ABHet=0.4396;ABHetMulti=0.4396,0.5604;ABHom=1;ABHomMulti=1,-1;AC=1;AF=0.002488;AN=402;CR=0;CRal=0,0;CRalt=0;END=310816602;MMal=22178,57;MMalt=0.1425;MQ=60;MQSal=41567832,144000;MQalt=60;MQsquared=43375032;MaxAAS=40;MaxAASR=0.4396;MaxAltPP=40;NHet=1;NHomAlt=0;NHomRef=200;NUM_MERGED_SVS=1;PASS_AC=1;PASS_AN=402;PASS_ratio=0.995;QD=25;QDalt=25;RefLen=1;SB=0.5059;SBAlt=0.35;SBF=5848,14;SBF1=2985,8;SBF…	Microhomology	4	AAAA		0/96	0/122	0/52	0/75	0/70	0/62	0/60	0/88	0/105	0/80
259	164	MSG	1	314433322		+										2	1	314433449		-										2			255	PASS	ABHet=0.3614;ABHetMulti=0.3614,0.6386;ABHom=0.9999;ABHomMulti=0.9999,-1;AC=1;AF=0.002475;AN=404;CR=0;CRal=0,0;CRalt=0;END=314433449;MMal=21335,56;MMalt=0.180645;MQ=60;MQSal=36043200,111600;MQalt=60;MQsquared=37238400;MaxAAS=30;MaxAASR=0.3614;MaxAltPP=30;NHet=1;NHomAlt=0;NHomRef=201;NUM_MERGED_SVS=1;PASS_AC=1;PASS_AN=404;PASS_ratio=1;QD=25;QDalt=25;RefLen=1;SB=0.4813;SBAlt=0.3548;SBF=4823,11;SBF1=…					0/76	0/85	0/42	0/50	0/50	0/45	0/44	0/38	0/78	0/68
260	165	MSG, SvABA	1	316297789	316297789	+					ENSSHAG00000029611	Intron 6	+	Non-coding		2	1	316874508	316874509	-	DNAI1	Intron 10	-	0 -> 2	DNAI1	Intron 10	-	0 -> 2		2	Truncation(s), single gene	Truncation(s), gene/SV orientation	255	PASS	ABHet=0.5455;ABHetMulti=0.5455,0.4545;ABHom=1;ABHomMulti=1,-1;AC=1;AF=0.002475;AN=404;CR=0;CRal=0,0;CRalt=0;END=316874508;MMal=19838,58;MMalt=0.193333;MQ=60;MQSal=29628000,108000;MQalt=60;MQsquared=29962800;MaxAAS=30;MaxAASR=0.5455;MaxAltPP=30;NHet=1;NHomAlt=0;NHomRef=201;NUM_MERGED_SVS=1;PASS_AC=1;PASS_AN=396;PASS_ratio=0.9802;QD=25;QDalt=25;RefLen=1;SB=0.4408;SBAlt=0.2;SBF=3635,6;SBF1=1959,2;SB…	Non-templated sequence insertion	1	T		0/46	0/90	0/50	0/47	0/57	0/44	0/28	0/58	0/59	0/53
261	-	SvABA	1	318206803	318206808	-										2	1	318316518	318316458	+										2			60	PASS	DISC_MAPQ=60;EVDNC=DSCRD;IMPRECISE;MAPQ=60;MATEID=94658005:1;MATENM=-1;NM=-1;NUMPARTS=0;SCTG=1:318206803(-)-1:318316518(+)__1_318311813_318336813D;SPAN=109715;SVTYPE=BND	Microhomology	4	ATCC		0	0	0	0	0	0	0	0	0	0
262	166	MSG	1	318240083	318240083	+										2	1	318240533	318240534	-										2			255	PASS	ABHet=0.4124;ABHetMulti=0.4124,0.5876;ABHom=0.9999;ABHomMulti=0.9999,-1;AC=1;AF=0.002488;AN=402;CR=0;CRal=0,0;CRalt=0;END=318240533;MMal=22499,107;MMalt=0.260976;MQ=60;MQSal=44380800,147600;MQalt=60;MQsquared=45158400;MaxAAS=40;MaxAASR=0.4124;MaxAltPP=40;NHet=1;NHomAlt=0;NHomRef=200;NUM_MERGED_SVS=1;PASS_AC=1;PASS_AN=402;PASS_ratio=0.995;QD=25;QDalt=25;RefLen=1;SB=0.4888;SBAlt=0.4634;SBF=6027,19;…	Microhomology	1	A		0/84	0/121	0/77	0/63	0/60	0/54	0/70	0/91	0/100	0/96
263	167	MSG, SvABA	1	319088795	319088795	+										2	1	319245148	319245149	-	SLC28A3	Intron 9	+	0 -> 0	SLC28A3	Intron 11	+	0 -> 0		2	Truncation(s), single gene	Truncation(s), single gene	255	PASS	ABHet=0.4815;ABHetMulti=0.4815,0.5185;ABHom=1;ABHomMulti=1,-1;AC=1;AF=0.002475;AN=404;CR=0;CRal=0,0;CRalt=0;END=319245148;MMal=24195,55;MMalt=0.0846154;MQ=60;MQSal=43880400,234000;MQalt=60;MQsquared=44442000;MaxAAS=65;MaxAASR=0.4815;MaxAltPP=65;NHet=1;NHomAlt=0;NHomRef=201;NUM_MERGED_SVS=1;PASS_AC=1;PASS_AN=404;PASS_ratio=1;QD=25;QDalt=25;RefLen=1;SB=0.5162;SBAlt=0.4;SBF=6299,26;SBF1=3322,9;SBF2=…	Non-templated sequence insertion	2	CC		0/72	0/98	0/70	0/64	0/77	0/72	0/56	0/74	0/103	0/70
264	-	SvABA	1	321632741	321632744	-										2	1	321982584	321982519	+										2			80	PASS	DISC_MAPQ=57;EVDNC=DSCRD;IMPRECISE;MAPQ=57;MATEID=169020218:1;MATENM=-1;NM=-1;NUMPARTS=0;SCTG=1:321632741(-)-1:321982584(+)__1_321981529_322006529D;SPAN=349843;SVTYPE=BND	Microhomology	2	AG		0	0	0	0	0	0	0	0	0	0
265	-	SvABA	1	322628522	322628523	-	LOC116421130	lncRNA	+							2	1	322640648	322640576	+										2	Truncation(s), single gene		99	PASS	DISC_MAPQ=60;EVDNC=DSCRD;IMPRECISE;MAPQ=60;MATEID=976540850:1;MATENM=-1;NM=-1;NUMPARTS=0;SCTG=1:322628522(-)-1:322640648(+)__1_322618529_322643529D;SPAN=12126;SVTYPE=BND	Blunt-end fusion	0	-		0	0	0	0	0	0	0	0	63	0
266	168	MSG	1	323011916	323011916	+										2	1	323012219	323012220	-										2			108	PASS	ABHet=0.25;ABHetMulti=0.25,0.75;ABHom=1;ABHomMulti=1,-1;AC=1;AF=0.002475;AN=404;CR=0;CRal=0,0;CRalt=0;END=323012219;MMal=19571,39;MMalt=0.278571;MQ=60;MQSal=43390800,50400;MQalt=60;MQsquared=43959600;MaxAAS=14;MaxAASR=0.25;MaxAltPP=14;NHet=1;NHomAlt=0;NHomRef=201;NUM_MERGED_SVS=1;PASS_AC=1;PASS_AN=404;PASS_ratio=1;QD=10.8;QDalt=10.8;RefLen=1;SB=0.5153;SBAlt=0.5;SBF=6211,7;SBF1=3245,4;SBF2=2966,3;…	Microhomology	1	A		0/79	0/93	0/64	0/51	0/65	0/50	0/58	0/75	0/87	0/123
267	-	SvABA	1	323062631		-										2	3	483414228		-										2			41	PASS	DISC_MAPQ=60;EVDNC=DSCRD;IMPRECISE;MAPQ=60;MATEID=60329220:1;MATENM=-1;NM=-1;NUMPARTS=0;SCTG=1:323062631(-)-3:483414228(-)__1_323059529_323084529D;SPAN=-1;SVTYPE=BND					0	0	0	0	0	0	0	0	0	0
268	169	MSG	1	324907232	324907232	+										2	1	324907713	324907713	+										2			135	PASS	ABHet=0.2727;ABHetMulti=0.2727,0.7273;ABHom=1;ABHomMulti=1,-1;AC=1;AF=0.002475;AN=404;CR=0;CRal=0,0;CRalt=0;END=324907713;INV3;MMal=23364,32;MMalt=0.213333;MQ=60;MQSal=42872400,54000;MQalt=60;MQsquared=43833600;MaxAAS=15;MaxAASR=0.2727;MaxAltPP=15;NHet=1;NHomAlt=0;NHomRef=201;NUM_MERGED_SVS=2;PASS_AC=1;PASS_AN=404;PASS_ratio=1;QD=13.5;QDalt=13.5;RefLen=1;SB=0.4968;SBAlt=0.5333;SBF=5916,8;SBF1=300…	Microhomology	2	TA		0/99	0/86	0/55	0/59	0/57	0/61	0/63	0/93	0/119	0/98
269	-	SvABA	1	325071419		+										2	5	64054515		-										2			28	PASS	DISC_MAPQ=56;EVDNC=DSCRD;IMPRECISE;MAPQ=56;MATEID=884525056:1;MATENM=-1;NM=-1;NUMPARTS=0;SCTG=1:325071419(+)-5:64054515(-)__1_325068529_325093529D;SPAN=-1;SVTYPE=BND					0	1	0	0	0	0	0	0	0	0
270	170	MSG	1	326345068	326345383	+					GNAQ	Exon 1	+	Non-coding	YES	2	1	326345122	326345353	-					GNAQ	Exon 1	+	Non-coding	YES	2		Skipped, exon(s)	151	PASS	ABHet=0.5238;ABHetMulti=0.5238,0.4762;ABHom=0.999;ABHomMulti=0.999,-1;AC=1;AF=0.002488;AN=402;CR=0;CRal=0,0;CRalt=0;END=326345122;MMal=18304,56;MMalt=0.4;MQ=60;MQSal=10789520,50400;MQalt=60;MQsquared=23528228;MaxAAS=11;MaxAASR=0.5238;MaxAltPP=11;NHet=1;NHomAlt=0;NHomRef=200;NUM_MERGED_SVS=1;PASS_AC=1;PASS_AN=198;PASS_ratio=0.4901;QD=15.1;QDalt=15.1;RefLen=1;SB=0.4609;SBAlt=0.5;SBF=1390,7;SBF1=878…	Non-templated sequence insertion	17	GAGAAGGGAGGAGGGAA		0/21	0/46	0/8	1/21	0/28	0/14	0/13	0/21	0/30	0/39
271	143	MSG	1	327143212	327143217	+	VPS13A	Intron 43	-	0 -> 0	VPS13A	Intron 43	-	0 -> 0		2 (447T1, 1071T1, 158T, 1011T1, 54T1, 155T), 4 (377T3, 398T1, 378T1)	1	327143223	327143219	-	VPS13A	Intron 43	-	0 -> 0	VPS13A	Intron 43	-	0 -> 0		2 (447T1, 1071T1, 158T, 1011T1, 54T1, 155T), 4 (377T3, 398T1, 378T1)	Candidate fusion: VPS13A -> VPS13A	Candidate fusion: VPS13A -> VPS13A	1389	PASS	ABHet=0.2453;ABHetMulti=0.2453,0.7547;ABHom=0.9997;ABHomMulti=0.9997,-1;AC=9;AF=0.02228;AN=404;CR=0;CRal=0,0;CRalt=0;END=327143218;LEFT_SVINSSEQ=AGGGGAAAAAGCAAGATATTCTAATGAGTGGAGATGAGTTGGAGCTGCCTTCGATTTATGAGGGACTGAT;MMal=57376,0;MMalt=0;MQ=60;MQSal=45153872,0;MQalt=0;MQsquared=46320272;MaxAAS=15;MaxAASR=0.3415;MaxAltPP=15;NHet=9;NHomAlt=0;NHomRef=193;NUM_MERGED_SVS=7;PASS_AC=9;PASS_AN=404;PASS_ra…	Non-templated sequence insertion	962	AGGGGAAAAAGCAAGATATTCTAATGAGTGGAGATGAGTTGGAGCTGCCTTCGATTTATGAGGGACTGATAATATGAAGGCATGTGGTCAGGGTAAGGATTCTTTCTCCCTCACCACCCCCCAAGTAATTCAGTCTTTCCAGAAAAAAACAGAGGGGTAATTCCCTGACACCACTACCACACTACCATCACAACTCCAGCCCCAGTTCTCCCAAGGGAATTGATTTATGAGAACCCTTCAGCATCTGCAACACAAGTGGATGATGTACATCACCAATCTGACTGCAGGAAGGAGCTGTACATGGATAAAGGGCTCTCTCACTTATTCTTTCCTCTCCTTCATTACACACCATAAATAGGAAACTAGGAAAGGCAGCTCTTTCCACCATACCAACCTGCT…		0/93	0/97	0/68	0/84	0/55	0/69	0/66	0/68	0/108	0/106
272	143	MSG, SvABA	1	327143217	327143217	+	VPS13A	Intron 43	-	0 -> 0	VPS13A	Intron 43	-	0 -> 0		2 (447T1, 1071T1, 158T, 1011T1, 54T1, 155T), 4 (377T3, 398T1, 378T1)	4	76242656	76242656	-										2 (447T1, 1071T1, 158T, 1011T1, 54T1, 155T), 4 (377T3, 398T1, 378T1)	Truncation(s), single gene	Truncation(s), single gene	1599	PASS	ABHet=0.2652;ABHetMulti=0.2652,0.7348;ABHom=0.9997;ABHomMulti=0.9997,-1;AC=9;AF=0.02228;AN=404;CR=0;CRal=0,0;CRalt=0;END=327143217;MMal=57376,31;MMalt=0.022963;MQ=60;MQSal=45153872,46800;MQalt=19;MQsquared=46320272;MaxAAS=19;MaxAASR=0.413;NHet=9;NHomAlt=0;NHomRef=193;NUM_MERGED_SVS=10;PASS_AC=9;PASS_AN=404;PASS_ratio=1;QD=17.71;QDalt=17.71;RefLen=1;SB=0.4705;SBAlt=0.1538;SBF=5905,2;SBF1=3042,2;SB…	Non-templated sequence insertion	4	AGGG		0/93	0/97	0/68	0/84	0/55	0/69	0/66	0/68	0/108	0/106
273	171	MSG, SvABA	1	329758092	329758092	+										2	1	329785290	329785291	-	STX17	Intron 3	+	0 -> 0	STX17	Intron 3	+	0 -> 0		1	Truncation(s), single gene	Truncation(s), single gene	193	PASS	ABHet=0.3542;ABHetMulti=0.3542,0.6458;ABHom=1;ABHomMulti=1,-1;AC=1;AF=0.002475;AN=404;CR=0;CRal=0,0;CRalt=0;END=329785290;MMal=22371,58;MMalt=0.341176;MQ=60;MQSal=19641600,61200;MQalt=60;MQsquared=20106000;MaxAAS=17;MaxAASR=0.3542;MaxAltPP=17;NHet=1;NHomAlt=0;NHomRef=201;NUM_MERGED_SVS=1;PASS_AC=1;PASS_AN=326;PASS_ratio=0.8069;QD=19.3;QDalt=19.3;RefLen=1;SB=0.4387;SBAlt=0.5294;SBF=2392,9;SBF1=133…	Microhomology	4	TGTA		0/55	0/63	0/26	0/36	0/52	0/28	0/19	0/50	0/56	0/56
274	172	MSG	1	329797636	329797636	+	STX17	Intron 3	+	0 -> 0	STX17	Intron 3	+	0 -> 0		2	1	329798453	329798454	-	STX17	Intron 3	+	0 -> 0	STX17	Intron 3	+	0 -> 0		2	Candidate fusion: STX17 -> STX17	Candidate fusion: STX17 -> STX17	255	PASS	ABHet=0.3933;ABHetMulti=0.3933,0.6067;ABHom=1;ABHomMulti=1,-1;AC=1;AF=0.002475;AN=404;CR=0;CRal=0,0;CRalt=0;END=329798453;MMal=30766,127;MMalt=0.362857;MQ=60;MQSal=35139600,126000;MQalt=60;MQsquared=35596800;MaxAAS=35;MaxAASR=0.3933;MaxAltPP=35;NHet=1;NHomAlt=0;NHomRef=201;NUM_MERGED_SVS=1;PASS_AC=1;PASS_AN=400;PASS_ratio=0.9901;QD=25;QDalt=25;RefLen=1;SB=0.365;SBAlt=0.5714;SBF=3556,20;SBF1=1866,…	Non-templated sequence insertion	4	GGAC	329797635] GGAC [329798454	0/61	0/92	0/50	0/65	0/66	0/58	0/64	0/60	0/81	0/76
275	-	SvABA	1	330060574		+	INVS	Intron 4	+	2 -> 0	INVS	Intron 3	+	2 -> 0		2	5	120937699		+										2	Truncation(s), single gene	Truncation(s), single gene	25	PASS	DISC_MAPQ=60;EVDNC=DSCRD;IMPRECISE;MAPQ=60;MATEID=364364495:1;MATENM=-1;NM=-1;NUMPARTS=0;SCTG=1:330060574(+)-5:120937699(+)__1_330042029_330067029D;SPAN=-1;SVTYPE=BND					0	0	0	0	0	10	0	0	0	0
276	173	MSG	1	332355319	332355319	+										2	1	332355476	332355477	-										2			255	PASS	ABHet=0.3676;ABHetMulti=0.3676,0.6324;ABHom=0.9999;ABHomMulti=0.9999,-1;AC=1;AF=0.002475;AN=404;CR=0;CRal=0,0;CRalt=0;END=332355476;MMal=22436,58;MMalt=0.223077;MQ=60;MQSal=46047600,93600;MQalt=60;MQsquared=47170800;MaxAAS=25;MaxAASR=0.3676;MaxAltPP=25;NHet=1;NHomAlt=0;NHomRef=201;NUM_MERGED_SVS=1;PASS_AC=1;PASS_AN=404;PASS_ratio=1;QD=25;QDalt=25;RefLen=1;SB=0.4937;SBAlt=0.3462;SBF=6319,9;SBF1=33…	Microhomology	2	GT		0/92	0/123	0/89	0/59	0/71	0/58	0/52	0/64	0/90	0/94
277	174	MSG	1	334745777	334745777	+										2	1	334746103	334746104	-										2			255	PASS	ABHet=0.5357;ABHetMulti=0.5357,0.4643;ABHom=1;ABHomMulti=1,-1;AC=1;AF=0.002475;AN=404;CR=0;CRal=0,0;CRalt=0;END=334746103;MMal=25200,70;MMalt=0.233333;MQ=60;MQSal=42516000,108000;MQalt=60;MQsquared=43056000;MaxAAS=30;MaxAASR=0.5357;MaxAltPP=30;NHet=1;NHomAlt=0;NHomRef=201;NUM_MERGED_SVS=1;PASS_AC=1;PASS_AN=404;PASS_ratio=1;QD=25;QDalt=25;RefLen=1;SB=0.4597;SBAlt=0.5333;SBF=5427,16;SBF1=2835,11;SB…	Non-templated sequence insertion	2	TT		0/80	0/92	0/60	0/58	0/62	0/56	0/52	0/91	0/117	0/98
278	-	SvABA	1	335063441		-					ENSSHAG00000008811	Intron 2	+	Non-coding		2	1	384914047		-	TERT	Intron 7	-	0 -> 0	ENSSHAG00000015951	Intron 12	-	0 -> 0	YES	2	Truncation(s), single gene	Truncation(s), neighbouring exon frame incompatibility	45	PASS	DISC_MAPQ=60;EVDNC=DSCRD;IMPRECISE;MAPQ=60;MATEID=70195617:1;MATENM=-1;NM=-1;NUMPARTS=0;SCTG=1:335063441(-)-1:384914047(-)__1_335040029_335065029D;SPAN=49850606;SVTYPE=BND					0	0	0	0	0	0	0	0	0	18
279	-	SvABA	1	336096055	336096056	-	CREBBP	Intron 21	+	1 -> 1	CREBBP	Intron 21	+	1 -> 1	YES	4	4	364625607	364625592	+	CAPN9	Intron 11	-	0 -> 1	CAPN9	Intron 11	-	0 -> 1		6	Truncation(s), gene/SV orientation	Truncation(s), gene/SV orientation	80	PASS	DISC_MAPQ=60;EVDNC=DSCRD;IMPRECISE;MAPQ=60;MATEID=337883711:1;MATENM=-1;NM=-1;NUMPARTS=0;SCTG=1:336096055(-)-4:364625607(+)__1_336088245_336113245D;SPAN=-1;SVTYPE=BND	Blunt-end fusion	0	-		0	0	0	0	0	0	0	0	0	0
280	-	SvABA	1	336097816	336097698	+	CREBBP	Intron 21	+	1 -> 1	CREBBP	Intron 21	+	1 -> 1	YES	4	4	364625626	364625627	-	CAPN9	Intron 11	-	0 -> 1	CAPN9	Intron 11	-	0 -> 1		6	Truncation(s), gene/SV orientation	Truncation(s), gene/SV orientation	54	PASS	DISC_MAPQ=60;EVDNC=DSCRD;IMPRECISE;MAPQ=60;MATEID=571615377:1;MATENM=-1;NM=-1;NUMPARTS=0;SCTG=1:336097816(+)-4:364625626(-)__1_336088245_336113245D;SPAN=-1;SVTYPE=BND	Blunt-end fusion	0	-		0	0	0	0	0	0	0	0	0	0
281	-	SvABA	1	337240072		-										4	3	262591287		-										4			36	PASS	DISC_MAPQ=60;EVDNC=DSCRD;IMPRECISE;MAPQ=60;MATEID=330755883:1;MATENM=-1;NM=-1;NUMPARTS=0;SCTG=1:337240072(-)-3:262591287(-)__1_337215245_337240245D;SPAN=-1;SVTYPE=BND					0	0	0	0	0	0	0	0	0	0
282	175	MSG	1	337753476	337753476	+	LOC100915923	Intron 4	-	1 -> 2	ENSSHAG00000022737	Intron 4	-	1 -> 2		2	1	337753629	337753630	-	LOC100915923	Intron 4	-	1 -> 2	ENSSHAG00000022737	Intron 4	-	1 -> 2		2	Candidate fusion: LOC100915923 -> LOC100915923	Candidate fusion: ENSSHAG00000022737 -> ENSSHAG00000022737	144	PASS	ABHet=0.25;ABHetMulti=0.25,0.75;ABHom=1;ABHomMulti=1,-1;AC=1;AF=0.002475;AN=404;CR=0;CRal=0,0;CRalt=0;END=337753629;MMal=20599,19;MMalt=0.111765;MQ=60;MQSal=40190400,61200;MQalt=60;MQsquared=40633200;MaxAAS=17;MaxAASR=0.25;MaxAltPP=17;NHet=1;NHomAlt=0;NHomRef=201;NUM_MERGED_SVS=1;PASS_AC=1;PASS_AN=404;PASS_ratio=1;QD=14.4;QDalt=14.4;RefLen=1;SB=0.4704;SBAlt=0.5294;SBF=5251,9;SBF1=2831,4;SBF2=2420…	Blunt-end fusion	0	-		0/82	0/82	0/49	0/62	0/62	0/65	0/40	0/77	0/86	0/96
283	176	MSG, SvABA	1	337804100	337804100	+										2 (447T1, 1071T1), 4 (49T1)	1	337816571	337816572	-	LOC100918101	Intron 4	-	1 -> 2	ENSSHAG00000001701	Intron 4	-	1 -> 2		2 (447T1, 1071T1), 4 (49T1)	Truncation(s), single gene	Truncation(s), single gene	510	PASS	ABHet=0.56;ABHetMulti=0.56,0.44;ABHom=0.9989;ABHomMulti=0.9998,0.9155;AC=3;AF=0.007426;AN=404;CR=0;CRal=0,0;CRalt=0;END=337816571;MMal=16485,221;MMalt=0.235106;MQ=60;MQSal=23659200,338400;MQalt=60;MQsquared=25938000;MaxAAS=65;MaxAASR=0.9155;MaxAltPP=65;NHet=1;NHomAlt=1;NHomRef=200;NUM_MERGED_SVS=2;PASS_AC=3;PASS_AN=346;PASS_ratio=0.8564;QD=25;QDalt=25;RefLen=1;SB=0.5269;SBAlt=0.5745;SBF=3458,54;S…	Microhomology	3	GTG		0/64	0/63	0/31	0/41	0/44	0/45	0/22	0/49	0/68	0/76
284	177	MSG, SvABA	1	337804100	337804100	-										2	X	16262148	16262148	-										2			420	PASS	ABHet=0.5692;ABHetMulti=0.5692,0.4308;ABHom=1;ABHomMulti=1,-1;AC=2;AF=0.00495;AN=404;CR=0;CRal=0,0;CRalt=0;END=337804100;MMal=16485,50;MMalt=0.135135;MQ=60;MQSal=23659200,133200;MQalt=60;MQsquared=25938000;MaxAAS=26;MaxAASR=0.8125;NHet=2;NHomAlt=0;NHomRef=200;NUM_MERGED_SVS=3;PASS_AC=2;PASS_AN=346;PASS_ratio=0.8564;QD=20.75;QDalt=20.75;RefLen=1;SB=0.5272;SBAlt=0.7027;SBF=3458,26;SBF1=1764,19;SBF2…	Non-templated sequence insertion	4	GAGC		0/64	0/63	0/31	0/41	0/44	0/45	0/22	0/49	0/68	0/76
285	-	SvABA	1	337816696	337816575	+	LOC100918101	Intron 4	-	1 -> 2	ENSSHAG00000001701	Intron 4	-	1 -> 2		2	X	16262221	16262148	+										2	Truncation(s), single gene	Truncation(s), single gene	99	PASS	DISC_MAPQ=59;EVDNC=DSCRD;IMPRECISE;MAPQ=59;MATEID=952888169:1;MATENM=-1;NM=-1;NUMPARTS=0;SCTG=1:337816696(+)-X:16262221(+)__1_337803245_337828245D;SPAN=-1;SVTYPE=BND	Non-templated sequence insertion	1	T		0	0	0	0	0	0	0	0	0	0
286	178	MSG	1	338005853	338005924	+					ENSSHAG00000020996	Intron 2	-	Non-coding		2	1	338005926	338005855	+					ENSSHAG00000020996	Intron 2	-	Non-coding		2		Truncation(s), gene/SV orientation	18	LowABHet;LowQD	ABHet=0.1524;ABHetMulti=0.1524,0.8476;ABHom=1;ABHomMulti=1,-1;AC=1;AF=0.002475;AN=404;CR=0;CRal=0,0;CRalt=0;END=338005926;INV3;MMal=25097,6;MMalt=0.0375;MQ=60;MQSal=42570000,57600;MQalt=60;MQsquared=43624800;MaxAAS=16;MaxAASR=0.1524;MaxAltPP=16;NHet=1;NHomAlt=0;NHomRef=201;NUM_MERGED_SVS=1;PASS_AC=0;PASS_AN=402;PASS_ratio=0.995;QD=1.8;QDalt=1.8;RefLen=1;SB=0.5023;SBAlt=1;SBF=5932,16;SBF1=3132,0;S…	Microhomology	2	TT		0/72	0/85	0/78	0/77	0/70	0/52	0/73	0/74	0/113	0/87
287	179	MSG	1	339824793	339824785	+										2 (805T1, 32T1, 134T1), 4 (421T1)	1	339824860	339824861	-										2 (805T1, 32T1, 134T1), 4 (421T1)			129	PASS	ABHet=0.3191;ABHetMulti=0.3191,0.6809;ABHom=0.9995;ABHomMulti=0.9995,-1;AC=1;AF=0.002488;AN=402;CR=0;CRal=0,0;CRalt=0;END=339824860;MMal=53891,183;MMalt=0.871429;MQ=60;MQSal=40305600,75600;MQalt=60;MQsquared=41767200;MaxAAS=15;MaxAASR=0.3191;MaxAltPP=15;NHet=1;NHomAlt=0;NHomRef=200;NUM_MERGED_SVS=1;PASS_AC=1;PASS_AN=396;PASS_ratio=0.9802;QD=12.9;QDalt=12.9;RefLen=1;SB=0.4318;SBAlt=0.4762;SBF=4833…	Non-templated sequence insertion	8	GGGGGGGG		0/82	0/100	0/26	0/62	0/82	0/47	0/51	0/65	0/120	0/101
288	-	SvABA	1	342315768		-										2	3	142582497		-	DCT	Intron 2	-	2 -> 2	DCT	Intron 2	-	2 -> 2		2	Truncation(s), single gene	Truncation(s), single gene	36	PASS	DISC_MAPQ=60;EVDNC=DSCRD;IMPRECISE;MAPQ=60;MATEID=656495700:1;MATENM=-1;NM=-1;NUMPARTS=0;SCTG=1:342315768(-)-3:142582497(-)__1_342311245_342336245D;SPAN=-1;SVTYPE=BND					0	0	0	0	0	0	0	0	0	0
289	180	MSG	1	344165791	344165791	+										4	1	344165963	344165964	-										4			54	LowQD	ABHet=0.18;ABHetMulti=0.18,0.82;ABHom=1;ABHomMulti=1,-1;AC=1;AF=0.002475;AN=404;CR=0;CRal=0,0;CRalt=0;END=344165963;MMal=21587,50;MMalt=0.277778;MQ=60;MQSal=42523200,64800;MQalt=60;MQsquared=43477200;MaxAAS=18;MaxAASR=0.18;MaxAltPP=18;NHet=1;NHomAlt=0;NHomRef=201;NUM_MERGED_SVS=1;PASS_AC=1;PASS_AN=404;PASS_ratio=1;QD=5.4;QDalt=5.4;RefLen=1;SB=0.4743;SBAlt=0.5;SBF=5602,9;SBF1=3052,2;SBF2=2550,7;SB…	Microhomology	1	C		0/91	0/94	0/63	0/67	0/72	0/81	0/50	0/72	0/114	0/99
290	-	SvABA	1	346177129		-										2	4	33986759		+										2			42	PASS	DISC_MAPQ=60;EVDNC=DSCRD;IMPRECISE;MAPQ=60;MATEID=153500369:1;MATENM=-1;NM=-1;NUMPARTS=0;SCTG=1:346177129(-)-4:33986759(+)__1_346157745_346182745D;SPAN=-1;SVTYPE=BND					0	0	0	16	0	0	0	0	0	0
291	94	MSG, SvABA	1	346988020	346988021	-										4	1	348236694	348236694	+	MTMR12	Intron 1	+	0 -> 0	MTMR12	Intron 1	+	0 -> 0		5	Truncation(s), single gene	Truncation(s), single gene	309	LowABHet	ABHet=0.1392;ABHetMulti=0.1392,0.8608;ABHom=1;ABHomMulti=1,-1;AC=2;AF=0.00495;AN=404;CR=0;CRal=0,0;CRalt=0;END=348236694;MMal=24852,122;MMalt=0.369697;MQ=60;MQSal=44679600,118800;MQalt=60;MQsquared=44820000;MaxAAS=21;MaxAASR=0.1628;MaxAltPP=21;NHet=2;NHomAlt=0;NHomRef=200;NUM_MERGED_SVS=2;PASS_AC=2;PASS_AN=388;PASS_ratio=0.9604;QD=15.45;QDalt=15.45;RELATED_SV_ID=1023;RefLen=1;SB=0.4736;SBAlt=0.87…	Non-templated sequence insertion	2	AA		0/94	0/90	0/83	0/86	0/77	0/70	0/51	0/87	0/100	0/86
292	181	MSG, SvABA	1	347505089	347505089	-										3 (377T1, 52T2, 88T, 84T1, 818T2, 812T2, 63T3, 368T1, 78T, 458T1, 372T1, 446T1, 805T1, 451T1, 208T2, 379T1, 998T1, 367T1, 447T1, 1071T1, 54T1, 155T, 102T2, 1059T2, 471T1, 353T1, 341T, 51T1, 32T1, 86T, 236T3, 134T6, 134T1, 473T3, 199T1, 384T1, 1058T1, 46T1, 356T1, 366T1, 146T, 56T2, 143T, 174T2, 139T4, 139T5, 139T6, 139T1, 141T, 140T, 142T), 5 (209T3, 158T, 1011T1), 6 (421T1, 477T3, 18T, 49T1, 377…	2	15380174	15380174	-										3 (377T1, 52T2, 88T, 84T1, 818T2, 812T2, 63T3, 368T1, 78T, 458T1, 372T1, 446T1, 805T1, 451T1, 208T2, 379T1, 998T1, 367T1, 447T1, 1071T1, 158T, 1011T1, 54T1, 155T, 102T2, 1059T2, 471T1, 353T1, 341T, 51T1, 32T1, 86T, 236T3, 134T6, 134T1, 473T3, 199T1, 384T1, 1058T1, 46T1, 356T1, 366T1, 146T, 56T2, 143T, 174T2, 139T4, 139T5, 139T6, 139T1, 141T, 140T, 142T), 6 (209T3, 421T1, 477T3, 18T, 49T1, 377T3, …			4195	PASS	ABHet=0.208;ABHetMulti=0.208,0.792;ABHom=0.9766;ABHomMulti=0.9766,-1;AC=46;AF=0.1139;AN=404;CR=0;CRal=0,0;CRalt=0;END=15380174;MMal=27122,1900;MMalt=0.203644;MQ=60;MQSal=39254400,3358800;MQalt=60;MQsquared=43027200;MaxAAS=31;MaxAASR=0.3043;NHet=46;NHomAlt=0;NHomRef=156;NUM_MERGED_SVS=70;PASS_AC=35;PASS_AN=356;PASS_ratio=0.8812;QD=9.129;QDalt=9.129;RefLen=1;SB=0.5086;SBAlt=0.7374;SBF=5332,688;SBF1…	Blunt-end fusion	0	-		15/91	16/84	12/67	16/70	16/81	11/79	11/44	13/74	14/103	9/106
293	94	MSG, SvABA	1	348238556	348238556	+	MTMR12	Intron 1	+	0 -> 0	MTMR12	Intron 1	+	0 -> 0		3	2	202519298	202519298	-										3	Truncation(s), single gene	Truncation(s), single gene	3	LowABHet;LowQD;LowQUAL	ABHet=0.1528;ABHetMulti=0.1528,0.8472;ABHom=0.9988;ABHomMulti=0.9988,-1;AC=1;AF=0.002475;AN=404;CR=0;CRal=0,0;CRalt=0;END=202519298;MMal=22911,38;MMalt=0.140741;MQ=60;MQSal=46944000,96304;MQalt=60;MQsquared=47429104;MaxAAS=16;MaxAASR=0.1528;NHet=1;NHomAlt=0;NHomRef=201;NUM_MERGED_SVS=6;PASS_AC=0;PASS_AN=400;PASS_ratio=0.9901;QD=0.3;QDalt=0.3;RefLen=1;SB=0.4749;SBAlt=0.8148;SBF=6184,22;SBF1=3193,1…	Microhomology	4	CTTA		0/108	0/169	0/68	0/72	0/96	0/80	0/51	0/79	0/101	0/117
294	182	MSG	1	348429028	348429028	+										2 (377T1, 52T2, 88T, 84T1, 818T2, 812T2, 63T3, 368T1, 78T, 458T1, 372T1, 446T1, 805T1, 451T1, 208T2, 379T1, 998T1, 367T1, 447T1, 1071T1, 158T, 1011T1, 54T1, 155T, 102T2, 1059T2, 471T1, 353T1, 341T, 51T1, 32T1, 86T, 236T3, 134T6, 134T1, 473T3, 199T1, 384T1, 1058T1, 46T1, 356T1, 366T1, 146T, 56T2, 143T, 174T2, 139T4, 139T5, 139T6, 139T1, 141T, 140T, 142T), 3 (209T3), 4 (421T1, 477T3, 18T, 49T1, 377…	2	16377333	16377333	+										2 (377T1, 52T2, 88T, 84T1, 818T2, 812T2, 63T3, 368T1, 78T, 458T1, 372T1, 446T1, 805T1, 451T1, 208T2, 379T1, 998T1, 367T1, 447T1, 1071T1, 158T, 1011T1, 54T1, 155T, 102T2, 1059T2, 471T1, 353T1, 341T, 51T1, 32T1, 86T, 236T3, 134T6, 134T1, 473T3, 199T1, 384T1, 1058T1, 46T1, 356T1, 366T1, 146T, 56T2, 143T, 174T2, 139T4, 139T5, 139T6, 139T1, 141T, 140T, 142T), 4 (209T3, 421T1, 477T3, 18T, 49T1, 377T3, …			5470	PASS	ABHet=0.2068;ABHetMulti=0.2068,0.7932;ABHom=0.9815;ABHomMulti=0.9815,-1;AC=51;AF=0.1262;AN=404;CR=0;CRal=0,0;CRalt=0;END=16377333;MMal=21473,1849;MMalt=0.157228;MQ=60;MQSal=46364400,4232304;MQalt=60;MQsquared=51194304;MaxAAS=36;MaxAASR=0.3333;NHet=51;NHomAlt=0;NHomRef=151;NUM_MERGED_SVS=68;PASS_AC=40;PASS_AN=370;PASS_ratio=0.9158;QD=10.71;QDalt=10.71;RefLen=1;SB=0.4777;SBAlt=0.21;SBF=6467,247;SBF…	Non-templated sequence insertion	3	GTC		22/111	36/142	20/107	22/69	16/91	14/68	6/62	12/67	25/140	12/104
295	183	MSG, SvABA	1	350594913	350594913	+	GRP	Intron 1	-	0 -> 2	ENSSHAG00000012832	Intron 1	-	0 -> 2		2	1	351611054	351611055	-	NEDD4L	Intron 29	-	2 -> 1	NEDD4L	Intron 30	-	2 -> 1		2	Truncation(s), neighbouring exon frame incompatibility	Truncation(s), neighbouring exon frame incompatibility	111	PASS	ABHet=0.2667;ABHetMulti=0.2667,0.7333;ABHom=1;ABHomMulti=1,-1;AC=1;AF=0.002475;AN=404;CR=0;CRal=0,0;CRalt=0;END=351611054;MMal=27955,12;MMalt=0.1;MQ=60;MQSal=41245200,43200;MQalt=60;MQsquared=41832000;MaxAAS=12;MaxAASR=0.2667;MaxAltPP=12;NHet=1;NHomAlt=0;NHomRef=201;NUM_MERGED_SVS=1;PASS_AC=1;PASS_AN=400;PASS_ratio=0.9901;QD=11.1;QDalt=11.1;RefLen=1;SB=0.5448;SBAlt=0.25;SBF=6245,3;SBF1=3237,3;SBF…	Microhomology	1	A		0/76	0/119	0/47	0/63	0/81	0/68	0/56	0/81	0/124	0/123
296	184	MSG	1	353941256		+										2	1	353941375		-										2			232	PASS	ABHet=0.2717;ABHetMulti=0.2717,0.7283;ABHom=0.9998;ABHomMulti=0.9998,-1;AC=1;AF=0.002475;AN=404;CR=0;CRal=0,0;CRalt=0;END=353941375;MMal=22051,57;MMalt=0.203571;MQ=60;MQSal=46378800,100800;MQalt=60;MQsquared=47304000;MaxAAS=25;MaxAASR=0.2717;MaxAltPP=25;NHet=1;NHomAlt=0;NHomRef=201;NUM_MERGED_SVS=1;PASS_AC=1;PASS_AN=404;PASS_ratio=1;QD=23.2;QDalt=23.2;RefLen=1;SB=0.5048;SBAlt=0.4643;SBF=6504,13;S…					0/87	0/103	0/75	0/70	0/91	0/80	0/73	0/105	0/105	0/101
297	185	MSG	1	353944442	353944442	+										2	1	353947109	353947110	-										2			255	PASS	ABHet=0.3293;ABHetMulti=0.3293,0.6707;ABHom=1;ABHomMulti=1,-1;AC=1;AF=0.002475;AN=404;CR=0;CRal=0,0;CRalt=0;END=353947109;MMal=21994,52;MMalt=0.192593;MQ=60;MQSal=45489600,97200;MQalt=60;MQsquared=45907200;MaxAAS=27;MaxAASR=0.3293;MaxAltPP=27;NHet=1;NHomAlt=0;NHomRef=201;NUM_MERGED_SVS=1;PASS_AC=1;PASS_AN=404;PASS_ratio=1;QD=25;QDalt=25;RefLen=1;SB=0.4861;SBAlt=0.3704;SBF=6146,10;SBF1=3082,6;SBF2…	Non-templated sequence insertion	10	CATATCTGGA		0/75	0/104	0/67	0/69	0/86	0/63	0/56	0/96	0/100	0/81
298	-	SvABA	1	354881772	354881778	-										2	1	354967679	354967606	+										2			86	PASS	DISC_MAPQ=60;EVDNC=DSCRD;IMPRECISE;MAPQ=60;MATEID=520056184:1;MATENM=-1;NM=-1;NUMPARTS=0;SCTG=1:354881772(-)-1:354967679(+)__1_354947961_354972961D;SPAN=85907;SVTYPE=BND	Microhomology	5	ATTTT		0	0	0	0	0	0	0	0	0	0
299	186	MSG	1	355069720	355069720	-										2	6	122622839	122622839	-										2			114	PASS	ABHet=0.1933;ABHetMulti=0.1933,0.8067;ABHom=1;ABHomMulti=1,-1;AC=1;AF=0.002475;AN=404;CR=0;CRal=0,0;CRalt=0;END=122622839;MMal=19796,26;MMalt=0.113043;MQ=60;MQSal=46908000,82800;MQalt=60;MQsquared=47394000;MaxAAS=23;MaxAASR=0.1933;NHet=1;NHomAlt=0;NHomRef=201;NUM_MERGED_SVS=4;PASS_AC=1;PASS_AN=404;PASS_ratio=1;QD=11.4;QDalt=11.4;RefLen=1;SB=0.4821;SBAlt=0;SBF=6293,0;SBF1=3204,0;SBF2=3089,0;SBR=67…	Blunt-end fusion	0	-		0/89	0/87	0/72	0/63	0/106	0/97	0/74	0/79	23/119	0/93
300	-	SvABA	1	355961117		+										2	1	465813049		+										2			33	PASS	DISC_MAPQ=60;EVDNC=DSCRD;IMPRECISE;MAPQ=60;MATEID=703284655:1;MATENM=-1;NM=-1;NUMPARTS=0;SCTG=1:355961117(+)-1:465813049(+)__1_355952461_355977461D;SPAN=109851932;SVTYPE=BND					0	0	0	0	0	0	0	0	0	0
301	187	MSG, SvABA	1	357814534	357814534	+	DCC	Intron 24	-	1 -> 2	DCC	Intron 24	-	1 -> 2	YES	2 (102T2), 4 (49T1)	1	357822380	357822381	-	DCC	Intron 24	-	1 -> 2	DCC	Intron 24	-	1 -> 2	YES	2 (102T2), 4 (49T1)	Candidate fusion: DCC -> DCC	Candidate fusion: DCC -> DCC	255	PASS	ABHet=0.4747;ABHetMulti=0.4747,0.5253;ABHom=0.9999;ABHomMulti=0.9999,-1;AC=1;AF=0.002475;AN=404;CR=0;CRal=0,0;CRalt=0;END=357822380;MMal=32327,37;MMalt=0.0770833;MQ=59;MQSal=23607488,172800;MQalt=60;MQsquared=24464288;MaxAAS=47;MaxAASR=0.4747;MaxAltPP=47;NHet=1;NHomAlt=0;NHomRef=201;NUM_MERGED_SVS=1;PASS_AC=1;PASS_AN=370;PASS_ratio=0.9158;QD=25;QDalt=25;RefLen=1;SB=0.2627;SBAlt=0.5;SBF=1787,24;SB…	Microhomology	1	T		0/45	0/41	0/23	0/37	0/28	0/46	0/50	0/25	0/44	0/45
302	-	SvABA	1	370878478	370878479	-	RIT2	Intron 1	+	0 -> 2	RIT2	Intron 1	+	0 -> 2		2	1	370892176	370892177	-	RIT2	Intron 1	+	0 -> 2	RIT2	Intron 1	+	0 -> 2		2	Truncation(s), gene/SV orientation	Truncation(s), gene/SV orientation	88	PASS	DISC_MAPQ=60;EVDNC=DSCRD;IMPRECISE;MAPQ=60;MATEID=834573030:1;MATENM=-1;NM=-1;NUMPARTS=0;SCTG=1:370878478(-)-1:370892176(-)__1_370867677_370892677D;SPAN=13698;SVTYPE=BND	Non-templated sequence insertion	1	C		0	0	0	0	0	0	0	0	0	34
303	-	SvABA	1	370878945	370878947	-	RIT2	Intron 1	+	0 -> 2	RIT2	Intron 1	+	0 -> 2		2	2	445245734	445245735	-	TTLL11	Intron 8	-	1 -> 1	TTLL11	Intron 7	-	1 -> 1		2	Truncation(s), neighbouring exon frame incompatibility	Truncation(s), neighbouring exon frame incompatibility	82	PASS	DISC_MAPQ=60;EVDNC=DSCRD;IMPRECISE;MAPQ=60;MATEID=393944932:1;MATENM=-1;NM=-1;NUMPARTS=0;SCTG=1:370878945(-)-2:445245734(-)__1_370867677_370892677D;SPAN=-1;SVTYPE=BND	Microhomology	1	T	370878947] G [445245736	0	0	0	0	0	0	0	0	0	28
304	188	MSG, SvABA	1	370892162	370892162	+	RIT2	Intron 1	+	0 -> 2	RIT2	Intron 1	+	0 -> 2		2	2	445260380	445260380	-	TTLL11	Intron 7	-	1 -> 1	TTLL11	Intron 6	-	0 -> 1		2	Truncation(s), gene/SV orientation	Truncation(s), gene/SV orientation	255	PASS	ABHet=0.2935;ABHetMulti=0.2935,0.7065;ABHom=1;ABHomMulti=1,-1;AC=1;AF=0.002475;AN=404;CR=0;CRal=0,0;CRalt=0;END=445260380;MMal=21260,56;MMalt=0.207407;MQ=60;MQSal=46461600,97200;MQalt=60;MQsquared=46857600;MaxAAS=27;MaxAASR=0.2935;NHet=1;NHomAlt=0;NHomRef=201;NUM_MERGED_SVS=1;PASS_AC=1;PASS_AN=404;PASS_ratio=1;QD=25;QDalt=25;RefLen=1;SB=0.5024;SBAlt=0.5185;SBF=6483,14;SBF1=3387,10;SBF2=3096,4;SBR…	Blunt-end fusion	0	-		0/90	0/130	0/70	0/60	0/127	0/64	0/66	0/105	0/134	27/92
305	189	MSG, SvABA	1	372337024	372337024	+	PIK3C3	Intron 22	-	2 -> 1	PIK3C3	Intron 22	-	2 -> 1		1 (1011T1), 2 (447T1)	1	372356393	372356394	-	PIK3C3	Intron 21	-	2 -> 2	PIK3C3	Intron 21	-	2 -> 2		1 (1011T1), 2 (447T1)	Truncation(s), neighbouring exon frame incompatibility	Truncation(s), neighbouring exon frame incompatibility	255	PASS	ABHet=0.3333;ABHetMulti=0.3333,0.6667;ABHom=0.9999;ABHomMulti=0.9999,-1;AC=1;AF=0.002488;AN=402;CR=0;CRal=0,0;CRalt=0;END=372356393;MMal=25967,24;MMalt=0.0923077;MQ=60;MQSal=45853200,80895;MQalt=56;MQsquared=46312095;MaxAAS=25;MaxAASR=0.3333;MaxAltPP=25;NHet=1;NHomAlt=0;NHomRef=200;NUM_MERGED_SVS=1;PASS_AC=1;PASS_AN=402;PASS_ratio=0.995;QD=25;QDalt=25;RefLen=1;SB=0.5442;SBAlt=0.6538;SBF=6929,17;S…	Non-templated sequence insertion	4	TCAA		0/89	0/112	0/76	0/55	0/78	0/66	0/0	0/82	0/106	0/105
306	190	MSG	1	373527765	373527765	+										2	1	373528186	373528187	-										2			255	PASS	ABHet=0.4091;ABHetMulti=0.4091,0.5909;ABHom=1;ABHomMulti=1,-1;AC=1;AF=0.002475;AN=404;CR=0;CRal=0,0;CRalt=0;END=373528186;MMal=18937,30;MMalt=0.111111;MQ=60;MQSal=42163343,97200;MQalt=60;MQsquared=42505343;MaxAAS=27;MaxAASR=0.4091;MaxAltPP=27;NHet=1;NHomAlt=0;NHomRef=201;NUM_MERGED_SVS=1;PASS_AC=1;PASS_AN=404;PASS_ratio=1;QD=25;QDalt=25;RefLen=1;SB=0.496;SBAlt=0.2222;SBF=5817,6;SBF1=3018,5;SBF2=2…	Non-templated sequence insertion	18	ATTATATTATATTATATT		0/80	0/80	0/78	0/70	0/60	0/56	0/55	0/77	0/92	0/76
307	191	MSG	1	373795940	373795940	+					ENSSHAG00000023498	Intron 1	-	0 -> 1		4	1	373796278	373796279	-					ENSSHAG00000023498	Intron 1	-	0 -> 1		4		Candidate fusion: ENSSHAG00000023498 -> ENSSHAG00000023498	223	PASS	ABHet=0.3182;ABHetMulti=0.3182,0.6818;ABHom=1;ABHomMulti=1,-1;AC=1;AF=0.002475;AN=404;CR=0;CRal=0,0;CRalt=0;END=373796278;MMal=20042,44;MMalt=0.209524;MQ=60;MQSal=39951329,75600;MQalt=60;MQsquared=41027729;MaxAAS=21;MaxAASR=0.3182;MaxAltPP=21;NHet=1;NHomAlt=0;NHomRef=201;NUM_MERGED_SVS=1;PASS_AC=1;PASS_AN=404;PASS_ratio=1;QD=22.3;QDalt=22.3;RefLen=1;SB=0.5248;SBAlt=0.6667;SBF=5821,14;SBF1=2948,8;…	Microhomology	3	CAA		0/78	0/69	0/66	0/60	0/63	0/54	0/46	0/75	0/94	0/80
308	-	SvABA	1	373983278		-										2	3	6141129		+	CLDN16	Intron 3	-	0 -> 2	CLDN16	Intron 2	-	0 -> 2		2	Truncation(s), single gene	Truncation(s), single gene	25	PASS	DISC_MAPQ=60;EVDNC=DSCRD;IMPRECISE;MAPQ=60;MATEID=751571702:1;MATENM=-1;NM=-1;NUMPARTS=0;SCTG=1:373983278(-)-3:6141129(+)__1_373979177_374004177D;SPAN=-1;SVTYPE=BND					0	1	0	0	0	0	0	0	0	0
309	192	MSG	1	375867135		+										2	1	375867145		-										2			189	PASS	ABHet=0.2632;ABHetMulti=0.2632,0.7368;ABHom=1;ABHomMulti=1,-1;AC=1;AF=0.002475;AN=404;CR=0;CRal=0,0;CRalt=0;END=375867140;MMal=11593,13;MMalt=0.0866667;MQ=60;MQSal=25671600,14400;MQalt=31;MQsquared=40334400;MaxAAS=15;MaxAASR=0.2632;MaxAltPP=15;NHet=1;NHomAlt=0;NHomRef=201;NUM_MERGED_SVS=2;PASS_AC=1;PASS_AN=390;PASS_ratio=0.9653;QD=18.9;QDalt=18.9;RELATED_SV_ID=912;RefLen=1;SB=0.4774;SBAlt=0;SBF=3…					15/57	0/61	0/33	0/32	0/35	0/35	0/38	0/43	0/59	0/72
310	193	MSG, SvABA	1	377490458	377490458	+										1	1	377544124	377544125	-										2			510	PASS	ABHet=0.5024;ABHetMulti=0.5024,0.4976;ABHom=1;ABHomMulti=1,-1;AC=2;AF=0.004975;AN=402;CR=0;CRal=0,0;CRalt=0;END=377544124;MMal=22217,146;MMalt=0.140385;MQ=60;MQSal=43203600,374400;MQalt=60;MQsquared=44665200;MaxAAS=57;MaxAASR=0.5529;MaxAltPP=57;NHet=2;NHomAlt=0;NHomRef=199;NUM_MERGED_SVS=2;PASS_AC=2;PASS_AN=402;PASS_ratio=0.995;QD=25;QDalt=25;RefLen=1;SB=0.5388;SBAlt=0.5;SBF=6470,52;SBF1=3277,26;…	Microhomology	3	CAA		0/79	57/122	47/85	0/67	0/82	0/60	0/57	0/99	0/98	0/99
311	-	SvABA	1	377545009	377545170	+										2	1	377561454	377561455	-										2			31	PASS	DISC_MAPQ=60;EVDNC=DSCRD;IMPRECISE;MAPQ=60;MATEID=270192482:1;MATENM=-1;NM=-1;NUMPARTS=0;SCTG=1:377545009(+)-1:377561454(-)__1_377531677_377556677D;SPAN=16445;SVTYPE=BND	Blunt-end fusion	0	-	377545167(67)--AAA--377561523(23)	0	10	13	0	0	0	0	0	0	0
312	194	MSG	1	377545158		+										2	1	377545168		-										2			510	PASS	ABHet=0.3669;ABHetMulti=0.3669,0.6331;ABHom=0.9999;ABHomMulti=0.9999,-1;AC=2;AF=0.004975;AN=402;CR=0;CRal=0,0;CRalt=0;END=377545163;MMal=20607,80;MMalt=0.153846;MQ=60;MQSal=42811200,90000;MQalt=42;MQsquared=45421200;MaxAAS=33;MaxAASR=0.375;MaxAltPP=33;NHet=2;NHomAlt=0;NHomRef=199;NUM_MERGED_SVS=4;PASS_AC=2;PASS_AN=402;PASS_ratio=0.995;QD=25;QDalt=25;RELATED_SV_ID=573;RefLen=1;SB=0.5093;SBAlt=0.44…					0/91	33/88	18/51	0/66	0/59	0/60	0/70	0/76	0/96	0/111
313	-	SvABA	1	377545249	377545167	-										2	1	377561605	377561523	+										2			25	PASS	DISC_MAPQ=60;EVDNC=DSCRD;IMPRECISE;MAPQ=60;MATEID=171698999:1;MATENM=-1;NM=-1;NUMPARTS=0;SCTG=1:377545249(-)-1:377561605(+)__1_377556177_377581177D;SPAN=16356;SVTYPE=BND	Microhomology	3	AAA	377545170][377561455	0	14	10	0	0	0	0	0	0	0
314	195	MSG	1	379332572		+	CELF4	Intron 14	+	2 -> 0	CELF4	Intron 13	+	2 -> 0		2 (52T2, 88T, 84T1, 818T2, 812T2, 63T3, 368T1, 78T, 458T1, 372T1, 446T1, 805T1, 451T1, 208T2, 379T1, 998T1, 367T1, 447T1, 1071T1, 158T, 1011T1, 54T1, 155T, 102T2, 1059T2, 471T1, 353T1, 341T, 51T1, 32T1, 86T, 236T3, 134T6, 134T1, 473T3, 199T1, 384T1, 1058T1, 46T1, 356T1, 366T1, 146T, 56T2, 143T, 174T2, 139T4, 139T5, 139T6, 139T1, 141T, 140T, 142T), 3 (209T3), 4 (421T1, 477T3, 18T, 49T1, 377T3, 398…	1	379332712		-	CELF4	Intron 14	+	2 -> 0	CELF4	Intron 13	+	2 -> 0		2 (52T2, 88T, 84T1, 818T2, 812T2, 63T3, 368T1, 78T, 458T1, 372T1, 446T1, 805T1, 451T1, 208T2, 379T1, 998T1, 367T1, 447T1, 1071T1, 158T, 1011T1, 54T1, 155T, 102T2, 1059T2, 471T1, 353T1, 341T, 51T1, 32T1, 86T, 236T3, 134T6, 134T1, 473T3, 199T1, 384T1, 1058T1, 46T1, 356T1, 366T1, 146T, 56T2, 143T, 174T2, 139T4, 139T5, 139T6, 139T1, 141T, 140T, 142T), 3 (209T3), 4 (421T1, 477T3, 18T, 49T1, 377T3, 398…	Candidate fusion: CELF4 -> CELF4	Candidate fusion: CELF4 -> CELF4	14944	PASS	ABHet=0.3853;ABHetMulti=0.3853,0.6147;ABHom=0.9985;ABHomMulti=0.9985,-1;AC=65;AF=0.1609;AN=404;CR=0;CRal=0,0;CRalt=0;END=379332712;MMal=19403,3522;MMalt=0.180246;MQ=60;MQSal=37328400,7034400;MQalt=60;MQsquared=45770400;MaxAAS=56;MaxAASR=0.661;MaxAltPP=56;NHet=65;NHomAlt=0;NHomRef=137;NUM_MERGED_SVS=65;PASS_AC=64;PASS_AN=402;PASS_ratio=0.995;QD=22.62;QDalt=22.62;RefLen=1;SB=0.4948;SBAlt=0.4903;SBF…					0/65	49/111	33/65	25/75	39/59	23/79	12/64	38/66	37/114	27/105
315	196	MSG	1	380033648	380033822	-	FHOD3	Intron 22	-	1 -> 0	FHOD3	Intron 25	-	1 -> 0		2	3	543009823	543009821	-										2	Truncation(s), single gene	Truncation(s), single gene	39	LowQD	ABHet=0.2;ABHetMulti=0.2,0.8;ABHom=0.9991;ABHomMulti=0.9991,-1;AC=1;AF=0.002475;AN=404;CR=0;CRal=0,0;CRalt=0;END=543009823;MMal=30187,108;MMalt=0.635294;MQ=60;MQSal=20415600,61200;MQalt=60;MQsquared=20692800;MaxAAS=12;MaxAASR=0.2;NHet=1;NHomAlt=0;NHomRef=201;NUM_MERGED_SVS=6;PASS_AC=0;PASS_AN=348;PASS_ratio=0.8614;QD=3.9;QDalt=3.9;RefLen=1;SB=0.2136;SBAlt=0;SBF=1215,0;SBF1=649,0;SBF2=566,0;SBR=44…	Non-templated sequence insertion	1	G	380033648(48)--CT--543009823(25)	0/30	0/44	0/19	0/20	0/55	0/33	0/32	0/34	12/60	2/44
316	197	MSG	1	380033822	380033822	+	FHOD3	Intron 22	-	1 -> 0	FHOD3	Intron 25	-	1 -> 0		2	3	543009821	543009821	+										2	Truncation(s), single gene	Truncation(s), single gene	87	LowABHet;LowQD	ABHet=0.1697;ABHetMulti=0.1697,0.8303;ABHom=0.9989;ABHomMulti=0.9989,-1;AC=2;AF=0.00495;AN=404;CR=0;CRal=0,0;CRalt=0;END=380033822;MMal=22551,88;MMalt=0.169231;MQ=60;MQSal=49842000,187200;MQalt=60;MQsquared=50338800;MaxAAS=26;MaxAASR=0.1757;NHet=2;NHomAlt=0;NHomRef=200;NUM_MERGED_SVS=6;PASS_AC=1;PASS_AN=402;PASS_ratio=0.995;QD=4.35;QDalt=4.35;RefLen=1;SB=0.5072;SBAlt=0.3846;SBF=7028,20;SBF1=3660,…	Non-templated sequence insertion	1	G		0/110	1/135	0/75	0/81	0/73	0/80	0/59	0/100	26/148	14/129
317	198	MSG	1	383912768	383911359	+										2	1	383912853	383911333	-										2			255	PASS	ABHet=0.6909;ABHetMulti=0.6909,0.3091;ABHom=1;ABHomMulti=1,-1;AC=1;AF=0.002475;AN=404;CR=0;CRal=0,0;CRalt=0;END=383912853;MMal=32535,55;MMalt=0.144737;MQ=60;MQSal=18648000,136800;MQalt=60;MQsquared=19036800;MaxAAS=38;MaxAASR=0.6909;MaxAltPP=38;NHet=1;NHomAlt=0;NHomRef=201;NUM_MERGED_SVS=1;PASS_AC=1;PASS_AN=324;PASS_ratio=0.802;QD=25;QDalt=25;RefLen=1;SB=0.6096;SBAlt=0.5526;SBF=3160,21;SBF1=1748,1…	Microhomology	26	CACACACACACACGTGTGTGTGTGTG		38/55	0/56	0/19	0/33	0/29	0/22	0/31	0/42	0/39	0/31
318	199	MSG	1	384193858	384193849	-										2	X	41233381	41233380	-										2			120	PASS	ABHet=0.2692;ABHetMulti=0.2692,0.7308;ABHom=1;ABHomMulti=1,-1;AC=1;AF=0.002475;AN=404;CR=0;CRal=0,0;CRalt=0;END=41233381;MMal=16218,40;MMalt=0.285714;MQ=60;MQSal=31690800,50400;MQalt=60;MQsquared=31953600;MaxAAS=14;MaxAASR=0.2692;NHet=1;NHomAlt=0;NHomRef=201;NUM_MERGED_SVS=4;PASS_AC=1;PASS_AN=384;PASS_ratio=0.9505;QD=12;QDalt=12;RefLen=1;SB=0.4688;SBAlt=0.9286;SBF=4120,13;SBF1=2237,5;SBF2=1883,8;…	Non-templated sequence insertion	1	C	384193858][41233381	0/84	0/84	0/60	0/43	0/37	0/53	0/55	0/55	0/108	0/98
319	200	MSG	1	385481867	385481971	+										2	1	385482055	385481872	-										2			9	LowABHet;LowQD;LowQUAL	ABHet=0.1633;ABHetMulti=0.1633,0.8367;ABHom=0.9962;ABHomMulti=0.9962,-1;AC=2;AF=0.00495;AN=404;CR=0;CRal=0,0;CRalt=0;END=385482055;MMal=24775,173;MMalt=0.692;MQ=60;MQSal=15987836,90000;MQalt=60;MQsquared=25214636;MaxAAS=6;MaxAASR=0.1818;MaxAltPP=6;NHet=2;NHomAlt=0;NHomRef=200;NUM_MERGED_SVS=1;PASS_AC=0;PASS_AN=306;PASS_ratio=0.7574;QD=0.45;QDalt=0.45;RefLen=1;SB=0.4612;SBAlt=0.6;SBF=2047,15;SBF1=…	Microhomology	133	CCCTCCTCCCCTCCTTCCCTCCTTCCCTCCTTCTCTCCTTCCCTCCTTCCCTCCTTCCCGCCTTCCCTCCTTCCCTCCTTCCCTCTTTCCCTCCTTCCCTCCTTCCCTCCTACCCTCCTTCCCTCCTTCCCTC	385482037(101)--TTCCCTCCTTCCCTCCTTCCCTCCTACCCTCCTTCCCTCCTTCCCTCCTTCCTTCCCTCCTTCC--385481870(934); 385482038(104)--CCCTTCCCTCCTTCCCTCCTTCCCTTCTTCCCTCCTTCCCTCCTTCCCTCCTACCCTCCTTCCCTC--385481867(933)	0/43	0/50	0/23	0/23	0/26	1/25	0/17	0/21	3/47	6/38
320	201	MSG	1	385490530	385490530	+										2 (78T), 4 (377T3)	1	385490827	385490828	-										2 (78T), 4 (377T3)			126	PASS	ABHet=0.2429;ABHetMulti=0.2429,0.7571;ABHom=0.9999;ABHomMulti=0.9999,-1;AC=1;AF=0.002475;AN=404;CR=0;CRal=0,0;CRalt=0;END=385490827;MMal=24749,43;MMalt=0.238889;MQ=60;MQSal=40996800,64800;MQalt=60;MQsquared=42217200;MaxAAS=17;MaxAASR=0.2429;MaxAltPP=17;NHet=1;NHomAlt=0;NHomRef=201;NUM_MERGED_SVS=1;PASS_AC=1;PASS_AN=404;PASS_ratio=1;QD=12.6;QDalt=12.6;RefLen=1;SB=0.5231;SBAlt=0.6111;SBF=5955,11;SB…	Microhomology	3	ATC		0/105	0/91	0/67	0/44	0/66	0/59	0/60	0/77	0/118	17/70
321	-	SvABA	1	387182455	387182424	+										2	1	562788859	562788940	+										2			26	PASS	DISC_MAPQ=60;EVDNC=DSCRD;IMPRECISE;MAPQ=60;MATEID=988181056:1;MATENM=-1;NM=-1;NUMPARTS=0;SCTG=1:387182455(+)-1:562788859(+)__1_562767053_562792053D;SPAN=175606404;SVTYPE=BND	Microhomology	3	AGC		0	0	0	0	0	0	0	0	0	0
322	202	MSG, SvABA	1	390220039	390220039	+										1	1	390251078	390251079	-										1			255	PASS	ABHet=0.4333;ABHetMulti=0.4333,0.5667;ABHom=1;ABHomMulti=1,-1;AC=1;AF=0.002475;AN=404;CR=0;CRal=0,0;CRalt=0;END=390251078;MMal=23507,13;MMalt=0.05;MQ=60;MQSal=39314208,93600;MQalt=60;MQsquared=39677808;MaxAAS=26;MaxAASR=0.4333;MaxAltPP=26;NHet=1;NHomAlt=0;NHomRef=201;NUM_MERGED_SVS=1;PASS_AC=1;PASS_AN=404;PASS_ratio=1;QD=25;QDalt=25;RefLen=1;SB=0.5845;SBAlt=0.6154;SBF=6382,16;SBF1=3280,10;SBF2=31…	Non-templated sequence insertion	1	G		0/70	0/107	0/70	0/71	0/67	0/54	0/56	0/68	0/87	0/89
323	203	MSG	1	392796323	392796323	+										2	1	651204932	651204933	-	SH2D3A	Exon 5	+	2	SH2D3A	Exon 5	+	2		2	Truncation(s), single gene	Truncation(s), single gene	75	LowQD	ABHet=0.2364;ABHetMulti=0.2364,0.7636;ABHom=1;ABHomMulti=1,-1;AC=1;AF=0.002488;AN=402;CR=0;CRal=0,0;CRalt=0;END=651204932;MMal=26279,84;MMalt=0.646154;MQ=60;MQSal=40572000,46800;MQalt=60;MQsquared=41277600;MaxAAS=13;MaxAASR=0.2364;MaxAltPP=13;NHet=1;NHomAlt=0;NHomRef=200;NUM_MERGED_SVS=1;PASS_AC=1;PASS_AN=402;PASS_ratio=0.995;QD=7.5;QDalt=7.5;RefLen=1;SB=0.5317;SBAlt=0.3077;SBF=5995,4;SBF1=3022,4…	Microhomology	2	CA		0/91	0/77	0/63	0/61	0/68	0/53	0/53	0/79	0/106	0/74
324	-	SvABA	1	392796324	392796329	-										2	3	179433255	179433256	-	ROBO1	Intron 3	-	2 -> 0	ENSSHAG00000003760	Intron 5	-	2 -> 0		2	Truncation(s), single gene	Truncation(s), single gene	39	PASS	DISC_MAPQ=60;EVDNC=DSCRD;IMPRECISE;MAPQ=60;MATEID=388401923:1;MATENM=-1;NM=-1;NUMPARTS=0;SCTG=1:392796324(-)-3:179433255(-)__1_392789893_392814893D;SPAN=-1;SVTYPE=BND	Microhomology	4	TATT		0	0	0	0	0	0	0	0	0	0
325	204	MSG	1	393673559		+	TENT4A	Intron 1	+	0 -> 1	TENT4A	Intron 1	+	0 -> 1		2	1	393673631		-	TENT4A	Intron 1	+	0 -> 1	TENT4A	Intron 1	+	0 -> 1		2	Candidate fusion: TENT4A -> TENT4A	Candidate fusion: TENT4A -> TENT4A	255	PASS	ABHet=0.6757;ABHetMulti=0.6757,0.3243;ABHom=1;ABHomMulti=1,-1;AC=1;AF=0.002488;AN=402;CR=0;CRal=0,0;CRalt=0;END=393673631;MMal=19498,31;MMalt=0.124;MQ=60;MQSal=21454313,90000;MQalt=60;MQsquared=22631513;MaxAAS=25;MaxAASR=0.6757;MaxAltPP=25;NHet=1;NHomAlt=0;NHomRef=200;NUM_MERGED_SVS=1;PASS_AC=1;PASS_AN=358;PASS_ratio=0.8861;QD=25;QDalt=25;RefLen=1;SB=0.4008;SBAlt=0.52;SBF=2386,13;SBF1=1262,5;SBF2…					0/43	0/74	0/31	0/39	0/43	0/37	0/31	0/52	0/51	0/48
326	205	MSG	1	398256350	398256351	-										2 (356T1, 366T1, 146T, 56T2, 143T, 174T2, 139T4, 139T5, 139T6, 139T1, 141T, 140T, 142T), 4 (528T2)	5	236639798	236639797	-	STAM	Intron 9	-	2 -> 0	STAM	Intron 9	-	2 -> 0		2 (356T1, 366T1, 146T, 56T2, 143T, 174T2, 139T4, 139T5, 139T6, 139T1, 141T, 140T, 142T), 4 (528T2)	Truncation(s), single gene	Truncation(s), single gene	891	LowQD	ABHet=0.1911;ABHetMulti=0.1911,0.8089;ABHom=0.9968;ABHomMulti=0.9968,-1;AC=11;AF=0.02723;AN=404;CR=0;CRal=0,0;CRalt=0;END=398256350;MMal=23529,374;MMalt=0.161905;MQ=60;MQSal=45464400,831600;MQalt=60;MQsquared=46648800;MaxAAS=29;MaxAASR=0.2346;NHet=11;NHomAlt=0;NHomRef=191;NUM_MERGED_SVS=16;PASS_AC=8;PASS_AN=396;PASS_ratio=0.9802;QD=8.1;QDalt=8.1;RefLen=1;SB=0.5375;SBAlt=0.8442;SBF=6717,195;SBF1=3…	Microhomology	1	C		0/102	0/103	0/69	0/60	0/65	0/75	0/58	0/94	0/95	0/91
327	206	MSG, SvABA	1	398256928	398256928	+										2 (372T1, 356T1, 366T1, 146T, 56T2, 143T, 174T2, 139T4, 139T5, 139T6, 139T1, 141T, 140T, 142T), 4 (528T2)	2	290281897	290281897	+										2 (372T1, 356T1, 366T1, 146T, 56T2, 143T, 174T2, 139T4, 139T5, 139T6, 139T1, 141T, 140T, 142T), 4 (528T2)			818	PASS	ABHet=0.2197;ABHetMulti=0.2197,0.7803;ABHom=0.9935;ABHomMulti=0.9935,-1;AC=7;AF=0.01733;AN=404;CR=0;CRal=0,0;CRalt=0;END=398256928;MMal=24340,658;MMalt=0.311848;MQ=60;MQSal=44031600,759600;MQalt=60;MQsquared=45723600;MaxAAS=27;MaxAASR=0.2903;NHet=7;NHomAlt=0;NHomRef=195;NUM_MERGED_SVS=32;PASS_AC=6;PASS_AN=398;PASS_ratio=0.9851;QD=11.64;QDalt=11.64;RefLen=1;SB=0.5089;SBAlt=0.2464;SBF=6280,52;SBF1=…	Microhomology	2	AA		0/91	0/107	0/61	0/71	0/67	0/74	0/55	0/93	0/94	0/115
328	-	SvABA	1	399188498	399188499	-	CTNND2	Intron 5	-	2 -> 2	CTNND2	Intron 6	-	2 -> 2	YES	2	2	404999354	404999322	+	DOCK2	Intron 27	+	0 -> 0	DOCK2	Intron 27	+	0 -> 0		2	Truncation(s), gene/SV orientation	Truncation(s), gene/SV orientation	27	PASS	DISC_MAPQ=60;EVDNC=DSCRD;IMPRECISE;MAPQ=60;MATEID=557605855:1;MATENM=-1;NM=-1;NUMPARTS=0;SCTG=1:399188498(-)-2:404999354(+)__1_399184393_399209393D;SPAN=-1;SVTYPE=BND	Non-templated sequence insertion	156	GGCCCCTCACCCTGCAGCTGACATCTCCTTGGTCATGCTTCCTTCTTGTCTCATGTAGCAAATTCCCCTTCCATTACAAAAAGCTACAGGCAAATTTCTGACCTCCTCCATCCTCTGTGTGAAGGTAGGGGGTGACAGAACAAGGAGTTATACCCG		0	0	0	0	0	0	0	0	0	0
329	207	MSG, SvABA	1	399516152	399516152	+	CTNND2	Intron 2	-	2 -> 0	CTNND2	Intron 3	-	0 -> 0	YES	2	1	399797017	399797018	-	CTNND2	Intron 1	-	0 -> 2	CTNND2	Intron 1	-	Non-coding	YES	2	Truncation(s), neighbouring exon frame incompatibility	Truncation(s), neighbouring exon frame incompatibility	244	PASS	ABHet=0.3559;ABHetMulti=0.3559,0.6441;ABHom=0.9999;ABHomMulti=0.9999,-1;AC=1;AF=0.002475;AN=404;CR=0;CRal=0,0;CRalt=0;END=399797017;MMal=23967,50;MMalt=0.227273;MQ=60;MQSal=48150000,79200;MQalt=60;MQsquared=48481200;MaxAAS=21;MaxAASR=0.3559;MaxAltPP=21;NHet=1;NHomAlt=0;NHomRef=201;NUM_MERGED_SVS=1;PASS_AC=1;PASS_AN=404;PASS_ratio=1;QD=24.4;QDalt=24.4;RefLen=1;SB=0.4751;SBAlt=0.3182;SBF=6358,7;SBF…	Blunt-end fusion	0	-		0/98	0/138	0/72	0/58	0/81	0/70	0/54	0/82	0/112	0/104
330	-	SvABA	1	401150891	401150916	+										2	1	401164554	401164555	-										2			27	PASS	DISC_MAPQ=19;EVDNC=DSCRD;IMPRECISE;MAPQ=19;MATEID=591641402:1;MATENM=-1;NM=-1;NUMPARTS=0;SCTG=1:401150891(+)-1:401164554(-)__1_401144393_401169393D;SPAN=13663;SVTYPE=BND	Microhomology	2	GC		0	0	0	0	0	0	0	0	0	0
331	208	MSG	1	401277630	401277630	+										2	1	401278012	401278013	-										2			481	PASS	ABHet=0.4096;ABHetMulti=0.4096,0.5904;ABHom=0.9999;ABHomMulti=0.9999,-1;AC=2;AF=0.00495;AN=404;CR=0;CRal=0,0;CRalt=0;END=401278012;MMal=21262,96;MMalt=0.13913;MQ=60;MQSal=42487200,248400;MQalt=60;MQsquared=43668000;MaxAAS=48;MaxAASR=0.466;MaxAltPP=48;NHet=2;NHomAlt=0;NHomRef=200;NUM_MERGED_SVS=2;PASS_AC=2;PASS_AN=404;PASS_ratio=1;QD=23.8;QDalt=23.8;RefLen=1;SB=0.4677;SBAlt=0.4928;SBF=5518,34;SBF1…	Microhomology	2	TT		0/67	0/109	0/88	0/43	0/74	0/54	0/49	0/76	0/83	0/89
332	-	SvABA	1	401977857		-										2	2	528075532		-										2			30	PASS	DISC_MAPQ=60;EVDNC=DSCRD;IMPRECISE;MAPQ=60;MATEID=935358137:1;MATENM=-1;NM=-1;NUMPARTS=0;SCTG=1:401977857(-)-2:528075532(-)__1_401952893_401977893D;SPAN=-1;SVTYPE=BND					0	0	0	0	0	0	0	0	0	0
333	209	MSG	1	405667873		+										2	1	405667954		-										2			255	PASS	ABHet=0.3462;ABHetMulti=0.3462,0.6538;ABHom=0.9998;ABHomMulti=0.9998,-1;AC=1;AF=0.002475;AN=404;CR=0;CRal=0,0;CRalt=0;END=405667954;MMal=21897,44;MMalt=0.115789;MQ=60;MQSal=40924800,136800;MQalt=60;MQsquared=41335200;MaxAAS=36;MaxAASR=0.3462;MaxAltPP=36;NHet=1;NHomAlt=0;NHomRef=201;NUM_MERGED_SVS=1;PASS_AC=1;PASS_AN=404;PASS_ratio=1;QD=25;QDalt=25;RefLen=1;SB=0.5072;SBAlt=0.4474;SBF=5768,17;SBF1=…					0/63	0/80	0/67	0/51	0/69	0/69	0/57	0/87	0/109	0/91
334	210	MSG	1	407402638	407402466	+										2	2	39028991	39028978	-	LOC100934314	Intron 5	-	1 -> 1	ENSSHAG00000020684	Intron 5	-	1 -> 1		2	Truncation(s), single gene	Truncation(s), single gene	138	PASS	ABHet=0.3548;ABHetMulti=0.3548,0.6452;ABHom=1;ABHomMulti=1,-1;AC=1;AF=0.002475;AN=404;CR=0;CRal=0,0;CRalt=0;END=39028991;MMal=23950,0;MMalt=0;MQ=60;MQSal=46364400,39600;MQalt=60;MQsquared=46731600;MaxAAS=11;MaxAASR=0.3548;NHet=1;NHomAlt=0;NHomRef=201;NUM_MERGED_SVS=3;PASS_AC=1;PASS_AN=404;PASS_ratio=1;QD=13.8;QDalt=13.8;RefLen=1;SB=0.5032;SBAlt=0.5455;SBF=6480,6;SBF1=3303,5;SBF2=3177,1;SBR=6399,5…	Non-templated sequence insertion	274	TCTCATTCATTTCGGGAATCTTTTCTGGATCTTCAATCTAAATAAAACCTTTTCGACGCATTTCTGTCCGCATTGGGTTCTAGATTCTTTTTAGGATCTCCAATCCAGGTTGAGAATCTCTCTTGAATGGATTTAATGAATTTCCATGCTGCTTGCTATGTTATCAAGAGGACCCTTTCTGAGGTCATTTCCCCATGGTTACCCTAAAAAAGGGTACCTAAGATTCAATCCAGAGGGATGCTGTCCAATTTCAGCATTCATTTGAAAGTTAGTA	407402638][39028991	0/86	0/116	0/81	0/81	0/96	0/61	0/53	0/55	0/103	0/86
335	211	MSG	1	408155713	408155713	+										4	1	408156062	408156063	-										4			255	PASS	ABHet=0.402;ABHetMulti=0.402,0.598;ABHom=1;ABHomMulti=1,-1;AC=1;AF=0.002475;AN=404;CR=0;CRal=0,0;CRalt=0;END=408156062;MMal=20153,45;MMalt=0.109756;MQ=60;MQSal=42210864,147600;MQalt=60;MQsquared=42722064;MaxAAS=41;MaxAASR=0.402;MaxAltPP=41;NHet=1;NHomAlt=0;NHomRef=201;NUM_MERGED_SVS=1;PASS_AC=1;PASS_AN=398;PASS_ratio=0.9851;QD=25;QDalt=25;RefLen=1;SB=0.5139;SBAlt=0.561;SBF=6024,23;SBF1=3017,9;SBF…	Non-templated sequence insertion	15	GCTTTGGCTGTGTTA		0/90	0/82	0/62	0/67	0/58	0/62	0/55	0/70	0/113	0/80
336	212	MSG	1	414159430		+										2	1	414159484		-										2			255	PASS	ABHet=0.3274;ABHetMulti=0.3274,0.6726;ABHom=1;ABHomMulti=1,-1;AC=1;AF=0.002475;AN=404;CR=0;CRal=0,0;CRalt=0;END=414159484;MMal=22787,24;MMalt=0.0648649;MQ=60;MQSal=40273200,133200;MQalt=60;MQsquared=41036400;MaxAAS=37;MaxAASR=0.3274;MaxAltPP=37;NHet=1;NHomAlt=0;NHomRef=201;NUM_MERGED_SVS=1;PASS_AC=1;PASS_AN=404;PASS_ratio=1;QD=25;QDalt=25;RefLen=1;SB=0.5429;SBAlt=0.5405;SBF=6073,20;SBF1=3025,12;S…					0/94	0/92	0/75	0/48	0/51	0/46	0/58	0/58	0/73	0/77
337	213	MSG, SvABA	1	415398705	415398705	+										2	1	469130635	469130636	-										1			169	PASS	ABHet=0.3478;ABHetMulti=0.3478,0.6522;ABHom=1;ABHomMulti=1,-1;AC=1;AF=0.002475;AN=404;CR=0;CRal=0,0;CRalt=0;END=469130635;MMal=19512,71;MMalt=0.44375;MQ=60;MQSal=38656800,57600;MQalt=60;MQsquared=38977200;MaxAAS=16;MaxAASR=0.3478;MaxAltPP=16;NHet=1;NHomAlt=0;NHomRef=201;NUM_MERGED_SVS=1;PASS_AC=1;PASS_AN=402;PASS_ratio=0.995;QD=16.9;QDalt=16.9;RefLen=1;SB=0.6143;SBAlt=0.3125;SBF=6601,5;SBF1=3477,…	Non-templated sequence insertion	1	A		0/71	0/96	0/70	0/53	0/66	0/54	0/58	0/99	0/81	0/87
338	213	MSG, SvABA	1	415399096	415399097	-										2	1	468953423	468953423	+										1			255	PASS	ABHet=0.3265;ABHetMulti=0.3265,0.6735;ABHom=1;ABHomMulti=1,-1;AC=1;AF=0.002475;AN=404;CR=0;CRal=0,0;CRalt=0;END=468953423;MMal=24003,12;MMalt=0.075;MQ=60;MQSal=45176400,57600;MQalt=60;MQsquared=45237600;MaxAAS=16;MaxAASR=0.3265;MaxAltPP=16;NHet=1;NHomAlt=0;NHomRef=201;NUM_MERGED_SVS=1;PASS_AC=0;PASS_AN=398;PASS_ratio=0.9851;QD=25;QDalt=25;RELATED_SV_ID=364;RefLen=1;SB=0.4841;SBAlt=0.75;SBF=6071,1…	Blunt-end fusion	0	-		0/79	0/126	0/95	0/52	0/81	0/55	0/61	0/86	0/102	0/106
339	213	MSG, SvABA	1	415399876	415399876	+										2	1	438861502	438861503	-										1			190	PASS	ABHet=0.3846;ABHetMulti=0.3846,0.6154;ABHom=1;ABHomMulti=1,-1;AC=1;AF=0.002475;AN=404;CR=0;CRal=0,0;CRalt=0;END=438861502;MMal=21837,18;MMalt=0.12;MQ=60;MQSal=46310400,54000;MQalt=60;MQsquared=47462400;MaxAAS=15;MaxAASR=0.3846;MaxAltPP=15;NHet=1;NHomAlt=0;NHomRef=201;NUM_MERGED_SVS=1;PASS_AC=1;PASS_AN=404;PASS_ratio=1;QD=19;QDalt=19;RefLen=1;SB=0.5165;SBAlt=0.1333;SBF=6650,2;SBF1=3504,2;SBF2=3146…	Microhomology	2	GG		0/85	0/145	0/72	0/60	0/91	0/76	0/56	0/101	0/120	0/104
340	-	SvABA	1	415399897	415399898	-										2	1	416347892	416347893	-										1			40	PASS	DISC_MAPQ=60;EVDNC=DSCRD;IMPRECISE;MAPQ=60;MATEID=642576317:1;MATENM=-1;NM=-1;NUMPARTS=0;SCTG=1:415399897(-)-1:416347892(-)__1_415398109_415423109D;SPAN=947995;SVTYPE=BND	Non-templated sequence insertion	184	TAAAGATGGTTCAACATTAGGAAAACTGTAAACTTAATCATATTAAAAATCAAAATATGCTAAACAACATGATCACCTCAATAGAGGCAGAAAATGCCTTTGACAAATTATAACATTTATTCATTCTAAAAACAACAACAAAATAGTATAGGAATAAAGACATTATTTTTAATTTCATAAAAAG		0	0	0	0	0	0	0	0	0	0
341	-	SvABA	1	415399897	415399900	-										2	1	440897783	440897714	+										1			59	PASS	DISC_MAPQ=60;EVDNC=DSCRD;IMPRECISE;MAPQ=60;MATEID=857225913:1;MATENM=-1;NM=-1;NUMPARTS=0;SCTG=1:415399897(-)-1:440897783(+)__1_440892041_440917041D;SPAN=25497886;SVTYPE=BND	Microhomology	2	AG		0	0	0	0	0	0	0	0	0	0
342	-	SvABA	1	415401787	415401689	+										2	1	420773042	420772989	+	LOC116420551	lncRNA	-							2	Truncation(s), single gene		99	PASS	DISC_MAPQ=58;EVDNC=DSCRD;IMPRECISE;MAPQ=58;MATEID=975891120:1;MATENM=-1;NM=-1;NUMPARTS=0;SCTG=1:415401787(+)-1:420773042(+)__1_415398109_415423109D;SPAN=5371255;SVTYPE=BND	Non-templated sequence insertion	7	GGGTAAG	415401687] AAGGGTAA [420772990	0	0	0	0	0	0	0	0	0	0
343	-	SvABA	1	415401966	415401970	-										2	1	469134060	469134061	-										2			99	PASS	DISC_MAPQ=60;EVDNC=DSCRD;IMPRECISE;MAPQ=60;MATEID=7160141:1;MATENM=-1;NM=-1;NUMPARTS=0;SCTG=1:415401966(-)-1:469134060(-)__1_415398109_415423109D;SPAN=53732094;SVTYPE=BND	Microhomology	3	AAT		0	0	0	0	0	0	0	0	0	0
344	213	MSG, SvABA	1	415403169	415403169	+										2	1	468950986	468950987	-										1			187	PASS	ABHet=0.2899;ABHetMulti=0.2899,0.7101;ABHom=1;ABHomMulti=1,-1;AC=1;AF=0.002475;AN=404;CR=0;CRal=0,0;CRalt=0;END=468950986;MMal=22560,56;MMalt=0.28;MQ=60;MQSal=46817081,72000;MQalt=60;MQsquared=47572290;MaxAAS=20;MaxAASR=0.2899;MaxAltPP=20;NHet=1;NHomAlt=0;NHomRef=201;NUM_MERGED_SVS=1;PASS_AC=1;PASS_AN=404;PASS_ratio=1;QD=18.7;QDalt=18.7;RefLen=1;SB=0.5058;SBAlt=0.2;SBF=6586,4;SBF1=3385,4;SBF2=320…	Microhomology	1	C		0/100	0/116	0/70	0/69	0/95	0/75	0/56	0/94	0/107	0/103
345	-	SvABA	1	415403212	415403214	-										2	1	416120025	416119954	+										2			99	PASS	DISC_MAPQ=60;EVDNC=DSCRD;IMPRECISE;MAPQ=60;MATEID=61090273:1;MATENM=-1;NM=-1;NUMPARTS=0;SCTG=1:415403212(-)-1:416120025(+)__1_415398109_415423109D;SPAN=716813;SVTYPE=BND	Microhomology	1	T		0	0	0	0	0	0	0	0	0	0
346	213	MSG, SvABA	1	415404493	415404493	+										2	1	420773958	420773959	-	LOC116420551	lncRNA	-							2	Truncation(s), single gene		90	PASS	ABHet=0.2264;ABHetMulti=0.2264,0.7736;ABHom=1;ABHomMulti=1,-1;AC=1;AF=0.002475;AN=404;CR=0;CRal=0,0;CRalt=0;END=420773958;MMal=19082,6;MMalt=0.05;MQ=60;MQSal=43491600,43200;MQalt=60;MQsquared=44874000;MaxAAS=12;MaxAASR=0.2264;MaxAltPP=12;NHet=1;NHomAlt=0;NHomRef=201;NUM_MERGED_SVS=1;PASS_AC=1;PASS_AN=404;PASS_ratio=1;QD=9;QDalt=9;RefLen=1;SB=0.5095;SBAlt=0.1667;SBF=6159,2;SBF1=3203,2;SBF2=2956,0;…	Microhomology	3	TGT		0/83	0/119	0/58	0/73	0/89	0/55	0/48	0/83	0/103	0/95
347	-	SvABA	1	415418667	415418668	-	CDH10	Exon 12	-	2	CDH10	Exon 12	-	2	YES	1	1	468821205	468821206	-	ATP6V1H	Intron 11	+	1 -> 1	ATP6V1H	Intron 11	+	1 -> 1		2	Skipped, exon(s)	Skipped, exon(s)	89	PASS	DISC_MAPQ=60;EVDNC=DSCRD;IMPRECISE;MAPQ=60;MATEID=1003115963:1;MATENM=-1;NM=-1;NUMPARTS=0;SCTG=1:415418667(-)-1:468821205(-)__1_415398109_415423109D;SPAN=53402538;SVTYPE=BND	Blunt-end fusion	0	-		0	0	0	0	0	0	0	0	0	0
348	213	MSG, SvABA	1	416101327	416101327	+										2	1	437021207	437021208	-										1			226	PASS	ABHet=0.26;ABHetMulti=0.26,0.74;ABHom=1;ABHomMulti=1,-1;AC=1;AF=0.002475;AN=404;CR=0;CRal=0,0;CRalt=0;END=437021207;MMal=18481,19;MMalt=0.146154;MQ=60;MQSal=40744800,46800;MQalt=60;MQsquared=41346000;MaxAAS=13;MaxAASR=0.26;MaxAltPP=43;NHet=1;NHomAlt=0;NHomRef=201;NUM_MERGED_SVS=1;PASS_AC=1;PASS_AN=400;PASS_ratio=0.9901;QD=22.6;QDalt=22.6;RefLen=1;SB=0.4869;SBAlt=0.2308;SBF=5514,3;SBF1=2824,3;SBF2…	Microhomology	1	C		0/77	0/71	0/63	0/74	0/74	0/52	0/48	0/76	0/67	0/75
349	-	SvABA	1	416101328	416101331	-										2	1	416355686	416355627	+										1			99	PASS	DISC_MAPQ=58;EVDNC=DSCRD;IMPRECISE;MAPQ=58;MATEID=393312851:1;MATENM=-1;NM=-1;NUMPARTS=0;SCTG=1:416101328(-)-1:416355686(+)__1_416353609_416378609D;SPAN=254358;SVTYPE=BND	Microhomology	2	CT		0	0	0	0	0	0	0	0	0	0
350	-	SvABA	1	416347900	416347893	-										1	1	440897528	440897529	-										1			47	PASS	DISC_MAPQ=60;EVDNC=DSCRD;IMPRECISE;MAPQ=60;MATEID=14825946:1;MATENM=-1;NM=-1;NUMPARTS=0;SCTG=1:416347900(-)-1:440897528(-)__1_416329109_416354109D;SPAN=24549628;SVTYPE=BND	Blunt-end fusion	0	-		0	0	0	0	0	0	0	0	0	0
351	-	SvABA	1	416349848	416349746	+										1	1	420770975	420770912	+	LOC116420551	lncRNA	-							2	Truncation(s), single gene		79	PASS	DISC_MAPQ=59;EVDNC=DSCRD;IMPRECISE;MAPQ=59;MATEID=501445299:1;MATENM=-1;NM=-1;NUMPARTS=0;SCTG=1:416349848(+)-1:420770975(+)__1_416329109_416354109D;SPAN=4421127;SVTYPE=BND	Microhomology	1	A		0	0	0	0	0	0	0	0	0	0
352	-	SvABA	1	416349968	416349970	-										1	1	440941318	440941319	-										2			99	PASS	DISC_MAPQ=58;EVDNC=DSCRD;IMPRECISE;MAPQ=58;MATEID=571340458:1;MATENM=-1;NM=-1;NUMPARTS=0;SCTG=1:416349968(-)-1:440941318(-)__1_416329109_416354109D;SPAN=24591350;SVTYPE=BND	Microhomology	1	T		0	0	0	0	0	0	0	0	0	0
353	214	MSG	1	417275794		+										2	1	417275846		-										2			255	PASS	ABHet=0.4545;ABHetMulti=0.4545,0.5455;ABHom=1;ABHomMulti=1,-1;AC=1;AF=0.002475;AN=404;CR=0;CRal=0,0;CRalt=0;END=417275846;MMal=21008,32;MMalt=0.106667;MQ=60;MQSal=38264400,108000;MQalt=60;MQsquared=40129200;MaxAAS=30;MaxAASR=0.4545;MaxAltPP=30;NHet=1;NHomAlt=0;NHomRef=201;NUM_MERGED_SVS=1;PASS_AC=1;PASS_AN=400;PASS_ratio=0.9901;QD=25;QDalt=25;RefLen=1;SB=0.7296;SBAlt=0.7;SBF=7756,21;SBF1=5034,15;…					0/66	0/82	30/66	0/61	0/67	0/47	0/54	0/59	0/91	0/68
354	-	SvABA	1	420612414	420612415	-										1	1	440897915	440897916	-										1			85	PASS	DISC_MAPQ=60;EVDNC=DSCRD;IMPRECISE;MAPQ=60;MATEID=878106064:1;MATENM=-1;NM=-1;NUMPARTS=0;SCTG=1:420612414(-)-1:440897915(-)__1_420611325_420636325D;SPAN=20285501;SVTYPE=BND	Blunt-end fusion	0	-		0	0	0	0	0	0	0	0	0	0
355	213	MSG, SvABA	1	420612750	420612750	+										1	1	420775513	420775514	-	LOC116420551	lncRNA	-							2	Truncation(s), single gene		255	PASS	ABHet=0.5;ABHetMulti=0.5,0.5;ABHom=1;ABHomMulti=1,-1;AC=1;AF=0.002475;AN=404;CR=0;CRal=0,0;CRalt=0;END=420775513;MMal=18325,83;MMalt=0.259375;MQ=60;MQSal=37249200,115200;MQalt=60;MQsquared=38106000;MaxAAS=32;MaxAASR=0.5;MaxAltPP=32;NHet=1;NHomAlt=0;NHomRef=201;NUM_MERGED_SVS=1;PASS_AC=1;PASS_AN=404;PASS_ratio=1;QD=25;QDalt=25;RefLen=1;SB=0.4732;SBAlt=0.625;SBF=4891,20;SBF1=2543,11;SBF2=2348,9;SBR…	Microhomology	2	TA		0/68	0/83	0/67	0/47	0/72	0/60	0/45	0/61	0/75	0/62
356	213	MSG, SvABA	1	420769994	420769995	-	LOC116420551	lncRNA	-							1	1	468952788	468952788	+										1	Truncation(s), single gene		247	PASS	ABHet=0.3191;ABHetMulti=0.3191,0.6809;ABHom=1;ABHomMulti=1,-1;AC=1;AF=0.002475;AN=404;CR=0;CRal=0,0;CRalt=0;END=468952788;MMal=21644,69;MMalt=0.46;MQ=60;MQSal=44636400,54000;MQalt=60;MQsquared=44704800;MaxAAS=15;MaxAASR=0.3191;MaxAltPP=15;NHet=1;NHomAlt=0;NHomRef=201;NUM_MERGED_SVS=1;PASS_AC=0;PASS_AN=386;PASS_ratio=0.9554;QD=24.7;QDalt=24.7;RELATED_SV_ID=783;RefLen=1;SB=0.5123;SBAlt=0.5333;SBF=6…	Blunt-end fusion	0	-		0/71	0/105	0/85	0/97	0/80	0/70	0/64	0/79	0/111	0/64
357	-	SvABA	1	420771131	420771136	-	LOC116420551	lncRNA	-							2	1	469136255	469136256	-										2	Truncation(s), single gene		99	PASS	DISC_MAPQ=60;EVDNC=DSCRD;IMPRECISE;MAPQ=60;MATEID=87557082:1;MATENM=-1;NM=-1;NUMPARTS=0;SCTG=1:420771131(-)-1:469136255(-)__1_420758325_420783325D;SPAN=48365124;SVTYPE=BND	Microhomology	4	ATGA		0	0	0	0	0	0	0	0	0	0
358	213	MSG, SvABA	1	420775441	420775441	+	LOC116420551	lncRNA	-							2	1	469135754	469135754	+										2	Truncation(s), single gene		96	PASS	ABHet=0.25;ABHetMulti=0.25,0.75;ABHom=0.9999;ABHomMulti=0.9999,-1;AC=1;AF=0.002475;AN=404;CR=0;CRal=0,0;CRalt=0;END=469135754;INV3;MMal=19300,38;MMalt=0.292308;MQ=60;MQSal=44830800,46800;MQalt=60;MQsquared=45309600;MaxAAS=12;MaxAASR=0.25;MaxAltPP=12;NHet=1;NHomAlt=0;NHomRef=201;NUM_MERGED_SVS=2;PASS_AC=1;PASS_AN=404;PASS_ratio=1;QD=9.6;QDalt=9.6;RefLen=1;SB=0.486;SBAlt=0.3846;SBF=6053,5;SBF1=3067…	Blunt-end fusion	0	-		0/75	0/138	0/87	0/60	0/102	0/53	0/64	0/66	0/103	0/79
359	-	SvABA	1	421971897		-										2	1	515119463		+										2			27	PASS	DISC_MAPQ=60;EVDNC=DSCRD;IMPRECISE;MAPQ=60;MATEID=35295133:1;MATENM=-1;NM=-1;NUMPARTS=0;SCTG=1:421971897(-)-1:515119463(+)__1_421958825_421983825D;SPAN=93147566;SVTYPE=BND					0	0	0	0	0	0	0	0	0	0
360	215	MSG	1	422262136	422262136	+										2	1	422262858	422262858	+										2			166	PASS	ABHet=0.3125;ABHetMulti=0.3125,0.6875;ABHom=1;ABHomMulti=1,-1;AC=1;AF=0.002488;AN=402;CR=0;CRal=0,0;CRalt=0;END=422262858;INV3;MMal=23782,12;MMalt=0.08;MQ=60;MQSal=45097200,54000;MQalt=60;MQsquared=45417600;MaxAAS=15;MaxAASR=0.3125;MaxAltPP=15;NHet=1;NHomAlt=0;NHomRef=200;NUM_MERGED_SVS=2;PASS_AC=1;PASS_AN=400;PASS_ratio=0.9901;QD=16.6;QDalt=16.6;RefLen=1;SB=0.5085;SBAlt=0.4667;SBF=6370,7;SBF1=32…	Non-templated sequence insertion	1	T		0/114	0/103	0/65	0/74	0/83	0/74	0/56	0/86	0/144	0/98
361	215	MSG, SvABA	1	422262151	422262151	-										2	3	161578606	161578606	-										2			24	LowABHet;LowQD	ABHet=0.1667;ABHetMulti=0.1667,0.8333;ABHom=0.9998;ABHomMulti=0.9998,-1;AC=1;AF=0.002488;AN=402;CR=0;CRal=0,0;CRalt=0;END=161578606;MMal=26385,64;MMalt=0.4;MQ=60;MQSal=42422400,57600;MQalt=60;MQsquared=42771600;MaxAAS=14;MaxAASR=0.1667;NHet=1;NHomAlt=0;NHomRef=200;NUM_MERGED_SVS=1;PASS_AC=0;PASS_AN=400;PASS_ratio=0.9901;QD=2.4;QDalt=2.4;RefLen=1;SB=0.4962;SBAlt=0.5;SBF=5847,8;SBF1=2952,5;SBF2=289…	Non-templated sequence insertion	2	CC		0/116	0/110	0/82	0/61	0/104	0/49	0/70	0/78	0/128	0/98
362	-	SvABA	1	422270341	422270342	-										2	4	415946889	415946806	+	MAGI3	Intron 1	+	0 -> 2	MAGI3	Intron 1	+	Non-coding		3	Truncation(s), single gene	Truncation(s), single gene	70	PASS	DISC_MAPQ=58;EVDNC=DSCRD;IMPRECISE;MAPQ=58;MATEID=291417690:1;MATENM=-1;NM=-1;NUMPARTS=0;SCTG=1:422270341(-)-4:415946889(+)__1_422252825_422277825D;SPAN=-1;SVTYPE=BND	Non-templated sequence insertion	60	CCTATGGGTCAGTTTTGAATTGTATTTCCACAAAGTGAGATAAAATAATAAAAATTCTAT		0	0	0	0	0	0	0	0	0	0
363	216	MSG, SvABA	1	422469635	422469635	+										2 (377T1, 52T2, 88T, 84T1, 818T2, 812T2, 63T3, 368T1, 78T, 458T1, 372T1, 446T1, 805T1, 451T1, 208T2, 379T1, 998T1, 367T1, 447T1, 1071T1, 158T, 1011T1, 54T1, 102T2, 1059T2, 471T1, 353T1, 341T, 51T1, 86T, 236T3, 134T6, 134T1, 473T3, 384T1, 1058T1, 46T1, 356T1, 366T1, 146T, 56T2, 174T2, 139T4, 139T5, 139T6, 139T1, 141T, 140T, 142T), 3 (209T3), 4 (421T1, 477T3, 18T, 49T1, 377T3, 378T1, 876T1, 420T1, …	X	13024526	13024526	-	PLXNB3	Intron 1	-	Non-coding	PLXNB3	Intron 2	-	Non-coding		1 (377T1, 52T2, 88T, 84T1, 209T3, 818T2, 812T2, 63T3, 368T1, 78T, 458T1, 372T1, 446T1, 805T1, 451T1, 208T2, 379T1, 998T1, 367T1, 447T1, 1071T1, 158T, 1011T1, 54T1, 102T2, 1059T2, 471T1, 353T1, 341T, 51T1, 86T, 236T3, 134T6, 134T1, 473T3, 384T1, 1058T1, 46T1, 356T1, 366T1, 146T, 56T2, 174T2, 139T4, 139T5, 139T6, 139T1, 141T, 140T, 142T), 2 (421T1, 477T3, 18T, 49T1, 377T3, 378T1, 876T1, 420T1, 1191…	Truncation(s), single gene	Truncation(s), single gene	99	LowQD	ABHet=0.1913;ABHetMulti=0.1913,0.8087;ABHom=0.9758;ABHomMulti=0.9758,-1;AC=6;AF=0.01493;AN=402;CR=0;CRal=0,0;CRalt=0;END=422469635;MMal=25785,2674;MMalt=1.0015;MQ=60;MQSal=31899600,961200;MQalt=60;MQsquared=33094800;MaxAAS=11;MaxAASR=0.2222;NHet=6;NHomAlt=0;NHomRef=195;NUM_MERGED_SVS=70;PASS_AC=0;PASS_AN=366;PASS_ratio=0.9059;QD=1.833;QDalt=1.833;RefLen=1;SB=0.5209;SBAlt=0.161;SBF=4712,43;SBF1=24…	Microhomology	1	A		2/55	8/67	5/38	8/36	3/60	1/27	2/37	2/57	4/61	1/71
364	-	SvABA	1	422470745	422470749	-										2 (377T1, 52T2, 88T, 84T1, 818T2, 812T2, 63T3, 368T1, 78T, 458T1, 372T1, 446T1, 805T1, 451T1, 208T2, 379T1, 998T1, 367T1, 447T1, 1071T1, 158T, 1011T1, 54T1, 155T, 102T2, 1059T2, 471T1, 353T1, 341T, 51T1, 32T1, 86T, 236T3, 134T6, 134T1, 473T3, 199T1, 384T1, 1058T1, 46T1, 356T1, 366T1, 146T, 56T2, 143T, 174T2, 139T4, 139T5, 139T6, 139T1, 141T, 140T, 142T), 3 (209T3), 4 (421T1, 477T3, 18T, 49T1, 377…	1	707288159	707288160	-	CASTOR1	Intron 2	-	1 -> 2	ENSSHAG00000030121	Intron 2	+	1 -> 1		2 (818T2, 812T2, 372T1, 446T1, 805T1, 367T1, 158T, 1011T1, 54T1, 155T, 1059T2, 86T, 146T, 174T2), 3 (377T1, 52T2, 88T, 84T1, 63T3, 368T1, 78T, 458T1, 451T1, 208T2, 379T1, 998T1, 447T1, 1071T1, 102T2, 471T1, 353T1, 341T, 51T1, 32T1, 236T3, 134T6, 134T1, 473T3, 199T1, 384T1, 1058T1, 46T1, 356T1, 366T1, 56T2, 143T, 139T4, 139T5, 139T6, 139T1, 141T, 140T, 142T), 4 (477T3, 18T, 49T1, 377T3, 398T1, 378…	Truncation(s), single gene	Truncation(s), single gene	99	PASS	DISC_MAPQ=40;EVDNC=DSCRD;IMPRECISE;MAPQ=40;MATEID=391865874:1;MATENM=-1;NM=-1;NUMPARTS=0;SCTG=1:422470745(-)-1:707288159(-)__1_422448825_422473825D;SPAN=284817414;SVTYPE=BND	Microhomology	2	GA		40	54	53	38	35	27	11	31	42	24
365	217	MSG	1	422512286	422512286	+										4	1	422512381	422512382	-										4			42	LowQD	ABHet=0.1765;ABHetMulti=0.1765,0.8235;ABHom=1;ABHomMulti=1,-1;AC=1;AF=0.002488;AN=402;CR=0;CRal=0,0;CRalt=0;END=422512381;MMal=17932,13;MMalt=0.108333;MQ=60;MQSal=40863600,43200;MQalt=60;MQsquared=41126400;MaxAAS=12;MaxAASR=0.1765;MaxAltPP=12;NHet=1;NHomAlt=0;NHomRef=200;NUM_MERGED_SVS=1;PASS_AC=1;PASS_AN=402;PASS_ratio=0.995;QD=4.2;QDalt=4.2;RefLen=1;SB=0.5069;SBAlt=0.5833;SBF=5753,7;SBF1=2907,3…	Non-templated sequence insertion	1	C		0/86	0/125	0/94	0/57	0/84	0/65	0/50	0/71	0/77	0/66
366	218	MSG	1	423376373		-										2 (52T2, 368T1, 447T1, 341T, 356T1, 143T), 4 (209T3)	1	423397120		+										2 (52T2, 368T1, 447T1, 341T, 356T1, 143T), 4 (209T3)			510	PASS	ABHet=0.5034;ABHetMulti=0.5034,0.4966;ABHom=0.9994;ABHomMulti=0.9994,-1;AC=2;AF=0.00495;AN=404;CR=0;CRal=0,0;CRalt=0;END=423397120;MMal=0,13;MMalt=0.0125;MQ=0;MQSal=0,81;MQalt=1;MQsquared=81;MaxAAS=42;MaxAASR=0.506;MaxAltPP=1;NHet=2;NHomAlt=0;NHomRef=200;NUM_MERGED_SVS=177;PASS_AC=2;PASS_AN=404;PASS_ratio=1;QD=25;QDalt=25;RELATED_SV_ID=350;RefLen=1;SB=1;SBAlt=1;SBF=0,1;SBF1=0,0;SBF2=0,1;SBR=0,0;S…					0/370	5/97	0/328	0/291	5/92	0/282	0/260	0/291	4/92	0/384
367	219	MSG	1	433111622	433110607	+										2	1	433111695	433110581	-										2			496	PASS	ABHet=0.4265;ABHetMulti=0.4265,0.5735;ABHom=1;ABHomMulti=1,-1;AC=2;AF=0.00495;AN=404;CR=0;CRal=0,0;CRalt=0;END=433111695;MMal=21841,138;MMalt=0.237931;MQ=60;MQSal=37566000,208800;MQalt=60;MQsquared=39110400;MaxAAS=37;MaxAASR=0.4512;MaxAltPP=37;NHet=2;NHomAlt=0;NHomRef=200;NUM_MERGED_SVS=2;PASS_AC=2;PASS_AN=404;PASS_ratio=1;QD=24.55;QDalt=24.55;RefLen=1;SB=0.4709;SBAlt=0.6724;SBF=4902,39;SBF1=2442…	Microhomology	26	ATATATATATATATATATATATATAT		0/69	0/78	0/78	0/68	0/83	0/60	0/64	0/65	0/75	0/80
368	220	MSG	1	434138986		+										2 (372T1, 446T1), 4 (377T3)	1	434139066		-										2 (372T1, 446T1), 4 (377T3)			510	PASS	ABHet=0.4368;ABHetMulti=0.4368,0.5632;ABHom=0.9984;ABHomMulti=0.9984,-1;AC=2;AF=0.00495;AN=404;CR=0;CRal=0,0;CRalt=0;END=434139066;MMal=29923,389;MMalt=0.447126;MQ=60;MQSal=25722000,313200;MQalt=60;MQsquared=28112400;MaxAAS=41;MaxAASR=0.4659;MaxAltPP=41;NHet=2;NHomAlt=0;NHomRef=200;NUM_MERGED_SVS=2;PASS_AC=2;PASS_AN=374;PASS_ratio=0.9257;QD=25;QDalt=25;RefLen=1;SB=0.6557;SBAlt=0.5057;SBF=4698,44;…					0/59	0/54	0/66	0/37	0/62	0/26	0/23	0/46	0/55	0/61
369	221	MSG	1	434716520	434716520	+										2 (341T, 199T1), 4 (209T3)	1	434716648	434716649	-										2 (341T, 199T1), 4 (209T3)			255	PASS	ABHet=0.3333;ABHetMulti=0.3333,0.6667;ABHom=0.9998;ABHomMulti=0.9998,-1;AC=1;AF=0.002475;AN=404;CR=0;CRal=0,0;CRalt=0;END=434716648;MMal=22307,30;MMalt=0.107143;MQ=60;MQSal=43807435,79779;MQalt=53;MQsquared=44254414;MaxAAS=26;MaxAASR=0.3333;MaxAltPP=26;NHet=1;NHomAlt=0;NHomRef=201;NUM_MERGED_SVS=1;PASS_AC=1;PASS_AN=404;PASS_ratio=1;QD=25;QDalt=25;RefLen=1;SB=0.5133;SBAlt=0.5714;SBF=6254,16;SBF1=3…	Non-templated sequence insertion	2	TT		0/78	0/94	0/79	0/58	1/76	0/68	0/56	0/95	0/87	0/112
370	222	MSG	1	434990007	434990007	+										2	1	434990675	434990676	-										2			510	PASS	ABHet=0.5139;ABHetMulti=0.5139,0.4861;ABHom=1;ABHomMulti=1,-1;AC=2;AF=0.00495;AN=404;CR=0;CRal=0,0;CRalt=0;END=434990675;MMal=16703,63;MMalt=0.0851351;MQ=60;MQSal=42332400,266400;MQalt=60;MQsquared=42980400;MaxAAS=44;MaxAASR=0.5455;MaxAltPP=44;NHet=2;NHomAlt=0;NHomRef=200;NUM_MERGED_SVS=2;PASS_AC=2;PASS_AN=404;PASS_ratio=1;QD=25;QDalt=25;RefLen=1;SB=0.4826;SBAlt=0.5;SBF=5674,37;SBF1=2986,21;SBF2=…	Non-templated sequence insertion	15	TGTATGTAGTACATC		0/85	44/89	30/55	0/62	0/97	0/71	0/63	0/92	0/88	0/103
371	213	MSG, SvABA	1	436641551	436641551	+					FABP5	Intron 1	-	Non-coding		2	1	439760330	439760330	+					ZC2HC1A	Intron 1	-	0 -> 2		2		Truncation(s), gene/SV orientation	255	PASS	ABHet=0.4138;ABHetMulti=0.4138,0.5862;ABHom=1;ABHomMulti=1,-1;AC=1;AF=0.002475;AN=404;CR=0;CRal=0,0;CRalt=0;END=439760330;INV3;MMal=28562,50;MMalt=0.208333;MQ=60;MQSal=43887600,86400;MQalt=60;MQsquared=44949600;MaxAAS=24;MaxAASR=0.4138;MaxAltPP=24;NHet=1;NHomAlt=0;NHomRef=201;NUM_MERGED_SVS=1;PASS_AC=1;PASS_AN=404;PASS_ratio=1;QD=25;QDalt=25;RefLen=1;SB=0.5114;SBAlt=0.375;SBF=6238,9;SBF1=3340,9;S…	Microhomology	2	TG		0/83	0/128	0/62	0/58	0/86	0/66	0/52	0/84	0/137	0/81
372	-	SvABA	1	436815812	436815813	-	PAG1	ncRNA	+		PAG1	Intron 1	+	Non-coding		1	1	437101421	437101367	+										1	Truncation(s), single gene	Truncation(s), single gene	40	PASS	DISC_MAPQ=60;EVDNC=DSCRD;IMPRECISE;MAPQ=60;MATEID=535144267:1;MATENM=-1;NM=-1;NUMPARTS=0;SCTG=1:436815812(-)-1:437101421(+)__1_437094541_437119541D;SPAN=285609;SVTYPE=BND	Non-templated sequence insertion	248	GTTGGGCTGTGCGGGTTAGCAATTGCCCTTGGCTAGAGACTAAGGGGTGAAAGTGTCACTGCCCCAGGCCGGAGCCTCTTGTGGGACTGTGAGTATTAGCAGCTGACCGCAGACTGCCTCAAACTCTGCCCCAGAGTCTCTGCCTGATGCAAATCGGCCCTGGAAAAGCTATATGGCCCCAAGCCAAGCTCCCCACTGCGCAGATTGGAGGCTAACCCGGGCTGTGTACTCCTGCCGTGCAGGATTAG		0	0	0	0	0	0	0	0	0	0
373	-	SvABA	1	436815812	436815816	-	PAG1	ncRNA	+		PAG1	Intron 1	+	Non-coding		1	1	440652568	440652569	-										1	Truncation(s), single gene	Truncation(s), single gene	36	PASS	DISC_MAPQ=37;EVDNC=DSCRD;IMPRECISE;MAPQ=37;MATEID=78025088:1;MATENM=-1;NM=-1;NUMPARTS=0;SCTG=1:436815812(-)-1:440652568(-)__1_440647041_440672041D;SPAN=3836756;SVTYPE=BND	Microhomology	3	CCA		0	0	0	0	0	0	0	0	0	0
374	213	MSG, SvABA	1	436834214	436834214	+	PAG1	ncRNA	+		PAG1	Intron 1	+	Non-coding		1	1	468829321	468829322	-	ATP6V1H	Intron 11	+	1 -> 1	ATP6V1H	Intron 11	+	1 -> 1		2	Skipped, ncRNA(s)	Truncation(s), neighbouring exon frame incompatibility	151	PASS	ABHet=0.3415;ABHetMulti=0.3415,0.6585;ABHom=1;ABHomMulti=1,-1;AC=1;AF=0.002475;AN=404;CR=0;CRal=0,0;CRalt=0;END=468829321;MMal=24383,51;MMalt=0.364286;MQ=60;MQSal=44856000,50400;MQalt=60;MQsquared=45158400;MaxAAS=14;MaxAASR=0.3415;MaxAltPP=14;NHet=1;NHomAlt=0;NHomRef=201;NUM_MERGED_SVS=1;PASS_AC=1;PASS_AN=404;PASS_ratio=1;QD=15.1;QDalt=15.1;RefLen=1;SB=0.5061;SBAlt=0.07143;SBF=6312,1;SBF1=3240,1;…	Blunt-end fusion	0	-		0/96	0/107	0/67	0/65	0/92	0/67	0/48	0/75	0/112	0/110
375	-	SvABA	1	436844667	436844668	-	PAG1	ncRNA	+		PAG1	Intron 1	+	Non-coding		1	1	437788053	437788054	-										2	Truncation(s), single gene	Truncation(s), single gene	99	PASS	DISC_MAPQ=60;EVDNC=DSCRD;IMPRECISE;MAPQ=60;MATEID=118297301:1;MATENM=-1;NM=-1;NUMPARTS=0;SCTG=1:436844667(-)-1:437788053(-)__1_436825041_436850041D;SPAN=943386;SVTYPE=BND	Blunt-end fusion	0	-		0	0	0	0	0	0	0	0	0	0
376	213	MSG, SvABA	1	436927770	436927770	+	PAG1	ncRNA	+		PAG1	Intron 3	+	Non-coding		2	1	437495829	437495830	-										2	Truncation(s), single gene	Truncation(s), single gene	66	LowQD	ABHet=0.2174;ABHetMulti=0.2174,0.7826;ABHom=1;ABHomMulti=1,-1;AC=1;AF=0.002475;AN=404;CR=0;CRal=0,0;CRalt=0;END=437495829;MMal=31299,12;MMalt=0.12;MQ=60;MQSal=40842000,36000;MQalt=60;MQsquared=41522400;MaxAAS=10;MaxAASR=0.2174;MaxAltPP=10;NHet=1;NHomAlt=0;NHomRef=201;NUM_MERGED_SVS=1;PASS_AC=1;PASS_AN=404;PASS_ratio=1;QD=6.6;QDalt=6.6;RefLen=1;SB=0.5348;SBAlt=0.4;SBF=6069,4;SBF1=3274,4;SBF2=2795,…	Microhomology	1	T		0/88	0/109	0/68	0/77	0/105	0/66	0/61	0/89	0/113	0/88
377	213	MSG, SvABA	1	437020476	437020479	-	PAG1	ncRNA	+							1	1	469120160	469120162	+										1	Truncation(s), single gene		255	PASS	ABHet=0.3559;ABHetMulti=0.3559,0.6441;ABHom=1;ABHomMulti=1,-1;AC=1;AF=0.002475;AN=404;CR=0;CRal=0,0;CRalt=0;END=469120160;MMal=24362,51;MMalt=0.242857;MQ=60;MQSal=44766000,75600;MQalt=60;MQsquared=44845200;MaxAAS=21;MaxAASR=0.3559;MaxAltPP=21;NHet=1;NHomAlt=0;NHomRef=201;NUM_MERGED_SVS=1;PASS_AC=0;PASS_AN=398;PASS_ratio=0.9851;QD=25;QDalt=25;RELATED_SV_ID=16;RefLen=1;SB=0.5279;SBAlt=0.8095;SBF=65…	Microhomology	2	AT		0/85	0/97	0/76	0/66	0/96	0/67	0/56	0/87	0/102	0/94
378	213	MSG, SvABA	1	437021183	437021183	+										1	1	468952818	468952819	-										1			117	PASS	ABHet=0.2826;ABHetMulti=0.2826,0.7174;ABHom=1;ABHomMulti=1,-1;AC=1;AF=0.002475;AN=404;CR=0;CRal=0,0;CRalt=0;END=468952818;MMal=26198,45;MMalt=0.346154;MQ=60;MQSal=44974800,46800;MQalt=60;MQsquared=45565200;MaxAAS=13;MaxAASR=0.2826;MaxAltPP=13;NHet=1;NHomAlt=0;NHomRef=201;NUM_MERGED_SVS=1;PASS_AC=1;PASS_AN=404;PASS_ratio=1;QD=11.7;QDalt=11.7;RefLen=1;SB=0.4877;SBAlt=0.07692;SBF=6098,1;SBF1=3129,1;…	Microhomology	1	A		0/110	0/83	0/82	0/57	0/76	0/58	0/58	0/78	0/130	0/106
379	213	MSG, SvABA	1	437101367	437101367	+										1	1	440652818	440652818	+										1			238	PASS	ABHet=0.3281;ABHetMulti=0.3281,0.6719;ABHom=1;ABHomMulti=1,-1;AC=1;AF=0.002475;AN=404;CR=0;CRal=0,0;CRalt=0;END=440652818;INV3;MMal=25650,24;MMalt=0.114286;MQ=60;MQSal=47257200,75600;MQalt=60;MQsquared=47703600;MaxAAS=21;MaxAASR=0.3281;MaxAltPP=21;NHet=1;NHomAlt=0;NHomRef=201;NUM_MERGED_SVS=1;PASS_AC=1;PASS_AN=404;PASS_ratio=1;QD=23.8;QDalt=23.8;RefLen=1;SB=0.5054;SBAlt=0.381;SBF=6637,8;SBF1=3403…	Non-templated sequence insertion	1	C		0/91	0/114	0/69	0/85	0/106	0/74	0/57	0/81	0/114	0/116
380	213	MSG, SvABA	1	437678342	437678342	+	ZBTB10	Intron 1	-	0 -> 0	ZBTB10	Intron 1	-	0 -> 0		2	1	469132517	469132517	+										2	Truncation(s), single gene	Truncation(s), single gene	190	PASS	ABHet=0.3158;ABHetMulti=0.3158,0.6842;ABHom=1;ABHomMulti=1,-1;AC=1;AF=0.002475;AN=404;CR=0;CRal=0,0;CRalt=0;END=469132517;INV3;MMal=22497,38;MMalt=0.211111;MQ=60;MQSal=46980000,64800;MQalt=60;MQsquared=48319200;MaxAAS=18;MaxAASR=0.3158;MaxAltPP=18;NHet=1;NHomAlt=0;NHomRef=201;NUM_MERGED_SVS=1;PASS_AC=1;PASS_AN=404;PASS_ratio=1;QD=19;QDalt=19;RefLen=1;SB=0.5178;SBAlt=0.1667;SBF=6764,3;SBF1=3436,3;…	Microhomology	3	TGA		0/110	0/149	0/74	0/72	0/103	0/55	0/50	0/78	0/137	0/118
381	-	SvABA	1	438672264	438672265	-	STMN2	Intron 1	-	0 -> 2	STMN2	Intron 2	-	1 -> 2		2	1	442652480	442652484	-										1	Truncation(s), single gene	Truncation(s), single gene	99	PASS	DISC_MAPQ=60;EVDNC=DSCRD;IMPRECISE;MAPQ=60;MATEID=658565978:1;MATENM=-1;NM=-1;NUMPARTS=0;SCTG=1:438672264(-)-1:442652480(-)__1_438662541_438687541D;SPAN=3980216;SVTYPE=BND	Non-templated sequence insertion	3	CTC		0	0	0	0	0	0	0	0	0	0
382	213	MSG, SvABA	1	439771418	439771419	-										2	1	440898400	440898400	+										1			223	PASS	ABHet=0.2917;ABHetMulti=0.2917,0.7083;ABHom=1;ABHomMulti=1,-1;AC=1;AF=0.002475;AN=404;CR=0;CRal=0,0;CRalt=0;END=440898400;MMal=23460,25;MMalt=0.178571;MQ=60;MQSal=46681200,50400;MQalt=60;MQsquared=46746000;MaxAAS=14;MaxAASR=0.2917;MaxAltPP=14;NHet=1;NHomAlt=0;NHomRef=201;NUM_MERGED_SVS=1;PASS_AC=0;PASS_AN=400;PASS_ratio=0.9901;QD=22.3;QDalt=22.3;RELATED_SV_ID=786;RefLen=1;SB=0.5007;SBAlt=0.7857;S…	Blunt-end fusion	0	-		0/96	0/131	0/72	0/62	0/109	0/79	0/68	0/103	0/103	0/112
383	-	SvABA	1	440693988	440693989	-										1	1	469043810	469043811	-										1			92	PASS	DISC_MAPQ=57;EVDNC=DSCRD;IMPRECISE;MAPQ=57;MATEID=749906031:1;MATENM=-1;NM=-1;NUMPARTS=0;SCTG=1:440693988(-)-1:469043810(-)__1_440671541_440696541D;SPAN=28349822;SVTYPE=BND	Blunt-end fusion	0	-		0	0	0	0	0	0	0	0	0	0
384	213	MSG, SvABA	1	440826182	440826182	+										1	1	468822636	468822636	+	ATP6V1H	Intron 11	+	1 -> 1	ATP6V1H	Intron 11	+	1 -> 1		2	Truncation(s), single gene	Truncation(s), single gene	190	PASS	ABHet=0.3636;ABHetMulti=0.3636,0.6364;ABHom=1;ABHomMulti=1,-1;AC=1;AF=0.002475;AN=404;CR=0;CRal=0,0;CRalt=0;END=468822636;INV3;MMal=22862,31;MMalt=0.19375;MQ=60;MQSal=44650800,57600;MQalt=60;MQsquared=45064800;MaxAAS=16;MaxAASR=0.3636;MaxAltPP=16;NHet=1;NHomAlt=0;NHomRef=201;NUM_MERGED_SVS=1;PASS_AC=1;PASS_AN=404;PASS_ratio=1;QD=19;QDalt=19;RefLen=1;SB=0.4856;SBAlt=0.0625;SBF=6030,1;SBF1=3046,1;S…	Blunt-end fusion	0	-		0/107	0/105	0/82	0/70	0/111	0/59	0/43	0/93	0/94	0/102
385	223	MSG	1	441146134	441146134	+										2	1	441146692	441146693	-										2			190	PASS	ABHet=0.2817;ABHetMulti=0.2817,0.7183;ABHom=0.9999;ABHomMulti=0.9999,-1;AC=1;AF=0.002475;AN=404;CR=0;CRal=0,0;CRalt=0;END=441146692;MMal=20011,38;MMalt=0.180952;MQ=60;MQSal=42025069,62406;MQalt=55;MQsquared=42572908;MaxAAS=20;MaxAASR=0.2817;MaxAltPP=20;NHet=1;NHomAlt=0;NHomRef=201;NUM_MERGED_SVS=1;PASS_AC=1;PASS_AN=404;PASS_ratio=1;QD=19;QDalt=19;RefLen=1;SB=0.5107;SBAlt=0.619;SBF=6018,13;SBF1=30…	Microhomology	1	A		0/96	0/101	0/71	0/58	0/83	0/60	0/34	0/68	0/89	0/80
386	-	SvABA	1	441263753	441263759	-										2 (377T1, 52T2, 88T, 84T1, 818T2, 812T2, 63T3, 368T1, 78T, 458T1, 372T1, 446T1, 805T1, 451T1, 208T2, 379T1, 998T1, 367T1, 447T1, 1071T1, 158T, 1011T1, 54T1, 155T, 102T2, 1059T2, 471T1, 353T1, 341T, 51T1, 32T1, 86T, 236T3, 134T6, 134T1, 473T3, 199T1, 384T1, 1058T1, 46T1, 356T1, 366T1, 146T, 56T2, 143T, 174T2, 139T4, 139T5, 139T6, 139T1, 141T, 140T, 142T), 4 (209T3, 421T1, 477T3, 18T, 49T1, 377T3, …	1	704251461	704251464	-										1 (84T1), 2 (377T1, 52T2, 88T, 818T2, 812T2, 63T3, 368T1, 78T, 458T1, 372T1, 446T1, 805T1, 451T1, 208T2, 379T1, 998T1, 367T1, 447T1, 1071T1, 158T, 1011T1, 54T1, 155T, 102T2, 1059T2, 471T1, 353T1, 341T, 51T1, 32T1, 86T, 236T3, 134T6, 134T1, 473T3, 199T1, 384T1, 1058T1, 46T1, 356T1, 366T1, 146T, 56T2, 143T, 174T2, 139T4, 139T5, 139T6, 139T1, 141T, 140T, 142T), 4 (209T3, 421T1, 477T3, 18T, 49T1, 377…			99	PASS	DISC_MAPQ=59;EVDNC=DSCRD;IMPRECISE;MAPQ=59;MATEID=293100061:1;MATENM=-1;NM=-1;NUMPARTS=0;SCTG=1:441263753(-)-1:704251461(-)__1_441259541_441284541D;SPAN=262987708;SVTYPE=BND	Microhomology	2	AA		33	51	44	35	50	16	19	34	38	33
387	4	MSG, SvABA	1	441263756	441263756	+										2 (377T1, 52T2, 88T, 84T1, 818T2, 812T2, 63T3, 368T1, 78T, 458T1, 372T1, 446T1, 805T1, 451T1, 208T2, 379T1, 998T1, 367T1, 447T1, 1071T1, 158T, 1011T1, 54T1, 155T, 102T2, 1059T2, 471T1, 353T1, 341T, 51T1, 32T1, 86T, 236T3, 134T6, 134T1, 473T3, 199T1, 384T1, 1058T1, 46T1, 356T1, 366T1, 146T, 56T2, 143T, 174T2, 139T4, 139T5, 139T6, 139T1, 141T, 140T, 142T), 4 (209T3, 421T1, 477T3, 18T, 49T1, 377T3, …	1	698452876	698452877	-										2 (377T1, 84T1, 818T2, 812T2, 63T3, 368T1, 78T, 458T1, 372T1, 446T1, 805T1, 451T1, 208T2, 379T1, 998T1, 367T1, 447T1, 1071T1, 158T, 1011T1, 54T1, 155T, 102T2, 1059T2, 471T1, 353T1, 341T, 51T1, 32T1, 86T, 236T3, 134T6, 134T1, 473T3, 199T1, 384T1, 1058T1, 46T1, 356T1, 366T1, 146T, 56T2, 143T, 174T2, 139T4, 139T5, 139T6, 139T1, 141T, 140T, 142T), 3 (52T2, 88T), 4 (209T3, 421T1, 477T3, 18T, 49T1, 377…			8307	PASS	ABHet=0.2824;ABHetMulti=0.2824,0.7176;ABHom=0.993;ABHomMulti=0.993,-1;AC=58;AF=0.1436;AN=404;CR=0;CRal=0,0;CRalt=0;END=698452876;MMal=16924,2177;MMalt=0.211154;MQ=60;MQSal=34386516,3711600;MQalt=60;MQsquared=39239316;MaxAAS=40;MaxAASR=0.4865;MaxAltPP=40;NHet=58;NHomAlt=0;NHomRef=144;NUM_MERGED_SVS=68;PASS_AC=52;PASS_AN=386;PASS_ratio=0.9554;QD=14.31;QDalt=14.31;RefLen=1;SB=0.499;SBAlt=0.2726;SBF=…	Microhomology	3	TTC		17/80	25/79	14/51	15/44	22/59	8/48	4/49	27/71	27/86	14/68
388	4	MSG, SvABA	1	441289164	441289164	+										2 (377T1, 52T2, 88T, 84T1, 818T2, 812T2, 63T3, 368T1, 78T, 458T1, 372T1, 446T1, 805T1, 451T1, 208T2, 379T1, 998T1, 367T1, 447T1, 1071T1, 158T, 1011T1, 54T1, 155T, 102T2, 1059T2, 471T1, 353T1, 341T, 51T1, 32T1, 86T, 236T3, 134T6, 134T1, 473T3, 199T1, 384T1, 1058T1, 46T1, 356T1, 366T1, 146T, 56T2, 143T, 174T2, 139T4, 139T5, 139T6, 139T1, 141T, 140T, 142T), 4 (209T3, 421T1, 477T3, 18T, 49T1, 377T3, …	1	651688796	651688797	-	CLPP	Exon 7	-	Non-coding	CLPP	Exon 7	-	Non-coding		2 (818T2, 812T2, 372T1, 446T1, 805T1, 208T2, 367T1, 158T, 1011T1, 54T1, 155T, 1059T2, 86T, 146T, 174T2), 3 (377T1, 52T2, 88T, 84T1, 63T3, 368T1, 78T, 458T1, 451T1, 379T1, 998T1, 447T1, 1071T1, 102T2, 471T1, 353T1, 341T, 51T1, 32T1, 236T3, 134T6, 134T1, 473T3, 199T1, 384T1, 1058T1, 46T1, 356T1, 366T1, 56T2, 143T, 139T4, 139T5, 139T6, 139T1, 141T, 140T, 142T), 4 (477T3, 18T, 49T1, 377T3, 398T1, 378…	Truncation(s), single gene	Truncation(s), single gene	13320	PASS	ABHet=0.2503;ABHetMulti=0.2503,0.7497;ABHom=0.9993;ABHomMulti=0.9993,-1;AC=67;AF=0.1658;AN=404;CR=0;CRal=0,0;CRalt=0;END=651688796;MMal=17096,1560;MMalt=0.164384;MQ=60;MQSal=35740800,3416400;MQalt=60;MQsquared=39837600;MaxAAS=35;MaxAASR=0.4324;MaxAltPP=58;NHet=67;NHomAlt=0;NHomRef=135;NUM_MERGED_SVS=68;PASS_AC=63;PASS_AN=394;PASS_ratio=0.9752;QD=20.11;QDalt=20.11;RefLen=1;SB=0.493;SBAlt=0.2603;SB…	Microhomology	1	A		17/79	20/69	15/45	13/40	9/59	6/49	9/49	13/44	29/75	12/63
389	224	MSG, SvABA	1	441289166	441289168	-										2 (377T1, 52T2, 88T, 84T1, 818T2, 812T2, 63T3, 368T1, 78T, 458T1, 372T1, 446T1, 805T1, 451T1, 208T2, 379T1, 998T1, 367T1, 447T1, 1071T1, 158T, 1011T1, 54T1, 155T, 102T2, 1059T2, 471T1, 353T1, 341T, 51T1, 32T1, 86T, 236T3, 134T6, 134T1, 473T3, 199T1, 384T1, 1058T1, 46T1, 356T1, 366T1, 146T, 56T2, 174T2, 139T4, 139T5, 139T6, 139T1, 141T, 140T, 142T), 4 (209T3, 421T1, 477T3, 18T, 49T1, 377T3, 398T1,…	5	240258465	240258467	+	ADAM22	Intron 32	+	1 -> 1	ADAM22	Intron 30	+	1 -> 1		1 (372T1, 51T1, 236T3, 134T6, 134T1, 473T3, 199T1, 384T1), 2 (377T1, 52T2, 88T, 84T1, 818T2, 812T2, 63T3, 368T1, 78T, 458T1, 446T1, 805T1, 451T1, 379T1, 998T1, 367T1, 447T1, 1071T1, 158T, 1011T1, 54T1, 155T, 102T2, 1059T2, 471T1, 353T1, 341T, 32T1, 86T, 420T1, 1058T1, 46T1, 356T1, 366T1, 146T, 56T2, 174T2, 139T4, 139T5, 139T6, 139T1, 141T, 140T, 142T), 3 (208T2, 1191T1), 4 (209T3, 421T1, 477T3, 1…	Truncation(s), single gene	Truncation(s), single gene	13696	PASS	ABHet=0.257;ABHetMulti=0.257,0.743;ABHom=0.9996;ABHomMulti=0.9996,-1;AC=66;AF=0.1634;AN=404;CR=0;CRal=0,0;CRalt=0;END=441289166;MMal=17295,1238;MMalt=0.127366;MQ=59;MQSal=35974800,3499200;MQalt=60;MQsquared=39880800;MaxAAS=39;MaxAASR=0.4878;NHet=66;NHomAlt=0;NHomRef=136;NUM_MERGED_SVS=68;PASS_AC=63;PASS_AN=394;PASS_ratio=0.9752;QD=21.49;QDalt=21.49;RefLen=1;SB=0.5345;SBAlt=0.7284;SBF=5153,708;SBF…	Microhomology	2	TA		23/85	14/63	21/51	14/41	32/83	4/48	4/44	21/52	21/69	14/65
390	4	MSG, SvABA	1	441293339	441293339	+										2 (377T1, 52T2, 88T, 84T1, 818T2, 812T2, 63T3, 368T1, 78T, 458T1, 372T1, 446T1, 805T1, 451T1, 208T2, 379T1, 998T1, 367T1, 447T1, 1071T1, 158T, 1011T1, 54T1, 155T, 102T2, 1059T2, 471T1, 353T1, 341T, 51T1, 32T1, 86T, 236T3, 134T6, 134T1, 473T3, 199T1, 384T1, 1058T1, 46T1, 356T1, 366T1, 146T, 56T2, 143T, 174T2, 139T4, 139T5, 139T6, 139T1, 141T, 140T, 142T), 4 (209T3, 421T1, 477T3, 18T, 49T1, 377T3, …	1	674537169	674537170	-										2 (377T1, 52T2, 88T, 84T1, 818T2, 812T2, 63T3, 368T1, 78T, 458T1, 372T1, 446T1, 805T1, 451T1, 208T2, 379T1, 998T1, 367T1, 447T1, 1071T1, 158T, 1011T1, 54T1, 155T, 102T2, 1059T2, 471T1, 353T1, 341T, 51T1, 32T1, 86T, 236T3, 134T6, 134T1, 473T3, 199T1, 384T1, 1058T1, 46T1, 356T1, 366T1, 146T, 56T2, 143T, 174T2, 139T4, 139T5, 139T6, 139T1, 141T, 140T, 142T), 4 (209T3, 421T1, 477T3, 18T, 49T1, 377T3, …			9779	PASS	ABHet=0.2963;ABHetMulti=0.2963,0.7037;ABHom=0.9959;ABHomMulti=0.9959,-1;AC=62;AF=0.1535;AN=404;CR=0;CRal=0,0;CRalt=0;END=674537169;MMal=22650,1925;MMalt=0.180412;MQ=60;MQSal=33116400,3841200;MQalt=60;MQsquared=37508400;MaxAAS=37;MaxAASR=0.5128;MaxAltPP=37;NHet=62;NHomAlt=0;NHomRef=140;NUM_MERGED_SVS=68;PASS_AC=59;PASS_AN=394;PASS_ratio=0.9752;QD=15.9;QDalt=15.9;RefLen=1;SB=0.4862;SBAlt=0.2362;SBF…	Microhomology	1	C		11/61	18/56	16/47	18/45	19/69	8/35	5/54	12/41	23/82	22/73
391	4	MSG, SvABA	1	441293974	441293975	-										2 (377T1, 52T2, 88T, 84T1, 818T2, 812T2, 63T3, 368T1, 78T, 458T1, 372T1, 446T1, 805T1, 451T1, 208T2, 379T1, 998T1, 367T1, 447T1, 1071T1, 158T, 1011T1, 54T1, 155T, 102T2, 1059T2, 471T1, 353T1, 341T, 51T1, 32T1, 86T, 236T3, 134T6, 134T1, 473T3, 199T1, 384T1, 1058T1, 46T1, 356T1, 366T1, 146T, 56T2, 143T, 174T2, 139T4, 139T5, 139T6, 139T1, 141T, 140T, 142T), 4 (209T3, 421T1, 477T3, 18T, 49T1, 377T3, …	1	651587163	651587163	+	KHSRP	Intron 1	+	0 -> 0	KHSRP	Intron 1	+	0 -> 0		2 (818T2, 812T2, 372T1, 446T1, 805T1, 208T2, 367T1, 158T, 1011T1, 54T1, 155T, 1059T2, 86T, 146T, 174T2), 3 (377T1, 52T2, 88T, 84T1, 63T3, 368T1, 78T, 458T1, 451T1, 379T1, 998T1, 447T1, 1071T1, 102T2, 471T1, 353T1, 341T, 51T1, 32T1, 236T3, 134T6, 134T1, 473T3, 199T1, 384T1, 1058T1, 46T1, 356T1, 366T1, 56T2, 143T, 139T4, 139T5, 139T6, 139T1, 141T, 140T, 142T), 4 (477T3, 18T, 49T1, 377T3, 398T1, 378…	Truncation(s), single gene	Truncation(s), single gene	9272	PASS	ABHet=0.2227;ABHetMulti=0.2227,0.7773;ABHom=0.9975;ABHomMulti=0.9975,-1;AC=62;AF=0.1535;AN=404;CR=0;CRal=0,0;CRalt=0;END=651587163;MMal=16855,1534;MMalt=0.202108;MQ=60;MQSal=35080317,2732400;MQalt=60;MQsquared=38028717;MaxAAS=27;MaxAASR=0.403;MaxAltPP=27;NHet=62;NHomAlt=0;NHomRef=140;NUM_MERGED_SVS=68;PASS_AC=7;PASS_AN=272;PASS_ratio=0.6733;QD=16.6;QDalt=16.6;RELATED_SV_ID=244;RefLen=1;SB=0.5149;…	Non-templated sequence insertion	1	G		8/75	19/71	13/51	7/43	22/56	4/45	8/51	4/49	25/73	13/60
392	4	MSG	1	441330088		+										2 (377T1, 84T1, 818T2, 812T2, 63T3, 368T1, 78T, 458T1, 372T1, 446T1, 805T1, 451T1, 208T2, 379T1, 998T1, 367T1, 447T1, 1071T1, 158T, 1011T1, 54T1, 155T, 102T2, 1059T2, 471T1, 353T1, 341T, 51T1, 32T1, 86T, 236T3, 134T6, 134T1, 473T3, 199T1, 384T1, 1058T1, 46T1, 356T1, 366T1, 146T, 56T2, 143T, 174T2, 139T4, 139T5, 139T6, 139T1, 141T, 140T, 142T), 3 (52T2, 88T), 4 (209T3, 421T1, 477T3, 18T, 49T1, 377…	1	441330098		-										2 (377T1, 84T1, 818T2, 812T2, 63T3, 368T1, 78T, 458T1, 372T1, 446T1, 805T1, 451T1, 208T2, 379T1, 998T1, 367T1, 447T1, 1071T1, 158T, 1011T1, 54T1, 155T, 102T2, 1059T2, 471T1, 353T1, 341T, 51T1, 32T1, 86T, 236T3, 134T6, 134T1, 473T3, 199T1, 384T1, 1058T1, 46T1, 356T1, 366T1, 146T, 56T2, 143T, 174T2, 139T4, 139T5, 139T6, 139T1, 141T, 140T, 142T), 3 (52T2, 88T), 4 (209T3, 421T1, 477T3, 18T, 49T1, 377…			15855	PASS	ABHet=0.3683;ABHetMulti=0.3683,0.6317;ABHom=0.9994;ABHomMulti=0.9994,-1;AC=66;AF=0.1634;AN=404;CR=0;CRal=0,0;CRalt=0;END=441330093;LEFT_SVINSSEQ=ACCCCTGAGCCTGAGGGGCCTTCAGGAGCCCCGGACCAGGTGCCTCCTCCTCCTCCTGTCCCAGATGCCCTCTGCA;MMal=23205,0;MMalt=0;MQ=60;MQSal=34387200,0;MQalt=0;MQsquared=41850000;MaxAAS=56;MaxAASR=0.5769;MaxAltPP=56;NHet=66;NHomAlt=0;NHomRef=136;NUM_MERGED_SVS=1;PASS_AC=66;PASS_AN=404…					19/76	56/111	45/78	29/56	41/78	11/55	12/62	29/74	21/73	26/77
393	4	MSG	1	441330093	441330093	+										2 (377T1, 84T1, 818T2, 812T2, 63T3, 368T1, 78T, 458T1, 372T1, 446T1, 805T1, 451T1, 208T2, 379T1, 998T1, 367T1, 447T1, 1071T1, 158T, 1011T1, 54T1, 155T, 102T2, 1059T2, 471T1, 353T1, 341T, 51T1, 32T1, 86T, 236T3, 134T6, 134T1, 473T3, 199T1, 384T1, 1058T1, 46T1, 356T1, 366T1, 146T, 56T2, 143T, 174T2, 139T4, 139T5, 139T6, 139T1, 141T, 140T, 142T), 3 (52T2, 88T), 4 (209T3, 421T1, 477T3, 18T, 49T1, 377…	1	708893870	708893870	+	YWHAH	Intron 1	+	0 -> 0	YWHAH	Intron 2	+	0 -> 0		2 (377T1, 52T2, 88T, 84T1, 818T2, 812T2, 63T3, 368T1, 78T, 458T1, 372T1, 446T1, 805T1, 451T1, 208T2, 379T1, 998T1, 367T1, 447T1, 1071T1, 158T, 1011T1, 54T1, 155T, 102T2, 1059T2, 471T1, 353T1, 341T, 51T1, 32T1, 86T, 236T3, 134T6, 134T1, 473T3, 199T1, 384T1, 1058T1, 46T1, 356T1, 366T1, 146T, 56T2, 143T, 174T2, 139T4, 139T5, 139T6, 139T1, 141T, 140T, 142T), 4 (209T3, 421T1, 477T3, 18T, 49T1, 377T3, …	Truncation(s), single gene	Truncation(s), single gene	8682	PASS	ABHet=0.243;ABHetMulti=0.243,0.757;ABHom=0.9957;ABHomMulti=0.9957,-1;AC=61;AF=0.151;AN=404;CR=0;CRal=0,0;CRalt=0;END=708893870;INV3;MMal=23205,50;MMalt=0.0059453;MQ=62;MQSal=34387200,14400;MQalt=4;MQsquared=41850000;MaxAAS=34;MaxAASR=0.4595;MaxAltPP=34;NHet=61;NHomAlt=0;NHomRef=141;NUM_MERGED_SVS=67;PASS_AC=56;PASS_AN=390;PASS_ratio=0.9653;QD=14.33;QDalt=14.33;RefLen=1;SB=0.5643;SBAlt=0;SBF=5392,…	Microhomology	2	AC		10/67	18/73	16/49	15/42	17/54	4/48	4/54	9/54	21/73	14/65
394	-	SvABA	1	441411343	441411358	-										2 (377T1, 52T2, 88T, 84T1, 818T2, 812T2, 63T3, 368T1, 78T, 458T1, 372T1, 446T1, 805T1, 451T1, 208T2, 379T1, 998T1, 367T1, 447T1, 1071T1, 158T, 1011T1, 54T1, 155T, 102T2, 1059T2, 471T1, 353T1, 341T, 51T1, 32T1, 86T, 236T3, 134T6, 134T1, 473T3, 199T1, 384T1, 1058T1, 46T1, 356T1, 366T1, 146T, 56T2, 143T, 174T2, 139T4, 139T5, 139T6, 139T1, 141T, 140T, 142T), 4 (209T3, 421T1, 477T3, 18T, 49T1, 377T3, …	1	704532190	704532198	-										1 (84T1), 2 (377T1, 52T2, 88T, 818T2, 812T2, 63T3, 368T1, 78T, 458T1, 372T1, 446T1, 805T1, 451T1, 208T2, 379T1, 998T1, 367T1, 447T1, 1071T1, 158T, 1011T1, 54T1, 155T, 102T2, 1059T2, 471T1, 353T1, 341T, 51T1, 32T1, 86T, 236T3, 134T6, 134T1, 473T3, 199T1, 384T1, 1058T1, 46T1, 356T1, 366T1, 146T, 56T2, 143T, 174T2, 139T4, 139T5, 139T6, 139T1, 141T, 140T, 142T), 4 (209T3, 421T1, 477T3, 18T, 49T1, 377…			99	PASS	DISC_MAPQ=59;EVDNC=DSCRD;IMPRECISE;MAPQ=59;MATEID=424330813:1;MATENM=-1;NM=-1;NUMPARTS=0;SCTG=1:441411343(-)-1:704532190(-)__1_441406541_441431541D;SPAN=263120847;SVTYPE=BND	Microhomology	1	A	441411360(60)--A--704532198(99)	31	45	45	38	49	23	23	42	55	34
395	225	MSG	1	441411345		+										2 (377T1, 52T2, 88T, 84T1, 63T3, 368T1, 78T, 458T1, 372T1, 446T1, 805T1, 451T1, 208T2, 379T1, 998T1, 367T1, 447T1, 158T, 1011T1, 54T1, 155T, 102T2, 471T1, 353T1, 341T, 51T1, 32T1, 86T, 236T3, 134T6, 134T1, 473T3, 199T1, 384T1, 1058T1, 46T1, 356T1, 366T1, 146T, 56T2, 143T, 139T4, 139T5, 139T6, 139T1, 141T, 140T), 4 (209T3, 421T1, 477T3, 18T, 49T1, 377T3, 398T1, 378T1, 876T1, 420T1, 1191T1, 528T2)	1	441411355		-										2 (377T1, 52T2, 88T, 84T1, 63T3, 368T1, 78T, 458T1, 372T1, 446T1, 805T1, 451T1, 208T2, 379T1, 998T1, 367T1, 447T1, 158T, 1011T1, 54T1, 155T, 102T2, 471T1, 353T1, 341T, 51T1, 32T1, 86T, 236T3, 134T6, 134T1, 473T3, 199T1, 384T1, 1058T1, 46T1, 356T1, 366T1, 146T, 56T2, 143T, 139T4, 139T5, 139T6, 139T1, 141T, 140T), 4 (209T3, 421T1, 477T3, 18T, 49T1, 377T3, 398T1, 378T1, 876T1, 420T1, 1191T1, 528T2)			11193	PASS	ABHet=0.3217;ABHetMulti=0.3217,0.6783;ABHom=0.9986;ABHomMulti=0.9986,-1;AC=51;AF=0.1262;AN=404;CR=0;CRal=0,0;CRalt=0;END=441411350;LEFT_SVINSSEQ=GCCCTAATGAGATCTAAGATATGACCATGGTTTTTAAGTCAATGATTCTCATGGCTTTAAGTCAATGATTC;MMal=26994,1850;MMalt=0.194942;MQ=57;MQSal=31078386,3880800;MQalt=64;MQsquared=35945586;MaxAAS=38;MaxAASR=0.5424;MaxAltPP=38;NHet=51;NHomAlt=0;NHomRef=151;NUM_MERGED_SVS=1;PASS_AC=51…					15/59	34/96	32/59	19/60	14/52	0/39	0/27	23/64	15/64	1/54
396	226	MSG	1	441411348	441411348	+										2 (377T1, 52T2, 812T2, 63T3, 368T1, 458T1, 372T1, 446T1, 451T1, 998T1, 367T1, 447T1, 158T, 1011T1, 1059T2, 51T1, 134T6, 134T1, 199T1, 46T1, 146T, 56T2, 143T, 139T4, 139T6, 142T), 4 (209T3, 421T1, 477T3, 49T1, 398T1, 378T1, 420T1, 528T2)	1	687649522	687649523	-										2 (377T1, 812T2, 63T3, 368T1, 458T1, 372T1, 446T1, 451T1, 998T1, 367T1, 447T1, 158T, 1011T1, 1059T2, 51T1, 134T6, 134T1, 199T1, 46T1, 146T, 56T2, 143T, 139T4, 139T6, 142T), 3 (52T2), 4 (209T3, 421T1, 477T3, 49T1, 398T1, 378T1, 420T1, 528T2)			960	LowABHet;LowQD	ABHet=0.04048;ABHetMulti=0.04048,0.9595;ABHom=0.9999;ABHomMulti=0.9999,-1;AC=34;AF=0.08416;AN=404;CR=0;CRal=0,0;CRalt=0;END=687649522;MMal=26811,146;MMalt=0.251724;MQ=59;MQSal=30714786,208800;MQalt=60;MQsquared=35837586;MaxAAS=7;MaxAASR=0.1186;MaxAltPP=40;NHet=34;NHomAlt=0;NHomRef=168;NUM_MERGED_SVS=68;PASS_AC=6;PASS_AN=280;PASS_ratio=0.6931;QD=2.824;QDalt=2.824;RefLen=1;SB=0.5084;SBAlt=0.3103;SB…	Microhomology	2	AG		1/45	2/63	0/27	0/41	1/39	0/39	1/28	1/38	3/52	0/53
397	227	MSG, SvABA	1	442508202	442508202	+	ZFHX4	Intron 1	-	Non-coding	ZFHX4	Intron 1	-	Non-coding		2	1	443137248	443137249	-										4	Truncation(s), single gene	Truncation(s), single gene	255	PASS	ABHet=0.4921;ABHetMulti=0.4921,0.5079;ABHom=1;ABHomMulti=1,-1;AC=1;AF=0.002475;AN=404;CR=0;CRal=0,0;CRalt=0;END=443137248;MMal=22851,25;MMalt=0.0806452;MQ=60;MQSal=45730800,111600;MQalt=60;MQsquared=46112400;MaxAAS=31;MaxAASR=0.4921;MaxAltPP=31;NHet=1;NHomAlt=0;NHomRef=201;NUM_MERGED_SVS=1;PASS_AC=1;PASS_AN=404;PASS_ratio=1;QD=25;QDalt=25;RefLen=1;SB=0.5023;SBAlt=0.5161;SBF=6380,16;SBF1=3302,6;SB…	Blunt-end fusion	0	-		0/84	0/118	0/84	0/65	0/98	0/69	0/53	0/74	0/121	0/100
398	-	SvABA	1	442611000	442610882	+										1	1	468945483	468945417	+										2			99	PASS	DISC_MAPQ=54;EVDNC=DSCRD;IMPRECISE;MAPQ=54;MATEID=1038211946:1;MATENM=-1;NM=-1;NUMPARTS=0;SCTG=1:442611000(+)-1:468945483(+)__1_442607041_442632041D;SPAN=26334483;SVTYPE=BND	Blunt-end fusion	0	-		0	0	0	0	0	0	0	0	0	0
399	-	SvABA	1	443160103		-										2	6	133682129		+	TET2	Intron 1	-	Non-coding	TET2	Intron 1	-	Non-coding	YES	2	Truncation(s), single gene	Truncation(s), single gene	35	PASS	DISC_MAPQ=60;EVDNC=DSCRD;IMPRECISE;MAPQ=60;MATEID=781749716:1;MATENM=-1;NM=-1;NUMPARTS=0;SCTG=1:443160103(-)-6:133682129(+)__1_443146041_443171041D;SPAN=-1;SVTYPE=BND					0	0	0	0	0	0	0	0	0	0
400	228	MSG, SvABA	1	444419680	444419680	+										2	1	444473415	444473416	-										4			187	PASS	ABHet=0.3333;ABHetMulti=0.3333,0.6667;ABHom=1;ABHomMulti=1,-1;AC=1;AF=0.002475;AN=404;CR=0;CRal=0,0;CRalt=0;END=444473415;MMal=34215,50;MMalt=0.277778;MQ=51;MQSal=31429880,47580;MQalt=51;MQsquared=31724102;MaxAAS=18;MaxAASR=0.3333;MaxAltPP=18;NHet=1;NHomAlt=0;NHomRef=201;NUM_MERGED_SVS=1;PASS_AC=1;PASS_AN=404;PASS_ratio=1;QD=18.7;QDalt=18.7;RefLen=1;SB=0.5248;SBAlt=0.5556;SBF=6453,10;SBF1=3411,6;…	Non-templated sequence insertion	8	TCCCGTGG		0/71	0/96	0/82	0/59	0/104	0/59	0/72	0/60	0/77	0/68
401	-	SvABA	1	449895805	449895917	+	NCOA2	Intron 2	+	Non-coding	NCOA2	Intron 2	+	Non-coding	YES	2	2	504142384	504142385	-	MYO5A	Intron 32	-	0 -> 2	MYO5A	Intron 33	-	0 -> 2	YES	2	Truncation(s), gene/SV orientation	Truncation(s), gene/SV orientation	28	PASS	DISC_MAPQ=60;EVDNC=DSCRD;IMPRECISE;MAPQ=60;MATEID=179953013:1;MATENM=-1;NM=-1;NUMPARTS=0;SCTG=1:449895805(+)-2:504142384(-)__1_449883541_449908541D;SPAN=-1;SVTYPE=BND	Microhomology	8	ATTTTTAG		0	0	0	0	0	0	0	0	0	0
402	-	SvABA	1	452457841	452457843	-	PREX2	Intron 25	-	2 -> 1	PREX2	Intron 25	-	2 -> 1	YES	2	1	541142900	541142799	+										2	Truncation(s), single gene	Truncation(s), single gene	99	PASS	DISC_MAPQ=60;EVDNC=DSCRD;IMPRECISE;MAPQ=60;MATEID=379160301:1;MATENM=-1;NM=-1;NUMPARTS=0;SCTG=1:452457841(-)-1:541142900(+)__1_452456041_452481041D;SPAN=88685059;SVTYPE=BND	Non-templated sequence insertion	44	AATAATATGATAATTATATATATAATTATTATTTTATAAAATAA		0	0	0	0	0	0	0	0	0	0
403	229	MSG, SvABA	1	453594789	453594789	+	CSPP1	Exon 6	-	0	CSPP1	Exon 7	-	0		2 (46T1), 4 (477T3)	1	637862088	637862088	+	ADGRB1	Intron 17	+	0 -> 1	ENSSHAG00000016588	Intron 17	+	0 -> 1		2 (46T1), 4 (477T3)	Skipped, exon(s)	Skipped, exon(s)	151	PASS	ABHet=0.2323;ABHetMulti=0.2323,0.7677;ABHom=0.9999;ABHomMulti=0.9999,-1;AC=1;AF=0.002475;AN=404;CR=0;CRal=0,0;CRalt=0;END=637862088;INV3;MMal=24086,82;MMalt=0.341667;MQ=60;MQSal=48949200,86400;MQalt=60;MQsquared=49658400;MaxAAS=23;MaxAASR=0.2323;MaxAltPP=23;NHet=1;NHomAlt=0;NHomRef=201;NUM_MERGED_SVS=1;PASS_AC=1;PASS_AN=404;PASS_ratio=1;QD=15.1;QDalt=15.1;RefLen=1;SB=0.4984;SBAlt=0.375;SBF=6780,9…	Microhomology	1	T		0/98	0/134	0/65	0/68	0/116	0/71	0/59	0/81	0/111	0/132
404	4	MSG	1	455548483	455548483	+										2 (377T1, 52T2, 88T, 84T1, 818T2, 812T2, 63T3, 368T1, 78T, 458T1, 372T1, 446T1, 805T1, 451T1, 208T2, 379T1, 998T1, 367T1, 447T1, 1071T1, 158T, 1011T1, 54T1, 155T, 102T2, 1059T2, 471T1, 353T1, 341T, 51T1, 32T1, 86T, 236T3, 134T6, 134T1, 473T3, 199T1, 384T1, 1058T1, 46T1, 356T1, 366T1, 146T, 56T2, 143T, 174T2, 139T4, 139T5, 139T6, 139T1, 141T, 140T, 142T), 4 (209T3, 421T1, 477T3, 18T, 49T1, 377T3, …	1	707284083	707284083	+	CASTOR1	Intron 3	-	2 -> 0	ENSSHAG00000030121	Intron 2	+	1 -> 1		2 (818T2, 812T2, 372T1, 446T1, 805T1, 367T1, 158T, 1011T1, 54T1, 155T, 1059T2, 86T, 146T, 174T2), 3 (377T1, 52T2, 88T, 84T1, 63T3, 368T1, 78T, 458T1, 451T1, 208T2, 379T1, 998T1, 447T1, 1071T1, 102T2, 471T1, 353T1, 341T, 51T1, 32T1, 236T3, 134T6, 134T1, 473T3, 199T1, 384T1, 1058T1, 46T1, 356T1, 366T1, 56T2, 143T, 139T4, 139T5, 139T6, 139T1, 141T, 140T, 142T), 4 (477T3, 18T, 49T1, 377T3, 398T1, 378…	Truncation(s), single gene	Truncation(s), single gene	7284	PASS	ABHet=0.2572;ABHetMulti=0.2572,0.7428;ABHom=0.9898;ABHomMulti=0.9898,-1;AC=55;AF=0.1361;AN=404;CR=0;CRal=0,0;CRalt=0;END=707284083;INV3;MMal=18517,1994;MMalt=0.206846;MQ=60;MQSal=37864800,3470400;MQalt=60;MQsquared=42141600;MaxAAS=30;MaxAASR=0.3966;MaxAltPP=30;NHet=55;NHomAlt=0;NHomRef=147;NUM_MERGED_SVS=67;PASS_AC=49;PASS_AN=380;PASS_ratio=0.9406;QD=13.27;QDalt=13.27;RefLen=1;SB=0.472;SBAlt=0.25…	Microhomology	1	A		14/66	16/68	10/40	16/65	17/72	7/61	7/53	18/60	25/83	21/84
405	4	MSG, SvABA	1	455548544	455548545	-										2 (377T1, 52T2, 88T, 84T1, 818T2, 812T2, 63T3, 368T1, 78T, 458T1, 372T1, 446T1, 805T1, 451T1, 208T2, 379T1, 998T1, 367T1, 447T1, 1071T1, 158T, 1011T1, 54T1, 155T, 102T2, 1059T2, 471T1, 353T1, 341T, 51T1, 32T1, 86T, 236T3, 134T6, 134T1, 473T3, 199T1, 384T1, 1058T1, 46T1, 356T1, 366T1, 146T, 56T2, 143T, 174T2, 139T4, 139T5, 139T6, 139T1, 141T, 140T, 142T), 4 (209T3, 421T1, 477T3, 18T, 49T1, 377T3, …	1	713017119	713017119	+	LOC116420883	Exon 1	+	Non-coding	ENSSHAG00000023105	Exon 1	+	Non-coding		1 (377T1, 52T2, 88T, 84T1, 818T2, 812T2, 63T3, 368T1, 78T, 458T1, 372T1, 446T1, 805T1, 451T1, 208T2, 379T1, 998T1, 367T1, 447T1, 1071T1, 158T, 1011T1, 54T1, 155T, 102T2, 1059T2, 471T1, 353T1, 341T, 51T1, 32T1, 86T, 134T6, 134T1, 473T3, 199T1, 384T1, 1058T1, 46T1, 356T1, 366T1, 146T, 56T2, 143T, 174T2, 139T4, 139T5, 139T6, 139T1, 141T, 140T, 142T), 2 (209T3, 421T1, 477T3, 18T, 49T1, 377T3, 398T1, …	Truncation(s), single gene	Truncation(s), single gene	15437	PASS	ABHet=0.2718;ABHetMulti=0.2718,0.7282;ABHom=0.8846;ABHomMulti=0.9989,0.4592;AC=93;AF=0.2302;AN=404;CR=0;CRal=0,0;CRalt=0;END=713017119;MMal=19875,17258;MMalt=0.99642;MQ=60;MQSal=38919600,6235200;MQalt=60;MQsquared=45518400;MaxAAS=54;MaxAASR=0.5507;MaxAltPP=54;NHet=41;NHomAlt=26;NHomRef=135;NUM_MERGED_SVS=130;PASS_AC=10;PASS_AN=282;PASS_ratio=0.698;QD=23.31;QDalt=23.31;RELATED_SV_ID=513;RefLen=1;S…	Blunt-end fusion	0	-		32/93	51/117	11/41	42/86	45/104	7/61	5/52	37/72	49/108	23/99
406	-	SvABA	1	455554648	455554653	-										2 (377T1, 52T2, 88T, 84T1, 818T2, 812T2, 63T3, 368T1, 78T, 458T1, 372T1, 446T1, 805T1, 451T1, 208T2, 379T1, 998T1, 367T1, 447T1, 1071T1, 158T, 1011T1, 54T1, 155T, 102T2, 1059T2, 471T1, 353T1, 341T, 51T1, 32T1, 86T, 236T3, 134T6, 134T1, 473T3, 199T1, 384T1, 1058T1, 46T1, 356T1, 366T1, 146T, 56T2, 143T, 174T2, 139T4, 139T5, 139T6, 139T1, 141T, 140T, 142T), 4 (209T3, 421T1, 477T3, 18T, 49T1, 377T3, …	1	488290098	488290101	-	TAF4B	Exon 13	-	0	TAF4B	Exon 13	-	0		2 (377T1, 52T2, 88T, 84T1, 818T2, 812T2, 63T3, 368T1, 78T, 458T1, 372T1, 446T1, 805T1, 451T1, 208T2, 379T1, 998T1, 367T1, 447T1, 1071T1, 158T, 1011T1, 54T1, 155T, 102T2, 1059T2, 471T1, 353T1, 341T, 51T1, 32T1, 86T, 236T3, 134T6, 134T1, 473T3, 199T1, 384T1, 1058T1, 46T1, 356T1, 366T1, 146T, 56T2, 143T, 174T2, 139T4, 139T5, 139T6, 139T1, 141T, 140T, 142T), 4 (209T3, 421T1, 477T3, 18T, 49T1, 377T3, …	Truncation(s), single gene	Truncation(s), single gene	99	PASS	DISC_MAPQ=59;EVDNC=DSCRD;IMPRECISE;MAPQ=59;MATEID=287651058:1;MATENM=-1;NM=-1;NUMPARTS=0;SCTG=1:455554648(-)-1:488290098(-)__1_455537757_455562757D;SPAN=32735450;SVTYPE=BND	Microhomology	3	TTT		46	64	54	36	52	28	16	29	84	26
407	-	SvABA	1	455554727	455554605	+										2 (377T1, 52T2, 88T, 84T1, 818T2, 812T2, 63T3, 368T1, 78T, 458T1, 372T1, 446T1, 805T1, 451T1, 208T2, 379T1, 998T1, 367T1, 447T1, 1071T1, 158T, 1011T1, 54T1, 155T, 102T2, 1059T2, 471T1, 353T1, 341T, 51T1, 32T1, 86T, 236T3, 134T6, 134T1, 473T3, 199T1, 384T1, 1058T1, 46T1, 356T1, 366T1, 146T, 56T2, 143T, 174T2, 139T4, 139T5, 139T6, 139T1, 141T, 140T, 142T), 4 (209T3, 421T1, 477T3, 18T, 49T1, 377T3, …	1	708882105	708881990	+										2 (818T2, 812T2, 372T1, 446T1, 805T1, 208T2, 367T1, 158T, 1011T1, 54T1, 155T, 1059T2, 86T, 146T, 174T2), 3 (377T1, 52T2, 88T, 84T1, 63T3, 368T1, 78T, 458T1, 451T1, 379T1, 998T1, 447T1, 1071T1, 398T1, 102T2, 471T1, 353T1, 341T, 51T1, 32T1, 236T3, 134T6, 134T1, 473T3, 199T1, 384T1, 1058T1, 46T1, 356T1, 366T1, 56T2, 143T, 139T4, 139T5, 139T6, 139T1, 141T, 140T, 142T), 4 (477T3, 18T, 49T1, 377T3, 378…			99	PASS	DISC_MAPQ=59;EVDNC=DSCRD;IMPRECISE;MAPQ=59;MATEID=369832505:1;MATENM=-1;NM=-1;NUMPARTS=0;SCTG=1:455554727(+)-1:708882105(+)__1_708861997_708886997D;SPAN=253327378;SVTYPE=BND	Microhomology	1	G		90	122	57	59	127	31	19	88	137	62
408	230	MSG	1	455717419	455717419	+										2	1	455718191	455718192	-										2			255	PASS	ABHet=0.3838;ABHetMulti=0.3838,0.6162;ABHom=1;ABHomMulti=1,-1;AC=1;AF=0.002475;AN=404;CR=0;CRal=0,0;CRalt=0;END=455718191;MMal=25813,49;MMalt=0.128947;MQ=60;MQSal=43714800,136800;MQalt=60;MQsquared=44060400;MaxAAS=38;MaxAASR=0.3838;MaxAltPP=38;NHet=1;NHomAlt=0;NHomRef=201;NUM_MERGED_SVS=1;PASS_AC=1;PASS_AN=404;PASS_ratio=1;QD=25;QDalt=25;RefLen=1;SB=0.5012;SBAlt=0.5;SBF=6086,19;SBF1=3087,8;SBF2=2…	Non-templated sequence insertion	3	TAA		0/84	0/112	0/54	0/69	0/110	0/54	0/43	0/77	0/135	0/112
409	4	MSG	1	455942820		+										2 (377T1, 52T2, 88T, 84T1, 818T2, 812T2, 63T3, 368T1, 78T, 458T1, 372T1, 446T1, 805T1, 451T1, 208T2, 379T1, 998T1, 367T1, 447T1, 1071T1, 158T, 1011T1, 54T1, 155T, 102T2, 1059T2, 471T1, 353T1, 341T, 51T1, 32T1, 86T, 134T6, 134T1, 473T3, 199T1, 384T1, 1058T1, 46T1, 356T1, 366T1, 146T, 56T2, 143T, 174T2, 139T4, 139T5, 139T6, 139T1, 141T, 140T, 142T), 4 (209T3, 421T1, 477T3, 18T, 49T1, 377T3, 398T1, …	1	455942855		-										2 (377T1, 52T2, 88T, 84T1, 818T2, 812T2, 63T3, 368T1, 78T, 458T1, 372T1, 446T1, 805T1, 451T1, 208T2, 379T1, 998T1, 367T1, 447T1, 1071T1, 158T, 1011T1, 54T1, 155T, 102T2, 1059T2, 471T1, 353T1, 341T, 51T1, 32T1, 86T, 134T6, 134T1, 473T3, 199T1, 384T1, 1058T1, 46T1, 356T1, 366T1, 146T, 56T2, 143T, 174T2, 139T4, 139T5, 139T6, 139T1, 141T, 140T, 142T), 4 (209T3, 421T1, 477T3, 18T, 49T1, 377T3, 398T1, …			9855	PASS	ABHet=0.2466;ABHetMulti=0.2466,0.7534;ABHom=0.9944;ABHomMulti=0.9944,-1;AC=61;AF=0.151;AN=404;CR=0;CRal=0,0;CRalt=0;END=455942850;LEFT_SVINSSEQ=TCCCCCCCCTCGCCCCCCCAGCTGGACTCGGATTCCCACGGAGCACCTGCTGCGGGGCTCGCCGCCCCCTCCCCA;MMal=23260,0;MMalt=0;MQ=60;MQSal=37623600,0;MQalt=0;MQsquared=41950800;MaxAAS=27;MaxAASR=0.4098;MaxAltPP=27;NHet=61;NHomAlt=0;NHomRef=141;NUM_MERGED_SVS=25;PASS_AC=58;PASS_AN=390;…					19/73	17/89	6/31	7/41	21/63	13/48	7/58	11/60	17/71	16/99
410	4	MSG	1	455942825	455942825	+										2 (377T1, 52T2, 88T, 84T1, 818T2, 812T2, 63T3, 368T1, 78T, 458T1, 372T1, 446T1, 805T1, 451T1, 208T2, 379T1, 998T1, 367T1, 447T1, 1071T1, 158T, 1011T1, 54T1, 155T, 102T2, 1059T2, 471T1, 353T1, 341T, 51T1, 32T1, 86T, 134T6, 134T1, 473T3, 199T1, 384T1, 1058T1, 46T1, 356T1, 366T1, 146T, 56T2, 143T, 174T2, 139T4, 139T5, 139T6, 139T1, 141T, 140T, 142T), 4 (209T3, 421T1, 477T3, 18T, 49T1, 377T3, 398T1, …	1	712256122	712256122	+	LZTR1	Intron 8	-	0 -> 1	LZTR1	Intron 7	-	0 -> 1	YES	1 (78T), 2 (377T1, 52T2, 84T1, 818T2, 812T2, 63T3, 368T1, 458T1, 372T1, 446T1, 805T1, 451T1, 208T2, 998T1, 367T1, 447T1, 1071T1, 158T, 1011T1, 54T1, 155T, 102T2, 1059T2, 471T1, 353T1, 341T, 51T1, 32T1, 134T6, 134T1, 473T3, 199T1, 384T1, 1058T1, 46T1, 356T1, 366T1, 146T, 56T2, 143T, 174T2, 139T4, 139T5, 139T6, 139T1, 141T, 140T, 142T), 3 (88T, 379T1, 18T, 398T1, 86T, 236T3, 528T2), 4 (209T3, 477T3…	Truncation(s), single gene	Truncation(s), single gene	10044	PASS	ABHet=0.2493;ABHetMulti=0.2493,0.7507;ABHom=0.9944;ABHomMulti=0.9944,-1;AC=61;AF=0.151;AN=404;CR=0;CRal=0,0;CRalt=0;END=712256122;INV3;MMal=23260,121;MMalt=0.0125911;MQ=60;MQSal=37623600,46800;MQalt=7;MQsquared=41950800;MaxAAS=27;MaxAASR=0.4194;MaxAltPP=27;NHet=61;NHomAlt=0;NHomRef=141;NUM_MERGED_SVS=128;PASS_AC=59;PASS_AN=392;PASS_ratio=0.9703;QD=16.6;QDalt=16.6;RefLen=1;SB=0.5206;SBAlt=0.4615;S…	Non-templated sequence insertion	1	T	455942825] C [712256122	19/73	17/89	6/31	7/41	21/63	13/48	7/58	11/60	17/71	16/99
411	-	SvABA	1	455942849		-										2 (377T1, 52T2, 88T, 84T1, 818T2, 812T2, 63T3, 368T1, 78T, 458T1, 372T1, 446T1, 805T1, 451T1, 208T2, 379T1, 998T1, 367T1, 447T1, 1071T1, 158T, 1011T1, 54T1, 155T, 102T2, 1059T2, 471T1, 353T1, 341T, 51T1, 32T1, 86T, 134T6, 134T1, 473T3, 199T1, 384T1, 1058T1, 46T1, 356T1, 366T1, 146T, 56T2, 143T, 174T2, 139T4, 139T5, 139T6, 139T1, 141T, 140T, 142T), 4 (209T3, 421T1, 477T3, 18T, 49T1, 377T3, 398T1, …	1	456012382		-										2 (377T1, 52T2, 88T, 84T1, 818T2, 812T2, 63T3, 368T1, 78T, 458T1, 372T1, 446T1, 805T1, 451T1, 208T2, 379T1, 998T1, 367T1, 447T1, 1071T1, 158T, 1011T1, 54T1, 155T, 102T2, 1059T2, 471T1, 353T1, 341T, 51T1, 32T1, 86T, 134T6, 134T1, 473T3, 199T1, 384T1, 1058T1, 46T1, 356T1, 366T1, 146T, 56T2, 143T, 174T2, 139T4, 139T5, 139T6, 139T1, 141T, 140T, 142T), 4 (209T3, 421T1, 477T3, 18T, 49T1, 377T3, 398T1, …			99	PASS	DISC_MAPQ=48;EVDNC=DSCRD;IMPRECISE;MAPQ=48;MATEID=818872926:1;MATENM=-1;NM=-1;NUMPARTS=0;SCTG=1:455942849(-)-1:456012382(-)__1_455929757_455954757D;SPAN=69533;SVTYPE=BND					5	10	6	11	11	5	4	15	19	9
412	231	MSG	1	455942851	455942852	-										2 (377T1, 52T2, 88T, 84T1, 818T2, 812T2, 63T3, 368T1, 78T, 458T1, 372T1, 446T1, 805T1, 451T1, 208T2, 379T1, 998T1, 367T1, 447T1, 1071T1, 158T, 1011T1, 54T1, 155T, 102T2, 1059T2, 471T1, 353T1, 341T, 51T1, 32T1, 86T, 134T6, 134T1, 473T3, 199T1, 384T1, 1058T1, 46T1, 356T1, 366T1, 146T, 56T2, 143T, 139T4, 139T5, 139T6, 139T1, 141T, 140T, 142T), 4 (209T3, 421T1, 477T3, 18T, 49T1, 377T3, 398T1, 378T1, …	3	153989409	153989409	-										1 (84T1, 818T2, 812T2, 63T3, 368T1, 78T, 458T1), 2 (377T1, 52T2, 88T, 209T3, 372T1, 446T1, 805T1, 451T1, 208T2, 379T1, 998T1, 367T1, 447T1, 1071T1, 158T, 1011T1, 54T1, 155T, 102T2, 1059T2, 471T1, 353T1, 341T, 51T1, 32T1, 86T, 236T3, 134T6, 134T1, 473T3, 199T1, 384T1, 1058T1, 46T1, 356T1, 366T1, 146T, 56T2, 143T, 139T4, 139T5, 139T6, 139T1, 141T, 140T, 142T), 4 (421T1, 477T3, 18T, 49T1, 377T3, 398…			1620	LowQD	ABHet=0.2305;ABHetMulti=0.2305,0.7695;ABHom=0.975;ABHomMulti=0.975,-1;AC=23;AF=0.05693;AN=404;CR=0;CRal=0,0;CRalt=0;END=455942851;MMal=22786,2802;MMalt=0.527684;MQ=60;MQSal=36720000,1911600;MQalt=60;MQsquared=39124800;MaxAAS=27;MaxAASR=0.3553;NHet=23;NHomAlt=0;NHomRef=179;NUM_MERGED_SVS=12;PASS_AC=14;PASS_AN=342;PASS_ratio=0.8465;QD=7.21;QDalt=7.21;RefLen=1;SB=0.5152;SBAlt=0.7062;SBF=5154,375;SBF…	Non-templated sequence insertion	1	C		4/56	8/77	8/36	3/35	15/57	6/39	5/60	13/65	15/62	4/83
413	-	SvABA	1	456012389	456012267	+										2 (377T1, 52T2, 88T, 84T1, 818T2, 812T2, 63T3, 368T1, 78T, 458T1, 372T1, 446T1, 805T1, 451T1, 208T2, 379T1, 998T1, 367T1, 447T1, 1071T1, 158T, 1011T1, 54T1, 155T, 102T2, 1059T2, 471T1, 353T1, 341T, 51T1, 32T1, 86T, 134T6, 134T1, 473T3, 199T1, 384T1, 1058T1, 46T1, 356T1, 366T1, 146T, 56T2, 143T, 174T2, 139T4, 139T5, 139T6, 139T1, 141T, 140T, 142T), 4 (209T3, 421T1, 477T3, 18T, 49T1, 377T3, 398T1, …	1	707840076	707840078	-	OSBP2	Intron 3	+	2 -> 2	ENSSHAG00000024739	Intron 5	+	Non-coding		2 (377T1, 52T2, 88T, 84T1, 818T2, 812T2, 63T3, 368T1, 78T, 458T1, 372T1, 446T1, 805T1, 451T1, 208T2, 379T1, 998T1, 367T1, 447T1, 1071T1, 158T, 1011T1, 54T1, 155T, 102T2, 1059T2, 471T1, 353T1, 341T, 51T1, 32T1, 86T, 236T3, 134T6, 134T1, 473T3, 199T1, 384T1, 1058T1, 46T1, 356T1, 366T1, 146T, 56T2, 143T, 174T2, 139T4, 139T5, 139T6, 139T1, 141T, 140T, 142T), 4 (209T3, 421T1, 477T3, 18T, 49T1, 377T3, …	Truncation(s), single gene	Truncation(s), single gene	99	PASS	DISC_MAPQ=59;EVDNC=DSCRD;IMPRECISE;MAPQ=59;MATEID=77458320:1;MATENM=-1;NM=-1;NUMPARTS=0;SCTG=1:456012389(+)-1:707840076(-)__1_456003257_456028257D;SPAN=251827687;SVTYPE=BND	Microhomology	1	A		21	30	39	24	28	17	13	33	28	25
414	232	MSG	1	456854881		+										2 (372T1, 451T1), 4 (477T3)	1	456854948		-										2 (372T1, 451T1), 4 (477T3)			253	PASS	ABHet=0.28;ABHetMulti=0.28,0.72;ABHom=0.9998;ABHomMulti=0.9998,-1;AC=1;AF=0.002475;AN=404;CR=0;CRal=0,0;CRalt=0;END=456854948;MMal=20910,76;MMalt=0.253333;MQ=60;MQSal=47631600,108000;MQalt=60;MQsquared=48013200;MaxAAS=28;MaxAASR=0.28;MaxAltPP=28;NHet=1;NHomAlt=0;NHomRef=201;NUM_MERGED_SVS=1;PASS_AC=1;PASS_AN=402;PASS_ratio=0.995;QD=25;QDalt=25;RefLen=1;SB=0.4888;SBAlt=0.3667;SBF=6471,11;SBF1=3259…					0/93	0/106	0/105	0/57	0/103	0/75	0/46	0/104	0/102	0/111
415	233	MSG	1	458622641		+										2	1	458622810		-										2			510	PASS	ABHet=0.4966;ABHetMulti=0.4966,0.5034;ABHom=1;ABHomMulti=1,-1;AC=2;AF=0.00495;AN=404;CR=0;CRal=0,0;CRalt=0;END=458622810;MMal=23316,184;MMalt=0.252055;MQ=60;MQSal=45367200,262800;MQalt=60;MQsquared=46029600;MaxAAS=45;MaxAASR=0.5233;MaxAltPP=45;NHet=2;NHomAlt=0;NHomRef=200;NUM_MERGED_SVS=2;PASS_AC=2;PASS_AN=404;PASS_ratio=1;QD=25;QDalt=25;RefLen=1;SB=0.4633;SBAlt=0.3425;SBF=5847,25;SBF1=3051,16;SB…					0/88	0/126	0/62	0/86	0/109	0/76	0/53	0/73	0/105	0/110
416	234	MSG, SvABA	1	458795028	458795028	+					NKAIN3	Intron 4	-	0 -> 0		2 (818T2, 812T2), 5 (209T3)	1	459189810	459189811	-	NKAIN3	Intron 1	-	0 -> 0						1 (818T2, 812T2), 2 (209T3)	Truncation(s), single gene	Truncation(s), single gene	754	PASS	ABHet=0.405;ABHetMulti=0.405,0.595;ABHom=1;ABHomMulti=1,-1;AC=3;AF=0.007426;AN=404;CR=0;CRal=0,0;CRalt=0;END=459189810;MMal=22032,118;MMalt=0.120408;MQ=60;MQSal=46263600,352800;MQalt=60;MQsquared=46969200;MaxAAS=59;MaxAASR=0.5463;MaxAltPP=92;NHet=3;NHomAlt=0;NHomRef=199;NUM_MERGED_SVS=3;PASS_AC=3;PASS_AN=404;PASS_ratio=1;QD=24.8;QDalt=24.8;RefLen=1;SB=0.526;SBAlt=0.5306;SBF=6759,52;SBF1=3449,29;S…	Non-templated sequence insertion	2	TT		0/92	0/112	0/82	0/91	59/108	22/75	17/59	0/68	0/103	0/102
417	234	MSG, SvABA	1	458795031	458795031	-					NKAIN3	Intron 4	-	0 -> 0		2 (818T2, 812T2), 5 (209T3)	6	247677805	247677805	-										2 (818T2, 812T2), 4 (209T3)		Truncation(s), single gene	480	PASS	ABHet=0.2434;ABHetMulti=0.2434,0.7566;ABHom=1;ABHomMulti=1,-1;AC=3;AF=0.007426;AN=404;CR=0;CRal=0,0;CRalt=0;END=458795031;MMal=22054,56;MMalt=0.121739;MQ=60;MQSal=46216800,165600;MQalt=60;MQsquared=46713600;MaxAAS=33;MaxAASR=0.4024;NHet=3;NHomAlt=0;NHomRef=199;NUM_MERGED_SVS=3;PASS_AC=3;PASS_AN=404;PASS_ratio=1;QD=18.27;QDalt=18.27;RefLen=1;SB=0.5255;SBAlt=0.8478;SBF=6731,39;SBF1=3428,24;SBF2=330…	Blunt-end fusion	0	-		0/93	0/110	0/83	0/90	33/82	8/60	5/47	0/69	0/103	0/101
418	234	MSG, SvABA	1	458988270	458988270	+					NKAIN3	Intron 3	-	0 -> 0		1 (818T2, 812T2), 2 (209T3)	6	247677637	247677637	+										2 (818T2, 812T2), 4 (209T3)		Truncation(s), single gene	255	PASS	ABHet=0.4;ABHetMulti=0.4,0.6;ABHom=0.999;ABHomMulti=0.999,-1;AC=1;AF=0.002475;AN=404;CR=0;CRal=0,0;CRalt=0;END=458988270;MMal=22259,100;MMalt=0.172414;MQ=60;MQSal=42454800,208800;MQalt=60;MQsquared=42937200;MaxAAS=46;MaxAASR=0.4;NHet=1;NHomAlt=0;NHomRef=201;NUM_MERGED_SVS=6;PASS_AC=1;PASS_AN=400;PASS_ratio=0.9901;QD=25;QDalt=25;RefLen=1;SB=0.5249;SBAlt=0.3103;SBF=6202,18;SBF1=3222,18;SBF2=2980,0;…	Blunt-end fusion	0	-		0/81	0/95	0/71	0/64	46/115	8/54	4/37	0/62	0/105	0/94
419	235	MSG	1	459430981		+										2	1	459431098		-										2			27	LowQD	ABHet=0.1818;ABHetMulti=0.1818,0.8182;ABHom=0.9998;ABHomMulti=0.9998,-1;AC=1;AF=0.002475;AN=404;CR=0;CRal=0,0;CRalt=0;END=459431098;MMal=32488,6;MMalt=0.0857143;MQ=60;MQSal=16343001,25200;MQalt=60;MQsquared=17304201;MaxAAS=6;MaxAASR=0.1818;MaxAltPP=6;NHet=1;NHomAlt=0;NHomRef=201;NUM_MERGED_SVS=1;PASS_AC=0;PASS_AN=296;PASS_ratio=0.7327;QD=3.857;QDalt=3.857;RefLen=1;SB=0.4845;SBAlt=0.1429;SBF=2202,…					0/30	0/47	0/15	0/40	0/40	0/27	0/28	0/42	0/58	0/42
420	236	MSG	1	460811530	460811530	+	CHD7	Intron 1	-	Non-coding	CHD7	Intron 2	-	Non-coding		2	1	460815246	460815247	-	CHD7	Intron 1	-	Non-coding	CHD7	Intron 2	-	Non-coding		2	Candidate fusion: CHD7 -> CHD7	Candidate fusion: CHD7 -> CHD7	460	PASS	ABHet=0.3819;ABHetMulti=0.3819,0.6181;ABHom=0.9999;ABHomMulti=0.9999,-1;AC=2;AF=0.00495;AN=404;CR=0;CRal=0,0;CRalt=0;END=460815246;MMal=21133,62;MMalt=0.0805195;MQ=60;MQSal=47466000,277200;MQalt=60;MQsquared=48607200;MaxAAS=55;MaxAASR=0.4331;MaxAltPP=55;NHet=2;NHomAlt=0;NHomRef=200;NUM_MERGED_SVS=2;PASS_AC=2;PASS_AN=404;PASS_ratio=1;QD=22.75;QDalt=22.75;RefLen=1;SB=0.486;SBAlt=0.4026;SBF=6414,31;…	Microhomology	2	AA		0/109	0/139	0/62	0/71	0/118	0/84	0/55	0/83	0/152	0/108
421	-	SvABA	1	463243657	463243649	+	TOX	Intron 4	+	0 -> 0	TOX	Intron 5	+	0 -> 0		2	3	552355082	552355083	-										2	Truncation(s), single gene	Truncation(s), single gene	34	PASS	DISC_MAPQ=60;EVDNC=DSCRD;IMPRECISE;MAPQ=60;MATEID=274071473:1;MATENM=-1;NM=-1;NUMPARTS=0;SCTG=1:463243657(+)-3:552355082(-)__1_463230757_463255757D;SPAN=-1;SVTYPE=BND	Non-templated sequence insertion	1	A		0	0	0	0	0	0	0	0	0	0
422	-	SvABA	1	463250589	463250590	-	TOX	Intron 4	+	0 -> 0	TOX	Intron 5	+	0 -> 0		2	3	553874414	553874346	+										1	Truncation(s), single gene	Truncation(s), single gene	70	PASS	DISC_MAPQ=60;EVDNC=DSCRD;IMPRECISE;MAPQ=60;MATEID=888383902:1;MATENM=-1;NM=-1;NUMPARTS=0;SCTG=1:463250589(-)-3:553874414(+)__1_463230757_463255757D;SPAN=-1;SVTYPE=BND	Non-templated sequence insertion	4	AGGG		0	0	0	0	0	0	0	0	0	0
423	237	MSG, SvABA	1	463527472	463527472	+										1	3	552692948	552692948	-										2			81	LowQD	ABHet=0.2895;ABHetMulti=0.2895,0.7105;ABHom=1;ABHomMulti=1,-1;AC=1;AF=0.002475;AN=404;CR=0;CRal=0,0;CRalt=0;END=463527472;MMal=30891,75;MMalt=0.681818;MQ=60;MQSal=38817297,39600;MQalt=60;MQsquared=40260897;MaxAAS=11;MaxAASR=0.2895;NHet=1;NHomAlt=0;NHomRef=201;NUM_MERGED_SVS=3;PASS_AC=1;PASS_AN=402;PASS_ratio=0.995;QD=8.1;QDalt=8.1;RefLen=1;SB=0.5098;SBAlt=0.1818;SBF=5501,2;SBF1=2700,2;SBF2=2801,0…	Microhomology	3	AGG		0/71	0/73	0/49	0/52	0/98	0/70	0/55	0/59	0/75	0/68
424	-	SvABA	1	463604289	463604291	-	LOC116420577	lncRNA	+							2	3	552596655	552596583	+										1	Truncation(s), single gene		50	PASS	DISC_MAPQ=60;EVDNC=DSCRD;IMPRECISE;MAPQ=60;MATEID=760180769:1;MATENM=-1;NM=-1;NUMPARTS=0;SCTG=1:463604289(-)-3:552596655(+)__1_463598257_463623257D;SPAN=-1;SVTYPE=BND	Microhomology	1	G		0	0	0	0	0	0	0	0	0	0
425	238	MSG	1	465635031		+										2	1	465635137		-										2			33	LowQD	ABHet=0.1868;ABHetMulti=0.1868,0.8132;ABHom=1;ABHomMulti=1,-1;AC=1;AF=0.002475;AN=404;CR=0;CRal=0,0;CRalt=0;END=465635137;MMal=21474,102;MMalt=0.6;MQ=60;MQSal=40791600,61200;MQalt=60;MQsquared=42066000;MaxAAS=17;MaxAASR=0.1868;MaxAltPP=17;NHet=1;NHomAlt=0;NHomRef=201;NUM_MERGED_SVS=1;PASS_AC=0;PASS_AN=400;PASS_ratio=0.9901;QD=3.3;QDalt=3.3;RefLen=1;SB=0.4699;SBAlt=1;SBF=5315,17;SBF1=2790,0;SBF2=2…					0/90	0/97	0/71	0/42	0/112	0/74	0/47	0/85	0/82	0/79
426	239	MSG	1	466995352		-	XKR4	Intron 2	-	1 -> 2	XKR4	Intron 2	-	1 -> 2		2 (32T1, 236T3), 4 (421T1, 49T1)	1	466995424		+	XKR4	Intron 2	-	1 -> 2	XKR4	Intron 2	-	1 -> 2		2 (32T1, 236T3), 4 (421T1, 49T1)	Candidate fusion: XKR4 -> XKR4	Candidate fusion: XKR4 -> XKR4	223	PASS	ABHet=0.2192;ABHetMulti=0.2192,0.7808;ABHom=0.9996;ABHomMulti=0.9996,-1;AC=1;AF=0.002475;AN=404;CR=0;CRal=0,0;CRalt=0;END=466995424;MMal=28006,43;MMalt=0.195455;MQ=57;MQSal=45460800,57600;MQalt=51;MQsquared=45990000;MaxAAS=16;MaxAASR=0.2192;MaxAltPP=16;NHet=1;NHomAlt=0;NHomRef=201;NUM_MERGED_SVS=1;PASS_AC=1;PASS_AN=404;PASS_ratio=1;QD=22.3;QDalt=22.3;RELATED_SV_ID=997;RefLen=1;SB=0.5362;SBAlt=0.6…					0/101	0/119	0/91	0/94	0/113	0/89	0/50	0/111	0/129	0/99
427	240	MSG	1	468090923	468090923	+	LOC100932423	Intron 1	-	0 -> 2	ENSSHAG00000011351	Intron 1	-	0 -> 2		2	1	469707414	469707414	+										2	Truncation(s), single gene	Truncation(s), single gene	111	PASS	ABHet=0.2653;ABHetMulti=0.2653,0.7347;ABHom=1;ABHomMulti=1,-1;AC=1;AF=0.002475;AN=404;CR=0;CRal=0,0;CRalt=0;END=469707414;INV3;MMal=36970,38;MMalt=0.292308;MQ=60;MQSal=24925936,46800;MQalt=60;MQsquared=25523536;MaxAAS=13;MaxAASR=0.2653;MaxAltPP=13;NHet=1;NHomAlt=0;NHomRef=201;NUM_MERGED_SVS=2;PASS_AC=1;PASS_AN=378;PASS_ratio=0.9356;QD=11.1;QDalt=11.1;RefLen=1;SB=0.6248;SBAlt=0.3077;SBF=4330,4;SBF…	Microhomology	3	CCA		0/47	0/50	0/15	0/20	0/81	0/29	0/42	0/49	0/70	0/53
428	213	MSG	1	468952783		+										1	1	468952823		-										1			255	PASS	ABHet=0.45;ABHetMulti=0.45,0.55;ABHom=1;ABHomMulti=1,-1;AC=1;AF=0.002475;AN=404;CR=0;CRal=0,0;CRalt=0;END=468952818;LEFT_SVINSSEQ=AGAAAAATATTTTAAATGGAAATATATATTTCAGTCTACACCCCAAAAACATCAATTCTCTCTCTCTGGAG;MMal=20967,25;MMalt=0.0925926;MQ=60;MQSal=45363600,97200;MQalt=60;MQsquared=45734400;MaxAAS=27;MaxAASR=0.45;MaxAltPP=27;NHet=1;NHomAlt=0;NHomRef=201;NUM_MERGED_SVS=1;PASS_AC=1;PASS_AN=402;PASS_rati…					0/78	0/108	0/95	0/63	0/105	0/68	0/53	0/73	0/83	0/91
429	-	SvABA	1	472624280		-	SNTG1	Intron 6	-	0 -> 0	SNTG1	Intron 11	-	0 -> 0		2	6	140452032		+	UNC5C	Intron 1	-	0 -> 2	UNC5C	Intron 1	-	0 -> 2		2	Truncation(s), neighbouring exon frame incompatibility	Truncation(s), neighbouring exon frame incompatibility	30	PASS	DISC_MAPQ=60;EVDNC=DSCRD;IMPRECISE;MAPQ=60;MATEID=35789299:1;MATENM=-1;NM=-1;NUMPARTS=0;SCTG=1:472624280(-)-6:140452032(+)__1_472608973_472633973D;SPAN=-1;SVTYPE=BND					0	0	0	0	0	0	0	12	0	0
430	241	MSG	1	474242445	474242446	+										2	1	474242605	474242606	-										2			181	PASS	ABHet=0.4571;ABHetMulti=0.4571,0.5429;ABHom=0.9999;ABHomMulti=0.9999,-1;AC=1;AF=0.002475;AN=404;CR=0;CRal=0,0;CRalt=0;END=474242605;MMal=30955,143;MMalt=0.841176;MQ=46;MQSal=16889766,45256;MQalt=52;MQsquared=16936695;MaxAAS=16;MaxAASR=0.4571;MaxAltPP=16;NHet=1;NHomAlt=0;NHomRef=201;NUM_MERGED_SVS=1;PASS_AC=1;PASS_AN=386;PASS_ratio=0.9554;QD=18.1;QDalt=18.1;RefLen=1;SB=0.5796;SBAlt=0.7647;SBF=4649…	Microhomology	6	TTGATC		0/50	0/58	0/54	0/40	0/63	0/26	0/33	0/44	0/69	0/66
431	242	MSG, SvABA	1	474699999	474699999	+	LOC116420584	lncRNA	-							2	1	474706377	474706378	-	LOC116420584	lncRNA	-							2	Skipped, lncRNA(s)		255	PASS	ABHet=0.4203;ABHetMulti=0.4203,0.5797;ABHom=1;ABHomMulti=1,-1;AC=1;AF=0.002475;AN=404;CR=0;CRal=0,0;CRalt=0;END=474706377;MMal=20057,37;MMalt=0.127586;MQ=60;MQSal=43367729,104400;MQalt=60;MQsquared=43850129;MaxAAS=29;MaxAASR=0.4203;MaxAltPP=29;NHet=1;NHomAlt=0;NHomRef=201;NUM_MERGED_SVS=1;PASS_AC=1;PASS_AN=404;PASS_ratio=1;QD=25;QDalt=25;RefLen=1;SB=0.4961;SBAlt=0.3448;SBF=5981,10;SBF1=3146,3;SBF…	Non-templated sequence insertion	3	AGG		0/82	0/96	0/71	0/61	0/105	0/51	0/46	0/75	0/101	0/86
432	243	MSG	1	483251798	483251798	+										2	1	483252231	483252232	-										2			211	PASS	ABHet=0.3448;ABHetMulti=0.3448,0.6552;ABHom=1;ABHomMulti=1,-1;AC=1;AF=0.002475;AN=404;CR=0;CRal=0,0;CRalt=0;END=483252231;MMal=23672,80;MMalt=0.4;MQ=59;MQSal=42311677,62400;MQalt=56;MQsquared=43177334;MaxAAS=20;MaxAASR=0.3448;MaxAltPP=20;NHet=1;NHomAlt=0;NHomRef=201;NUM_MERGED_SVS=1;PASS_AC=1;PASS_AN=404;PASS_ratio=1;QD=21.1;QDalt=21.1;RefLen=1;SB=0.5199;SBAlt=0.55;SBF=6230,11;SBF1=3234,8;SBF2=29…	Microhomology	2	CT		0/79	0/127	20/58	0/55	0/85	0/86	0/62	0/96	0/82	0/101
433	-	SvABA	1	484054905	484054906	-										2	3	354042520	354042521	-										2			67	PASS	DISC_MAPQ=19;EVDNC=DSCRD;IMPRECISE;MAPQ=19;MATEID=1045241423:1;MATENM=-1;NM=-1;NUMPARTS=0;SCTG=1:484054905(-)-3:354042520(-)__1_484050473_484075473D;SPAN=-1;SVTYPE=BND	Non-templated sequence insertion	104	CCACATCCATCAGAATTGATCATTGTATAATTTTGTTGTTACCATGTAAAATGATCTCCTTGTTTTGCTCATTTCACTTAGTATCAGTTCATGTAAATCTCCCC		0	0	0	0	0	0	0	0	0	0
434	244	MSG, SvABA	1	484054906	484054909	-										2	3	498510685	498510688	+	UVRAG	Intron 3	-	2 -> 0	UVRAG	Intron 3	-	2 -> 0		2	Truncation(s), single gene	Truncation(s), single gene	175	LowQD	ABHet=0.1902;ABHetMulti=0.1902,0.8098;ABHom=1;ABHomMulti=1,-1;AC=2;AF=0.00495;AN=404;CR=0;CRal=0,0;CRalt=0;END=484054906;MMal=23531,16;MMalt=0.0457143;MQ=60;MQSal=41470497,92183;MQalt=51;MQsquared=41764280;MaxAAS=25;MaxAASR=0.2174;NHet=2;NHomAlt=0;NHomRef=200;NUM_MERGED_SVS=14;PASS_AC=1;PASS_AN=402;PASS_ratio=0.995;QD=8.75;QDalt=8.75;RefLen=1;SB=0.5288;SBAlt=0.5714;SBF=6090,20;SBF1=3151,20;SBF2=2…	Microhomology	3	GAG		0/88	0/87	0/55	0/55	0/86	0/58	0/53	0/75	0/72	0/73
435	-	SvABA	1	484055120	484055036	+										2	3	329601279	329601280	-	EPB41L5	Intron 1	-	Non-coding	EPB41L5	Intron 1	-	0 -> 2		2	Truncation(s), single gene	Truncation(s), single gene	36	PASS	DISC_MAPQ=60;EVDNC=DSCRD;IMPRECISE;MAPQ=60;MATEID=322927220:1;MATENM=-1;NM=-1;NUMPARTS=0;SCTG=1:484055120(+)-3:329601279(-)__1_484050473_484075473D;SPAN=-1;SVTYPE=BND	Non-templated sequence insertion	101	TTAAGGTTTTCAAATCATTTTGCATCCATCATCTCATTTGACCTTTACAACATCTCTGTGAGTAAGATATCACAGCTCCCATTTTATGGATGAGGAACTTG		0	0	0	0	0	0	0	0	0	0
436	-	SvABA	1	484055142	484055036	+										2	2	431874596	431874536	+										2			74	PASS	DISC_MAPQ=60;EVDNC=DSCRD;IMPRECISE;MAPQ=60;MATEID=836043557:1;MATENM=-1;NM=-1;NUMPARTS=0;SCTG=1:484055142(+)-2:431874596(+)__2_431856825_431881825D;SPAN=-1;SVTYPE=BND	Non-templated sequence insertion	216	TTAAGGTTTTCAAATCATTTTGCATCCATCATCTCATTTGACCTTTACAACATCTCTGTGAGTAAGATATCACAGCTCCCATTTTATGGATGAGGAACTTGAGACAAACTGGTCTCTTTATTCCTCATATATCCCATATCCTATATTTCTATGCCTTTGCATGCCAGGAATGCACTTCCACTTCTCTGAATCCCAAATTTCTTTCAAAGTTCAGCT		0	0	0	0	0	0	0	0	0	0
437	245	MSG	1	484377079		+										2	1	484377522		-										2			72	LowQD	ABHet=0.3478;ABHetMulti=0.3478,0.6522;ABHom=0.9998;ABHomMulti=0.9998,-1;AC=1;AF=0.002475;AN=404;CR=0;CRal=0,0;CRalt=0;END=484377522;MMal=25975,76;MMalt=0.844444;MQ=33;MQSal=5333517,15924;MQalt=42;MQsquared=6399990;MaxAAS=8;MaxAASR=0.3478;MaxAltPP=8;NHet=1;NHomAlt=0;NHomRef=201;NUM_MERGED_SVS=1;PASS_AC=1;PASS_AN=322;PASS_ratio=0.797;QD=7.2;QDalt=7.2;RefLen=1;SB=0.4772;SBAlt=0.1111;SBF=2487,1;SBF1=…					0/24	0/22	0/37	0/20	0/27	0/25	0/27	0/19	0/31	0/43
438	4	MSG, SvABA	1	488290027	488290027	+	TAF4B	Intron 13	-	0 -> 0	TAF4B	Intron 13	-	0 -> 0		2 (377T1, 52T2, 88T, 84T1, 818T2, 812T2, 63T3, 368T1, 78T, 458T1, 372T1, 446T1, 805T1, 451T1, 208T2, 379T1, 998T1, 367T1, 447T1, 1071T1, 158T, 1011T1, 54T1, 155T, 102T2, 1059T2, 471T1, 353T1, 341T, 51T1, 32T1, 86T, 236T3, 134T6, 134T1, 473T3, 199T1, 384T1, 1058T1, 46T1, 356T1, 366T1, 146T, 56T2, 143T, 174T2, 139T4, 139T5, 139T6, 139T1, 141T, 140T, 142T), 4 (209T3, 421T1, 477T3, 18T, 49T1, 377T3, …	1	707658373	707658374	-	TCN2	Intron 7	+	0 -> 2	ENSSHAG00000027869	Intron 7	+	Non-coding		2 (377T1, 52T2, 88T, 84T1, 818T2, 812T2, 63T3, 368T1, 78T, 458T1, 372T1, 446T1, 805T1, 451T1, 208T2, 379T1, 998T1, 367T1, 447T1, 1071T1, 158T, 1011T1, 54T1, 155T, 102T2, 1059T2, 471T1, 353T1, 341T, 51T1, 32T1, 86T, 236T3, 134T6, 134T1, 473T3, 199T1, 384T1, 1058T1, 46T1, 356T1, 366T1, 146T, 56T2, 143T, 174T2, 139T4, 139T5, 139T6, 139T1, 141T, 140T, 142T), 4 (209T3, 421T1, 477T3, 18T, 49T1, 377T3, …	Truncation(s), gene/SV orientation	Truncation(s), gene/SV orientation	10526	PASS	ABHet=0.3001;ABHetMulti=0.3001,0.6999;ABHom=0.9944;ABHomMulti=0.9944,-1;AC=60;AF=0.1485;AN=404;CR=0;CRal=0,0;CRalt=0;END=707658373;MMal=20066,2044;MMalt=0.17697;MQ=60;MQSal=35503200,4158000;MQalt=60;MQsquared=41065200;MaxAAS=41;MaxAASR=0.4505;MaxAltPP=41;NHet=60;NHomAlt=0;NHomRef=142;NUM_MERGED_SVS=68;PASS_AC=58;PASS_AN=394;PASS_ratio=0.9752;QD=17.53;QDalt=17.53;RefLen=1;SB=0.4706;SBAlt=0.2753;SB…	Microhomology	3	CAG		8/78	28/84	16/38	16/50	21/72	17/64	9/45	13/46	22/69	22/90
439	4	MSG, SvABA	1	488320977	488320977	+	TAF4B	Intron 7	-	0 -> 0	TAF4B	Intron 7	-	0 -> 0		2 (377T1, 52T2, 88T, 84T1, 818T2, 812T2, 63T3, 368T1, 78T, 458T1, 372T1, 446T1, 805T1, 451T1, 208T2, 379T1, 998T1, 367T1, 447T1, 1071T1, 158T, 1011T1, 54T1, 155T, 102T2, 1059T2, 471T1, 353T1, 341T, 51T1, 32T1, 86T, 236T3, 134T6, 134T1, 473T3, 199T1, 384T1, 1058T1, 46T1, 356T1, 366T1, 146T, 56T2, 143T, 174T2, 139T4, 139T5, 139T6, 139T1, 141T, 140T, 142T), 4 (209T3, 421T1, 477T3, 18T, 49T1, 377T3, …	1	668966598	668966599	-	KCNN1	Exon 11	-	Non-coding	ARRDC2	Exon 11	-	Non-coding		2 (818T2, 812T2, 372T1, 446T1, 805T1, 208T2, 367T1, 158T, 1011T1, 54T1, 155T, 1059T2, 86T, 146T, 174T2), 3 (377T1, 52T2, 88T, 84T1, 63T3, 368T1, 78T, 458T1, 451T1, 379T1, 998T1, 447T1, 1071T1, 102T2, 471T1, 353T1, 341T, 51T1, 32T1, 236T3, 134T6, 134T1, 473T3, 199T1, 384T1, 1058T1, 46T1, 356T1, 366T1, 56T2, 143T, 139T4, 139T5, 139T6, 139T1, 141T, 140T, 142T), 4 (477T3, 18T, 49T1, 377T3, 398T1, 378…	Skipped, exon(s)	Skipped, exon(s)	9120	PASS	ABHet=0.2663;ABHetMulti=0.2663,0.7337;ABHom=0.9962;ABHomMulti=0.9962,-1;AC=63;AF=0.1559;AN=404;CR=0;CRal=0,0;CRalt=0;END=668966598;MMal=16555,1687;MMalt=0.154629;MQ=60;MQSal=36964800,3927600;MQalt=60;MQsquared=42382800;MaxAAS=34;MaxAASR=0.4444;MaxAltPP=34;NHet=63;NHomAlt=0;NHomRef=139;NUM_MERGED_SVS=68;PASS_AC=55;PASS_AN=386;PASS_ratio=0.9554;QD=14.57;QDalt=14.57;RefLen=1;SB=0.5134;SBAlt=0.3199;S…	Microhomology	4	CGAA		14/72	25/92	13/56	6/46	27/85	16/65	7/44	24/79	18/69	19/84
440	4	MSG, SvABA	1	488321374	488321375	-	TAF4B	Intron 7	-	0 -> 0	TAF4B	Intron 7	-	0 -> 0		2 (377T1, 52T2, 88T, 84T1, 818T2, 812T2, 63T3, 368T1, 78T, 458T1, 372T1, 446T1, 805T1, 451T1, 208T2, 379T1, 998T1, 367T1, 447T1, 1071T1, 158T, 1011T1, 54T1, 155T, 102T2, 1059T2, 471T1, 353T1, 341T, 51T1, 32T1, 86T, 236T3, 134T6, 134T1, 473T3, 199T1, 384T1, 1058T1, 46T1, 356T1, 366T1, 146T, 56T2, 143T, 174T2, 139T4, 139T5, 139T6, 139T1, 141T, 140T, 142T), 4 (209T3, 421T1, 477T3, 18T, 49T1, 377T3, …	1	674537167	674537167	+										2 (377T1, 52T2, 88T, 84T1, 818T2, 812T2, 63T3, 368T1, 78T, 458T1, 372T1, 446T1, 805T1, 451T1, 208T2, 379T1, 998T1, 367T1, 447T1, 1071T1, 158T, 1011T1, 54T1, 155T, 102T2, 1059T2, 471T1, 353T1, 341T, 51T1, 32T1, 86T, 236T3, 134T6, 134T1, 473T3, 199T1, 384T1, 1058T1, 46T1, 356T1, 366T1, 146T, 56T2, 143T, 174T2, 139T4, 139T5, 139T6, 139T1, 141T, 140T, 142T), 4 (209T3, 421T1, 477T3, 18T, 49T1, 377T3, …	Truncation(s), single gene	Truncation(s), single gene	13269	PASS	ABHet=0.2547;ABHetMulti=0.2547,0.7453;ABHom=0.996;ABHomMulti=0.9989,0.425;AC=66;AF=0.1634;AN=404;CR=0;CRal=0,0;CRalt=0;END=674537167;MMal=19911,1612;MMalt=0.152075;MQ=60;MQSal=39502800,3816000;MQalt=60;MQsquared=43516800;MaxAAS=35;MaxAASR=0.425;MaxAltPP=35;NHet=64;NHomAlt=1;NHomRef=137;NUM_MERGED_SVS=69;PASS_AC=15;PASS_AN=298;PASS_ratio=0.7376;QD=20.77;QDalt=20.77;RELATED_SV_ID=283;RefLen=1;SB=0.…	Blunt-end fusion	0	-		11/78	23/83	15/43	12/58	25/81	7/46	5/54	14/62	23/86	17/95
441	246	MSG, SvABA	1	490630371	490630371	+	OSBPL1A	Intron 15	+	0 -> 2	OSBPL1A	Intron 14	+	0 -> 2		1	1	490740970	490740969	-	OSBPL1A	Intron 18	+	2 -> 1	OSBPL1A	Intron 17	+	2 -> 1		1	Truncation(s), neighbouring exon frame incompatibility	Truncation(s), neighbouring exon frame incompatibility	214	PASS	ABHet=0.4324;ABHetMulti=0.4324,0.5676;ABHom=1;ABHomMulti=1,-1;AC=1;AF=0.002475;AN=404;CR=0;CRal=0,0;CRalt=0;END=490740970;MMal=22787,25;MMalt=0.15625;MQ=60;MQSal=22452625,57600;MQalt=60;MQsquared=22751425;MaxAAS=16;MaxAASR=0.4324;MaxAltPP=16;NHet=1;NHomAlt=0;NHomRef=201;NUM_MERGED_SVS=1;PASS_AC=1;PASS_AN=378;PASS_ratio=0.9356;QD=21.4;QDalt=21.4;RefLen=1;SB=0.2215;SBAlt=0.4375;SBF=1378,7;SBF1=604,…	Microhomology	1	T		0/38	0/63	0/43	0/34	0/50	0/21	0/28	0/46	0/44	0/40
442	247	MSG, SvABA	1	491116908	491116911	-	LAMA3	Intron 35	-	2 -> 1						3	1	492624228	492624230	+										2	Truncation(s), single gene		471	PASS	ABHet=0.2044;ABHetMulti=0.2044,0.7956;ABHom=1;ABHomMulti=1,-1;AC=2;AF=0.00495;AN=404;CR=0;CRal=0,0;CRalt=0;END=492624228;MMal=24252,56;MMalt=0.121739;MQ=60;MQSal=46220400,165600;MQalt=60;MQsquared=46389600;MaxAAS=28;MaxAASR=0.2276;MaxAltPP=28;NHet=2;NHomAlt=0;NHomRef=200;NUM_MERGED_SVS=2;PASS_AC=2;PASS_AN=394;PASS_ratio=0.9752;QD=23.3;QDalt=23.3;RELATED_SV_ID=115;RefLen=1;SB=0.4733;SBAlt=0.5652;S…	Microhomology	2	TT		0/77	0/122	0/74	0/76	0/94	0/73	0/45	0/76	0/105	0/109
443	248	MSG	1	491939816		+	CABLES1	Intron 1	-	0 -> 1	CABLES1	Intron 1	-	0 -> 1		2 (818T2, 812T2), 4 (209T3)	1	491939883		-	CABLES1	Intron 1	-	0 -> 1	CABLES1	Intron 1	-	0 -> 1		2 (818T2, 812T2), 4 (209T3)	Candidate fusion: CABLES1 -> CABLES1	Candidate fusion: CABLES1 -> CABLES1	553	PASS	ABHet=0.3725;ABHetMulti=0.3725,0.6275;ABHom=1;ABHomMulti=1,-1;AC=3;AF=0.007426;AN=404;CR=0;CRal=0,0;CRalt=0;END=491939883;MMal=26968,94;MMalt=0.123684;MQ=60;MQSal=45442800,273600;MQalt=60;MQsquared=46274400;MaxAAS=45;MaxAASR=0.4891;MaxAltPP=45;NHet=3;NHomAlt=0;NHomRef=199;NUM_MERGED_SVS=3;PASS_AC=3;PASS_AN=404;PASS_ratio=1;QD=18.27;QDalt=18.27;RefLen=1;SB=0.5198;SBAlt=0.6579;SBF=6551,50;SBF1=3341…					0/93	0/93	0/64	0/65	45/92	14/58	17/54	0/78	0/111	0/104
444	-	SvABA	1	492402150	492402151	-	LOC116421313	lncRNA	-							2	3	148735614	148735615	-	PCCA	Intron 2	+	0 -> 0	PCCA	Intron 2	+	0 -> 0		2	Skipped, lncRNA(s)	Truncation(s), single gene	99	PASS	DISC_MAPQ=59;EVDNC=DSCRD;IMPRECISE;MAPQ=59;MATEID=1058881592:1;MATENM=-1;NM=-1;NUMPARTS=0;SCTG=1:492402150(-)-3:148735614(-)__1_492399689_492424689D;SPAN=-1;SVTYPE=BND	Non-templated sequence insertion	133	GGTATTTCTATCCGCATTGGGTTCTAGATTATTTTAACGATCTTCAATCCAGAGAACACGTGTTCTAGATTTTTTTATTCTCATTCATTTCCTGATTCTTTTCTGGATCTTCAAGAGAAATCAAACTTTTTCC		0	0	0	0	0	0	0	0	0	0
445	249	MSG	1	492402318	492402318	+	LOC116421313	lncRNA	-							2	4	366377682	366377682	+										3	Truncation(s), single gene		255	PASS	ABHet=0.295;ABHetMulti=0.295,0.705;ABHom=0.9988;ABHomMulti=0.9988,-1;AC=1;AF=0.002475;AN=404;CR=0;CRal=0,0;CRalt=0;END=492402318;MMal=23208,107;MMalt=0.191071;MQ=60;MQSal=46004400,201600;MQalt=60;MQsquared=47246400;MaxAAS=41;MaxAASR=0.295;NHet=1;NHomAlt=0;NHomRef=201;NUM_MERGED_SVS=8;PASS_AC=1;PASS_AN=404;PASS_ratio=1;QD=25;QDalt=25;RefLen=1;SB=0.5282;SBAlt=0.5893;SBF=6747,33;SBF1=3428,33;SBF2=33…	Microhomology	2	AA		0/80	0/129	0/81	0/52	0/93	0/83	0/51	0/78	0/101	0/82
446	-	SvABA	1	496598486		+										2	6	186451351		-										2			38	PASS	DISC_MAPQ=60;EVDNC=DSCRD;IMPRECISE;MAPQ=60;MATEID=75369167:1;MATENM=-1;NM=-1;NUMPARTS=0;SCTG=1:496598486(+)-6:186451351(-)__1_496589189_496614189D;SPAN=-1;SVTYPE=BND					0	0	0	0	0	0	0	0	0	16
447	-	SvABA	1	497985292		-										2	1	497985444		+										2			39	PASS	DISC_MAPQ=60;EVDNC=DSCRD;IMPRECISE;MAPQ=60;MATEID=722437751:1;MATENM=-1;NM=-1;NUMPARTS=0;SCTG=1:497985292(-)-1:497985444(+)__1_497961189_497986189D;SPAN=152;SVTYPE=BND					0	0	0	0	0	0	0	0	0	0
448	250	MSG, SvABA	1	498241342	498241342	+	DLGAP1	Intron 8	-	0 -> 2	ENSSHAG00000012019	Intron 8	-	0 -> 2		2 (451T1), 4 (378T1)	1	498305296	498305297	-	DLGAP1	Intron 6	-	0 -> 1	ENSSHAG00000012019	Intron 6	-	0 -> 1		2 (451T1), 4 (378T1)	Truncation(s), neighbouring exon frame incompatibility	Truncation(s), neighbouring exon frame incompatibility	234	PASS	ABHet=0.2456;ABHetMulti=0.2456,0.7544;ABHom=0.9999;ABHomMulti=0.9999,-1;AC=2;AF=0.004975;AN=402;CR=0;CRal=0,0;CRalt=0;END=498305296;MMal=23994,39;MMalt=0.134483;MQ=60;MQSal=47419200,104400;MQalt=60;MQsquared=48675600;MaxAAS=15;MaxAASR=0.2549;MaxAltPP=15;NHet=2;NHomAlt=0;NHomRef=199;NUM_MERGED_SVS=2;PASS_AC=2;PASS_AN=402;PASS_ratio=0.995;QD=11.7;QDalt=11.7;RefLen=1;SB=0.5141;SBAlt=0.5517;SBF=6770,…	Microhomology	2	TT		0/88	0/130	0/78	0/78	0/83	0/67	0/73	0/97	0/109	0/110
449	-	SvABA	1	500086984		-					EPB41L3	Intron 1	-	Non-coding		2	2	575877335		+										2		Truncation(s), single gene	47	PASS	DISC_MAPQ=60;EVDNC=DSCRD;IMPRECISE;MAPQ=60;MATEID=259622531:1;MATENM=-1;NM=-1;NUMPARTS=0;SCTG=1:500086984(-)-2:575877335(+)__1_500068189_500093189D;SPAN=-1;SVTYPE=BND					0	0	0	0	0	0	0	18	0	0
450	251	MSG, SvABA	1	501009807	501009810	-	L3MBTL4	Intron 4	-	0 -> 2	L3MBTL4	Intron 5	-	0 -> 2		2	1	525133192	525133194	+										1	Truncation(s), single gene	Truncation(s), single gene	255	PASS	ABHet=0.2368;ABHetMulti=0.2368,0.7632;ABHom=1;ABHomMulti=1,-1;AC=1;AF=0.002475;AN=404;CR=0;CRal=0,0;CRalt=0;END=525133192;MMal=20925,44;MMalt=0.162963;MQ=60;MQSal=43740000,97200;MQalt=60;MQsquared=43844400;MaxAAS=27;MaxAASR=0.2368;MaxAltPP=27;NHet=1;NHomAlt=0;NHomRef=201;NUM_MERGED_SVS=1;PASS_AC=1;PASS_AN=392;PASS_ratio=0.9703;QD=25;QDalt=25;RELATED_SV_ID=8;RefLen=1;SB=0.5111;SBAlt=0.7778;SBF=620…	Microhomology	2	AG		0/77	0/90	0/64	0/51	0/107	0/68	0/59	0/112	0/97	0/91
451	-	SvABA	1	501259895	501259771	+										3	1	525160482	525160483	-										2			99	PASS	DISC_MAPQ=60;EVDNC=DSCRD;IMPRECISE;MAPQ=60;MATEID=554653038:1;MATENM=-1;NM=-1;NUMPARTS=0;SCTG=1:501259895(+)-1:525160482(-)__1_501244189_501269189D;SPAN=23900587;SVTYPE=BND	Microhomology	3	AAT		0	0	0	0	0	0	0	0	0	0
452	252	MSG	1	503577087	503577087	+	RAB12	Intron 2	+	0 -> 2	RAB12	Intron 1	+	0 -> 2		2	1	503577277	503577278	-	RAB12	Intron 2	+	0 -> 2	RAB12	Intron 1	+	0 -> 2		2	Candidate fusion: RAB12 -> RAB12	Candidate fusion: RAB12 -> RAB12	255	PASS	ABHet=0.4416;ABHetMulti=0.4416,0.5584;ABHom=1;ABHomMulti=1,-1;AC=1;AF=0.002475;AN=404;CR=0;CRal=0,0;CRalt=0;END=503577277;MMal=26282,32;MMalt=0.0941176;MQ=60;MQSal=43030800,122400;MQalt=60;MQsquared=43934400;MaxAAS=34;MaxAASR=0.4416;MaxAltPP=34;NHet=1;NHomAlt=0;NHomRef=201;NUM_MERGED_SVS=1;PASS_AC=1;PASS_AN=404;PASS_ratio=1;QD=25;QDalt=25;RefLen=1;SB=0.5071;SBAlt=0.4706;SBF=6063,16;SBF1=3086,8;SB…	Microhomology	2	CC		0/90	0/115	0/54	0/52	0/100	0/78	0/44	0/83	0/83	0/101
453	252	MSG	1	503577253	503577253	+	RAB12	Intron 2	+	0 -> 2	RAB12	Intron 1	+	0 -> 2		2	3	546665485	546665485	+										2	Truncation(s), single gene	Truncation(s), single gene	255	PASS	ABHet=0.3553;ABHetMulti=0.3553,0.6447;ABHom=1;ABHomMulti=1,-1;AC=1;AF=0.002475;AN=404;CR=0;CRal=0,0;CRalt=0;END=503577253;MMal=20962,25;MMalt=0.0925926;MQ=60;MQSal=44899200,97200;MQalt=60;MQsquared=45172800;MaxAAS=27;MaxAASR=0.3553;NHet=1;NHomAlt=0;NHomRef=201;NUM_MERGED_SVS=6;PASS_AC=1;PASS_AN=404;PASS_ratio=1;QD=25;QDalt=25;RefLen=1;SB=0.5374;SBAlt=0.3704;SBF=6707,10;SBF1=3421,10;SBF2=3286,0;SB…	Blunt-end fusion	0	-		0/90	0/85	0/77	0/62	0/118	0/79	0/50	0/83	0/99	0/109
454	91	MSG	1	503965027	503965027	+										2	1	626284646	626284646	+										2			255	PASS	ABHet=0.3667;ABHetMulti=0.3667,0.6333;ABHom=1;ABHomMulti=1,-1;AC=1;AF=0.002475;AN=404;CR=0;CRal=0,0;CRalt=0;END=626284646;INV3;MMal=26470,44;MMalt=0.2;MQ=60;MQSal=47044800,79200;MQalt=60;MQsquared=47343600;MaxAAS=22;MaxAASR=0.3667;MaxAltPP=22;NHet=1;NHomAlt=0;NHomRef=201;NUM_MERGED_SVS=1;PASS_AC=1;PASS_AN=404;PASS_ratio=1;QD=25;QDalt=25;RefLen=1;SB=0.505;SBAlt=0.04545;SBF=6609,1;SBF1=3463,1;SBF2=…	Blunt-end fusion	0	-		0/110	0/121	0/87	22/60	0/94	0/64	0/81	0/77	0/94	0/81
455	-	SvABA	1	503965029	503965031	-										2	1	626229732	626229775	+										2			99	PASS	DISC_MAPQ=60;EVDNC=DSCRD;IMPRECISE;MAPQ=60;MATEID=223726552:1;MATENM=-1;NM=-1;NUMPARTS=0;SCTG=1:503965029(-)-1:626229732(+)__1_503958405_503983405D;SPAN=122264703;SVTYPE=BND	Microhomology	1	C		0	0	0	32	0	0	0	0	0	0
456	253	MSG, SvABA	1	509520264	509520264	+	MC2R	Intron 1	-	Non-coding	ENSSHAG00000015942	Intron 1	-	Non-coding		1 (1059T2), 2 (876T1)	1	569163623	569163623	+										2 (1059T2), 4 (876T1)	Truncation(s), single gene	Truncation(s), single gene	255	PASS	ABHet=0.3235;ABHetMulti=0.3235,0.6765;ABHom=0.9994;ABHomMulti=0.9994,-1;AC=1;AF=0.002475;AN=404;CR=0;CRal=0,0;CRalt=0;END=569163623;INV3;MMal=27794,6;MMalt=0.0206897;MQ=60;MQSal=42843600,104400;MQalt=60;MQsquared=43246800;MaxAAS=22;MaxAASR=0.3235;MaxAltPP=22;NHet=1;NHomAlt=0;NHomRef=201;NUM_MERGED_SVS=2;PASS_AC=1;PASS_AN=396;PASS_ratio=0.9802;QD=25;QDalt=25;RefLen=1;SB=0.4731;SBAlt=0.2759;SBF=563…	Blunt-end fusion	0	-		0/62	0/109	0/60	0/71	0/92	0/62	0/55	0/75	0/110	0/95
457	254	MSG	1	509763536	509763536	+										4	1	509763724	509763725	-										4			166	PASS	ABHet=0.2903;ABHetMulti=0.2903,0.7097;ABHom=1;ABHomMulti=1,-1;AC=1;AF=0.002475;AN=404;CR=0;CRal=0,0;CRalt=0;END=509763724;MMal=37364,56;MMalt=0.311111;MQ=60;MQSal=44064428,63290;MQalt=59;MQsquared=44775360;MaxAAS=18;MaxAASR=0.2903;MaxAltPP=18;NHet=1;NHomAlt=0;NHomRef=201;NUM_MERGED_SVS=1;PASS_AC=1;PASS_AN=404;PASS_ratio=1;QD=16.6;QDalt=16.6;RefLen=1;SB=0.5378;SBAlt=0.5556;SBF=6585,10;SBF1=3442,5;…	Microhomology	1	C		0/77	0/116	0/69	0/67	0/102	0/65	0/59	0/64	0/119	0/104
458	255	MSG, SvABA	1	511495452	511495452	+										2	1	536351525	536351526	-	GPLD1	Intron 6	+	0 -> 0	GPLD1	Intron 6	+	Non-coding		1	Truncation(s), single gene	Truncation(s), single gene	255	PASS	ABHet=0.3113;ABHetMulti=0.3113,0.6887;ABHom=1;ABHomMulti=1,-1;AC=1;AF=0.002475;AN=404;CR=0;CRal=0,0;CRalt=0;END=536351525;MMal=23666,30;MMalt=0.0909091;MQ=60;MQSal=41774400,118800;MQalt=60;MQsquared=42080400;MaxAAS=33;MaxAASR=0.3113;MaxAltPP=33;NHet=1;NHomAlt=0;NHomRef=201;NUM_MERGED_SVS=1;PASS_AC=1;PASS_AN=404;PASS_ratio=1;QD=25;QDalt=25;RefLen=1;SB=0.4969;SBAlt=0.1818;SBF=5776,6;SBF1=3085,6;SBF…	Non-templated sequence insertion	8	AAAAAAAA		0/88	0/99	0/33	0/77	0/112	0/76	0/53	0/77	0/65	0/78
459	256	MSG	1	512880633	512880103	+	CDH7	Intron 7	+	0 -> 1	ENSSHAG00000009830	Intron 7	+	0 -> 1		4	1	512880709	512880077	-	CDH7	Intron 7	+	0 -> 1	ENSSHAG00000009830	Intron 7	+	0 -> 1		4	Candidate fusion: CDH7 -> CDH7	Candidate fusion: ENSSHAG00000009830 -> ENSSHAG00000009830	90	PASS	ABHet=0.2105;ABHetMulti=0.2105,0.7895;ABHom=1;ABHomMulti=1,-1;AC=1;AF=0.002475;AN=404;CR=0;CRal=0,0;CRalt=0;END=512880709;MMal=20690,38;MMalt=0.2375;MQ=60;MQSal=44967600,57600;MQalt=60;MQsquared=45601200;MaxAAS=16;MaxAASR=0.2105;MaxAltPP=16;NHet=1;NHomAlt=0;NHomRef=201;NUM_MERGED_SVS=1;PASS_AC=1;PASS_AN=404;PASS_ratio=1;QD=9;QDalt=9;RefLen=1;SB=0.5351;SBAlt=0.5;SBF=6685,8;SBF1=3463,4;SBF2=3222,4;…	Microhomology	26	ATATATATATATATATATATATATAT		0/89	0/141	0/63	0/75	0/90	0/67	0/54	0/79	0/111	0/123
460	-	SvABA	1	512899002	512899389	-	CDH7	Intron 11	+	2 -> 2	ENSSHAG00000009830	Intron 11	+	2 -> 2		2	1	512899515	512899004	+	CDH7	Intron 11	+	2 -> 2	ENSSHAG00000009830	Intron 11	+	2 -> 2		2	Candidate fusion: CDH7 -> CDH7	Candidate fusion: ENSSHAG00000009830 -> ENSSHAG00000009830	36	PASS	DISC_MAPQ=44;EVDNC=DSCRD;IMPRECISE;MAPQ=44;MATEID=445830183:1;MATENM=-1;NM=-1;NUMPARTS=0;SCTG=1:512899002(-)-1:512899515(+)__1_512876405_512901405D;SPAN=513;SVTYPE=BND	Non-templated sequence insertion	3	GGA		0	0	0	0	0	0	0	0	0	0
461	257	MSG	1	513001502	513001861	+										2 (446T1, 143T, 174T2, 139T4, 139T5, 139T6, 139T1, 141T, 140T, 142T), 4 (528T2)	1	513001569	513001875	-										2 (446T1, 143T, 174T2, 139T4, 139T5, 139T6, 139T1, 141T, 140T, 142T), 4 (528T2)			1962	PASS	ABHet=0.3625;ABHetMulti=0.3625,0.6375;ABHom=0.999;ABHomMulti=0.999,-1;AC=10;AF=0.02475;AN=404;CR=0;CRal=0,0;CRalt=0;END=513001569;MMal=22494,383;MMalt=0.205914;MQ=60;MQSal=30873600,669600;MQalt=60;MQsquared=34210800;MaxAAS=23;MaxAASR=0.4694;MaxAltPP=23;NHet=10;NHomAlt=0;NHomRef=192;NUM_MERGED_SVS=10;PASS_AC=9;PASS_AN=390;PASS_ratio=0.9653;QD=19.37;QDalt=19.37;RefLen=1;SB=0.3609;SBAlt=0.2204;SBF=3…	Non-templated sequence insertion	62	TATACATATATATATATACACACCTGTATATATATATATATATATATATATACAGGTGTGTA	513001930(930)--CACACACATACACACACACACACATATACACATATATATATATATATATATATATATGTGTATATGTGTGTGTGTGTGTATGTGTGTG--513001842(930); 513001892] TATA [513001892	0/74	0/75	0/51	0/49	0/94	0/51	0/42	0/54	0/79	0/59
462	258	MSG, SvABA	1	514899037	514899038	+										1	1	549784728	549784734	-	LOC116420641	lncRNA	-							1	Truncation(s), single gene		9	LowQD;LowQUAL	ABHet=0.1818;ABHetMulti=0.1818,0.8182;ABHom=1;ABHomMulti=1,-1;AC=1;AF=0.002475;AN=404;CR=0;CRal=0,0;CRalt=0;END=549784728;MMal=20565,130;MMalt=0.8125;MQ=60;MQSal=45504000,57600;MQalt=60;MQsquared=46281600;MaxAAS=16;MaxAASR=0.1818;MaxAltPP=16;NHet=1;NHomAlt=0;NHomRef=201;NUM_MERGED_SVS=1;PASS_AC=0;PASS_AN=402;PASS_ratio=0.995;QD=0.9;QDalt=0.9;RefLen=1;SB=0.5078;SBAlt=0.125;SBF=6425,2;SBF1=3331,2;S…	Non-templated sequence insertion	4	AAGA		0/82	0/122	0/82	0/63	0/118	0/67	0/48	0/97	0/121	0/78
463	259	MSG, SvABA	1	515191640	515191640	+										1 (805T1, 451T1, 208T2, 379T1, 998T1, 367T1, 447T1, 1071T1, 158T, 1011T1, 54T1, 155T), 2 (421T1, 477T3, 18T, 49T1, 377T3, 398T1, 378T1)	1	550594401	550594402	-										2 (805T1, 451T1, 208T2, 379T1, 998T1, 367T1, 447T1, 1071T1, 158T, 1011T1, 54T1, 155T), 4 (421T1, 477T3, 18T, 49T1, 377T3, 398T1, 378T1)			3071	PASS	ABHet=0.2809;ABHetMulti=0.2809,0.7191;ABHom=0.9996;ABHomMulti=0.9996,-1;AC=19;AF=0.04703;AN=404;CR=0;CRal=0,0;CRalt=0;END=550594401;MMal=18586,423;MMalt=0.128571;MQ=60;MQSal=41083200,1184400;MQalt=60;MQsquared=42584400;MaxAAS=30;MaxAASR=0.4348;MaxAltPP=30;NHet=19;NHomAlt=0;NHomRef=183;NUM_MERGED_SVS=20;PASS_AC=19;PASS_AN=402;PASS_ratio=0.995;QD=16.07;QDalt=16.07;RefLen=1;SB=0.4871;SBAlt=0.228;SBF…	Non-templated sequence insertion	5	TTTCG		0/82	0/92	0/62	0/59	0/95	0/65	0/51	0/78	0/107	0/99
464	260	MSG	1	516900858	516900858	+										2	1	516901085	516901086	-										2			255	PASS	ABHet=0.6824;ABHetMulti=0.6824,0.3176;ABHom=1;ABHomMulti=1,-1;AC=1;AF=0.002475;AN=404;CR=0;CRal=0,0;CRalt=0;END=516901085;MMal=24153,102;MMalt=0.175862;MQ=60;MQSal=42955200,208800;MQalt=60;MQsquared=44074800;MaxAAS=58;MaxAASR=0.6824;MaxAltPP=58;NHet=1;NHomAlt=0;NHomRef=201;NUM_MERGED_SVS=1;PASS_AC=1;PASS_AN=404;PASS_ratio=1;QD=25;QDalt=25;RefLen=1;SB=0.5278;SBAlt=0.6207;SBF=6292,36;SBF1=3258,21;S…	Microhomology	2	AA		0/96	0/108	0/80	0/82	0/127	0/60	0/67	0/74	0/126	0/109
465	261	MSG, SvABA	1	518583081	518583081	+	DOK6	Intron 3	+	0 -> 2	DOK6	Intron 2	+	0 -> 2		1	1	550435406	550435407	-										2	Truncation(s), single gene	Truncation(s), single gene	24	LowABHet;LowQD	ABHet=0.1569;ABHetMulti=0.1569,0.8431;ABHom=1;ABHomMulti=1,-1;AC=1;AF=0.002475;AN=404;CR=0;CRal=0,0;CRalt=0;END=550435406;MMal=21599,12;MMalt=0.075;MQ=60;MQSal=43506000,57600;MQalt=60;MQsquared=43887600;MaxAAS=16;MaxAASR=0.1569;MaxAltPP=16;NHet=1;NHomAlt=0;NHomRef=201;NUM_MERGED_SVS=1;PASS_AC=0;PASS_AN=402;PASS_ratio=0.995;QD=2.4;QDalt=2.4;RefLen=1;SB=0.4932;SBAlt=0.25;SBF=5964,4;SBF1=3080,4;SBF2…	Non-templated sequence insertion	2	AG		0/91	0/135	0/55	0/94	0/106	0/70	0/73	0/82	0/115	0/82
466	262	MSG, SvABA	1	518634929	518634929	+	DOK6	Intron 3	+	0 -> 2	DOK6	Intron 2	+	0 -> 2		2	1	605953805	605953805	+	ENPP2	Intron 1	-	0 -> 0	ENSSHAG00000017449	Intron 2	-	0 -> 0		2	Truncation(s), neighbouring exon frame incompatibility	Truncation(s), neighbouring exon frame incompatibility	66	LowQD	ABHet=0.2128;ABHetMulti=0.2128,0.7872;ABHom=1;ABHomMulti=1,-1;AC=1;AF=0.002475;AN=404;CR=0;CRal=0,0;CRalt=0;END=605953805;INV3;MMal=21941,6;MMalt=0.06;MQ=60;MQSal=40402800,36000;MQalt=60;MQsquared=41198400;MaxAAS=10;MaxAASR=0.2128;MaxAltPP=10;NHet=1;NHomAlt=0;NHomRef=201;NUM_MERGED_SVS=1;PASS_AC=1;PASS_AN=404;PASS_ratio=1;QD=6.6;QDalt=6.6;RefLen=1;SB=0.5343;SBAlt=0.6;SBF=5996,6;SBF1=3008,6;SBF2=2…	Microhomology	2	TG		0/76	0/118	0/62	0/70	0/87	0/60	0/70	0/61	0/91	0/90
467	263	MSG, SvABA	1	520760551	520760551	+										2	1	520762916	520762917	-										2			326	PASS	ABHet=0.2821;ABHetMulti=0.2821,0.7179;ABHom=1;ABHomMulti=1,-1;AC=2;AF=0.00495;AN=404;CR=0;CRal=0,0;CRalt=0;END=520762916;MMal=21355,37;MMalt=0.112121;MQ=60;MQSal=44200800,118800;MQalt=60;MQsquared=45262800;MaxAAS=17;MaxAASR=0.2931;MaxAltPP=17;NHet=2;NHomAlt=0;NHomRef=200;NUM_MERGED_SVS=2;PASS_AC=2;PASS_AN=404;PASS_ratio=1;QD=16.3;QDalt=16.3;RefLen=1;SB=0.4928;SBAlt=0.4848;SBF=6051,16;SBF1=3171,8;…	Microhomology	2	AG	520760549] TG [520762917	0/100	0/130	0/69	0/79	0/101	0/70	0/55	0/80	0/115	0/124
468	-	SvABA	1	521097248		+										2	3	331929753		+										2			27	PASS	DISC_MAPQ=28;EVDNC=DSCRD;IMPRECISE;MAPQ=28;MATEID=186382048:1;MATENM=-1;NM=-1;NUMPARTS=0;SCTG=1:521097248(+)-3:331929753(+)__1_521078621_521103621D;SPAN=-1;SVTYPE=BND					0	0	0	0	0	0	0	10	0	0
469	-	SvABA	1	526930811	526930812	-										2	1	526964083	526964064	+										2			99	PASS	DISC_MAPQ=60;EVDNC=DSCRD;IMPRECISE;MAPQ=60;MATEID=175888836:1;MATENM=-1;NM=-1;NUMPARTS=0;SCTG=1:526930811(-)-1:526964083(+)__1_526909621_526934621D;SPAN=33272;SVTYPE=BND	Non-templated sequence insertion	8	TAAAATAA	526930821] AAAAAACAATAAAATAC [526964064	36	0	0	0	0	0	0	0	0	0
470	264	MSG	1	527518352	527518352	+										2	4	438858823	438858823	-	SMYD4	Exon 11	-	Non-coding	SMYD4	Exon 11	-	Non-coding		3	Truncation(s), single gene	Truncation(s), single gene	60	LowQD	ABHet=0.2093;ABHetMulti=0.2093,0.7907;ABHom=1;ABHomMulti=1,-1;AC=1;AF=0.002475;AN=404;CR=0;CRal=0,0;CRalt=0;END=527518352;MMal=19017,0;MMalt=0;MQ=60;MQSal=38602800,30649;MQalt=58;MQsquared=39173449;MaxAAS=9;MaxAASR=0.2093;NHet=1;NHomAlt=0;NHomRef=201;NUM_MERGED_SVS=2;PASS_AC=1;PASS_AN=404;PASS_ratio=1;QD=6;QDalt=6;RefLen=1;SB=0.5296;SBAlt=0.5556;SBF=5679,5;SBF1=2937,3;SBF2=2742,2;SBR=5044,4;SBR1=…	Microhomology	1	C		0/104	0/107	0/83	0/57	0/95	0/56	0/50	0/93	0/79	0/73
471	-	SvABA	1	527518418	527518355	-										2	4	438858993	438858931	+	SMYD4	Exon 11	-	Non-coding	SMYD4	Exon 11	-	Non-coding		3	Truncation(s), single gene	Truncation(s), single gene	25	PASS	DISC_MAPQ=60;EVDNC=DSCRD;IMPRECISE;MAPQ=60;MATEID=250960285:1;MATENM=-1;NM=-1;NUMPARTS=0;SCTG=1:527518418(-)-4:438858993(+)__1_527497621_527522621D;SPAN=-1;SVTYPE=BND	Microhomology	2	AG	527518352(53)--C--438858823(24)	0	0	0	0	0	0	0	0	0	0
472	-	SvABA	1	528468938	528468825	+	ZNF516	Intron 2	-	0 -> 2	ZNF516	Intron 4	-	0 -> 2		0	1	528537346	528537347	-	ZNF516	Intron 1	-	Non-coding	ZNF516	Intron 2	-	Non-coding		2	Truncation(s), neighbouring exon frame incompatibility	Truncation(s), neighbouring exon frame incompatibility	99	PASS	DISC_MAPQ=60;EVDNC=DSCRD;IMPRECISE;MAPQ=60;MATEID=470911004:1;MATENM=-1;NM=-1;NUMPARTS=0;SCTG=1:528468938(+)-1:528537346(-)__1_528526621_528551621D;SPAN=68408;SVTYPE=BND	Microhomology	2	CA		0	0	0	0	0	0	0	0	0	0
473	265	MSG, SvABA	1	528486093	528486093	+	ZNF516	Intron 2	-	0 -> 2	ZNF516	Intron 4	-	0 -> 2		0	1	528508022	528508023	-	ZNF516	Intron 1	-	Non-coding	ZNF516	Intron 3	-	Non-coding		1	Truncation(s), neighbouring exon frame incompatibility	Truncation(s), neighbouring exon frame incompatibility	138	PASS	ABHet=0.3793;ABHetMulti=0.3793,0.6207;ABHom=1;ABHomMulti=1,-1;AC=1;AF=0.002488;AN=402;CR=0;CRal=0,0;CRalt=0;END=528508022;MMal=21050,12;MMalt=0.109091;MQ=60;MQSal=43423200,39600;MQalt=60;MQsquared=43660800;MaxAAS=11;MaxAASR=0.3793;MaxAltPP=11;NHet=1;NHomAlt=0;NHomRef=200;NUM_MERGED_SVS=1;PASS_AC=1;PASS_AN=402;PASS_ratio=0.995;QD=13.8;QDalt=13.8;RefLen=1;SB=0.5067;SBAlt=0.6364;SBF=6110,7;SBF1=3123…	Non-templated sequence insertion	3	CAC		0/109	0/116	0/54	0/83	0/111	0/65	0/62	0/83	0/94	0/88
474	266	MSG	1	530820850	530820850	+										1 (46T1), 2 (78T)	1	530821148	530821149	-										1 (46T1), 2 (78T)			255	PASS	ABHet=0.7391;ABHetMulti=0.7391,0.2609;ABHom=0.9999;ABHomMulti=0.9999,-1;AC=1;AF=0.002475;AN=404;CR=0;CRal=0,0;CRalt=0;END=530821148;MMal=18793,6;MMalt=0.0333333;MQ=60;MQSal=32624323,50930;MQalt=53;MQsquared=33606262;MaxAAS=17;MaxAASR=0.7391;MaxAltPP=17;NHet=1;NHomAlt=0;NHomRef=201;NUM_MERGED_SVS=1;PASS_AC=1;PASS_AN=402;PASS_ratio=0.995;QD=25;QDalt=25;RefLen=1;SB=0.6154;SBAlt=0.5;SBF=5592,9;SBF1=2…	Microhomology	2	TA		0/70	0/71	0/64	0/60	0/81	0/47	0/54	0/43	0/93	1/68
475	267	MSG, SvABA	1	531231157	531231157	+										1	1	531235421	531235422	-										1			1020	PASS	ABHet=0.7207;ABHetMulti=0.7207,0.2793;ABHom=0.9996;ABHomMulti=1,0.8936;AC=5;AF=0.01238;AN=404;CR=0;CRal=0,0;CRalt=0;END=531235421;MMal=45377,798;MMalt=0.654098;MQ=60;MQSal=43671600,439200;MQalt=60;MQsquared=44406000;MaxAAS=42;MaxAASR=0.8936;MaxAltPP=42;NHet=3;NHomAlt=1;NHomRef=198;NUM_MERGED_SVS=4;PASS_AC=2;PASS_AN=400;PASS_ratio=0.9901;QD=25;QDalt=25;RefLen=1;SB=0.5019;SBAlt=0.4754;SBF=6092,58;S…	Blunt-end fusion	0	-		0/104	0/131	0/69	0/62	0/111	0/71	0/55	0/97	0/105	0/101
476	-	SvABA	1	534154564	534154397	-										1	4	85186591	85186550	+										2			25	PASS	DISC_MAPQ=60;EVDNC=DSCRD;IMPRECISE;MAPQ=60;MATEID=26419084:1;MATENM=-1;NM=-1;NUMPARTS=0;SCTG=1:534154564(-)-4:85186591(+)__1_534137121_534162121D;SPAN=-1;SVTYPE=BND	Microhomology	82	GGCTTATATCCCAAAGAGATCTTAAAAGGAGGGAAAGGGACCCACATGTGCAATAATGTTTGTGGCAGCCCTTTTTGTAGTG	534154315(97)--CACTACAAACAGGGCTGCCACAAACGTTTTTTGCACATGTGGGTCCCTTTCCCTCCTTTGAGATCTCTTTGTTATATAAGCC--85186470(552)	0	0	0	0	0	0	0	0	0	0
477	268	MSG	1	537660164		+										2	1	537660281		-										2			255	PASS	ABHet=0.48;ABHetMulti=0.48,0.52;ABHom=1;ABHomMulti=1,-1;AC=1;AF=0.002475;AN=404;CR=0;CRal=0,0;CRalt=0;END=537660281;MMal=18642,103;MMalt=0.286111;MQ=60;MQSal=38048400,129600;MQalt=60;MQsquared=38419200;MaxAAS=36;MaxAASR=0.48;MaxAltPP=36;NHet=1;NHomAlt=0;NHomRef=201;NUM_MERGED_SVS=1;PASS_AC=1;PASS_AN=404;PASS_ratio=1;QD=25;QDalt=25;RefLen=1;SB=0.4882;SBAlt=0.4722;SBF=5160,17;SBF1=2785,9;SBF2=2375,…					0/80	0/78	0/80	0/55	0/88	0/54	0/64	0/59	0/91	0/79
478	269	MSG	1	538934575	538934575	+										2	1	538934880	538934881	-										2			255	PASS	ABHet=0.4524;ABHetMulti=0.4524,0.5476;ABHom=1;ABHomMulti=1,-1;AC=1;AF=0.002488;AN=402;CR=0;CRal=0,0;CRalt=0;END=538934880;MMal=35373,6;MMalt=0.0315789;MQ=60;MQSal=41043600,68400;MQalt=60;MQsquared=41425200;MaxAAS=19;MaxAASR=0.4524;MaxAltPP=19;NHet=1;NHomAlt=0;NHomRef=200;NUM_MERGED_SVS=1;PASS_AC=1;PASS_AN=402;PASS_ratio=0.995;QD=25;QDalt=25;RefLen=1;SB=0.5539;SBAlt=0.6842;SBF=6312,13;SBF1=3184,7;…	Non-templated sequence insertion	14	TTTATAGAATTTAT		0/71	0/132	0/64	0/77	0/93	0/59	0/53	0/82	0/68	0/81
479	270	MSG	1	541780641	541780641	+										2	1	541781324	541781325	-										2			346	PASS	ABHet=0.4154;ABHetMulti=0.4154,0.5846;ABHom=1;ABHomMulti=1,-1;AC=2;AF=0.00495;AN=404;CR=0;CRal=0,0;CRalt=0;END=541781324;MMal=22151,63;MMalt=0.233333;MQ=60;MQSal=41019482,96736;MQalt=60;MQsquared=42390618;MaxAAS=19;MaxAASR=0.4419;MaxAltPP=19;NHet=2;NHomAlt=0;NHomRef=200;NUM_MERGED_SVS=2;PASS_AC=2;PASS_AN=404;PASS_ratio=1;QD=19.22;QDalt=19.22;RefLen=1;SB=0.424;SBAlt=0.5926;SBF=4827,16;SBF1=2438,12…	Microhomology	3	TGC		0/112	0/109	0/70	0/61	0/92	0/69	0/55	0/76	0/146	0/77
480	271	MSG, SvABA	1	542203118	542203118	+										0 (876T1, 1059T2, 1058T1, 146T), 1 (52T2, 88T, 84T1, 818T2, 812T2, 63T3, 368T1, 78T, 458T1, 372T1, 54T1, 102T2, 471T1, 353T1, 341T, 51T1, 32T1, 86T, 236T3, 134T6, 134T1, 473T3, 199T1, 384T1, 46T1, 356T1, 366T1, 56T2, 143T, 174T2, 139T4, 139T5, 139T6, 139T1, 141T, 140T, 142T), 2 (209T3, 420T1, 1191T1, 528T2)	1	542215735	542215736	-										1 (54T1, 1059T2, 1058T1, 146T), 2 (52T2, 88T, 84T1, 818T2, 812T2, 63T3, 368T1, 78T, 458T1, 372T1, 102T2, 876T1, 471T1, 353T1, 341T, 51T1, 32T1, 86T, 236T3, 134T6, 134T1, 473T3, 199T1, 384T1, 46T1, 356T1, 366T1, 56T2, 143T, 174T2, 139T4, 139T5, 139T6, 139T1, 141T, 140T, 142T), 4 (209T3, 420T1, 1191T1, 528T2)			10017	PASS	ABHet=0.3953;ABHetMulti=0.3953,0.6047;ABHom=0.9965;ABHomMulti=0.9968,0.94;AC=44;AF=0.1089;AN=404;CR=0;CRal=0,0;CRalt=0;END=542215735;MMal=19441,2400;MMalt=0.175824;MQ=60;MQSal=37652400,4201758;MQalt=55;MQsquared=42228558;MaxAAS=55;MaxAASR=0.94;MaxAltPP=55;NHet=42;NHomAlt=1;NHomRef=159;NUM_MERGED_SVS=43;PASS_AC=43;PASS_AN=400;PASS_ratio=0.9901;QD=23.1;QDalt=23.1;RefLen=1;SB=0.5456;SBAlt=0.6359;SBF…	Non-templated sequence insertion	5	CCCTC		0/118	37/103	31/74	23/68	44/96	15/81	14/64	28/79	49/119	33/100
481	-	SvABA	1	546183459	546183462	-	DTNBP1	Intron 5	+	0 -> 2	DTNBP1	Intron 5	+	0 -> 2		1	1	547529432	547529369	+										1	Truncation(s), single gene	Truncation(s), single gene	99	PASS	DISC_MAPQ=59;EVDNC=DSCRD;IMPRECISE;MAPQ=59;MATEID=384454834:1;MATENM=-1;NM=-1;NUMPARTS=0;SCTG=1:546183459(-)-1:547529432(+)__1_547508837_547533837D;SPAN=1345973;SVTYPE=BND	Microhomology	2	TA		0	0	0	0	0	0	0	0	0	0
482	272	MSG, SvABA	1	546961035	546961035	+										1	1	592032209	592032209	+					TMEM74	Intron 3	-	1 -> 2		1		Truncation(s), single gene	205	PASS	ABHet=0.2556;ABHetMulti=0.2556,0.7444;ABHom=1;ABHomMulti=1,-1;AC=1;AF=0.002475;AN=404;CR=0;CRal=0,0;CRalt=0;END=592032209;INV3;MMal=22986,18;MMalt=0.0782609;MQ=60;MQSal=42642000,82800;MQalt=60;MQsquared=43657200;MaxAAS=23;MaxAASR=0.2556;MaxAltPP=23;NHet=1;NHomAlt=0;NHomRef=201;NUM_MERGED_SVS=1;PASS_AC=1;PASS_AN=404;PASS_ratio=1;QD=20.5;QDalt=20.5;RefLen=1;SB=0.5313;SBAlt=0.3478;SBF=6298,8;SBF1=33…	Microhomology	2	TC		0/90	0/113	0/66	0/70	0/122	0/63	0/60	0/91	0/105	0/101
483	272	MSG	1	547022774	547022775	-	LOC116421335	lncRNA	-							1	1	616433398	616433398	+										1	Truncation(s), single gene		11	LowABHet;LowQD	ABHet=0.08642;ABHetMulti=0.08642,0.9136;ABHom=1;ABHomMulti=1,-1;AC=1;AF=0.002475;AN=404;CR=0;CRal=0,0;CRalt=0;END=616433398;MMal=27845,18;MMalt=0.257143;MQ=60;MQSal=41443200,25200;MQalt=60;MQsquared=41475600;MaxAAS=7;MaxAASR=0.08642;MaxAltPP=7;NHet=1;NHomAlt=0;NHomRef=201;NUM_MERGED_SVS=1;PASS_AC=0;PASS_AN=400;PASS_ratio=0.9901;QD=1.222;QDalt=1.222;RELATED_SV_ID=23;RefLen=1;SB=0.5157;SBAlt=1;SBF=…	Non-templated sequence insertion	10	AGGAATATAT		0/93	0/115	0/45	0/77	0/124	0/93	0/61	0/72	0/97	0/84
484	-	SvABA	1	547682602	547682566	+										1	1	616043656	616043694	-										1			99	PASS	DISC_MAPQ=60;EVDNC=DSCRD;IMPRECISE;MAPQ=60;MATEID=730183197:1;MATENM=-1;NM=-1;NUMPARTS=0;SCTG=1:547682602(+)-1:616043656(-)__1_547680337_547705337D;SPAN=68361054;SVTYPE=BND	Non-templated sequence insertion	155	CTTTCCTTTTTCCCTCCCCCCTTTGTCCCTCCCTCTCTCCCTTCCTTCCTGCCTTTCCTTTCTCTCCCCTCCTCCTTTCCTTCCTCTCTTCCCTTCCTCCCTCTCTCCCTACTTCCTTCCTCTCTTCCCTCCCTCCTTCCTTCTTTCCTTCCTTC	547682513(53)--AGGAAGGAAGGAAGGAAGGAAGGAAGGAAAGAAGGAAGGA--616043657(97); 547682552(79)--AAGGAAGGAAGGACGGAAGGAAGGAAG--616043604(31); 547682520(79)--AAGGAAGGAAGGACGGAAGGAAGGAAGGAAGGAAGGAAGTAAGGAAGGAAGGAAGGAAG--616043604(63)	0	0	0	0	0	0	0	0	0	0
485	273	MSG, SvABA	1	548792487	548792488	-										2 (1059T2), 4 (876T1)	1	576399652	576399652	+										1 (1059T2), 2 (876T1)			218	PASS	ABHet=0.1782;ABHetMulti=0.1782,0.8218;ABHom=1;ABHomMulti=1,-1;AC=2;AF=0.004975;AN=402;CR=0;CRal=0,0;CRalt=0;END=576399652;MMal=22311,6;MMalt=0.0333333;MQ=60;MQSal=42368400,64800;MQalt=60;MQsquared=42444000;MaxAAS=11;MaxAASR=0.2245;MaxAltPP=11;NHet=2;NHomAlt=0;NHomRef=199;NUM_MERGED_SVS=3;PASS_AC=1;PASS_AN=392;PASS_ratio=0.9703;QD=12.82;QDalt=12.82;RELATED_SV_ID=750;RefLen=1;SB=0.5299;SBAlt=0.6667…	Blunt-end fusion	0	-		0/93	0/107	0/53	0/63	0/83	0/68	0/66	0/76	0/93	0/93
486	274	MSG	1	550249863		+	HIVEP1	Intron 6	-	1 -> 2	HIVEP1	Intron 6	-	1 -> 2		2	1	550249977		-	HIVEP1	Intron 6	-	1 -> 2	HIVEP1	Intron 6	-	1 -> 2		2	Candidate fusion: HIVEP1 -> HIVEP1	Candidate fusion: HIVEP1 -> HIVEP1	3	LowABHet;LowQD;LowQUAL	ABHet=0.1477;ABHetMulti=0.1477,0.8523;ABHom=1;ABHomMulti=1,-1;AC=1;AF=0.002475;AN=404;CR=0;CRal=0,0;CRalt=0;END=550249977;MMal=20172,12;MMalt=0.0923077;MQ=60;MQSal=47667600,46800;MQalt=60;MQsquared=48049200;MaxAAS=13;MaxAASR=0.1477;MaxAltPP=13;NHet=1;NHomAlt=0;NHomRef=201;NUM_MERGED_SVS=1;PASS_AC=0;PASS_AN=402;PASS_ratio=0.995;QD=0.3;QDalt=0.3;RefLen=1;SB=0.5042;SBAlt=0.3846;SBF=6678,5;SBF1=3477,…					0/129	0/156	0/77	0/75	0/114	0/78	0/67	0/88	0/143	0/123
487	275	MSG, SvABA	1	550422726	550422727	-										2	1	559837612	559837612	+										3			197	LowABHet	ABHet=0.1449;ABHetMulti=0.1449,0.8551;ABHom=1;ABHomMulti=1,-1;AC=1;AF=0.002475;AN=404;CR=0;CRal=0,0;CRalt=0;END=559837612;MMal=22181,51;MMalt=0.255;MQ=60;MQSal=42235200,72000;MQalt=60;MQsquared=42318000;MaxAAS=20;MaxAASR=0.1449;MaxAltPP=20;NHet=1;NHomAlt=0;NHomRef=201;NUM_MERGED_SVS=1;PASS_AC=1;PASS_AN=398;PASS_ratio=0.9851;QD=19.7;QDalt=19.7;RELATED_SV_ID=383;RefLen=1;SB=0.4993;SBAlt=0.8;SBF=585…	Non-templated sequence insertion	13	ATCATCTGGGCCC		0/96	0/140	0/51	0/68	0/121	0/64	0/51	0/66	0/110	20/138
488	-	SvABA	1	550507349	550507253	+										2	X	14763407	14763333	+	DNAAF6	Intron 6	-	0 -> 1	ENSSHAG00000005765	Intron 6	-	0 -> 1		3	Truncation(s), single gene	Truncation(s), single gene	68	PASS	DISC_MAPQ=60;EVDNC=DSCRD;IMPRECISE;MAPQ=60;MATEID=71550867:1;MATENM=-1;NM=-1;NUMPARTS=0;SCTG=1:550507349(+)-X:14763407(+)__1_550497837_550522837D;SPAN=-1;SVTYPE=BND	Microhomology	2	AG		0	0	0	0	0	0	0	0	0	25
489	-	SvABA	1	551354753	551354756	-										2	1	559852039	559852040	-										3			99	PASS	DISC_MAPQ=60;EVDNC=DSCRD;IMPRECISE;MAPQ=60;MATEID=308661865:1;MATENM=-1;NM=-1;NUMPARTS=0;SCTG=1:551354753(-)-1:559852039(-)__1_551330837_551355837D;SPAN=8497286;SVTYPE=BND	Microhomology	1	G		0	0	0	0	0	0	0	0	0	39
490	276	MSG	1	552458758	552458806	+										2	1	552458815	552458749	-										2			255	PASS	ABHet=0.6667;ABHetMulti=0.6667,0.3333;ABHom=0.9997;ABHomMulti=0.9997,-1;AC=1;AF=0.002475;AN=404;CR=0;CRal=0,0;CRalt=0;END=552458815;MMal=8033,12;MMalt=0.0705882;MQ=60;MQSal=12330000,61200;MQalt=60;MQsquared=12506400;MaxAAS=16;MaxAASR=0.6667;MaxAltPP=16;NHet=1;NHomAlt=0;NHomRef=201;NUM_MERGED_SVS=1;PASS_AC=1;PASS_AN=238;PASS_ratio=0.5891;QD=25;QDalt=25;RefLen=1;SB=0.01917;SBAlt=0.2353;SBF=62,4;SBF…	Microhomology	57	ACACTTATGCTACTACAGTGTCCCCAGTAACTGGGGACACTGTAGTAGCATAAGTGT	552458836(88)--ATATACATATATAATATATATATATATATATATATATATTATATATGTATAT--552458888(88)	0/21	0/46	0/29	0/17	0/38	0/15	0/16	0/30	0/27	0/27
491	277	MSG	1	560132974	560132938	+										4	1	560133084	560133232	-										4			54	LowQD	ABHet=0.2424;ABHetMulti=0.2424,0.7576;ABHom=0.9997;ABHomMulti=0.9997,-1;AC=1;AF=0.002475;AN=404;CR=0;CRal=0,0;CRalt=0;END=560133084;MMal=23312,52;MMalt=0.577778;MQ=60;MQSal=14450400,32400;MQalt=60;MQsquared=14612400;MaxAAS=8;MaxAASR=0.2424;MaxAltPP=8;NHet=1;NHomAlt=0;NHomRef=201;NUM_MERGED_SVS=2;PASS_AC=1;PASS_AN=276;PASS_ratio=0.6832;QD=6.75;QDalt=6.75;RefLen=1;SB=0.08526;SBAlt=0;SBF=343,0;SBF1=…	Non-templated sequence insertion	43	TGCAGAGAAAGAAAGAGAAAGAGAGAGGGGGGAGAGAGAGGAA	560132790(869)--TCTCCTCTCTCTCTCTCTCTCTCTCTCTCCCTCTCTCTCTCTCTCTCTCTTTCTCTCTCTCTTTCTCCTTTCTCTCTCT--560132898(977)	0/30	0/21	0/39	0/23	0/39	0/16	0/8	0/30	0/41	0/42
492	278	MSG	1	560533787		+										2	1	560533867		-										2			196	PASS	ABHet=0.375;ABHetMulti=0.375,0.625;ABHom=1;ABHomMulti=1,-1;AC=1;AF=0.002475;AN=404;CR=0;CRal=0,0;CRalt=0;END=560533867;MMal=20088,0;MMalt=0;MQ=60;MQSal=47098800,54000;MQalt=60;MQsquared=47386800;MaxAAS=15;MaxAASR=0.375;MaxAltPP=15;NHet=1;NHomAlt=0;NHomRef=201;NUM_MERGED_SVS=1;PASS_AC=1;PASS_AN=404;PASS_ratio=1;QD=19.6;QDalt=19.6;RefLen=1;SB=0.5238;SBAlt=0.4;SBF=6855,6;SBF1=3609,3;SBF2=3246,3;SBR=…					0/78	0/117	0/76	0/68	0/108	0/66	0/50	0/98	0/121	0/138
493	279	MSG	1	561700662	561700407	+					RIPK1	Exon 1	-	Non-coding		2	1	561700673	561700705	-					RIPK1	Exon 1	-	Non-coding		2		Skipped, exon(s)	51	LowABHet;LowQD	ABHet=0.163;ABHetMulti=0.163,0.837;ABHom=0.9982;ABHomMulti=0.9982,-1;AC=2;AF=0.00495;AN=404;CR=0;CRal=0,0;CRalt=0;MMal=46966,185;MMalt=0.5;MQ=60;MQSal=30193200,132201;MQalt=60;MQsquared=30620601;MaxAAS=15;MaxAASR=0.2059;NHet=2;NHomAlt=0;NHomRef=200;PASS_AC=1;PASS_AN=374;PASS_ratio=0.9257;QD=2.833;QDalt=2.833;RefLen=8;SB=0.534;SBAlt=0.4054;SBF=4483,15;SBF1=2527,8;SBF2=1956,7;SBR=3904,22;SBR1=2380,…	Microhomology	8	GCGCGCTC	561700500] GGGGGGGGGGGGGGGGGGCCGGCCCCCCCCCCCCCCCCCCCCCCCCGCGCCCCCCCCCCCCCCCCCCCCCCCCCT [561700492; 561700500] GGGGGGGGGGGGGGGGGGGAGGGGGGGGGGGGGGGGGGGGGGGGGCGC [561700476	0/90	0/73	0/16	0/34	0/89	0/45	0/44	0/61	15/101	0/76
494	280	MSG	1	563176285		+										2	1	563176410		-										2			144	PASS	ABHet=0.2615;ABHetMulti=0.2615,0.7385;ABHom=0.9999;ABHomMulti=0.9999,-1;AC=1;AF=0.002475;AN=404;CR=0;CRal=0,0;CRalt=0;END=563176410;MMal=22140,51;MMalt=0.283333;MQ=60;MQSal=41846400,64800;MQalt=60;MQsquared=43063200;MaxAAS=17;MaxAASR=0.2615;MaxAltPP=17;NHet=1;NHomAlt=0;NHomRef=201;NUM_MERGED_SVS=1;PASS_AC=1;PASS_AN=402;PASS_ratio=0.995;QD=14.4;QDalt=14.4;RefLen=1;SB=0.5284;SBAlt=0.5;SBF=6143,9;SB…					0/97	0/99	0/67	0/63	0/103	0/58	0/51	0/92	0/94	0/120
495	281	MSG	1	564018174		+	GMDS	Intron 4	-	2 -> 0	GMDS	Intron 4	-	2 -> 0		2 (356T1, 366T1, 146T, 56T2, 143T, 174T2, 139T4, 139T5, 139T6, 139T1, 141T, 140T, 142T), 4 (528T2)	1	564018291		-	GMDS	Intron 4	-	2 -> 0	GMDS	Intron 4	-	2 -> 0		2 (356T1, 366T1, 146T, 56T2, 143T, 174T2, 139T4, 139T5, 139T6, 139T1, 141T, 140T, 142T), 4 (528T2)	Candidate fusion: GMDS -> GMDS	Candidate fusion: GMDS -> GMDS	1981	PASS	ABHet=0.5085;ABHetMulti=0.5085,0.4915;ABHom=0.9991;ABHomMulti=0.9991,-1;AC=13;AF=0.03218;AN=404;CR=0;CRal=0,0;CRalt=0;END=564018291;MMal=33156,503;MMalt=0.324516;MQ=60;MQSal=21538800,558000;MQalt=60;MQsquared=24742800;MaxAAS=19;MaxAASR=0.8125;MaxAltPP=19;NHet=13;NHomAlt=0;NHomRef=189;NUM_MERGED_SVS=15;PASS_AC=10;PASS_AN=340;PASS_ratio=0.8416;QD=15.4;QDalt=15.4;RefLen=1;SB=0.5777;SBAlt=0.3355;SBF=…					0/26	0/41	0/10	0/36	0/41	0/32	0/21	0/39	0/64	0/37
496	-	SvABA	1	564388818	564388824	-										2	3	575891887	575891681	-										2			26	PASS	DISC_MAPQ=60;EVDNC=DSCRD;IMPRECISE;MAPQ=60;MATEID=663539234:1;MATENM=-1;NM=-1;NUMPARTS=0;SCTG=1:564388818(-)-3:575891887(-)__1_564384053_564409053D;SPAN=-1;SVTYPE=BND	Microhomology	5	CTGCC		0	13	0	0	0	0	0	0	0	0
497	282	MSG, SvABA	1	564960188	564960188	+										2	1	565011735	565011736	-										2			57	LowQD	ABHet=0.2031;ABHetMulti=0.2031,0.7969;ABHom=1;ABHomMulti=1,-1;AC=1;AF=0.002475;AN=404;CR=0;CRal=0,0;CRalt=0;END=565011735;MMal=26071,51;MMalt=0.392308;MQ=60;MQSal=17845200,46800;MQalt=60;MQsquared=18064800;MaxAAS=13;MaxAASR=0.2031;MaxAltPP=13;NHet=1;NHomAlt=0;NHomRef=201;NUM_MERGED_SVS=1;PASS_AC=1;PASS_AN=322;PASS_ratio=0.797;QD=5.7;QDalt=5.7;RefLen=1;SB=0.6455;SBAlt=0.8462;SBF=3197,11;SBF1=1637,…	Microhomology	2	AT		0/25	0/39	0/12	0/25	0/27	0/28	0/31	0/29	0/38	13/64
498	283	MSG, SvABA	1	566072888	566072888	+	CNBD1	Intron 4	+	1 -> 1	ENSSHAG00000011704	Intron 4	+	1 -> 1	YES	1	1	566084536	566084537	-	CNBD1	Intron 4	+	1 -> 1	ENSSHAG00000011704	Intron 4	+	1 -> 1	YES	2	Candidate fusion: CNBD1 -> CNBD1	Candidate fusion: ENSSHAG00000011704 -> ENSSHAG00000011704	57	LowQD	ABHet=0.1867;ABHetMulti=0.1867,0.8133;ABHom=1;ABHomMulti=1,-1;AC=1;AF=0.002475;AN=404;CR=0;CRal=0,0;CRalt=0;END=566084536;MMal=33105,32;MMalt=0.228571;MQ=60;MQSal=43783200,50400;MQalt=60;MQsquared=44218800;MaxAAS=14;MaxAASR=0.1867;MaxAltPP=14;NHet=1;NHomAlt=0;NHomRef=201;NUM_MERGED_SVS=1;PASS_AC=1;PASS_AN=404;PASS_ratio=1;QD=5.7;QDalt=5.7;RefLen=1;SB=0.4771;SBAlt=0.3571;SBF=5804,5;SBF1=2926,3;SBF…	Blunt-end fusion	0	-		0/88	0/119	0/64	0/77	0/106	0/72	0/56	0/65	0/93	0/125
499	284	MSG	1	567387524		+	MMP16	Intron 1	-	0 -> 0	MMP16	Intron 1	-	Non-coding		2	1	567387596		-	MMP16	Intron 1	-	0 -> 0	MMP16	Intron 1	-	Non-coding		2	Candidate fusion: MMP16 -> MMP16	Candidate fusion: MMP16 -> MMP16	255	PASS	ABHet=0.5273;ABHetMulti=0.5273,0.4727;ABHom=1;ABHomMulti=1,-1;AC=1;AF=0.002475;AN=404;CR=0;CRal=0,0;CRalt=0;END=567387596;MMal=18415,6;MMalt=0.0206897;MQ=60;MQSal=42609600,104400;MQalt=60;MQsquared=43794000;MaxAAS=29;MaxAASR=0.5273;MaxAltPP=29;NHet=1;NHomAlt=0;NHomRef=201;NUM_MERGED_SVS=1;PASS_AC=1;PASS_AN=404;PASS_ratio=1;QD=25;QDalt=25;RefLen=1;SB=0.461;SBAlt=0.7586;SBF=5448,22;SBF1=2877,16;SBF…					0/88	0/81	0/70	29/55	0/78	0/58	0/64	0/79	0/76	0/104
500	285	MSG	1	568006591	568006591	+										2	1	568006856	568006857	-										2			120	PASS	ABHet=0.2545;ABHetMulti=0.2545,0.7455;ABHom=0.9997;ABHomMulti=0.9997,-1;AC=1;AF=0.002475;AN=404;CR=0;CRal=0,0;CRalt=0;END=568006856;MMal=18443,37;MMalt=0.217647;MQ=60;MQSal=42510675,61200;MQalt=60;MQsquared=43774275;MaxAAS=14;MaxAASR=0.2545;MaxAltPP=14;NHet=1;NHomAlt=0;NHomRef=201;NUM_MERGED_SVS=1;PASS_AC=1;PASS_AN=404;PASS_ratio=1;QD=12;QDalt=12;RefLen=1;SB=0.5283;SBAlt=0.4118;SBF=6241,7;SBF1=31…	Microhomology	3	TAT		0/67	0/92	0/78	0/49	0/97	0/49	0/57	0/79	0/95	0/102
501	-	SvABA	1	570092904	570092908	-										1	1	606023561	606023562	-					ENSSHAG00000017449	Intron 1	-	Non-coding		2		Truncation(s), single gene	58	PASS	DISC_MAPQ=60;EVDNC=DSCRD;IMPRECISE;MAPQ=60;MATEID=393152482:1;MATENM=-1;NM=-1;NUMPARTS=0;SCTG=1:570092904(-)-1:606023561(-)__1_570068053_570093053D;SPAN=35930657;SVTYPE=BND	Microhomology	3	CTT		0	0	0	0	0	0	0	0	0	0
502	286	MSG	1	571436243	571436243	+										4	1	571437749	571437750	-										4			96	PASS	ABHet=0.2241;ABHetMulti=0.2241,0.7759;ABHom=1;ABHomMulti=1,-1;AC=1;AF=0.002488;AN=402;CR=0;CRal=0,0;CRalt=0;END=571437749;MMal=21275,6;MMalt=0.0461538;MQ=60;MQSal=43761600,46800;MQalt=60;MQsquared=44510400;MaxAAS=13;MaxAASR=0.2241;MaxAltPP=13;NHet=1;NHomAlt=0;NHomRef=200;NUM_MERGED_SVS=1;PASS_AC=1;PASS_AN=402;PASS_ratio=0.995;QD=9.6;QDalt=9.6;RefLen=1;SB=0.4945;SBAlt=0.6923;SBF=6009,9;SBF1=3096,6…	Microhomology	1	A		0/83	0/128	0/68	0/89	0/108	0/79	0/0	0/67	0/130	0/106
503	287	MSG, SvABA	1	572194269	572194274	-										2 (1059T2), 4 (876T1)	1	600727726	600727730	+	TRPS1	Intron 4	-	1 -> 0	TRPS1	Intron 5	-	1 -> 0		2 (1059T2), 4 (876T1)	Truncation(s), single gene	Truncation(s), single gene	306	PASS	ABHet=0.2323;ABHetMulti=0.2323,0.7677;ABHom=1;ABHomMulti=1,-1;AC=2;AF=0.004975;AN=402;CR=0;CRal=0,0;CRalt=0;END=600727726;MMal=22388,12;MMalt=0.0521739;MQ=60;MQSal=46173600,82800;MQalt=60;MQsquared=46267200;MaxAAS=17;MaxAASR=0.3208;MaxAltPP=17;NHet=2;NHomAlt=0;NHomRef=199;NUM_MERGED_SVS=2;PASS_AC=0;PASS_AN=398;PASS_ratio=0.9851;QD=17.71;QDalt=17.71;RELATED_SV_ID=160;RefLen=1;SB=0.4986;SBAlt=0.695…	Microhomology	4	CTCT		0/97	0/92	0/61	0/65	0/106	0/71	0/55	0/99	0/92	0/165
504	288	MSG	1	573349473	573349473	+	LOC100924980	Intron 1	-	0 -> 2						2	1	573351211	573351212	-	LOC100924980	Intron 1	-	0 -> 2						2	Candidate fusion: LOC100924980 -> LOC100924980		255	PASS	ABHet=0.5185;ABHetMulti=0.5185,0.4815;ABHom=1;ABHomMulti=1,-1;AC=1;AF=0.002475;AN=404;CR=0;CRal=0,0;CRalt=0;END=573351211;MMal=19743,63;MMalt=0.225;MQ=60;MQSal=42229431,91382;MQalt=57;MQsquared=42745613;MaxAAS=28;MaxAASR=0.5185;MaxAltPP=28;NHet=1;NHomAlt=0;NHomRef=201;NUM_MERGED_SVS=1;PASS_AC=1;PASS_AN=404;PASS_ratio=1;QD=25;QDalt=25;RefLen=1;SB=0.53;SBAlt=0.4643;SBF=6220,13;SBF1=3325,8;SBF2=2895…	Microhomology	1	T		0/90	0/117	0/57	0/52	0/91	0/60	0/47	0/56	0/95	0/97
505	289	MSG	1	574252514	574252698	+										2 (447T1, 139T6), 4 (528T2)	1	574252652	574252500	-										2 (447T1, 139T6), 4 (528T2)			60	LowQD	ABHet=0.2093;ABHetMulti=0.2093,0.7907;ABHom=0.9996;ABHomMulti=0.9996,-1;AC=1;AF=0.002475;AN=404;CR=0;CRal=0,0;CRalt=0;END=574252652;MMal=31420,6;MMalt=0.0545455;MQ=60;MQSal=19792709,39600;MQalt=60;MQsquared=23842709;MaxAAS=9;MaxAASR=0.2093;MaxAltPP=9;NHet=1;NHomAlt=0;NHomRef=201;NUM_MERGED_SVS=1;PASS_AC=1;PASS_AN=352;PASS_ratio=0.8713;QD=6;QDalt=6;RefLen=1;SB=0.7796;SBAlt=0.6364;SBF=4373,7;SBF1=2…	Non-templated sequence insertion	159	AGAGAGGAGACAGTGAGAGACAGAGAGAGAGACAGAGAGAAAGAGAGAGAGAACCAGAGAGAGAGACAGAGAGACAGAGACAGAGAGAAAGAGAGAGAGAGAGAGAGAGACAGAAAGAGAGAGAGAGAGAGAGAGGAGAGAGAGAGAGAGAGAGAGAGA		0/45	0/47	0/34	0/25	0/39	0/27	0/24	0/41	0/37	0/78
506	290	MSG	1	575455149	575455474	+					NDUFAF6	Exon 1	+	Non-coding		2 (372T1, 446T1, 805T1, 451T1, 208T2, 379T1, 998T1, 367T1, 447T1, 1071T1, 158T, 1011T1, 54T1, 155T), 4 (421T1, 477T3, 18T, 49T1, 377T3, 398T1, 378T1)	1	575455159	575455823	-					NDUFAF6	Exon 3	+	Non-coding		2 (372T1, 446T1, 805T1, 451T1, 208T2, 379T1, 998T1, 367T1, 447T1, 1071T1, 158T, 1011T1, 54T1, 155T), 4 (421T1, 477T3, 18T, 49T1, 377T3, 398T1, 378T1)		Skipped, exon(s)	4410	PASS	ABHet=0.3046;ABHetMulti=0.3046,0.6954;ABHom=0.9993;ABHomMulti=0.9993,-1;AC=21;AF=0.05198;AN=404;CR=0;CRal=0,0;CRalt=0;END=575455154;LEFT_SVINSSEQ=TCTGAATTGTCAGGTTTTTCATTTGTGGAATGGGAACTGGCCTCAGTCATCTCACTGTTAAAAAGAGCCAGGTCCACCAGAACTGAT;MMal=33163,380;MMalt=0.0952381;MQ=59;MQSal=36812146,313832;MQalt=28;MQsquared=39119098;MaxAAS=35;MaxAASR=0.4268;MaxAltPP=37;NHet=21;NHomAlt=0;NHomRef=181;NUM_MERGED_…	Microhomology	36	AAAGATAAGCATTTATTAAATACATACTATGTGCTA	575455437(73)--TAGCACATAGTAGGTATTTAATAAATGCTTATCTTT--575455876(912)	0/64	0/87	0/32	0/64	0/121	0/62	0/40	0/73	0/89	0/106
507	291	MSG	1	575455155	575455155	-					NDUFAF6	Exon 1	+	Non-coding		2 (372T1, 446T1, 805T1, 451T1, 208T2, 379T1, 998T1, 367T1, 447T1, 1071T1, 158T, 1011T1, 54T1, 155T, 46T1), 4 (421T1, 477T3, 18T, 49T1, 377T3, 398T1, 378T1)	2	500826888	500827963	-	GALK2	Intron 3	+	2 -> 1	GALK2	Intron 3	+	2 -> 1		2 (372T1, 446T1, 805T1, 451T1, 208T2, 477T3, 379T1, 998T1, 367T1, 447T1, 1071T1, 158T, 1011T1, 54T1, 155T, 46T1), 4 (421T1, 18T, 49T1, 377T3, 398T1, 378T1)	Truncation(s), single gene	Skipped, exon(s)	1281	PASS	ABHet=0.2015;ABHetMulti=0.2015,0.7985;ABHom=0.9917;ABHomMulti=0.9917,-1;AC=12;AF=0.0297;AN=404;CR=0;CRal=0,0;CRalt=0;END=500826888;MMal=21941,741;MMalt=0.213545;MQ=60;MQSal=45846000,1249200;MQalt=60;MQsquared=47455200;MaxAAS=29;MaxAASR=0.3086;NHet=12;NHomAlt=0;NHomRef=190;NUM_MERGED_SVS=22;PASS_AC=8;PASS_AN=390;PASS_ratio=0.9653;QD=10.63;QDalt=10.63;RefLen=1;SB=0.5273;SBAlt=0.732;SBF=6644,254;SBF…	Non-templated sequence insertion	31	CTGAATTGTCAGGTTTTTCATTTGTGGAATG	575455155][500826888; 575454910(5138)--CAACTGATGGACATCCATTCATTTTCCAGTTTCTAGCCACTACAAAAAGGGCTGCCACAAACATTTTGGCACATACAGGTCCCTTTCCCTTCTTTAAGATCTCTTTGGGATATAAGCCCAGTAGTAACACTGCTGGATCAAAGGGTATGCCCAGTCTGATAGCCCTTTGGGCATAGTTCCAAATTGCTCTCCAGAATGGTTGGATCATTTCACAACTCCATCAACAAT--500825616(844); 575455150(5150)--ATTGTTGGTGGAGTTGTGAACGAATCCAACCATTCTGGAGAGCAATCTGGAATTATGCCCAAAAAGTTATCAAACTGTGCATACCCTTTGATCCAGC…	0/80	0/114	0/89	0/61	0/92	0/70	0/39	0/86	0/104	0/89
508	-	SvABA	1	576520584	576520585	-										2 (1059T2), 4 (876T1)	1	611801730	611801731	-	RNF139	Exon 1	+	Non-coding	RNF139	Exon 2	+	0		2 (1059T2), 4 (876T1)	Truncation(s), single gene	Truncation(s), single gene	99	PASS	DISC_MAPQ=60;EVDNC=DSCRD;IMPRECISE;MAPQ=60;MATEID=68476807:1;MATENM=-1;NM=-1;NUMPARTS=0;SCTG=1:576520584(-)-1:611801730(-)__1_576506269_576531269D;SPAN=35281146;SVTYPE=BND	Blunt-end fusion	0	-		0	0	0	0	0	0	0	0	0	0
509	292	MSG	1	579829445		+	STK3	Intron 8	-	0 -> 0	STK3	Intron 6	-	0 -> 0		2	1	579829514		-	STK3	Intron 8	-	0 -> 0	STK3	Intron 6	-	0 -> 0		2	Candidate fusion: STK3 -> STK3	Candidate fusion: STK3 -> STK3	255	PASS	ABHet=0.4271;ABHetMulti=0.4271,0.5729;ABHom=1;ABHomMulti=1,-1;AC=1;AF=0.002475;AN=404;CR=0;CRal=0,0;CRalt=0;END=579829514;MMal=20250,69;MMalt=0.168293;MQ=60;MQSal=47163600,147600;MQalt=60;MQsquared=47552400;MaxAAS=41;MaxAASR=0.4271;MaxAltPP=41;NHet=1;NHomAlt=0;NHomRef=201;NUM_MERGED_SVS=1;PASS_AC=1;PASS_AN=404;PASS_ratio=1;QD=25;QDalt=25;RefLen=1;SB=0.4778;SBAlt=0.6341;SBF=6253,26;SBF1=3222,14;SB…					0/84	0/102	0/69	0/86	0/101	0/65	0/72	0/85	0/116	0/127
510	293	MSG	1	586384036	586385676	+	RIMS2	Intron 20	+	1 -> 2	RIMS2	Intron 25	+	0 -> 1		4	1	586384133	586385702	-	RIMS2	Intron 20	+	1 -> 2	RIMS2	Intron 25	+	0 -> 1		4	Candidate fusion: RIMS2 -> RIMS2	Candidate fusion: RIMS2 -> RIMS2	510	PASS	ABHet=0.5316;ABHetMulti=0.5316,0.4684;ABHom=1;ABHomMulti=1,-1;AC=2;AF=0.00495;AN=404;CR=0;CRal=0,0;CRalt=0;END=586384133;MMal=20361,32;MMalt=0.0761905;MQ=60;MQSal=45727200,151200;MQalt=60;MQsquared=46209600;MaxAAS=24;MaxAASR=0.5714;MaxAltPP=24;NHet=2;NHomAlt=0;NHomRef=200;NUM_MERGED_SVS=2;PASS_AC=2;PASS_AN=404;PASS_ratio=1;QD=25;QDalt=25;RefLen=1;SB=0.4848;SBAlt=0.3571;SBF=6163,15;SBF1=3155,8;SBF…	Microhomology	26	TATATATATATATATATATATATATA		0/96	0/141	0/69	0/57	0/91	0/82	0/43	0/95	0/121	0/139
511	294	MSG	1	587871967	587871911	+										2	1	587872032	587871885	-										2			111	PASS	ABHet=0.4091;ABHetMulti=0.4091,0.5909;ABHom=1;ABHomMulti=1,-1;AC=1;AF=0.002488;AN=402;CR=0;CRal=0,0;CRalt=0;END=587872032;MMal=16839,25;MMalt=0.277778;MQ=60;MQSal=19996488,32400;MQalt=60;MQsquared=20072088;MaxAAS=9;MaxAASR=0.4091;MaxAltPP=9;NHet=1;NHomAlt=0;NHomRef=200;NUM_MERGED_SVS=1;PASS_AC=1;PASS_AN=344;PASS_ratio=0.8515;QD=12.33;QDalt=12.33;RefLen=1;SB=0.5669;SBAlt=0.4444;SBF=3152,4;SBF1=166…	Microhomology	26	ATATATATATATATATATATATATAT	587871882(908)--ATATATATATATATATATATATATAT--587871908(908)	0/62	0/43	0/41	0/36	0/69	0/25	0/28	0/26	0/35	0/36
512	295	MSG, SvABA	1	587903394	587903394	+										2	1	588041485	588041486	-	ZFPM2	Intron 2	+	2 -> 2	ZFPM2	Intron 2	+	2 -> 2		1	Truncation(s), single gene	Truncation(s), single gene	255	PASS	ABHet=0.4267;ABHetMulti=0.4267,0.5733;ABHom=1;ABHomMulti=1,-1;AC=1;AF=0.002488;AN=402;CR=0;CRal=0,0;CRalt=0;END=588041485;MMal=22146,49;MMalt=0.153125;MQ=60;MQSal=45025200,115200;MQalt=60;MQsquared=45720000;MaxAAS=32;MaxAASR=0.4267;MaxAltPP=32;NHet=1;NHomAlt=0;NHomRef=200;NUM_MERGED_SVS=1;PASS_AC=1;PASS_AN=402;PASS_ratio=0.995;QD=25;QDalt=25;RefLen=1;SB=0.4748;SBAlt=0.5;SBF=5937,16;SBF1=3129,6;SB…	Microhomology	1	T		0/106	0/102	0/78	0/57	0/95	0/78	0/41	0/94	0/104	0/131
513	296	MSG	1	588873788	588873788	+										2	1	588874727	588874728	-										2			255	PASS	ABHet=0.3718;ABHetMulti=0.3718,0.6282;ABHom=0.9999;ABHomMulti=0.9999,-1;AC=1;AF=0.002488;AN=402;CR=0;CRal=0,0;CRalt=0;END=588874727;MMal=22705,101;MMalt=0.336667;MQ=60;MQSal=42278400,108000;MQalt=60;MQsquared=43783200;MaxAAS=29;MaxAASR=0.3718;MaxAltPP=29;NHet=1;NHomAlt=0;NHomRef=200;NUM_MERGED_SVS=1;PASS_AC=1;PASS_AN=400;PASS_ratio=0.9901;QD=25;QDalt=25;RefLen=1;SB=0.5184;SBAlt=0.4667;SBF=6090,14…	Microhomology	4	CCAG		0/88	0/98	0/68	0/64	0/84	0/58	0/46	0/78	0/85	0/114
514	297	MSG	1	589070923	589070923	+	OXR1	Intron 1	+	Non-coding	OXR1	Intron 1	+	Non-coding		2	1	589071712	589071713	-	OXR1	Intron 1	+	Non-coding	OXR1	Intron 1	+	Non-coding		2	Candidate fusion: OXR1 -> OXR1	Candidate fusion: OXR1 -> OXR1	33	LowQD	ABHet=0.1778;ABHetMulti=0.1778,0.8222;ABHom=1;ABHomMulti=1,-1;AC=1;AF=0.002475;AN=404;CR=0;CRal=0,0;CRalt=0;END=589071712;MMal=19707,0;MMalt=0;MQ=60;MQSal=38077200,28800;MQalt=60;MQsquared=38390400;MaxAAS=8;MaxAASR=0.1778;MaxAltPP=8;NHet=1;NHomAlt=0;NHomRef=201;NUM_MERGED_SVS=1;PASS_AC=0;PASS_AN=402;PASS_ratio=0.995;QD=3.3;QDalt=3.3;RefLen=1;SB=0.3731;SBAlt=0.75;SBF=3943,6;SBF1=2025,2;SBF2=1918,4…	Non-templated sequence insertion	10	TTAATTATAT		0/77	0/89	0/51	0/50	0/90	0/47	0/43	0/81	0/98	0/107
515	-	SvABA	1	590561462	590561363	-										2	4	435860622	435860595	+	MYO18A	Intron 14	-	0 -> 2	ENSSHAG00000015937	Intron 14	-	0 -> 2		3	Truncation(s), single gene	Truncation(s), single gene	25	PASS	DISC_MAPQ=60;EVDNC=DSCRD;IMPRECISE;MAPQ=60;MATEID=391366183:1;MATENM=-1;NM=-1;NUMPARTS=0;SCTG=1:590561462(-)-4:435860622(+)__1_590539485_590564485D;SPAN=-1;SVTYPE=BND	Microhomology	5	TCTCT		0	0	0	0	0	0	0	0	0	0
516	37	MSG, SvABA	1	591208532	591208532	-					RSPO2	Intron 2	-	Non-coding	YES	2	6	192799334	192799334	-										2		Truncation(s), single gene	187	PASS	ABHet=0.2123;ABHetMulti=0.2123,0.7877;ABHom=1;ABHomMulti=1,-1;AC=1;AF=0.002488;AN=402;CR=0;CRal=0,0;CRalt=0;END=591208532;MMal=19935,56;MMalt=0.180645;MQ=60;MQSal=44805600,111600;MQalt=60;MQsquared=45151200;MaxAAS=31;MaxAASR=0.2123;NHet=1;NHomAlt=0;NHomRef=200;NUM_MERGED_SVS=1;PASS_AC=1;PASS_AN=402;PASS_ratio=0.995;QD=18.7;QDalt=18.7;RefLen=1;SB=0.4681;SBAlt=0.6452;SBF=5820,20;SBF1=2909,20;SBF2=2…	Non-templated sequence insertion	2	CC		0/77	0/89	0/58	0/60	0/92	0/67	0/58	0/76	0/119	0/115
517	-	SvABA	1	592181645	592181528	+										2 (158T, 1011T1, 54T1, 155T), 4 (398T1, 378T1)	2	486114135	486114136	-	VAV2	Intron 2	-	0 -> 0	VAV2	Intron 3	-	0 -> 0		2 (158T, 1011T1, 54T1, 155T), 4 (398T1, 378T1)	Truncation(s), single gene	Truncation(s), single gene	99	PASS	DISC_MAPQ=59;EVDNC=DSCRD;IMPRECISE;MAPQ=59;MATEID=825668589:1;MATENM=-1;NM=-1;NUMPARTS=0;SCTG=1:592181645(+)-2:486114135(-)__1_592180985_592205985D;SPAN=-1;SVTYPE=BND	Microhomology	1	T		0	0	0	0	0	0	0	0	0	0
518	-	SvABA	1	593684698	593684584	+										3	1	594089082	594089083	-										4			62	PASS	DISC_MAPQ=60;EVDNC=DSCRD;IMPRECISE;MAPQ=60;MATEID=684731172:1;MATENM=-1;NM=-1;NUMPARTS=0;SCTG=1:593684698(+)-1:594089082(-)__1_594067485_594092485D;SPAN=404384;SVTYPE=BND	Blunt-end fusion	0	-		0	0	0	0	0	0	0	0	0	0
519	298	MSG	1	594572617		+										4	1	594572708		-										4			255	PASS	ABHet=0.4731;ABHetMulti=0.4731,0.5269;ABHom=0.9999;ABHomMulti=0.9999,-1;AC=1;AF=0.002475;AN=404;CR=0;CRal=0,0;CRalt=0;END=594572708;MMal=20162,75;MMalt=0.166667;MQ=60;MQSal=44370000,162000;MQalt=60;MQsquared=45669600;MaxAAS=44;MaxAASR=0.4731;MaxAltPP=44;NHet=1;NHomAlt=0;NHomRef=201;NUM_MERGED_SVS=1;PASS_AC=1;PASS_AN=404;PASS_ratio=1;QD=25;QDalt=25;RefLen=1;SB=0.511;SBAlt=0.5111;SBF=6298,23;SBF1=3…					0/111	0/108	0/64	0/65	0/92	0/65	0/57	0/89	0/102	0/113
520	299	MSG, SvABA	1	597360083	597360083	+	CSMD3	Intron 9	-	2 -> 1	CSMD3	Intron 8	-	2 -> 1	YES	1	1	597370947	597370948	-	CSMD3	Intron 8	-	2 -> 2	CSMD3	Intron 7	-	2 -> 2	YES	1	Truncation(s), neighbouring exon frame incompatibility	Truncation(s), neighbouring exon frame incompatibility	87	LowQD	ABHet=0.2281;ABHetMulti=0.2281,0.7719;ABHom=1;ABHomMulti=1,-1;AC=1;AF=0.002475;AN=404;CR=0;CRal=0,0;CRalt=0;END=597370947;MMal=20547,30;MMalt=0.230769;MQ=60;MQSal=48369600,46800;MQalt=60;MQsquared=48646800;MaxAAS=13;MaxAASR=0.2281;MaxAltPP=13;NHet=1;NHomAlt=0;NHomRef=201;NUM_MERGED_SVS=1;PASS_AC=1;PASS_AN=404;PASS_ratio=1;QD=8.7;QDalt=8.7;RefLen=1;SB=0.4892;SBAlt=0.3846;SBF=6574,5;SBF1=3290,3;SBF…	Blunt-end fusion	0	-		0/113	0/117	0/91	0/71	0/119	0/69	0/47	0/95	0/122	0/153
521	300	MSG	1	598025520	598025520	+	CSMD3	Intron 1	-	0 -> 2	CSMD3	Intron 1	-	0 -> 2	YES	2 (208T2, 379T1, 998T1, 367T1, 447T1, 1071T1, 158T, 1011T1, 54T1, 155T, 236T3), 4 (421T1, 477T3, 18T, 49T1, 377T3, 398T1, 378T1)	1	598028656	598028657	-	CSMD3	Intron 1	-	0 -> 2	CSMD3	Intron 1	-	0 -> 2	YES	2 (208T2, 379T1, 998T1, 367T1, 447T1, 1071T1, 158T, 1011T1, 54T1, 155T, 236T3), 4 (421T1, 477T3, 18T, 49T1, 377T3, 398T1, 378T1)	Candidate fusion: CSMD3 -> CSMD3	Candidate fusion: CSMD3 -> CSMD3	3868	PASS	ABHet=0.3722;ABHetMulti=0.3722,0.6278;ABHom=0.9999;ABHomMulti=0.9999,-1;AC=18;AF=0.04455;AN=404;CR=0;CRal=0,0;CRalt=0;END=598028656;MMal=28927,1301;MMalt=0.294344;MQ=60;MQSal=38937600,1591200;MQalt=60;MQsquared=41385600;MaxAAS=43;MaxAASR=0.5;MaxAltPP=43;NHet=18;NHomAlt=0;NHomRef=184;NUM_MERGED_SVS=18;PASS_AC=18;PASS_AN=404;PASS_ratio=1;QD=21.21;QDalt=21.21;RefLen=1;SB=0.4207;SBAlt=0.4231;SBF=4549…	Microhomology	2	AT		0/79	0/106	0/51	0/63	0/93	0/52	0/54	0/76	0/76	0/117
522	301	MSG	1	598030417	598030417	+	CSMD3	Intron 1	-	0 -> 2	CSMD3	Intron 1	-	0 -> 2	YES	2	1	598031299	598031300	-	CSMD3	Exon 1	-	Non-coding	CSMD3	Exon 1	-	Non-coding	YES	2	Skipped, exon(s)	Skipped, exon(s)	84	LowQD	ABHet=0.2564;ABHetMulti=0.2564,0.7436;ABHom=1;ABHomMulti=1,-1;AC=1;AF=0.002475;AN=404;CR=0;CRal=0,0;CRalt=0;END=598031299;MMal=26448,19;MMalt=0.19;MQ=60;MQSal=36450000,36000;MQalt=60;MQsquared=37360800;MaxAAS=10;MaxAASR=0.2564;MaxAltPP=10;NHet=1;NHomAlt=0;NHomRef=201;NUM_MERGED_SVS=1;PASS_AC=1;PASS_AN=404;PASS_ratio=1;QD=8.4;QDalt=8.4;RefLen=1;SB=0.5129;SBAlt=0.2;SBF=5196,2;SBF1=2696,1;SBF2=2500,…	Microhomology	2	AC		0/73	0/102	0/49	0/57	0/93	0/47	0/56	0/52	0/74	0/80
523	-	SvABA	1	600848016	600848024	-	TRPS1	Intron 4	-	1 -> 0	TRPS1	Intron 5	-	1 -> 0		2 (1059T2), 4 (876T1)	1	602005651	602005654	-										2 (1059T2), 4 (876T1)	Truncation(s), single gene	Truncation(s), single gene	99	PASS	DISC_MAPQ=54;EVDNC=DSCRD;IMPRECISE;MAPQ=54;MATEID=1055025145:1;MATENM=-1;NM=-1;NUMPARTS=0;SCTG=1:600848016(-)-1:602005651(-)__1_600829485_600854485D;SPAN=1157635;SVTYPE=BND	Microhomology	7	TGATGAA		0	0	0	0	0	0	0	0	0	0
524	302	MSG	1	602553051	602553051	+	RAD21	Intron 11	-	2 -> 0	RAD21	Intron 14	-	2 -> 0	YES	2	1	602553765	602553766	-	RAD21	Intron 11	-	2 -> 0	RAD21	Intron 14	-	2 -> 0	YES	2	Candidate fusion: RAD21 -> RAD21	Candidate fusion: RAD21 -> RAD21	255	PASS	ABHet=0.4;ABHetMulti=0.4,0.6;ABHom=0.9998;ABHomMulti=0.9998,-1;AC=1;AF=0.002475;AN=404;CR=0;CRal=0,0;CRalt=0;END=602553765;MMal=24740,70;MMalt=0.194444;MQ=60;MQSal=47584800,129600;MQalt=60;MQsquared=50864400;MaxAAS=34;MaxAASR=0.4;MaxAltPP=34;NHet=1;NHomAlt=0;NHomRef=201;NUM_MERGED_SVS=1;PASS_AC=1;PASS_AN=404;PASS_ratio=1;QD=25;QDalt=25;RefLen=1;SB=0.5558;SBAlt=0.6667;SBF=7342,24;SBF1=3752,13;SBF2…	Microhomology	8	CTATGTTA		0/74	0/133	0/77	0/83	0/110	0/83	0/53	0/106	1/100	0/167
525	4	MSG, SvABA	1	607160787	607160787	+	SNTB1	Exon 1	-	0	SNTB1	Exon 1	-	0		1 (805T1, 1059T2), 2 (377T1, 52T2, 88T, 84T1, 818T2, 812T2, 63T3, 368T1, 458T1, 372T1, 446T1, 451T1, 208T2, 379T1, 998T1, 367T1, 447T1, 1071T1, 158T, 1011T1, 54T1, 155T, 102T2, 876T1, 471T1, 353T1, 341T, 51T1, 32T1, 86T, 236T3, 134T6, 134T1, 473T3, 199T1, 384T1, 1058T1, 46T1, 356T1, 366T1, 146T, 56T2, 143T, 174T2, 139T4, 139T5, 139T6, 139T1, 141T, 140T, 142T), 3 (78T), 4 (209T3, 421T1, 477T3, 18T…	1	703267629	703267630	-										1 (84T1), 2 (377T1, 52T2, 88T, 818T2, 812T2, 63T3, 368T1, 78T, 458T1, 372T1, 446T1, 805T1, 451T1, 208T2, 379T1, 998T1, 367T1, 447T1, 1071T1, 158T, 1011T1, 54T1, 155T, 102T2, 1059T2, 471T1, 353T1, 341T, 51T1, 32T1, 86T, 236T3, 134T6, 134T1, 473T3, 199T1, 384T1, 1058T1, 46T1, 356T1, 366T1, 146T, 56T2, 143T, 174T2, 139T4, 139T5, 139T6, 139T1, 141T, 140T, 142T), 4 (209T3, 421T1, 477T3, 18T, 49T1, 377…	Truncation(s), single gene	Truncation(s), single gene	8986	PASS	ABHet=0.3159;ABHetMulti=0.3159,0.6841;ABHom=0.9962;ABHomMulti=0.9962,-1;AC=64;AF=0.1592;AN=402;CR=0;CRal=0,0;CRalt=0;END=703267629;MMal=32251,3680;MMalt=0.365079;MQ=60;MQSal=24829200,3628800;MQalt=60;MQsquared=29048400;MaxAAS=37;MaxAASR=0.6667;MaxAltPP=37;NHet=64;NHomAlt=0;NHomRef=137;NUM_MERGED_SVS=67;PASS_AC=58;PASS_AN=358;PASS_ratio=0.8861;QD=14.46;QDalt=14.46;RefLen=1;SB=0.4323;SBAlt=0.2004;S…	Microhomology	1	T		20/64	17/66	6/26	18/54	22/57	12/56	8/41	21/56	35/84	6/76
526	-	SvABA	1	607160790	607160792	-	SNTB1	Exon 1	-	0	SNTB1	Exon 1	-	0		1 (805T1, 1059T2), 2 (377T1, 52T2, 88T, 84T1, 818T2, 812T2, 63T3, 368T1, 458T1, 372T1, 446T1, 451T1, 208T2, 379T1, 998T1, 367T1, 447T1, 1071T1, 158T, 1011T1, 54T1, 155T, 102T2, 876T1, 471T1, 353T1, 341T, 51T1, 32T1, 86T, 236T3, 134T6, 134T1, 473T3, 199T1, 384T1, 1058T1, 46T1, 356T1, 366T1, 146T, 56T2, 143T, 174T2, 139T4, 139T5, 139T6, 139T1, 141T, 140T, 142T), 3 (78T), 4 (209T3, 421T1, 477T3, 18T…	1	651952620	651952617	-	LOC100928262	Intron 8	-	0 -> 0	ENSSHAG00000008859	Intron 9	-	0 -> 0		2 (377T1, 52T2, 88T, 84T1, 818T2, 812T2, 63T3, 368T1, 78T, 458T1, 372T1, 446T1, 805T1, 451T1, 208T2, 379T1, 998T1, 367T1, 447T1, 1071T1, 158T, 1011T1, 54T1, 155T, 102T2, 1059T2, 471T1, 353T1, 341T, 51T1, 32T1, 86T, 236T3, 134T6, 134T1, 473T3, 199T1, 384T1, 1058T1, 46T1, 356T1, 366T1, 146T, 56T2, 143T, 174T2, 139T4, 139T5, 139T6, 139T1, 141T, 140T, 142T), 4 (209T3, 421T1, 477T3, 18T, 49T1, 377T3, …	Skipped, exon(s)	Skipped, exon(s)	99	PASS	DISC_MAPQ=24;EVDNC=DSCRD;IMPRECISE;MAPQ=24;MATEID=737464865:1;MATENM=-1;NM=-1;NUMPARTS=0;SCTG=1:607160790(-)-1:651952620(-)__1_607145201_607170201D;SPAN=44791830;SVTYPE=BND	Non-templated sequence insertion	19	TCTGACCTCCCAGGTTCTA	607160796(96)--CAGC--651952627(31)	31	30	28	21	34	25	13	38	49	37
527	-	SvABA	1	607439537	607439538	-										2	1	607469541	607469469	+										2			99	PASS	DISC_MAPQ=58;EVDNC=DSCRD;IMPRECISE;MAPQ=58;MATEID=534843589:1;MATENM=-1;NM=-1;NUMPARTS=0;SCTG=1:607439537(-)-1:607469541(+)__1_607439201_607464201D;SPAN=30004;SVTYPE=BND	Non-templated sequence insertion	3	TCA		0	0	0	0	0	0	0	0	0	0
528	-	SvABA	1	610087368		+										2	6	161339048		+	ANKRD17	Intron 1	+	0 -> 0	ANKRD17	Intron 1	+	Non-coding		2	Truncation(s), single gene	Truncation(s), single gene	37	PASS	DISC_MAPQ=60;EVDNC=DSCRD;IMPRECISE;MAPQ=60;MATEID=1050987424:1;MATENM=-1;NM=-1;NUMPARTS=0;SCTG=1:610087368(+)-6:161339048(+)__1_610085201_610110201D;SPAN=-1;SVTYPE=BND					0	16	0	0	0	0	0	0	0	0
529	303	MSG, SvABA	1	610669751	610669751	-	FBXO32	Intron 4	-	0 -> 0	NTAQ1	Intron 7	+	Non-coding		2 (1059T2), 4 (876T1)	2	604266301	604266301	+	RASGEF1A	Intron 1	+	Non-coding						2 (1059T2), 4 (876T1)	Truncation(s), gene/SV orientation	Truncation(s), single gene	205	PASS	ABHet=0.2556;ABHetMulti=0.2556,0.7444;ABHom=1;ABHomMulti=1,-1;AC=2;AF=0.004975;AN=402;CR=0;CRal=0,0;CRalt=0;END=604266301;MMal=21639,19;MMalt=0.0826087;MQ=60;MQSal=44114400,82800;MQalt=60;MQsquared=44607600;MaxAAS=15;MaxAASR=0.3488;NHet=2;NHomAlt=0;NHomRef=199;NUM_MERGED_SVS=5;PASS_AC=1;PASS_AN=400;PASS_ratio=0.9901;QD=10.25;QDalt=10.25;RefLen=1;SB=0.5217;SBAlt=0.2609;SBF=6399,6;SBF1=3234,6;SBF2=…	Blunt-end fusion	0	-		0/80	0/115	0/85	0/79	0/89	0/59	0/60	0/76	0/127	0/115
530	-	SvABA	1	611212383	611212400	+	FER1L6	Intron 8	+	1 -> 0	FER1L6	Intron 9	+	1 -> 0		2	1	611240290	611240291	-	FER1L6	Intron 15	+	1 -> 0	FER1L6	Intron 16	+	1 -> 0		2	Candidate fusion: FER1L6 -> FER1L6	Candidate fusion: FER1L6 -> FER1L6	30	PASS	DISC_MAPQ=49;EVDNC=DSCRD;IMPRECISE;MAPQ=49;MATEID=424832609:1;MATENM=-1;NM=-1;NUMPARTS=0;SCTG=1:611212383(+)-1:611240290(-)__1_611236701_611261701D;SPAN=27907;SVTYPE=BND	Non-templated sequence insertion	1	C		0	0	0	0	0	0	0	0	0	0
531	304	MSG, SvABA	1	611240602	611240602	+	FER1L6	Intron 15	+	1 -> 0	FER1L6	Intron 16	+	1 -> 0		2	2	423928039	423928039	+	IFT52	ncRNA	+		ENSSHAG00000004849	Intron 9	+	0 -> 0		2	Skipped, ncRNA(s)	Truncation(s), gene/SV orientation	78	LowQD	ABHet=0.2381;ABHetMulti=0.2381,0.7619;ABHom=1;ABHomMulti=1,-1;AC=1;AF=0.002475;AN=404;CR=0;CRal=0,0;CRalt=0;END=423928039;MMal=15482,12;MMalt=0.12;MQ=60;MQSal=33368400,36000;MQalt=60;MQsquared=33710400;MaxAAS=10;MaxAASR=0.2381;NHet=1;NHomAlt=0;NHomRef=201;NUM_MERGED_SVS=4;PASS_AC=1;PASS_AN=402;PASS_ratio=0.995;QD=7.8;QDalt=7.8;RefLen=1;SB=0.5183;SBAlt=0.3;SBF=4806,3;SBF1=2506,3;SBF2=2300,0;SBR=44…	Non-templated sequence insertion	1	T		0/82	0/93	0/54	0/56	0/110	0/47	0/42	0/56	0/74	0/87
532	303	MSG, SvABA	1	611440179	611440179	+										1 (1059T2), 2 (876T1)	2	604488002	604488002	-	RASGEF1A	Intron 1	+	Non-coding						2 (1059T2), 4 (876T1)	Truncation(s), single gene		226	PASS	ABHet=0.301;ABHetMulti=0.301,0.699;ABHom=1;ABHomMulti=1,-1;AC=2;AF=0.00495;AN=404;CR=0;CRal=0,0;CRalt=0;END=611440179;MMal=34967,240;MMalt=0.774194;MQ=60;MQSal=47322000,111600;MQalt=60;MQsquared=48164400;MaxAAS=18;MaxAASR=0.3913;NHet=2;NHomAlt=0;NHomRef=200;NUM_MERGED_SVS=4;PASS_AC=2;PASS_AN=404;PASS_ratio=1;QD=11.3;QDalt=11.3;RefLen=1;SB=0.5209;SBAlt=0.2581;SBF=6856,8;SBF1=3473,8;SBF2=3383,0;SBR…	Microhomology	2	AT		0/89	0/115	0/48	0/83	0/116	0/74	0/73	0/69	0/97	0/131
533	305	MSG	1	612825527	612825527	+										2	1	612825784	612825785	-										2			727	PASS	ABHet=0.3474;ABHetMulti=0.3474,0.6526;ABHom=1;ABHomMulti=1,-1;AC=3;AF=0.007426;AN=404;CR=0;CRal=0,0;CRalt=0;END=612825784;MMal=25617,188;MMalt=0.254054;MQ=60;MQSal=45342000,266400;MQalt=60;MQsquared=46270800;MaxAAS=27;MaxAASR=0.3971;MaxAltPP=27;NHet=3;NHomAlt=0;NHomRef=199;NUM_MERGED_SVS=2;PASS_AC=3;PASS_AN=404;PASS_ratio=1;QD=23.9;QDalt=23.9;RefLen=1;SB=0.5105;SBAlt=0.4595;SBF=6433,34;SBF1=3272,…	Microhomology	1	T		0/97	0/91	0/68	0/57	0/117	0/70	0/61	0/75	0/78	0/111
534	-	SvABA	1	615738304	615738290	-										4	6	49217028	49217126	+										4			32	PASS	DISC_MAPQ=60;EVDNC=DSCRD;IMPRECISE;MAPQ=60;MATEID=894251134:1;MATENM=-1;NM=-1;NUMPARTS=0;SCTG=1:615738304(-)-6:49217028(+)__1_615720201_615745201D;SPAN=-1;SVTYPE=BND	Microhomology	25	GAGACAGAGAGACAAGGAGACAGAG	615738264(89)--CTCTGTCTCCTTGTCTCTCTGTCTC--49217102(27)	0	0	0	0	0	0	0	0	0	0
535	-	SvABA	1	616779348	616779349	-										1	1	641933179	641933180	-										2			71	PASS	DISC_MAPQ=56;EVDNC=DSCRD;IMPRECISE;MAPQ=56;MATEID=388527072:1;MATENM=-1;NM=-1;NUMPARTS=0;SCTG=1:616779348(-)-1:641933179(-)__1_616773701_616798701D;SPAN=25153831;SVTYPE=BND	Non-templated sequence insertion	28	CTTTAAGACCACTTAAGTTTATATATGA		0	0	0	0	0	0	0	0	0	0
536	-	SvABA	1	619183988	619183991	-	ASAP1	Intron 3	-	1 -> 0	ENSSHAG00000014207	Intron 3	-	0 -> 0		1 (805T1), 2 (451T1, 208T2, 379T1, 998T1, 367T1, 447T1, 1071T1, 158T, 1011T1, 54T1, 155T), 4 (421T1, 477T3, 18T, 49T1, 377T3, 398T1, 378T1)	4	229557174	229557053	+										2 (805T1, 451T1, 208T2, 379T1, 998T1, 367T1, 447T1, 1071T1, 158T, 1011T1, 54T1, 155T), 4 (421T1, 477T3, 18T, 49T1, 377T3, 398T1, 378T1)	Truncation(s), single gene	Truncation(s), single gene	61	PASS	DISC_MAPQ=43;EVDNC=DSCRD;IMPRECISE;MAPQ=43;MATEID=513054310:1;MATENM=-1;NM=-1;NUMPARTS=0;SCTG=1:619183988(-)-4:229557174(+)__4_229550233_229575233D;SPAN=-1;SVTYPE=BND	Non-templated sequence insertion	149	TTACACGATCTCATTTCTTTCTAGTTCTGTAAGGGATTCCTTTAAAATCTTAGAATTCCTTGGCTCTTTCAAGAACTTGGCTTGAGTTCCACCTGCTATAGAAAGCCTTTCTCTATCACGCCCTAATCTCCAGCTGCTCATCCCTTCTC		0	0	0	0	0	0	0	0	0	0
537	306	MSG, SvABA	1	619183990	619183994	-	ASAP1	Intron 3	-	1 -> 0	ENSSHAG00000014207	Intron 3	-	0 -> 0		1 (805T1), 2 (446T1, 451T1, 208T2, 379T1, 998T1, 367T1, 447T1, 1071T1, 158T, 1011T1, 54T1, 155T, 46T1), 4 (421T1, 477T3, 18T, 49T1, 377T3, 398T1, 378T1, 876T1)	1	695136021	695136024	+	NOS1	Intron 3	-	1 -> 0	NOS1	Intron 3	-	1 -> 0		2 (446T1, 805T1, 451T1, 208T2, 379T1, 998T1, 367T1, 447T1, 1071T1, 158T, 1011T1, 54T1, 155T, 46T1), 4 (421T1, 477T3, 18T, 49T1, 377T3, 398T1, 378T1, 876T1)	Candidate fusion: ASAP1 -> NOS1	Candidate fusion: ENSSHAG00000014207 -> NOS1	3500	LowABHet	ABHet=0.1644;ABHetMulti=0.1644,0.8356;ABHom=0.9997;ABHomMulti=0.9997,-1;AC=20;AF=0.0495;AN=404;CR=0;CRal=0,0;CRalt=0;END=695136021;MMal=22238,500;MMalt=0.151976;MQ=60;MQSal=48549600,1184400;MQalt=60;MQsquared=49791600;MaxAAS=28;MaxAASR=0.2222;MaxAltPP=28;NHet=20;NHomAlt=0;NHomRef=182;NUM_MERGED_SVS=20;PASS_AC=18;PASS_AN=398;PASS_ratio=0.9851;QD=18.01;QDalt=18.01;RELATED_SV_ID=166;RefLen=1;SB=0.49…	Microhomology	3	CAA		0/89	0/114	0/64	0/70	0/119	0/74	0/60	0/100	0/114	0/121
538	307	MSG	1	619184205	619184205	+	ASAP1	Intron 3	-	1 -> 0	ENSSHAG00000014207	Intron 3	-	0 -> 0		1 (805T1), 2 (451T1, 208T2, 379T1, 998T1, 367T1, 447T1, 1071T1, 158T, 1011T1, 54T1, 155T, 199T1), 4 (421T1, 477T3, 18T, 49T1, 377T3, 398T1, 378T1)	2	472880348	472880348	+	LOC100928936	Intron 12	-	2 -> 2						2 (805T1, 451T1, 208T2, 379T1, 998T1, 367T1, 447T1, 1071T1, 158T, 1011T1, 54T1, 155T, 199T1), 4 (421T1, 477T3, 18T, 49T1, 377T3, 398T1, 378T1)	Truncation(s), gene/SV orientation	Truncation(s), single gene	2273	PASS	ABHet=0.2211;ABHetMulti=0.2211,0.7789;ABHom=0.9973;ABHomMulti=0.9973,-1;AC=18;AF=0.04455;AN=404;CR=0;CRal=0,0;CRalt=0;END=472880348;MMal=23706,1100;MMalt=0.264423;MQ=60;MQSal=43891200,1497600;MQalt=60;MQsquared=45774000;MaxAAS=34;MaxAASR=0.3093;NHet=18;NHomAlt=0;NHomRef=184;NUM_MERGED_SVS=67;PASS_AC=15;PASS_AN=396;PASS_ratio=0.9802;QD=12.71;QDalt=12.71;RefLen=1;SB=0.478;SBAlt=0.3365;SBF=5887,140;…	Non-templated sequence insertion	99	CCCTCCGTCCCTCCTTCCCTCCCTACCTTCCTCTCTTCCCTCCTTCCCTCCAAAAAAATCTAAAACAAATGATCTCTGGATTGGAGATCGTAAAAAAGA		0/85	0/126	0/55	0/63	0/107	0/71	0/52	0/71	0/111	0/75
539	-	SvABA	1	619861234		-										2	5	285757341		+										3			28	PASS	DISC_MAPQ=60;EVDNC=DSCRD;IMPRECISE;MAPQ=60;MATEID=587125883:1;MATENM=-1;NM=-1;NUMPARTS=0;SCTG=1:619861234(-)-5:285757341(+)__1_619860701_619885701D;SPAN=-1;SVTYPE=BND					0	0	0	0	0	0	0	0	0	0
540	-	SvABA	1	620530611		-										2	2	412166090		+										2			53	PASS	DISC_MAPQ=60;EVDNC=DSCRD;IMPRECISE;MAPQ=60;MATEID=937207754:1;MATENM=-1;NM=-1;NUMPARTS=0;SCTG=1:620530611(-)-2:412166090(+)__1_620522201_620547201D;SPAN=-1;SVTYPE=BND					0	0	0	0	0	0	0	0	0	0
541	308	MSG	1	621366141	621366141	+										2 (102T2), 4 (18T)	1	621366348	621366349	-										2 (102T2), 4 (18T)			255	PASS	ABHet=0.4737;ABHetMulti=0.4737,0.5263;ABHom=0.9998;ABHomMulti=0.9998,-1;AC=1;AF=0.002488;AN=402;CR=0;CRal=0,0;CRalt=0;END=621366348;MMal=20169,95;MMalt=0.25;MQ=60;MQSal=44174561,136800;MQalt=60;MQsquared=45258161;MaxAAS=36;MaxAASR=0.4737;MaxAltPP=36;NHet=1;NHomAlt=0;NHomRef=200;NUM_MERGED_SVS=1;PASS_AC=1;PASS_AN=402;PASS_ratio=0.995;QD=25;QDalt=25;RefLen=1;SB=0.5191;SBAlt=0.5263;SBF=6369,20;SBF1=…	Microhomology	2	AT		0/79	0/101	0/83	0/70	0/114	0/57	0/38	0/96	0/91	0/88
542	309	MSG, SvABA	1	622333277	622333277	-										1	3	20068022	20068022	+										2			178	PASS	ABHet=0.3194;ABHetMulti=0.3194,0.6806;ABHom=1;ABHomMulti=1,-1;AC=1;AF=0.002475;AN=404;CR=0;CRal=0,0;CRalt=0;END=622333277;MMal=82618,192;MMalt=0.834783;MQ=60;MQSal=43261200,80881;MQalt=59;MQsquared=43680481;MaxAAS=23;MaxAASR=0.3194;NHet=1;NHomAlt=0;NHomRef=201;NUM_MERGED_SVS=5;PASS_AC=1;PASS_AN=402;PASS_ratio=0.995;QD=17.8;QDalt=17.8;RefLen=1;SB=0.5536;SBAlt=0.6522;SBF=6650,15;SBF1=3421,8;SBF2=32…	Non-templated sequence insertion	1	G		0/86	0/109	0/61	0/47	0/79	0/52	0/61	0/59	0/108	0/118
543	310	MSG, SvABA	1	622333848	622333848	+										1 (805T1), 2 (471T1)	5	5563823	5563823	-										2			72	LowQD	ABHet=0.175;ABHetMulti=0.175,0.825;ABHom=0.9999;ABHomMulti=0.9999,-1;AC=1;AF=0.002475;AN=404;CR=0;CRal=0,0;CRalt=0;END=5563823;MMal=25560,18;MMalt=0.0818182;MQ=60;MQSal=45583200,79200;MQalt=60;MQsquared=45957600;MaxAAS=21;MaxAASR=0.175;NHet=1;NHomAlt=0;NHomRef=201;NUM_MERGED_SVS=4;PASS_AC=1;PASS_AN=404;PASS_ratio=1;QD=7.2;QDalt=7.2;RefLen=1;SB=0.4976;SBAlt=0.7273;SBF=6296,16;SBF1=3200,9;SBF2=3096…	Non-templated sequence insertion	2	GG		0/96	0/131	0/84	0/65	0/99	0/58	0/61	0/75	0/95	0/111
544	311	MSG	1	624107635	624107635	+										2	1	624107783	624107784	-										2			196	PASS	ABHet=0.3276;ABHetMulti=0.3276,0.6724;ABHom=0.9999;ABHomMulti=0.9999,-1;AC=1;AF=0.002475;AN=404;CR=0;CRal=0,0;CRalt=0;END=624107783;MMal=22710,89;MMalt=0.445;MQ=60;MQSal=45648417,64276;MQalt=57;MQsquared=47408293;MaxAAS=19;MaxAASR=0.3276;MaxAltPP=19;NHet=1;NHomAlt=0;NHomRef=201;NUM_MERGED_SVS=2;PASS_AC=1;PASS_AN=404;PASS_ratio=1;QD=19.6;QDalt=19.6;RefLen=1;SB=0.5021;SBAlt=0.5;SBF=6400,10;SBF1=327…	Microhomology	3	AGA		0/104	0/108	0/77	0/62	0/95	0/68	0/63	0/66	0/104	0/101
545	-	SvABA	1	624251198	624251201	-										2	2	55858417	55858418	-	DDX28	Exon 3	+	2						2	Truncation(s), single gene		62	PASS	DISC_MAPQ=60;EVDNC=DSCRD;IMPRECISE;MAPQ=60;MATEID=705801986:1;MATENM=-1;NM=-1;NUMPARTS=0;SCTG=1:624251198(-)-2:55858417(-)__2_55849073_55874073D;SPAN=-1;SVTYPE=BND	Microhomology	2	GG		0	0	0	19	0	0	0	0	0	0
546	-	SvABA	1	624251530	624251427	+										2	2	55858254	55858161	+	DDX28	Exon 2	+	1	DUS2	Exon 1	-	Non-coding		2	Truncation(s), single gene	Truncation(s), single gene	38	PASS	DISC_MAPQ=36;EVDNC=DSCRD;IMPRECISE;MAPQ=36;MATEID=447758101:1;MATENM=-1;NM=-1;NUMPARTS=0;SCTG=1:624251530(+)-2:55858254(+)__1_624240917_624265917D;SPAN=-1;SVTYPE=BND	Non-templated sequence insertion	292	GCGTGCAGCTTGAGGCTCCTAATCAGCTCCGTCACCTTCTCGGTTCCTTTGAGCCGCAGGAAGCGCTGCCCCACGTGGGGCAGGAGGCAGTGCAGCCTGGGGCTGGTGACGGTGCTGAGGTGGCTCAAGGCCGTGACTCTGCTCAGCAGCTCTCCCACGCCCTCGGGAAAGGTGGCGCCCACCAGCACCAGCTGGGCCTTGGGGTTGAAAGGGTCCTCCAGGTCGGCGGGGTCCTCGGCCACGGGGCTCTGGTCCATGATGTACTGCACGAGCTCCAGGAAGCTCTCGTCCA	624251201(201)--GG--55858418(20)	0	0	0	14	0	0	0	0	0	0
547	91	MSG, SvABA	1	626229768	626229775	+										2	1	626229778	626230489	-										2			201	PASS	ABHet=0.283;ABHetMulti=0.283,0.717;ABHom=1;ABHomMulti=1,-1;AC=1;AF=0.002475;AN=404;CR=0;CRal=0,0;CRalt=0;END=626229773;LEFT_SVINSSEQ=TGGATGTATGTAACAGACTCCATGAGTCTATAACAGTATGTATGTAACTGTATGTATGTAACAGGCTCCATGAG;MMal=20766,19;MMalt=0.126667;MQ=60;MQSal=46141200,54000;MQalt=60;MQsquared=47221200;MaxAAS=15;MaxAASR=0.283;MaxAltPP=15;NHet=1;NHomAlt=0;NHomRef=201;NUM_MERGED_SVS=1;PASS_AC=1;PASS_AN=404;PAS…	Microhomology	1	A		0/129	0/107	0/59	15/53	0/114	0/74	0/70	0/86	0/118	0/131
548	312	MSG, SvABA	1	626230485	626230485	+										2	1	626281804	626281805	-										2			255	PASS	ABHet=0.4605;ABHetMulti=0.4605,0.5395;ABHom=0.9999;ABHomMulti=0.9999,-1;AC=1;AF=0.002475;AN=404;CR=0;CRal=0,0;CRalt=0;END=626281804;MMal=26428,61;MMalt=0.169444;MQ=60;MQSal=44542800,129600;MQalt=60;MQsquared=45036000;MaxAAS=35;MaxAASR=0.4605;MaxAltPP=35;NHet=1;NHomAlt=0;NHomRef=201;NUM_MERGED_SVS=1;PASS_AC=1;PASS_AN=404;PASS_ratio=1;QD=25;QDalt=25;RefLen=1;SB=0.4995;SBAlt=0.3056;SBF=6187,11;SBF1=…	Blunt-end fusion	0	-		0/79	0/120	0/66	35/76	0/104	0/74	0/47	0/91	0/126	0/129
549	313	MSG	1	626898491	626898491	+										2	1	626898688	626898689	-										2			255	PASS	ABHet=0.3544;ABHetMulti=0.3544,0.6456;ABHom=1;ABHomMulti=1,-1;AC=1;AF=0.002475;AN=404;CR=0;CRal=0,0;CRalt=0;END=626898688;MMal=35889,113;MMalt=0.403571;MQ=60;MQSal=42985657,100800;MQalt=60;MQsquared=43230457;MaxAAS=28;MaxAASR=0.3544;MaxAltPP=28;NHet=1;NHomAlt=0;NHomRef=201;NUM_MERGED_SVS=1;PASS_AC=1;PASS_AN=404;PASS_ratio=1;QD=25;QDalt=25;RefLen=1;SB=0.4728;SBAlt=0.2857;SBF=5651,8;SBF1=2934,4;SBF…	Blunt-end fusion	0	-		0/89	0/94	0/73	0/70	0/101	0/58	0/54	0/77	0/121	0/119
550	314	MSG	1	627043112		+										2	1	627043172		-										2			255	PASS	ABHet=0.375;ABHetMulti=0.375,0.625;ABHom=1;ABHomMulti=1,-1;AC=1;AF=0.002475;AN=404;CR=0;CRal=0,0;CRalt=0;END=627043172;MMal=28345,45;MMalt=0.15;MQ=60;MQSal=40536000,108000;MQalt=60;MQsquared=41187600;MaxAAS=30;MaxAASR=0.375;MaxAltPP=30;NHet=1;NHomAlt=0;NHomRef=201;NUM_MERGED_SVS=1;PASS_AC=1;PASS_AN=402;PASS_ratio=0.995;QD=25;QDalt=25;RefLen=1;SB=0.4935;SBAlt=0.5;SBF=5557,15;SBF1=2835,7;SBF2=2722,…					0/79	0/101	0/63	0/63	0/86	0/62	0/64	0/83	0/97	0/96
551	315	MSG, SvABA	1	627097670	627097670	+										2	1	627100578	627100579	-										2			247	PASS	ABHet=0.3108;ABHetMulti=0.3108,0.6892;ABHom=0.9999;ABHomMulti=0.9999,-1;AC=1;AF=0.002475;AN=404;CR=0;CRal=0,0;CRalt=0;END=627100578;MMal=21745,30;MMalt=0.125;MQ=60;MQSal=47980800,86400;MQalt=60;MQsquared=48423600;MaxAAS=23;MaxAASR=0.3108;MaxAltPP=23;NHet=1;NHomAlt=0;NHomRef=201;NUM_MERGED_SVS=1;PASS_AC=1;PASS_AN=404;PASS_ratio=1;QD=24.7;QDalt=24.7;RefLen=1;SB=0.4772;SBAlt=0.4583;SBF=6360,11;SBF1=…	Blunt-end fusion	0	-		0/90	0/96	0/86	0/82	0/98	0/58	0/64	0/93	0/84	0/134
552	316	MSG	1	627956608		+										2	1	627956746		-										2			141	PASS	ABHet=0.2778;ABHetMulti=0.2778,0.7222;ABHom=0.9999;ABHomMulti=0.9999,-1;AC=1;AF=0.002475;AN=404;CR=0;CRal=0,0;CRalt=0;END=627956746;MMal=19186,32;MMalt=0.2;MQ=60;MQSal=44773200,57600;MQalt=60;MQsquared=45320400;MaxAAS=15;MaxAASR=0.2778;MaxAltPP=15;NHet=1;NHomAlt=0;NHomRef=201;NUM_MERGED_SVS=1;PASS_AC=1;PASS_AN=404;PASS_ratio=1;QD=14.1;QDalt=14.1;RefLen=1;SB=0.477;SBAlt=0.375;SBF=5934,6;SBF1=3079,…					0/100	0/96	0/71	0/67	0/117	0/81	0/59	0/86	0/104	0/101
553	317	MSG	1	628389227		+										1 (805T1), 2 (998T1, 46T1, 139T6, 139T1)	1	628389277		-										1 (805T1), 2 (998T1, 46T1, 139T6, 139T1)			255	PASS	ABHet=0.6111;ABHetMulti=0.6111,0.3889;ABHom=0.999;ABHomMulti=0.999,-1;AC=1;AF=0.002475;AN=404;CR=0;CRal=0,0;CRalt=0;END=628389277;MMal=31448,242;MMalt=0.562791;MQ=60;MQSal=35744400,154800;MQalt=60;MQsquared=37317600;MaxAAS=33;MaxAASR=0.6111;MaxAltPP=33;NHet=1;NHomAlt=0;NHomRef=201;NUM_MERGED_SVS=1;PASS_AC=1;PASS_AN=400;PASS_ratio=0.9901;QD=25;QDalt=25;RefLen=1;SB=0.4358;SBAlt=0.4884;SBF=4325,21;S…					0/81	0/77	0/37	0/65	0/80	0/46	0/44	0/81	0/78	0/79
554	318	MSG	1	629278689		+										2 (446T1, 139T1), 4 (18T)	1	629283755		-										2 (446T1, 139T1), 4 (18T)			69	LowQD	ABHet=0.2679;ABHetMulti=0.2679,0.7321;ABHom=0.9995;ABHomMulti=0.9995,-1;AC=1;AF=0.002475;AN=404;CR=0;CRal=0,0;CRalt=0;END=629283755;MMal=16994,195;MMalt=0.975;MQ=60;MQSal=33367423,43611;MQalt=47;MQsquared=41477950;MaxAAS=15;MaxAASR=0.2679;MaxAltPP=15;NHet=1;NHomAlt=0;NHomRef=201;NUM_MERGED_SVS=1;PASS_AC=1;PASS_AN=400;PASS_ratio=0.9901;QD=6.9;QDalt=6.9;RefLen=1;SB=0.5084;SBAlt=0.35;SBF=4717,7;SBF1…					0/72	0/105	0/54	0/40	0/68	0/49	0/43	0/58	0/65	0/70
555	319	MSG, SvABA	1	631175843	631175843	+										2	1	631201066	631201066	+										2			190	PASS	ABHet=0.2817;ABHetMulti=0.2817,0.7183;ABHom=1;ABHomMulti=1,-1;AC=1;AF=0.002475;AN=404;CR=0;CRal=0,0;CRalt=0;END=631201066;INV3;MMal=23246,38;MMalt=0.19;MQ=60;MQSal=45129600,72000;MQalt=60;MQsquared=46616400;MaxAAS=20;MaxAASR=0.2817;MaxAltPP=20;NHet=1;NHomAlt=0;NHomRef=201;NUM_MERGED_SVS=1;PASS_AC=1;PASS_AN=404;PASS_ratio=1;QD=19;QDalt=19;RefLen=1;SB=0.5156;SBAlt=0.2;SBF=6470,4;SBF1=3349,2;SBF2=31…	Microhomology	4	ATTA		0/102	0/113	0/66	0/63	0/103	0/65	0/62	0/88	0/124	0/128
556	320	MSG	1	632765203	632765203	+	TRAPPC9	Intron 18	-	1 -> 1	ENSSHAG00000005176	Intron 18	-	1 -> 1		2	1	632765392	632765393	-	TRAPPC9	Intron 18	-	1 -> 1	ENSSHAG00000005176	Intron 18	-	1 -> 1		2	Candidate fusion: TRAPPC9 -> TRAPPC9	Candidate fusion: ENSSHAG00000005176 -> ENSSHAG00000005176	255	PASS	ABHet=0.3565;ABHetMulti=0.3565,0.6435;ABHom=1;ABHomMulti=1,-1;AC=1;AF=0.002475;AN=404;CR=0;CRal=0,0;CRalt=0;END=632765392;MMal=21365,69;MMalt=0.168293;MQ=60;MQSal=47736000,147600;MQalt=60;MQsquared=48805200;MaxAAS=41;MaxAASR=0.3565;MaxAltPP=41;NHet=1;NHomAlt=0;NHomRef=201;NUM_MERGED_SVS=1;PASS_AC=1;PASS_AN=404;PASS_ratio=1;QD=25;QDalt=25;RefLen=1;SB=0.5191;SBAlt=0.561;SBF=6882,23;SBF1=3547,11;SBF…	Microhomology	2	TT		0/77	0/105	0/93	0/66	0/109	0/81	0/54	41/115	0/116	0/119
557	321	MSG, SvABA	1	633065511	633065511	+	TRAPPC9	Intron 14	-	1 -> 2	ENSSHAG00000005176	Intron 14	-	1 -> 2		4	1	633275597	633275598	-	TRAPPC9	Intron 4	-	2 -> 2	ENSSHAG00000005176	Intron 4	-	2 -> 2		3	Candidate fusion: TRAPPC9 -> TRAPPC9	Candidate fusion: ENSSHAG00000005176 -> ENSSHAG00000005176	66	LowQD	ABHet=0.1839;ABHetMulti=0.1839,0.8161;ABHom=1;ABHomMulti=1,-1;AC=1;AF=0.002475;AN=404;CR=0;CRal=0,0;CRalt=0;END=633275597;MMal=21162,19;MMalt=0.11875;MQ=60;MQSal=44712000,57600;MQalt=60;MQsquared=45061200;MaxAAS=16;MaxAASR=0.1839;MaxAltPP=16;NHet=1;NHomAlt=0;NHomRef=201;NUM_MERGED_SVS=1;PASS_AC=1;PASS_AN=404;PASS_ratio=1;QD=6.6;QDalt=6.6;RefLen=1;SB=0.4949;SBAlt=0.5625;SBF=6146,9;SBF1=3072,5;SBF2…	Blunt-end fusion	0	-		0/83	0/106	0/74	0/54	0/100	0/68	0/48	0/92	0/105	0/139
558	322	MSG	1	634422066	634422066	+										2	1	634422263	634422264	-										2			255	PASS	ABHet=0.4409;ABHetMulti=0.4409,0.5591;ABHom=1;ABHomMulti=1,-1;AC=1;AF=0.002475;AN=404;CR=0;CRal=0,0;CRalt=0;END=634422263;MMal=23079,38;MMalt=0.0678571;MQ=60;MQSal=50324400,201600;MQalt=60;MQsquared=50857200;MaxAAS=56;MaxAASR=0.4409;MaxAltPP=56;NHet=1;NHomAlt=0;NHomRef=201;NUM_MERGED_SVS=1;PASS_AC=1;PASS_AN=404;PASS_ratio=1;QD=25;QDalt=25;RefLen=1;SB=0.5286;SBAlt=0.4286;SBF=7395,24;SBF1=3704,13;S…	Blunt-end fusion	0	-		0/78	0/140	0/79	0/80	0/126	0/84	0/79	0/86	0/116	0/168
559	323	MSG	1	634857215	634857215	+										1 (805T1), 2 (377T1, 52T2, 88T, 84T1, 818T2, 812T2, 63T3, 368T1, 458T1, 372T1, 446T1, 451T1, 208T2, 379T1, 998T1, 367T1, 447T1, 1071T1, 158T, 1011T1, 54T1, 155T, 102T2, 1059T2, 471T1, 353T1, 341T, 51T1, 32T1, 86T, 236T3, 134T6, 134T1, 473T3, 199T1, 384T1, 1058T1, 46T1, 356T1, 366T1, 146T, 56T2, 143T, 174T2, 139T4, 139T5, 139T6, 139T1, 141T, 140T, 142T), 3 (78T), 4 (209T3, 421T1, 477T3, 18T, 49T1,…	1	634858066	634858067	-										1 (805T1), 2 (377T1, 52T2, 88T, 84T1, 818T2, 812T2, 63T3, 368T1, 458T1, 372T1, 446T1, 451T1, 208T2, 379T1, 998T1, 367T1, 447T1, 1071T1, 158T, 1011T1, 54T1, 155T, 102T2, 1059T2, 471T1, 353T1, 341T, 51T1, 32T1, 86T, 236T3, 134T6, 134T1, 473T3, 199T1, 384T1, 1058T1, 46T1, 356T1, 366T1, 146T, 56T2, 143T, 174T2, 139T4, 139T5, 139T6, 139T1, 141T, 140T, 142T), 3 (78T), 4 (209T3, 421T1, 477T3, 18T, 49T1,…			15074	PASS	ABHet=0.419;ABHetMulti=0.419,0.581;ABHom=0.998;ABHomMulti=0.998,-1;AC=66;AF=0.1634;AN=404;CR=0;CRal=0,0;CRalt=0;END=634858066;MMal=21405,4274;MMalt=0.224357;MQ=60;MQSal=33066000,6858000;MQalt=60;MQsquared=40802400;MaxAAS=53;MaxAASR=0.7451;MaxAltPP=53;NHet=66;NHomAlt=0;NHomRef=136;NUM_MERGED_SVS=68;PASS_AC=64;PASS_AN=400;PASS_ratio=0.9901;QD=22.52;QDalt=22.52;RefLen=1;SB=0.5259;SBAlt=0.5265;SBF=48…	Microhomology	2	AA		31/81	37/94	37/73	16/41	31/89	11/62	9/54	36/76	47/86	24/95
560	324	MSG	1	636338327	636338326	+										2	1	636339810	636339613	-										2			190	PASS	ABHet=0.3269;ABHetMulti=0.3269,0.6731;ABHom=1;ABHomMulti=1,-1;AC=1;AF=0.002475;AN=404;CR=0;CRal=0,0;CRalt=0;END=636339810;MMal=19955,25;MMalt=0.147059;MQ=60;MQSal=42904800,61200;MQalt=60;MQsquared=43412400;MaxAAS=17;MaxAASR=0.3269;MaxAltPP=17;NHet=1;NHomAlt=0;NHomRef=201;NUM_MERGED_SVS=1;PASS_AC=1;PASS_AN=404;PASS_ratio=1;QD=19;QDalt=19;RefLen=1;SB=0.5499;SBAlt=0.5882;SBF=6553,10;SBF1=3503,5;SBF2…	Microhomology	1	C		0/111	0/105	0/75	0/80	0/86	0/54	0/74	0/60	0/91	0/91
561	324	MSG	1	636339658	636339658	+										2	1	636339810	636339811	-										2			39	LowQD	ABHet=0.2;ABHetMulti=0.2,0.8;ABHom=0.9999;ABHomMulti=0.9999,-1;AC=1;AF=0.002475;AN=404;CR=0;CRal=0,0;CRalt=0;END=636339810;MMal=17387,12;MMalt=0.15;MQ=60;MQSal=36964800,28800;MQalt=60;MQsquared=37724400;MaxAAS=7;MaxAASR=0.2;MaxAltPP=7;NHet=1;NHomAlt=0;NHomRef=201;NUM_MERGED_SVS=1;PASS_AC=0;PASS_AN=402;PASS_ratio=0.995;QD=4.333;QDalt=4.333;RefLen=1;SB=0.5201;SBAlt=0.5;SBF=5341,4;SBF1=2736,2;SBF2=2…	Microhomology	2	TA		0/82	0/75	0/72	0/47	0/86	0/45	0/52	0/79	0/91	0/65
562	325	MSG	1	637862083	637862608	+	ADGRB1	Intron 17	+	0 -> 1	ENSSHAG00000016588	Intron 17	+	0 -> 1		2	1	637862095	637862875	-	ADGRB1	Intron 17	+	0 -> 1	ENSSHAG00000016588	Intron 17	+	0 -> 1		2	Candidate fusion: ADGRB1 -> ADGRB1	Candidate fusion: ENSSHAG00000016588 -> ENSSHAG00000016588	255	PASS	ABHet=0.3443;ABHetMulti=0.3443,0.6557;ABHom=1;ABHomMulti=1,-1;AC=1;AF=0.002475;AN=404;CR=0;CRal=0,0;CRalt=0;END=637862090;LEFT_SVINSSEQ=GAAATAGAGAAGAAAAATCCAGAGGTAGGTTTTGCTGAAATAATTTCCTTGGGGGGAAAAAAACTATATAACTA;MMal=37722,44;MMalt=0.209524;MQ=60;MQSal=34030800,75600;MQalt=60;MQsquared=34387200;MaxAAS=21;MaxAASR=0.3443;MaxAltPP=21;NHet=1;NHomAlt=0;NHomRef=201;NUM_MERGED_SVS=1;PASS_AC=1;PASS_AN=402…	Microhomology	66	CTTCCTTCCTTCCTCTCCTTCTCTCTATGTATATGTGTGTATATAAATACATACATATATACATAT	637862675(75)--ATATGTATATATGTATGTATTTATATACACACATATAAATAGAGAGAGGGAAAGGGAGGAAGGAAG--637862940(940); 637862775(800)--TCTCTCTCTCTCTCTCTCTCTCTCT--637863609(34)	0/51	0/65	0/38	0/44	0/82	0/56	0/45	0/57	0/90	0/124
563	326	MSG, SvABA	1	641597497	641597497	+	ARHGAP39	Intron 1	+	Non-coding	ENSSHAG00000011627	Intron 1	+	Non-coding		1	1	641801916	641801917	-	ARHGAP39	Intron 6	+	0 -> 2	ENSSHAG00000011627	Intron 7	+	0 -> 2		1	Truncation(s), neighbouring exon frame incompatibility	Truncation(s), neighbouring exon frame incompatibility	255	PASS	ABHet=0.3936;ABHetMulti=0.3936,0.6064;ABHom=0.9999;ABHomMulti=0.9999,-1;AC=1;AF=0.002488;AN=402;CR=0;CRal=0,0;CRalt=0;END=641801916;MMal=20085,38;MMalt=0.1;MQ=60;MQSal=45514800,136800;MQalt=60;MQsquared=46684800;MaxAAS=37;MaxAASR=0.3936;MaxAltPP=37;NHet=1;NHomAlt=0;NHomRef=200;NUM_MERGED_SVS=1;PASS_AC=1;PASS_AN=402;PASS_ratio=0.995;QD=25;QDalt=25;RefLen=1;SB=0.5246;SBAlt=0.5789;SBF=6631,22;SBF1=3…	Microhomology	2	AA		0/93	0/118	0/80	0/65	0/91	0/71	0/48	0/74	0/96	0/117
564	4	MSG	1	642122775	642122775	+	PPP1R16A	Intron 4	-	0 -> 1	PPP1R16A	Intron 6	-	0 -> 1		1 (377T1, 52T2, 88T, 84T1, 818T2, 812T2, 63T3, 368T1, 458T1, 372T1, 446T1, 805T1, 451T1, 208T2, 379T1, 998T1, 367T1, 447T1, 1071T1, 158T, 1011T1, 54T1, 155T, 102T2, 1059T2, 471T1, 353T1, 341T, 51T1, 32T1, 86T, 236T3, 134T6, 134T1, 473T3, 199T1, 384T1, 1058T1, 46T1, 356T1, 366T1, 146T, 56T2, 143T, 174T2, 139T4, 139T5, 139T6, 139T1, 141T, 140T, 142T), 2 (209T3, 78T, 421T1, 477T3, 18T, 49T1, 377T3, …	1	658718585	658718586	-										2 (377T1, 52T2, 88T, 84T1, 818T2, 812T2, 63T3, 368T1, 78T, 458T1, 372T1, 446T1, 805T1, 451T1, 208T2, 379T1, 998T1, 367T1, 447T1, 1071T1, 158T, 1011T1, 54T1, 155T, 102T2, 1059T2, 471T1, 353T1, 341T, 51T1, 32T1, 86T, 236T3, 134T6, 134T1, 473T3, 199T1, 384T1, 1058T1, 46T1, 356T1, 366T1, 146T, 56T2, 143T, 174T2, 139T4, 139T5, 139T6, 139T1, 141T, 140T, 142T), 4 (209T3, 421T1, 477T3, 18T, 49T1, 377T3, …	Truncation(s), single gene	Truncation(s), single gene	10918	PASS	ABHet=0.401;ABHetMulti=0.401,0.599;ABHom=0.9974;ABHomMulti=0.9974,-1;AC=66;AF=0.1634;AN=404;CR=0;CRal=0,0;CRalt=0;END=658718585;MMal=14867,4258;MMalt=0.392081;MQ=60;MQSal=18327600,3909600;MQalt=60;MQsquared=23392800;MaxAAS=34;MaxAASR=0.6774;MaxAltPP=34;NHet=66;NHomAlt=0;NHomRef=136;NUM_MERGED_SVS=69;PASS_AC=63;PASS_AN=348;PASS_ratio=0.8614;QD=16.61;QDalt=16.61;RefLen=1;SB=0.3821;SBAlt=0.2468;SBF=…	Microhomology	4	TAAT		12/36	23/61	23/47	10/31	17/31	17/46	6/28	33/59	12/38	14/63
565	4	MSG, SvABA	1	642147103	642147105	-	PPP1R16A	Intron 2	-	0 -> 2	PPP1R16A	Intron 4	-	0 -> 2		2 (377T1, 52T2, 88T, 84T1, 818T2, 812T2, 63T3, 368T1, 458T1, 372T1, 446T1, 805T1, 451T1, 208T2, 379T1, 998T1, 367T1, 447T1, 1071T1, 158T, 1011T1, 54T1, 155T, 102T2, 1059T2, 471T1, 353T1, 341T, 51T1, 32T1, 86T, 236T3, 134T6, 134T1, 473T3, 199T1, 384T1, 1058T1, 46T1, 356T1, 366T1, 146T, 56T2, 143T, 174T2, 139T4, 139T5, 139T6, 139T1, 141T, 140T, 142T), 3 (78T), 4 (209T3, 421T1, 477T3, 18T, 49T1, 377…	1	712634882	712634883	+	UBE2L3	Intron 1	+	0 -> 0	ENSSHAG00000023625	Intron 1	+	0 -> 0		2 (377T1, 52T2, 88T, 84T1, 818T2, 812T2, 63T3, 368T1, 78T, 458T1, 372T1, 446T1, 805T1, 451T1, 208T2, 379T1, 998T1, 367T1, 447T1, 1071T1, 158T, 1011T1, 54T1, 155T, 102T2, 1059T2, 471T1, 353T1, 341T, 51T1, 32T1, 86T, 134T6, 134T1, 473T3, 199T1, 384T1, 1058T1, 46T1, 356T1, 366T1, 146T, 56T2, 143T, 174T2, 139T4, 139T5, 139T6, 139T1, 141T, 140T, 142T), 4 (209T3, 421T1, 477T3, 18T, 49T1, 377T3, 398T1, …	Truncation(s), gene/SV orientation	Truncation(s), gene/SV orientation	13746	PASS	ABHet=0.2712;ABHetMulti=0.2712,0.7288;ABHom=0.9802;ABHomMulti=0.9976,0.4344;AC=68;AF=0.1683;AN=404;CR=0;CRal=0,0;CRalt=0;END=712634882;MMal=20956,1760;MMalt=0.164486;MQ=60;MQSal=34693200,3852000;MQalt=60;MQsquared=38800800;MaxAAS=29;MaxAASR=0.4583;MaxAltPP=29;NHet=58;NHomAlt=5;NHomRef=139;NUM_MERGED_SVS=67;PASS_AC=9;PASS_AN=270;PASS_ratio=0.6683;QD=22.07;QDalt=22.07;RELATED_SV_ID=122;RefLen=1;SB=…	Microhomology	1	T		21/96	19/94	13/40	14/45	12/57	7/49	7/60	12/51	29/89	7/106
566	-	SvABA	1	642650943	642650912	+	ADCK5	Intron 1	-	0 -> 0	ADCK5	Intron 1	-	0 -> 0		2 (377T1, 52T2, 88T, 84T1, 818T2, 812T2, 63T3, 368T1, 458T1, 372T1, 446T1, 805T1, 451T1, 208T2, 379T1, 998T1, 367T1, 447T1, 1071T1, 158T, 1011T1, 54T1, 155T, 102T2, 1059T2, 471T1, 353T1, 341T, 51T1, 32T1, 86T, 236T3, 134T6, 134T1, 473T3, 199T1, 384T1, 1058T1, 46T1, 356T1, 366T1, 146T, 56T2, 143T, 174T2, 139T4, 139T5, 139T6, 139T1, 141T, 140T, 142T), 3 (78T), 4 (209T3, 421T1, 477T3, 18T, 49T1, 377…	1	707843617	707843521	+	OSBP2	Intron 3	+	2 -> 2	ENSSHAG00000024739	Intron 5	+	Non-coding		1 (377T1, 52T2, 88T, 84T1, 818T2, 812T2, 63T3, 368T1, 78T, 458T1, 372T1, 446T1, 805T1, 451T1, 208T2, 379T1, 998T1, 367T1, 447T1, 1071T1, 158T, 1011T1, 54T1, 155T, 102T2, 1059T2, 471T1, 353T1, 341T, 51T1, 32T1, 86T, 236T3, 134T6, 134T1, 473T3, 199T1, 384T1, 1058T1, 46T1, 356T1, 366T1, 146T, 56T2, 143T, 174T2, 139T4, 139T5, 139T6, 139T1, 141T, 140T, 142T), 2 (209T3, 421T1, 477T3, 18T, 49T1, 377T3, …	Truncation(s), neighbouring exon frame incompatibility	Truncation(s), neighbouring exon frame incompatibility	99	PASS	DISC_MAPQ=59;EVDNC=DSCRD;IMPRECISE;MAPQ=59;MATEID=1018141364:1;MATENM=-1;NM=-1;NUMPARTS=0;SCTG=1:642650943(+)-1:707843617(+)__1_642635133_642660133D;SPAN=65192674;SVTYPE=BND	Microhomology	2	CA		16	26	21	20	30	19	10	20	22	24
567	-	SvABA	1	642651035	642650914	+	ADCK5	Intron 1	-	0 -> 0	ADCK5	Intron 1	-	0 -> 0		2 (377T1, 52T2, 88T, 84T1, 818T2, 812T2, 63T3, 368T1, 458T1, 372T1, 446T1, 805T1, 451T1, 208T2, 379T1, 998T1, 367T1, 447T1, 1071T1, 158T, 1011T1, 54T1, 155T, 102T2, 1059T2, 471T1, 353T1, 341T, 51T1, 32T1, 86T, 236T3, 134T6, 134T1, 473T3, 199T1, 384T1, 1058T1, 46T1, 356T1, 366T1, 146T, 56T2, 143T, 174T2, 139T4, 139T5, 139T6, 139T1, 141T, 140T, 142T), 3 (78T), 4 (209T3, 421T1, 477T3, 18T, 49T1, 377…	1	708337660	708337571	+	LIMK2	Intron 2	+	2 -> 1	LIMK2	Intron 2	+	2 -> 1		1 (377T1, 52T2, 88T, 84T1, 818T2, 812T2, 63T3, 368T1, 78T, 458T1, 372T1, 446T1, 805T1, 451T1, 208T2, 379T1, 998T1, 367T1, 447T1, 1071T1, 158T, 1011T1, 54T1, 155T, 102T2, 1059T2, 471T1, 353T1, 341T, 51T1, 32T1, 86T, 236T3, 134T6, 134T1, 473T3, 199T1, 384T1, 1058T1, 46T1, 356T1, 366T1, 146T, 56T2, 143T, 174T2, 139T4, 139T5, 139T6, 139T1, 141T, 140T, 142T), 2 (209T3, 421T1, 477T3, 18T, 49T1, 377T3, …	Truncation(s), neighbouring exon frame incompatibility	Truncation(s), neighbouring exon frame incompatibility	99	PASS	DISC_MAPQ=59;EVDNC=DSCRD;IMPRECISE;MAPQ=59;MATEID=524313448:1;MATENM=-1;NM=-1;NUMPARTS=0;SCTG=1:642651035(+)-1:708337660(+)__1_642635133_642660133D;SPAN=65686625;SVTYPE=BND	Non-templated sequence insertion	194	TCTTATTATCTCCATTTTAAAGATGAAAGAACCATGGTCTAAAGAAATTAAAAGACTTTATTTAAGTCACACGACAAGAGTTCTTGTTCAGGTCTGCTGCCTTTTTCAGGTACAGATTGGATAAGGCATCCTTGAGGGCTGTCCAACTCTGGGACTCCCTAAGACCTGCAGACGTGTAATGCTGCCTGCACATT		26	32	23	27	27	9	7	14	28	40
568	-	SvABA	1	642651366	642651375	-	ADCK5	Intron 1	-	0 -> 0	ADCK5	Intron 1	-	0 -> 0		2 (377T1, 52T2, 88T, 84T1, 818T2, 812T2, 63T3, 368T1, 458T1, 372T1, 446T1, 805T1, 451T1, 208T2, 379T1, 998T1, 367T1, 447T1, 1071T1, 158T, 1011T1, 54T1, 155T, 102T2, 1059T2, 471T1, 353T1, 341T, 51T1, 32T1, 86T, 236T3, 134T6, 134T1, 473T3, 199T1, 384T1, 1058T1, 46T1, 356T1, 366T1, 146T, 56T2, 143T, 174T2, 139T4, 139T5, 139T6, 139T1, 141T, 140T, 142T), 3 (78T), 4 (209T3, 421T1, 477T3, 18T, 49T1, 377…	1	712168487	712168490	-										1 (78T), 2 (377T1, 52T2, 84T1, 818T2, 812T2, 63T3, 368T1, 458T1, 372T1, 446T1, 805T1, 451T1, 208T2, 998T1, 367T1, 447T1, 1071T1, 158T, 1011T1, 54T1, 155T, 102T2, 1059T2, 471T1, 353T1, 341T, 51T1, 32T1, 134T6, 134T1, 473T3, 199T1, 384T1, 1058T1, 46T1, 356T1, 366T1, 146T, 56T2, 143T, 174T2, 139T4, 139T5, 139T6, 139T1, 141T, 140T, 142T), 3 (88T, 379T1, 18T, 398T1, 86T, 236T3, 528T2), 4 (209T3, 477T3…	Truncation(s), single gene	Truncation(s), single gene	99	PASS	DISC_MAPQ=59;EVDNC=DSCRD;IMPRECISE;MAPQ=59;MATEID=56131043:1;MATENM=-1;NM=-1;NUMPARTS=0;SCTG=1:642651366(-)-1:712168487(-)__1_642635133_642660133D;SPAN=69517121;SVTYPE=BND	Blunt-end fusion	0	-		73	69	52	50	122	30	12	80	134	71
569	327	MSG	1	644350783		+	LOC100917055	Intron 7	+	2 -> 0	ENSSHAG00000025764	Intron 8	+	2 -> 0		2	1	644350862		-	LOC100917055	Intron 7	+	2 -> 0	ENSSHAG00000025764	Intron 8	+	2 -> 0		2	Candidate fusion: LOC100917055 -> LOC100917055	Candidate fusion: ENSSHAG00000025764 -> ENSSHAG00000025764	178	PASS	ABHet=0.2903;ABHetMulti=0.2903,0.7097;ABHom=1;ABHomMulti=1,-1;AC=1;AF=0.002475;AN=404;CR=0;CRal=0,0;CRalt=0;END=644350862;MMal=27975,32;MMalt=0.177778;MQ=60;MQSal=49010400,64800;MQalt=60;MQsquared=50155200;MaxAAS=18;MaxAASR=0.2903;MaxAltPP=18;NHet=1;NHomAlt=0;NHomRef=201;NUM_MERGED_SVS=1;PASS_AC=1;PASS_AN=404;PASS_ratio=1;QD=17.8;QDalt=17.8;RefLen=1;SB=0.4744;SBAlt=0.2778;SBF=6462,5;SBF1=3311,4;S…					0/113	0/143	0/96	0/82	0/167	0/69	0/40	0/128	0/159	0/116
570	328	MSG	1	646359427	646359427	+	NIBAN3	Intron 1	-	0 -> 2	ENSSHAG00000012038	Intron 1	-	0 -> 2		2 (818T2, 812T2, 372T1, 446T1, 805T1, 208T2, 367T1, 158T, 1011T1, 54T1, 155T, 1059T2, 86T, 146T, 174T2), 3 (52T2, 88T, 84T1, 63T3, 368T1, 78T, 458T1, 451T1, 379T1, 998T1, 447T1, 1071T1, 102T2, 471T1, 353T1, 341T, 51T1, 32T1, 236T3, 134T6, 134T1, 473T3, 199T1, 384T1, 1058T1, 46T1, 356T1, 366T1, 56T2, 143T, 139T4, 139T5, 139T6, 139T1, 141T, 140T, 142T), 4 (477T3, 18T, 49T1, 377T3, 398T1, 378T1, 528…	1	646360236	646360237	-	NIBAN3	Intron 1	-	0 -> 2	ENSSHAG00000012038	Intron 1	-	0 -> 2		2 (818T2, 812T2, 372T1, 446T1, 805T1, 208T2, 367T1, 158T, 1011T1, 54T1, 155T, 1059T2, 86T, 146T, 174T2), 3 (52T2, 88T, 84T1, 63T3, 368T1, 78T, 458T1, 451T1, 379T1, 998T1, 447T1, 1071T1, 102T2, 471T1, 353T1, 341T, 51T1, 32T1, 236T3, 134T6, 134T1, 473T3, 199T1, 384T1, 1058T1, 46T1, 356T1, 366T1, 56T2, 143T, 139T4, 139T5, 139T6, 139T1, 141T, 140T, 142T), 4 (477T3, 18T, 49T1, 377T3, 398T1, 378T1, 528…	Candidate fusion: NIBAN3 -> NIBAN3	Candidate fusion: ENSSHAG00000012038 -> ENSSHAG00000012038	14704	PASS	ABHet=0.3455;ABHetMulti=0.3455,0.6545;ABHom=0.9976;ABHomMulti=0.9976,-1;AC=64;AF=0.1584;AN=404;CR=0;CRal=0,0;CRalt=0;END=646360236;MMal=26883,3709;MMalt=0.181903;MQ=60;MQSal=39481200,7340400;MQalt=60;MQsquared=48358800;MaxAAS=61;MaxAASR=0.5806;MaxAltPP=61;NHet=64;NHomAlt=0;NHomRef=138;NUM_MERGED_SVS=62;PASS_AC=63;PASS_AN=398;PASS_ratio=0.9851;QD=22.62;QDalt=22.62;RefLen=1;SB=0.4849;SBAlt=0.4708;S…	Microhomology	3	AGC		0/110	49/148	28/63	22/85	46/126	17/62	16/61	34/108	61/165	30/125
571	4	MSG, SvABA	1	648330031	648330032	-	CCDC159	Intron 1	+	Non-coding	ENSSHAG00000029229	Intron 1	+	Non-coding		2 (377T1, 52T2, 88T, 84T1, 818T2, 812T2, 63T3, 368T1, 78T, 458T1, 372T1, 446T1, 805T1, 451T1, 208T2, 379T1, 998T1, 367T1, 447T1, 1071T1, 158T, 1011T1, 54T1, 155T, 102T2, 1059T2, 471T1, 353T1, 341T, 51T1, 32T1, 86T, 236T3, 134T6, 134T1, 473T3, 199T1, 384T1, 1058T1, 46T1, 356T1, 366T1, 146T, 56T2, 143T, 174T2, 139T4, 139T5, 139T6, 139T1, 141T, 140T, 142T), 4 (209T3, 421T1, 477T3, 18T, 49T1, 377T3, …	1	668753761	668753761	+	MAST3	Intron 2	-	0 -> 1	MAST3	Intron 6	-	Non-coding		0 (377T1, 52T2, 88T, 84T1, 209T3, 818T2, 812T2, 63T3, 368T1, 78T, 458T1, 372T1, 446T1, 805T1, 451T1, 421T1, 208T2, 477T3, 379T1, 998T1, 367T1, 49T1, 447T1, 1071T1, 377T3, 398T1, 378T1, 158T, 1011T1, 54T1, 155T, 102T2, 876T1, 1059T2, 471T1, 353T1, 341T, 51T1, 32T1, 86T, 236T3, 134T6, 134T1, 473T3, 420T1, 199T1, 1191T1, 384T1, 1058T1, 46T1, 356T1, 366T1, 146T, 56T2, 528T2, 143T, 174T2, 139T4, 139T5…	Truncation(s), gene/SV orientation	Truncation(s), gene/SV orientation	13775	PASS	ABHet=0.2825;ABHetMulti=0.2825,0.7175;ABHom=0.9596;ABHomMulti=0.9986,0.4544;AC=73;AF=0.1807;AN=404;CR=0;CRal=0,0;CRalt=0;END=668753761;MMal=27234,2428;MMalt=0.212796;MQ=60;MQSal=31744800,4107600;MQalt=60;MQsquared=36075600;MaxAAS=31;MaxAASR=0.5085;MaxAltPP=31;NHet=55;NHomAlt=9;NHomRef=138;NUM_MERGED_SVS=65;PASS_AC=5;PASS_AN=246;PASS_ratio=0.6089;QD=21.8;QDalt=21.8;RELATED_SV_ID=271;RefLen=1;SB=0.…	Non-templated sequence insertion	32	CTCCAAACAGGGAAAGTAAACTCCTAGAAAGC		22/72	7/42	22/44	6/21	21/54	11/61	3/50	25/72	24/85	14/81
572	-	SvABA	1	648330039	648330032	-	CCDC159	Intron 1	+	Non-coding	ENSSHAG00000029229	Intron 1	+	Non-coding		2 (377T1, 52T2, 88T, 84T1, 812T2, 63T3, 368T1, 78T, 458T1, 372T1, 446T1, 805T1, 451T1, 208T2, 379T1, 998T1, 367T1, 447T1, 1071T1, 158T, 1011T1, 54T1, 155T, 102T2, 1059T2, 471T1, 353T1, 341T, 51T1, 32T1, 86T, 236T3, 134T6, 134T1, 473T3, 199T1, 384T1, 1058T1, 46T1, 356T1, 366T1, 146T, 56T2, 143T, 174T2, 139T4, 139T5, 139T6, 139T1, 141T, 140T, 142T), 4 (209T3, 421T1, 477T3, 18T, 49T1, 377T3, 398T1, …	X	21626046	21625925	+	EDA2R	Intron 1	+	Non-coding	ENSSHAG00000008441	Intron 1	+	0 -> 0		1 (377T1, 52T2, 88T, 84T1, 209T3, 812T2, 63T3, 368T1, 78T, 458T1, 372T1, 446T1, 805T1, 451T1, 208T2, 379T1, 998T1, 367T1, 447T1, 1071T1, 158T, 1011T1, 54T1, 155T, 102T2, 1059T2, 471T1, 353T1, 341T, 51T1, 32T1, 86T, 236T3, 134T6, 134T1, 473T3, 199T1, 384T1, 1058T1, 46T1, 356T1, 366T1, 146T, 56T2, 143T, 174T2, 139T4, 139T5, 139T6, 139T1, 141T, 140T, 142T), 2 (421T1, 477T3, 18T, 49T1, 377T3, 398T1, …	Candidate fusion: EDA2R -> CCDC159	Truncation(s), neighbouring exon frame incompatibility	66	PASS	DISC_MAPQ=58;EVDNC=DSCRD;IMPRECISE;MAPQ=58;MATEID=985925529:1;MATENM=-1;NM=-1;NUMPARTS=0;SCTG=1:648330039(-)-X:21626046(+)__7_21608641_21633641D;SPAN=-1;SVTYPE=BND	Blunt-end fusion	0	-		13	9	14	3	18	1	4	19	19	12
573	-	SvABA	1	651205285	651205294	+	SH2D3A	Intron 6	+	0 -> 1	SH2D3A	Intron 6	+	0 -> 1		2	3	179433569	179433513	+	ROBO1	Intron 3	-	2 -> 0	ENSSHAG00000003760	Intron 5	-	2 -> 0		2	Truncation(s), neighbouring exon frame incompatibility	Truncation(s), neighbouring exon frame incompatibility	64	PASS	DISC_MAPQ=60;EVDNC=DSCRD;IMPRECISE;MAPQ=60;MATEID=704237539:1;MATENM=-1;NM=-1;NUMPARTS=0;SCTG=1:651205285(+)-3:179433569(+)__1_651185633_651210633D;SPAN=-1;SVTYPE=BND	Non-templated sequence insertion	2	GC		0	0	0	0	0	0	0	0	0	0
574	4	MSG	1	651587184	651587188	-	KHSRP	Intron 1	+	0 -> 0	KHSRP	Intron 1	+	0 -> 0		2 (818T2, 812T2, 372T1, 446T1, 805T1, 208T2, 367T1, 158T, 1011T1, 54T1, 155T, 1059T2, 86T, 146T, 174T2), 3 (377T1, 52T2, 88T, 84T1, 63T3, 368T1, 78T, 458T1, 451T1, 379T1, 998T1, 447T1, 1071T1, 102T2, 471T1, 353T1, 341T, 51T1, 32T1, 236T3, 134T6, 134T1, 473T3, 199T1, 384T1, 1058T1, 46T1, 356T1, 366T1, 56T2, 143T, 139T4, 139T5, 139T6, 139T1, 141T, 140T, 142T), 4 (477T3, 18T, 49T1, 377T3, 398T1, 378…	1	709297431	709297434	+										1 (356T1, 142T), 2 (377T1, 52T2, 84T1, 818T2, 812T2, 63T3, 368T1, 78T, 458T1, 372T1, 446T1, 805T1, 451T1, 208T2, 379T1, 998T1, 367T1, 447T1, 1071T1, 158T, 1011T1, 54T1, 155T, 102T2, 1059T2, 471T1, 353T1, 341T, 51T1, 32T1, 236T3, 134T6, 134T1, 473T3, 199T1, 384T1, 1058T1, 46T1, 366T1, 146T, 56T2, 143T, 174T2, 139T4, 139T5, 139T6, 139T1, 141T, 140T), 3 (88T, 18T, 398T1, 86T), 4 (209T3, 421T1, 477T3…	Truncation(s), single gene	Truncation(s), single gene	14168	PASS	ABHet=0.2855;ABHetMulti=0.2855,0.7145;ABHom=0.9198;ABHomMulti=0.9983,0.4851;AC=84;AF=0.2079;AN=404;CR=0;CRal=0,0;CRalt=0;END=709297431;MMal=33455,3092;MMalt=0.223572;MQ=60;MQSal=32738400,4978800;MQalt=60;MQsquared=38005200;MaxAAS=48;MaxAASR=0.6111;MaxAltPP=48;NHet=44;NHomAlt=20;NHomRef=138;NUM_MERGED_SVS=71;PASS_AC=7;PASS_AN=258;PASS_ratio=0.6386;QD=22.58;QDalt=22.58;RELATED_SV_ID=513;RefLen=1;SB…	Microhomology	3	CTA		29/75	31/95	22/36	22/48	48/89	17/77	4/32	32/77	38/88	20/67
575	4	MSG	1	651687077	651687077	+	ALKBH7	Intron 1	-	0 -> 0	ALKBH7	Intron 2	-	2 -> 0		2 (818T2, 812T2, 372T1, 446T1, 805T1, 208T2, 367T1, 158T, 1011T1, 54T1, 155T, 1059T2, 86T, 146T, 174T2), 3 (377T1, 52T2, 88T, 84T1, 63T3, 368T1, 78T, 458T1, 451T1, 379T1, 998T1, 447T1, 1071T1, 102T2, 471T1, 353T1, 341T, 51T1, 32T1, 236T3, 134T6, 134T1, 473T3, 199T1, 384T1, 1058T1, 46T1, 356T1, 366T1, 56T2, 143T, 139T4, 139T5, 139T6, 139T1, 141T, 140T, 142T), 4 (477T3, 18T, 49T1, 377T3, 398T1, 378…	1	651687671	651687671	+	ALKBH7	Exon 1	-	0	ALKBH7	Exon 2	-	2		2 (818T2, 812T2, 372T1, 446T1, 805T1, 208T2, 367T1, 158T, 1011T1, 54T1, 155T, 1059T2, 86T, 146T, 174T2), 3 (377T1, 52T2, 88T, 84T1, 63T3, 368T1, 78T, 458T1, 451T1, 379T1, 998T1, 447T1, 1071T1, 102T2, 471T1, 353T1, 341T, 51T1, 32T1, 236T3, 134T6, 134T1, 473T3, 199T1, 384T1, 1058T1, 46T1, 356T1, 366T1, 56T2, 143T, 139T4, 139T5, 139T6, 139T1, 141T, 140T, 142T), 4 (477T3, 18T, 49T1, 377T3, 398T1, 378…	Skipped, exon(s)	Skipped, exon(s)	16395	PASS	ABHet=0.5378;ABHetMulti=0.5378,0.4622;ABHom=0.9984;ABHomMulti=0.9984,-1;AC=66;AF=0.1634;AN=404;CR=0;CRal=0,0;CRalt=0;END=651687671;INV3;MMal=38705,5136;MMalt=0.163567;MQ=60;MQSal=32708025,11304000;MQalt=60;MQsquared=45434025;MaxAAS=100;MaxAASR=0.7438;MaxAltPP=147;NHet=66;NHomAlt=0;NHomRef=136;NUM_MERGED_SVS=67;PASS_AC=66;PASS_AN=398;PASS_ratio=0.9851;QD=24.38;QDalt=24.38;RefLen=1;SB=0.5062;SBAlt=…	Microhomology	3	GGG		62/103	90/121	23/42	51/84	97/153	32/74	12/49	56/89	96/170	62/130
576	4	MSG	1	651687079	651687081	-	ALKBH7	Intron 1	-	0 -> 0	ALKBH7	Intron 2	-	2 -> 0		2 (818T2, 812T2, 372T1, 446T1, 805T1, 208T2, 367T1, 158T, 1011T1, 54T1, 155T, 1059T2, 86T, 146T, 174T2), 3 (377T1, 52T2, 88T, 84T1, 63T3, 368T1, 78T, 458T1, 451T1, 379T1, 998T1, 447T1, 1071T1, 102T2, 471T1, 353T1, 341T, 51T1, 32T1, 236T3, 134T6, 134T1, 473T3, 199T1, 384T1, 1058T1, 46T1, 356T1, 366T1, 56T2, 143T, 139T4, 139T5, 139T6, 139T1, 141T, 140T, 142T), 4 (477T3, 18T, 49T1, 377T3, 398T1, 378…	1	668980929	668980930	+	KCNN1	Intron 3	-	0 -> 0	ARRDC2	Intron 3	-	Non-coding		2 (377T1, 52T2, 88T, 84T1, 818T2, 812T2, 63T3, 368T1, 78T, 458T1, 372T1, 446T1, 805T1, 451T1, 208T2, 379T1, 998T1, 367T1, 447T1, 1071T1, 158T, 1011T1, 54T1, 155T, 102T2, 1059T2, 471T1, 353T1, 341T, 51T1, 32T1, 86T, 236T3, 134T6, 134T1, 473T3, 199T1, 384T1, 1058T1, 46T1, 356T1, 366T1, 146T, 56T2, 143T, 174T2, 139T4, 139T5, 139T6, 139T1, 141T, 140T, 142T), 4 (209T3, 421T1, 477T3, 18T, 49T1, 377T3, …	Candidate fusion: ALKBH7 -> KCNN1	Truncation(s), neighbouring exon frame incompatibility	11370	PASS	ABHet=0.2632;ABHetMulti=0.2632,0.7368;ABHom=0.9654;ABHomMulti=0.997,0.4754;AC=66;AF=0.1634;AN=404;CR=0;CRal=0,0;CRalt=0;END=668980929;MMal=39563,5793;MMalt=0.565723;MQ=59;MQSal=33755625,3686400;MQalt=60;MQsquared=37672425;MaxAAS=47;MaxAASR=0.5472;MaxAltPP=147;NHet=52;NHomAlt=7;NHomRef=143;NUM_MERGED_SVS=68;PASS_AC=6;PASS_AN=262;PASS_ratio=0.6485;QD=19.83;QDalt=19.83;RELATED_SV_ID=615;RefLen=1;SB=…	Microhomology	1	C		3/49	38/71	11/31	12/47	19/75	3/46	2/39	12/46	23/99	18/90
577	-	SvABA	1	651687666	651687677	-	ALKBH7	Exon 1	-	0	ALKBH7	Exon 2	-	2		2 (818T2, 812T2, 372T1, 446T1, 805T1, 208T2, 367T1, 158T, 1011T1, 54T1, 155T, 1059T2, 86T, 146T, 174T2), 3 (377T1, 52T2, 88T, 84T1, 63T3, 368T1, 78T, 458T1, 451T1, 379T1, 998T1, 447T1, 1071T1, 102T2, 471T1, 353T1, 341T, 51T1, 32T1, 236T3, 134T6, 134T1, 473T3, 199T1, 384T1, 1058T1, 46T1, 356T1, 366T1, 56T2, 143T, 139T4, 139T5, 139T6, 139T1, 141T, 140T, 142T), 4 (477T3, 18T, 49T1, 377T3, 398T1, 378…	1	707284079	707284083	-	CASTOR1	Intron 3	-	2 -> 0	ENSSHAG00000030121	Intron 2	+	1 -> 1		2 (818T2, 812T2, 372T1, 446T1, 805T1, 367T1, 158T, 1011T1, 54T1, 155T, 1059T2, 86T, 146T, 174T2), 3 (377T1, 52T2, 88T, 84T1, 63T3, 368T1, 78T, 458T1, 451T1, 208T2, 379T1, 998T1, 447T1, 1071T1, 102T2, 471T1, 353T1, 341T, 51T1, 32T1, 236T3, 134T6, 134T1, 473T3, 199T1, 384T1, 1058T1, 46T1, 356T1, 366T1, 56T2, 143T, 139T4, 139T5, 139T6, 139T1, 141T, 140T, 142T), 4 (477T3, 18T, 49T1, 377T3, 398T1, 378…	Skipped, exon(s)	Skipped, exon(s)	99	PASS	DISC_MAPQ=59;EVDNC=DSCRD;IMPRECISE;MAPQ=59;MATEID=488367692:1;MATENM=-1;NM=-1;NUMPARTS=0;SCTG=1:651687666(-)-1:707284079(-)__1_651675633_651700633D;SPAN=55596413;SVTYPE=BND	Microhomology	3	TGC		90	72	21	65	127	33	19	89	141	68
578	4	MSG, SvABA	1	651688798	651688798	+	CLPP	Exon 7	-	Non-coding	CLPP	Exon 7	-	Non-coding		2 (818T2, 812T2, 372T1, 446T1, 805T1, 208T2, 367T1, 158T, 1011T1, 54T1, 155T, 1059T2, 86T, 146T, 174T2), 3 (377T1, 52T2, 88T, 84T1, 63T3, 368T1, 78T, 458T1, 451T1, 379T1, 998T1, 447T1, 1071T1, 102T2, 471T1, 353T1, 341T, 51T1, 32T1, 236T3, 134T6, 134T1, 473T3, 199T1, 384T1, 1058T1, 46T1, 356T1, 366T1, 56T2, 143T, 139T4, 139T5, 139T6, 139T1, 141T, 140T, 142T), 4 (477T3, 18T, 49T1, 377T3, 398T1, 378…	1	709129181	709129181	+										2 (818T2, 812T2, 372T1, 446T1, 805T1, 208T2, 367T1, 158T, 1011T1, 54T1, 155T, 1059T2, 86T, 146T, 174T2), 3 (377T1, 52T2, 88T, 84T1, 63T3, 368T1, 78T, 458T1, 451T1, 379T1, 998T1, 447T1, 1071T1, 102T2, 471T1, 353T1, 341T, 51T1, 32T1, 236T3, 134T6, 134T1, 473T3, 199T1, 384T1, 1058T1, 46T1, 356T1, 366T1, 56T2, 143T, 139T4, 139T5, 139T6, 139T1, 141T, 140T, 142T), 4 (477T3, 18T, 49T1, 377T3, 398T1, 378…	Truncation(s), single gene	Truncation(s), single gene	12027	PASS	ABHet=0.3447;ABHetMulti=0.3447,0.6553;ABHom=0.9955;ABHomMulti=0.9955,-1;AC=61;AF=0.151;AN=404;CR=0;CRal=0,0;CRalt=0;END=709129181;INV3;MMal=21236,2373;MMalt=0.170597;MQ=60;MQSal=33141600,5007600;MQalt=60;MQsquared=38826000;MaxAAS=48;MaxAASR=0.5814;MaxAltPP=48;NHet=61;NHomAlt=0;NHomRef=141;NUM_MERGED_SVS=67;PASS_AC=59;PASS_AN=394;PASS_ratio=0.9752;QD=19.54;QDalt=19.54;RefLen=1;SB=0.4799;SBAlt=0.27…	Blunt-end fusion	0	-		31/70	36/82	18/43	13/50	30/68	11/46	1/41	26/76	46/109	23/81
579	4	MSG	1	651770473		+					MLLT1	Intron 7	+	Non-coding	YES	2 (377T1, 52T2, 88T, 84T1, 818T2, 812T2, 63T3, 368T1, 78T, 458T1, 372T1, 446T1, 805T1, 451T1, 208T2, 379T1, 998T1, 367T1, 447T1, 1071T1, 158T, 1011T1, 54T1, 155T, 102T2, 1059T2, 471T1, 353T1, 341T, 51T1, 32T1, 86T, 236T3, 134T6, 134T1, 473T3, 199T1, 384T1, 1058T1, 46T1, 356T1, 366T1, 146T, 56T2, 143T, 174T2, 139T4, 139T5, 139T6, 139T1, 141T, 140T, 142T), 4 (209T3, 421T1, 477T3, 18T, 49T1, 377T3, …	1	651770483		-					MLLT1	Intron 7	+	Non-coding	YES	2 (377T1, 52T2, 88T, 84T1, 818T2, 812T2, 63T3, 368T1, 78T, 458T1, 372T1, 446T1, 805T1, 451T1, 208T2, 379T1, 998T1, 367T1, 447T1, 1071T1, 158T, 1011T1, 54T1, 155T, 102T2, 1059T2, 471T1, 353T1, 341T, 51T1, 32T1, 86T, 236T3, 134T6, 134T1, 473T3, 199T1, 384T1, 1058T1, 46T1, 356T1, 366T1, 146T, 56T2, 143T, 174T2, 139T4, 139T5, 139T6, 139T1, 141T, 140T, 142T), 4 (209T3, 421T1, 477T3, 18T, 49T1, 377T3, …		Candidate fusion: MLLT1 -> MLLT1	13383	PASS	ABHet=0.2838;ABHetMulti=0.2838,0.7162;ABHom=0.9981;ABHomMulti=0.9981,-1;AC=64;AF=0.1584;AN=404;CR=0;CRal=0,0;CRalt=0;END=651770478;LEFT_SVINSSEQ=GATCCCTTGCCTCCAGGCACAGTAGGCTTGACCATTTTACCTCCTGAGAGTGTGTCTATCCGCACACTGATGTGGGAAACTGG;MMal=18756,1639;MMalt=0.142398;MQ=60;MQSal=37288800,3729600;MQalt=57;MQsquared=45147600;MaxAAS=34;MaxAASR=0.4658;MaxAltPP=34;NHet=64;NHomAlt=0;NHomRef=138;NUM_MERGED_SVS=…					19/73	16/66	17/53	18/63	20/73	15/47	9/46	20/46	28/98	19/68
580	4	MSG	1	651770479	651770479	-					MLLT1	Intron 7	+	Non-coding	YES	2 (377T1, 52T2, 88T, 84T1, 818T2, 812T2, 63T3, 368T1, 78T, 458T1, 372T1, 446T1, 805T1, 451T1, 208T2, 379T1, 998T1, 367T1, 447T1, 1071T1, 158T, 1011T1, 54T1, 155T, 102T2, 1059T2, 471T1, 353T1, 341T, 51T1, 32T1, 86T, 236T3, 134T6, 134T1, 473T3, 199T1, 384T1, 1058T1, 46T1, 356T1, 366T1, 146T, 56T2, 143T, 174T2, 139T4, 139T5, 139T6, 139T1, 141T, 140T, 142T), 4 (209T3, 421T1, 477T3, 18T, 49T1, 377T3, …	5	274875805	274875805	+										2 (377T1, 52T2, 88T, 84T1, 818T2, 812T2, 63T3, 368T1, 78T, 458T1, 372T1, 446T1, 805T1, 451T1, 208T2, 379T1, 998T1, 367T1, 447T1, 1071T1, 158T, 1011T1, 54T1, 155T, 102T2, 471T1, 353T1, 341T, 51T1, 32T1, 86T, 236T3, 134T6, 134T1, 473T3, 199T1, 384T1, 1058T1, 46T1, 356T1, 366T1, 146T, 56T2, 143T, 174T2, 139T4, 139T5, 139T6, 139T1, 141T, 140T, 142T), 3 (18T, 1059T2), 4 (209T3, 421T1, 477T3, 49T1, 377…		Truncation(s), single gene	9963	PASS	ABHet=0.2544;ABHetMulti=0.2544,0.7456;ABHom=0.9942;ABHomMulti=0.9942,-1;AC=59;AF=0.146;AN=404;CR=0;CRal=0,0;CRalt=0;END=274875805;MMal=36296,150;MMalt=0.0156576;MQ=60;MQSal=34819200,298800;MQalt=18;MQsquared=38764800;MaxAAS=33;MaxAASR=0.375;NHet=59;NHomAlt=0;NHomRef=143;NUM_MERGED_SVS=70;PASS_AC=58;PASS_AN=392;PASS_ratio=0.9703;QD=17.16;QDalt=17.16;RefLen=1;SB=0.4881;SBAlt=0.3614;SBF=4731,30;SBF1…	Blunt-end fusion	0	-	651770479] GGCTGGAACGGGGAGAACGA [274875342	20/73	28/97	9/24	10/48	20/77	13/57	4/46	13/51	24/86	8/78
581	329	MSG	1	651876681		+	MLLT1	Intron 3	+	2 -> 0	MLLT1	Intron 9	+	2 -> 0	YES	2 (377T1, 52T2, 88T, 84T1, 818T2, 812T2, 63T3, 368T1, 78T, 458T1, 372T1, 446T1, 805T1, 451T1, 208T2, 379T1, 998T1, 367T1, 447T1, 1071T1, 158T, 1011T1, 54T1, 155T, 102T2, 1059T2, 471T1, 353T1, 341T, 51T1, 32T1, 86T, 236T3, 134T6, 134T1, 473T3, 199T1, 384T1, 1058T1, 46T1, 356T1, 366T1, 146T, 56T2, 143T, 174T2, 139T4, 139T5, 139T6, 139T1, 141T, 140T, 142T), 4 (209T3, 421T1, 477T3, 49T1, 377T3, 398T1…	1	651876691		-	MLLT1	Intron 3	+	2 -> 0	MLLT1	Intron 9	+	2 -> 0	YES	2 (377T1, 52T2, 88T, 84T1, 818T2, 812T2, 63T3, 368T1, 78T, 458T1, 372T1, 446T1, 805T1, 451T1, 208T2, 379T1, 998T1, 367T1, 447T1, 1071T1, 158T, 1011T1, 54T1, 155T, 102T2, 1059T2, 471T1, 353T1, 341T, 51T1, 32T1, 86T, 236T3, 134T6, 134T1, 473T3, 199T1, 384T1, 1058T1, 46T1, 356T1, 366T1, 146T, 56T2, 143T, 174T2, 139T4, 139T5, 139T6, 139T1, 141T, 140T, 142T), 4 (209T3, 421T1, 477T3, 49T1, 377T3, 398T1…	Candidate fusion: MLLT1 -> MLLT1	Candidate fusion: MLLT1 -> MLLT1	6912	PASS	ABHet=0.2309;ABHetMulti=0.2309,0.7691;ABHom=0.9908;ABHomMulti=0.9908,-1;AC=50;AF=0.1238;AN=404;CR=0;CRal=0,0;CRalt=0;END=651876686;LEFT_SVINSSEQ=CACTGGGGTCTTTTTCCAGGCCAGCCTGGGTGTCCAGCAAGTCCAGGGCCTCGGTGGTC;MMal=21091,1359;MMalt=0.186164;MQ=59;MQSal=38012400,2491200;MQalt=58;MQsquared=43106400;MaxAAS=25;MaxAASR=0.3433;MaxAltPP=30;NHet=50;NHomAlt=0;NHomRef=152;NUM_MERGED_SVS=41;PASS_AC=46;PASS_AN=38…					17/64	24/94	15/52	13/45	19/70	3/58	4/45	17/53	18/79	12/79
582	330	MSG	1	651876683	651876683	+	MLLT1	Intron 3	+	2 -> 0	MLLT1	Intron 9	+	2 -> 0	YES	2 (377T1, 52T2, 88T, 84T1, 818T2, 812T2, 63T3, 368T1, 78T, 458T1, 372T1, 446T1, 805T1, 451T1, 208T2, 379T1, 998T1, 367T1, 447T1, 1071T1, 158T, 1011T1, 54T1, 155T, 102T2, 1059T2, 471T1, 353T1, 341T, 51T1, 32T1, 86T, 236T3, 134T6, 134T1, 473T3, 199T1, 384T1, 1058T1, 46T1, 356T1, 366T1, 146T, 56T2, 143T, 174T2, 139T4, 139T5, 139T6, 139T1, 141T, 140T, 142T), 4 (209T3, 421T1, 477T3, 49T1, 377T3, 398T1…	X	79920531	79920531	-	ZMYM3	Exon 2	-	0	ZMYM3	Exon 2	-	0	YES	2 (377T1, 52T2, 88T, 84T1, 209T3, 818T2, 812T2, 63T3, 368T1, 78T, 458T1, 372T1, 446T1, 805T1, 451T1, 208T2, 379T1, 998T1, 367T1, 447T1, 1071T1, 158T, 1011T1, 54T1, 155T, 102T2, 1059T2, 471T1, 353T1, 341T, 51T1, 32T1, 86T, 236T3, 134T6, 134T1, 473T3, 199T1, 384T1, 1058T1, 46T1, 356T1, 366T1, 146T, 56T2, 143T, 174T2, 139T4, 139T5, 139T6, 139T1, 141T, 140T, 142T), 4 (421T1, 477T3, 49T1, 377T3, 398T1…	Skipped, exon(s)	Skipped, exon(s)	8507	PASS	ABHet=0.31;ABHetMulti=0.31,0.69;ABHom=0.9901;ABHomMulti=0.9901,-1;AC=60;AF=0.1493;AN=402;CR=0;CRal=0,0;CRalt=0;END=79920531;MMal=21327,2987;MMalt=0.313761;MQ=60;MQSal=21362400,3427200;MQalt=60;MQsquared=25120800;MaxAAS=35;MaxAASR=0.5143;NHet=60;NHomAlt=0;NHomRef=141;NUM_MERGED_SVS=287;PASS_AC=55;PASS_AN=338;PASS_ratio=0.8366;QD=14.58;QDalt=14.58;RefLen=1;SB=0.5392;SBAlt=0.4485;SBF=3286,427;SBF1=1…	Microhomology	3	GCA		14/57	22/57	15/35	10/43	21/59	14/45	6/40	13/51	16/81	13/74
583	-	SvABA	1	651876685	651876688	-	MLLT1	Intron 3	+	2 -> 0	MLLT1	Intron 9	+	2 -> 0	YES	2 (377T1, 52T2, 88T, 84T1, 818T2, 812T2, 63T3, 368T1, 78T, 458T1, 372T1, 446T1, 805T1, 451T1, 208T2, 379T1, 998T1, 367T1, 447T1, 1071T1, 158T, 1011T1, 54T1, 155T, 102T2, 1059T2, 471T1, 353T1, 341T, 51T1, 32T1, 86T, 236T3, 134T6, 134T1, 473T3, 199T1, 384T1, 1058T1, 46T1, 356T1, 366T1, 146T, 56T2, 143T, 174T2, 139T4, 139T5, 139T6, 139T1, 141T, 140T, 142T), 4 (209T3, 421T1, 477T3, 18T, 49T1, 377T3, …	1	651906441	651906443	-	MLLT1	Intron 7	+	0 -> 0	MLLT1	Intron 12	+	0 -> 0	YES	2 (377T1, 52T2, 88T, 84T1, 818T2, 812T2, 63T3, 368T1, 78T, 458T1, 372T1, 446T1, 805T1, 451T1, 208T2, 379T1, 998T1, 367T1, 447T1, 1071T1, 158T, 1011T1, 54T1, 155T, 102T2, 1059T2, 471T1, 353T1, 341T, 51T1, 32T1, 86T, 236T3, 134T6, 134T1, 473T3, 199T1, 384T1, 1058T1, 46T1, 356T1, 366T1, 146T, 56T2, 143T, 174T2, 139T4, 139T5, 139T6, 139T1, 141T, 140T, 142T), 4 (209T3, 421T1, 477T3, 18T, 49T1, 377T3, …	Truncation(s), gene/SV orientation	Truncation(s), gene/SV orientation	99	PASS	DISC_MAPQ=59;EVDNC=DSCRD;IMPRECISE;MAPQ=59;MATEID=652382856:1;MATENM=-1;NM=-1;NUMPARTS=0;SCTG=1:651876685(-)-1:651906441(-)__1_651871633_651896633D;SPAN=29756;SVTYPE=BND	Microhomology	1	A		38	69	56	45	43	32	18	33	48	33
584	331	MSG, SvABA	1	651906416	651906416	+	MLLT1	Intron 7	+	0 -> 0	MLLT1	Intron 12	+	0 -> 0	YES	2 (377T1, 52T2, 88T, 84T1, 818T2, 812T2, 63T3, 368T1, 78T, 458T1, 372T1, 446T1, 805T1, 451T1, 208T2, 379T1, 998T1, 367T1, 447T1, 1071T1, 158T, 1011T1, 54T1, 155T, 102T2, 1059T2, 471T1, 353T1, 341T, 51T1, 32T1, 86T, 236T3, 134T6, 134T1, 473T3, 199T1, 384T1, 1058T1, 46T1, 356T1, 366T1, 146T, 56T2, 143T, 174T2, 139T4, 139T5, 139T6, 141T, 140T, 142T), 4 (209T3, 421T1, 477T3, 18T, 49T1, 377T3, 398T1, …	1	671579965	671579965	+										2 (377T1, 52T2, 88T, 84T1, 818T2, 812T2, 63T3, 368T1, 458T1, 372T1, 446T1, 805T1, 451T1, 208T2, 379T1, 998T1, 367T1, 447T1, 1071T1, 158T, 1011T1, 54T1, 155T, 102T2, 1059T2, 471T1, 353T1, 341T, 51T1, 32T1, 86T, 236T3, 134T6, 134T1, 473T3, 199T1, 384T1, 1058T1, 46T1, 356T1, 366T1, 146T, 56T2, 143T, 174T2, 139T4, 139T5, 139T6, 141T, 140T, 142T), 3 (78T), 4 (209T3, 421T1, 477T3, 18T, 49T1, 377T3, 398…	Truncation(s), single gene	Truncation(s), single gene	2026	LowQD	ABHet=0.2136;ABHetMulti=0.2136,0.7864;ABHom=0.9813;ABHomMulti=0.9813,-1;AC=30;AF=0.07426;AN=404;CR=0;CRal=0,0;CRalt=0;END=671579965;INV3;MMal=18202,879;MMalt=0.17068;MQ=60;MQSal=37749600,1854000;MQalt=60;MQsquared=40309200;MaxAAS=29;MaxAASR=0.4085;MaxAltPP=29;NHet=30;NHomAlt=0;NHomRef=172;NUM_MERGED_SVS=43;PASS_AC=18;PASS_AN=354;PASS_ratio=0.8762;QD=7.27;QDalt=7.27;RefLen=1;SB=0.5032;SBAlt=0.0543…	Microhomology	1	G		4/66	10/93	4/28	10/38	11/68	2/42	1/49	10/57	8/51	2/102
585	332	MSG, SvABA	1	651952759	651952759	+	LOC100928262	Intron 8	-	0 -> 0	ENSSHAG00000008859	Intron 9	-	0 -> 0		2 (377T1, 52T2, 88T, 84T1, 812T2, 63T3, 368T1, 372T1, 446T1, 805T1, 451T1, 208T2, 379T1, 998T1, 367T1, 447T1, 1071T1, 158T, 1011T1, 54T1, 155T, 102T2, 1059T2, 471T1, 353T1, 341T, 51T1, 32T1, 86T, 236T3, 134T6, 134T1, 473T3, 199T1, 384T1, 1058T1, 46T1, 356T1, 366T1, 146T, 56T2, 143T, 174T2, 139T4, 139T5, 139T6, 139T1, 140T, 142T), 4 (209T3, 421T1, 477T3, 18T, 49T1, 377T3, 398T1, 378T1, 876T1, 420T…	1	703267630	703267630	+										1 (84T1), 2 (377T1, 52T2, 88T, 812T2, 63T3, 368T1, 372T1, 446T1, 805T1, 451T1, 208T2, 379T1, 998T1, 367T1, 447T1, 1071T1, 158T, 1011T1, 54T1, 155T, 102T2, 1059T2, 471T1, 353T1, 341T, 51T1, 32T1, 86T, 236T3, 134T6, 134T1, 473T3, 199T1, 384T1, 1058T1, 46T1, 356T1, 366T1, 146T, 56T2, 143T, 174T2, 139T4, 139T5, 139T6, 139T1, 140T, 142T), 4 (209T3, 421T1, 477T3, 18T, 49T1, 377T3, 398T1, 378T1, 876T1, …	Truncation(s), single gene	Truncation(s), single gene	246	LowQD	ABHet=0.2065;ABHetMulti=0.2065,0.7935;ABHom=0.9781;ABHomMulti=0.9781,-1;AC=12;AF=0.0297;AN=404;CR=0;CRal=0,0;CRalt=0;END=703267630;INV3;MMal=42756,939;MMalt=0.558929;MQ=55;MQSal=15729898,273212;MQalt=40;MQsquared=16423476;MaxAAS=8;MaxAASR=0.25;MaxAltPP=8;NHet=12;NHomAlt=0;NHomRef=190;NUM_MERGED_SVS=65;PASS_AC=1;PASS_AN=268;PASS_ratio=0.6634;QD=3.514;QDalt=3.514;RefLen=1;SB=0.3414;SBAlt=0.03571;SB…	Microhomology	1	A		1/30	8/32	2/23	1/16	3/39	0/11	1/20	1/28	3/39	0/33
586	4	MSG, SvABA	1	651954771	651954771	+	LOC100928262	Intron 8	-	0 -> 0	ENSSHAG00000008859	Intron 9	-	0 -> 0		1 (377T1, 52T2, 88T, 84T1, 818T2, 812T2, 63T3, 368T1, 78T, 458T1, 372T1, 446T1, 805T1, 451T1, 208T2, 379T1, 998T1, 367T1, 447T1, 1071T1, 158T, 1011T1, 54T1, 155T, 102T2, 1059T2, 471T1, 353T1, 341T, 51T1, 32T1, 86T, 236T3, 134T6, 134T1, 473T3, 199T1, 384T1, 1058T1, 46T1, 356T1, 366T1, 146T, 56T2, 143T, 174T2, 139T4, 139T5, 139T6, 139T1, 141T, 140T, 142T), 2 (209T3, 421T1, 477T3, 18T, 49T1, 377T3, …	1	651962046	651962047	-	LOC100928262	Intron 4	-	0 -> 1	ENSSHAG00000008859	Intron 5	-	0 -> 1		1 (377T1, 52T2, 88T, 84T1, 818T2, 812T2, 63T3, 368T1, 78T, 458T1, 372T1, 446T1, 805T1, 451T1, 208T2, 379T1, 998T1, 367T1, 447T1, 1071T1, 158T, 1011T1, 54T1, 155T, 102T2, 1059T2, 471T1, 353T1, 341T, 51T1, 32T1, 86T, 236T3, 134T6, 134T1, 473T3, 199T1, 384T1, 1058T1, 46T1, 356T1, 366T1, 146T, 56T2, 143T, 174T2, 139T4, 139T5, 139T6, 139T1, 141T, 140T, 142T), 2 (209T3, 421T1, 477T3, 18T, 49T1, 377T3, …	Truncation(s), neighbouring exon frame incompatibility	Truncation(s), neighbouring exon frame incompatibility	15626	PASS	ABHet=0.4219;ABHetMulti=0.4219,0.5781;ABHom=0.998;ABHomMulti=0.998,-1;AC=66;AF=0.1634;AN=404;CR=0;CRal=0,0;CRalt=0;END=651962046;MMal=17922,3223;MMalt=0.153039;MQ=60;MQSal=35208000,7581600;MQalt=60;MQsquared=43920000;MaxAAS=58;MaxAASR=0.6032;MaxAltPP=58;NHet=66;NHomAlt=0;NHomRef=136;NUM_MERGED_SVS=69;PASS_AC=64;PASS_AN=398;PASS_ratio=0.9851;QD=23.37;QDalt=23.37;RefLen=1;SB=0.4881;SBAlt=0.491;SBF=…	Microhomology	2	AT		39/109	52/103	36/70	30/78	50/100	28/60	6/34	36/72	35/90	28/77
587	4	MSG, SvABA	1	652188594	652188594	+	RFX2	Intron 1	+	Non-coding	RFX2	Intron 1	+	Non-coding		1 (377T1, 52T2, 88T, 84T1, 818T2, 812T2, 63T3, 368T1, 78T, 458T1, 372T1, 446T1, 805T1, 451T1, 208T2, 379T1, 998T1, 367T1, 447T1, 1071T1, 158T, 1011T1, 54T1, 155T, 102T2, 1059T2, 471T1, 353T1, 341T, 51T1, 32T1, 86T, 236T3, 134T6, 134T1, 473T3, 199T1, 384T1, 1058T1, 46T1, 356T1, 366T1, 146T, 56T2, 143T, 174T2, 139T4, 139T5, 139T6, 139T1, 141T, 140T, 142T), 2 (209T3, 377T3), 3 (421T1, 477T3, 18T, 49…	1	658612078	658612078	+										1 (377T1, 52T2, 88T, 84T1, 818T2, 812T2, 63T3, 368T1, 78T, 458T1, 372T1, 446T1, 805T1, 451T1, 208T2, 379T1, 998T1, 367T1, 447T1, 1071T1, 158T, 1011T1, 54T1, 155T, 102T2, 1059T2, 471T1, 353T1, 341T, 51T1, 32T1, 86T, 236T3, 134T6, 134T1, 473T3, 199T1, 384T1, 1058T1, 46T1, 356T1, 366T1, 146T, 56T2, 143T, 174T2, 139T4, 139T5, 139T6, 139T1, 141T, 140T, 142T), 2 (209T3, 421T1, 477T3, 18T, 49T1, 377T3, …	Truncation(s), single gene	Truncation(s), single gene	8875	PASS	ABHet=0.2791;ABHetMulti=0.2791,0.7209;ABHom=0.9911;ABHomMulti=0.9911,-1;AC=57;AF=0.1411;AN=404;CR=0;CRal=0,0;CRalt=0;END=658612078;INV3;MMal=18489,1932;MMalt=0.179721;MQ=60;MQSal=37861200,3870000;MQalt=60;MQsquared=42631200;MaxAAS=32;MaxAASR=0.4412;MaxAltPP=32;NHet=57;NHomAlt=0;NHomRef=145;NUM_MERGED_SVS=69;PASS_AC=53;PASS_AN=384;PASS_ratio=0.9505;QD=15.55;QDalt=15.55;RefLen=1;SB=0.5086;SBAlt=0.2…	Microhomology	1	T		20/87	22/96	18/46	15/47	32/86	8/58	11/58	29/78	21/61	10/85
588	4	MSG, SvABA	1	652194679	652194680	-	RFX2	Intron 2	+	0 -> 0	RFX2	Intron 2	+	0 -> 0		1 (377T1, 52T2, 88T, 84T1, 818T2, 812T2, 63T3, 368T1, 78T, 458T1, 372T1, 446T1, 805T1, 451T1, 208T2, 379T1, 998T1, 367T1, 447T1, 1071T1, 158T, 1011T1, 54T1, 155T, 102T2, 1059T2, 471T1, 353T1, 341T, 51T1, 32T1, 86T, 236T3, 134T6, 134T1, 473T3, 199T1, 384T1, 1058T1, 46T1, 356T1, 366T1, 146T, 56T2, 143T, 174T2, 139T4, 139T5, 139T6, 139T1, 141T, 140T, 142T), 2 (209T3, 377T3), 3 (421T1, 477T3, 18T, 49…	X	80460542	80460543	+					ENSSHAG00000005380	Exon 1	+	0		1 (208T2, 199T1), 2 (377T1, 52T2, 88T, 84T1, 209T3, 818T2, 812T2, 63T3, 368T1, 78T, 458T1, 372T1, 446T1, 805T1, 451T1, 379T1, 998T1, 367T1, 447T1, 1071T1, 158T, 1011T1, 54T1, 155T, 102T2, 1059T2, 471T1, 353T1, 341T, 51T1, 32T1, 86T, 236T3, 134T6, 134T1, 473T3, 384T1, 1058T1, 46T1, 356T1, 366T1, 146T, 56T2, 143T, 174T2, 139T4, 139T5, 139T6, 139T1, 141T, 140T, 142T), 3 (18T), 4 (421T1, 477T3, 49T1,…	Truncation(s), single gene	Skipped, exon(s)	8046	PASS	ABHet=0.292;ABHetMulti=0.292,0.708;ABHom=0.9959;ABHomMulti=0.9959,-1;AC=64;AF=0.1592;AN=402;CR=0;CRal=0,0;CRalt=0;END=80460542;MMal=25186,3072;MMalt=0.335738;MQ=60;MQSal=20876400,3294000;MQalt=60;MQsquared=24728400;MaxAAS=29;MaxAASR=0.5862;NHet=64;NHomAlt=0;NHomRef=137;NUM_MERGED_SVS=68;PASS_AC=56;PASS_AN=324;PASS_ratio=0.802;QD=12.95;QDalt=12.95;RefLen=1;SB=0.5069;SBAlt=0.2514;SBF=3173,230;SBF1=…	Microhomology	1	A		13/44	18/52	9/20	13/48	6/25	10/47	9/50	14/38	20/66	10/64
589	333	MSG	1	655153611	655153361	+	PIAS4	Intron 1	-	0 -> 0	PIAS4	Intron 1	-	0 -> 0		2	1	655153671	655153646	-					PIAS4	Exon 1	-	Non-coding		2	Truncation(s), single gene	Skipped, exon(s)	15	LowQD	ABHet=0.1795;ABHetMulti=0.1795,0.8205;ABHom=1;ABHomMulti=1,-1;AC=1;AF=0.002488;AN=402;CR=0;CRal=0,0;CRalt=0;END=655153671;MMal=41342,31;MMalt=0.442857;MQ=60;MQSal=31626000,25200;MQalt=60;MQsquared=31726800;MaxAAS=7;MaxAASR=0.1795;MaxAltPP=7;NHet=1;NHomAlt=0;NHomRef=200;NUM_MERGED_SVS=1;PASS_AC=0;PASS_AN=364;PASS_ratio=0.901;QD=2.143;QDalt=2.143;RefLen=1;SB=0.4986;SBAlt=0.1429;SBF=4383,1;SBF1=2320…	Microhomology	10	CCGCCCCGGC		0/80	0/65	0/15	0/43	0/43	0/31	0/38	0/68	0/107	0/57
[truncated: 1,531 more rows]
[truncated: 55 more columns]

## Sheet: Table S5C
Table S5C
Rearrangement summary for DFT2 tumours.
[truncated: 534 more rows]
[truncated: 31 more columns]

## Sheet: Table S5D
Table S5D
Rearrangement summary for a non-transmissible devil carcinoma (340T).
[truncated: 216 more rows]
