# Supplementary material for: The evolution of two transmissible cancers in Tasmanian devils
Source: Science. Author manuscript; Available in PMC 2023 Jun 8. (PMC7614631; doi:10.1126/science.abq6453)
Supplement: Table S6 [file EMS174270-supplement-Table_S6.xlsx]

## Sheet: Table S6A
Table S6A
Somatic CNV counts in DFT1 and DFT2 tumours, as well as the non-transmissible devil carcinoma (340T).
LINEAGE	TUMOUR ID	CNVS
DFT1	18T	40
DFT1	32T1	42
DFT1	46T1	57
DFT1	49T1	42
DFT1	51T1	43
DFT1	52T2	56
DFT1	54T1	49
DFT1	56T2	37
DFT1	63T3	45
DFT1	78T	54
DFT1	84T1	51
DFT1	86T	44
DFT1	88T	58
DFT1	102T2	43
DFT1	134T1	41
DFT1	134T6	43
DFT1	139T1	35
DFT1	139T4	35
DFT1	139T5	35
DFT1	139T6	35
DFT1	140T	38
DFT1	141T	37
DFT1	142T	38
DFT1	143T	41
DFT1	146T	45
DFT1	147Ta	40
DFT1	155T	48
DFT1	155Ta	49
DFT1	155Tb	64
DFT1	158T	50
DFT1	174T1a	37
DFT1	174T2	37
DFT1	199T1	44
DFT2	202T1	64
DFT2	202T2	61
DFT2	203T1	62
DFT2	203T2	65
DFT2	203T3	62
DFT1	208T2	49
DFT1	209T3	59
DFT1	236T3	49
DFT2	338T	65
DFT2	339T	62
Non-transmissible carcinoma	340T	405*
DFT1	341T	49
DFT1	353T1	42
DFT1	356T1	49
DFT1	366T1	34
DFT1	367T1	39
DFT1	368T1	41
DFT1	372T1	38
DFT1	377T1	36
DFT1	377T3	38
DFT1	378T1	37.5
DFT1	379T1	37
DFT1	384T1	50
DFT1	398T1	38.5
DFT1	420T1	48
DFT1	421T1	40.5
DFT1	446T1	42
DFT1	447T1	41
DFT1	451T1	52
DFT1	458T1	50
DFT1	471T1	44
DFT1	473T3	45
DFT1	477T3	46.5
DFT1	528T2	46.5
DFT2	637T1	68
DFT2	637T2	71
DFT2	638T1	75
DFT1	805T1	54
DFT2	809T1	63
DFT2	812T1	67
DFT1	812T2	43
DFT1	818T2	42
DFT2	818T3	62
DFT1	837T1a	41
DFT1	876T1	52.5
DFT1	998T1	42
DFT1	1011T1	53
DFT1	1058T1	77
DFT1	1059T2	68
DFT1	1071T1	47
DFT1	1191T1	57
DFT2	1334T1	85
DFT1	1439T7	39
DFT2	1509T1	76
DFT2	1509T2	77
DFT2	1509T3	79
DFT2	1509T4	77
DFT2	1515T1	77
DFT2	1524T1	74
DFT2	1525T1	70
DFT2	1528T	71
DFT2	1529T2	85
DFT2	1529T3	84
DFT2	1529T4	85
DFT2	1529T6	84
DFT2	1529T7	84
DFT2	1530T2	83
DFT2	1531T1	83
DFT2	1531T2	85
DFT2	1531T3	84
DFT2	1532T1	85
DFT2	1534T1	84
DFT2	1538T1	74
DFT2	1538T2	69
DFT2	1538T3	71
DFT2	1545T1	75
DFT2	1545T2	75
DFT2	1548T1	70
DFT2	1553T1	69.5
DFT2	1553T2	72
DFT1	2690T	51.5
DFT1	2691T	46
DFT1	2692T	47
DFT1	2693T	45
DFT1	2694Ta	36
DFT1	2694Tb	36
DFT1	2695T	41

## Sheet: Table S6B
Table S6B
Copy number event summary for DFT1 tumours.
CNV EVENT ID	CHROM	START	END	WIDTH	NCBI ANNOTATION	ENSEMBL ANNOTATION	COSMIC	N	EVENT TYPE	MARKER 5	DOUBLE MINUTE	377T1	52T2	88T	84T1	209T3	812T2	818T2	63T3	368T1	78T	458T1	372T1	446T1	805T1	451T1	421T1	208T2	477T3	379T1	998T1	367T1	18T	49T1	447T1	1071T1	377T3	398T1	378T1	158T	1011T1	54T1	155T	155Ta	155Tb	102T2	876T1	1059T2	471T1
1	1	1	115000	115000	LOC100919053	ENSSHAG00000026811,ENSSHAG00000031579		1	LOSS	YES	NO	0	0	0	0	0	0	0	0	0	0	0	0	0	0	0	0	0	0	0	0	0	0	0	0	0	0	0	0	0	0	0	0	0	0	0	0	0	0
2	1	1	332000	332000	LOC100919053,LOC116420914,LOC105749646,LOC100918791,LOC116421482,LOC100922713,LOC111718993,LOC100913756	ENSSHAG00000026811,ENSSHAG00000031579,ENSSHAG00000020466,ENSSHAG00000028316,ENSSHAG00000025494,ENSSHAG00000027370,ENSSHAG00000023991		1	LOSS	YES	NO	0	0	0	0	0	0	0	0	0	0	0	0	0	0	0	0	0	0	0	0	0	0	0	0	0	0	0	0	0	0	0	0	0	0	0	0	1	0
3	1	1	3077000	3077000	LOC100919053,LOC116420914,LOC105749646,LOC100918791,LOC116421482,LOC100922713,LOC111718993,LOC100913756,LOC105749010,LOC105749000,NUF2,LOC111719491,CHP2,BET1,LOC116421488,LOC116421492,LOC100920799,GNGT1,TFPI2,CALCR,LOC116420915,VPS50,HEPACAM2,UBP1,CLASP2,PDCD6IP,LOC116420917,LOC100926730,ARPP21,STAC,LOC116421873,DCLK3,TRANK1,LOC116421506,IPPK,CENPP,ECM2,ASPN,OMD,OGN,NOL8,IARS1,LOC116420921,LOC111…	ENSSHAG00000026811,ENSSHAG00000031579,ENSSHAG00000020466,ENSSHAG00000028316,ENSSHAG00000025494,ENSSHAG00000027370,ENSSHAG00000023991,ENSSHAG00000005767,ENSSHAG00000030232,ENSSHAG00000004011,ENSSHAG00000031702,ENSSHAG00000020702,ENSSHAG00000023066,ENSSHAG00000031526,GNGT1,ENSSHAG00000021686,ENSSHAG00000028392,ENSSHAG00000025092,ENSSHAG00000005805,ENSSHAG00000028172,ENSSHAG00000026693,ENSSHAG000000…	OMD	2	LOSS	YES	NO	0	0	0	0	0	0	0	0	0	1	1	0	0	0	0	0	0	0	0	0	0	0	0	0	0	0	0	0	0	0	0	0	0	0	0	0	0	0
4	1	1	3925000	3925000	LOC100919053,LOC116420914,LOC105749646,LOC100918791,LOC116421482,LOC100922713,LOC111718993,LOC100913756,LOC105749010,LOC105749000,NUF2,LOC111719491,CHP2,BET1,LOC116421488,LOC116421492,LOC100920799,GNGT1,TFPI2,CALCR,LOC116420915,VPS50,HEPACAM2,UBP1,CLASP2,PDCD6IP,LOC116420917,LOC100926730,ARPP21,STAC,LOC116421873,DCLK3,TRANK1,LOC116421506,IPPK,CENPP,ECM2,ASPN,OMD,OGN,NOL8,IARS1,LOC116420921,LOC111…	ENSSHAG00000026811,ENSSHAG00000031579,ENSSHAG00000020466,ENSSHAG00000028316,ENSSHAG00000025494,ENSSHAG00000027370,ENSSHAG00000023991,ENSSHAG00000005767,ENSSHAG00000030232,ENSSHAG00000004011,ENSSHAG00000031702,ENSSHAG00000020702,ENSSHAG00000023066,ENSSHAG00000031526,GNGT1,ENSSHAG00000021686,ENSSHAG00000028392,ENSSHAG00000025092,ENSSHAG00000005805,ENSSHAG00000028172,ENSSHAG00000026693,ENSSHAG000000…	OMD	78	GAIN	YES	NO	1	1	1	1	1	1	1	1	1	1	1	1	1	1	1	1	1	1	1	1	1	1	1	1	1	1	1	1	1	1	1	1	1	1	1	1	1	1
5	1	1	3925000	3925000	LOC100919053,LOC116420914,LOC105749646,LOC100918791,LOC116421482,LOC100922713,LOC111718993,LOC100913756,LOC105749010,LOC105749000,NUF2,LOC111719491,CHP2,BET1,LOC116421488,LOC116421492,LOC100920799,GNGT1,TFPI2,CALCR,LOC116420915,VPS50,HEPACAM2,UBP1,CLASP2,PDCD6IP,LOC116420917,LOC100926730,ARPP21,STAC,LOC116421873,DCLK3,TRANK1,LOC116421506,IPPK,CENPP,ECM2,ASPN,OMD,OGN,NOL8,IARS1,LOC116420921,LOC111…	ENSSHAG00000026811,ENSSHAG00000031579,ENSSHAG00000020466,ENSSHAG00000028316,ENSSHAG00000025494,ENSSHAG00000027370,ENSSHAG00000023991,ENSSHAG00000005767,ENSSHAG00000030232,ENSSHAG00000004011,ENSSHAG00000031702,ENSSHAG00000020702,ENSSHAG00000023066,ENSSHAG00000031526,GNGT1,ENSSHAG00000021686,ENSSHAG00000028392,ENSSHAG00000025092,ENSSHAG00000005805,ENSSHAG00000028172,ENSSHAG00000026693,ENSSHAG000000…	OMD	1	GAIN (post-tetraploidisation)	YES	NO	0	0	0	0	1	0	0	0	0	0	0	0	0	0	0	0	0	0	0	0	0	0	0	0	0	0	0	0	0	0	0	0	0	0	0	0	0	0
6	1	1	3925000	3925000	LOC100919053,LOC116420914,LOC105749646,LOC100918791,LOC116421482,LOC100922713,LOC111718993,LOC100913756,LOC105749010,LOC105749000,NUF2,LOC111719491,CHP2,BET1,LOC116421488,LOC116421492,LOC100920799,GNGT1,TFPI2,CALCR,LOC116420915,VPS50,HEPACAM2,UBP1,CLASP2,PDCD6IP,LOC116420917,LOC100926730,ARPP21,STAC,LOC116421873,DCLK3,TRANK1,LOC116421506,IPPK,CENPP,ECM2,ASPN,OMD,OGN,NOL8,IARS1,LOC116420921,LOC111…	ENSSHAG00000026811,ENSSHAG00000031579,ENSSHAG00000020466,ENSSHAG00000028316,ENSSHAG00000025494,ENSSHAG00000027370,ENSSHAG00000023991,ENSSHAG00000005767,ENSSHAG00000030232,ENSSHAG00000004011,ENSSHAG00000031702,ENSSHAG00000020702,ENSSHAG00000023066,ENSSHAG00000031526,GNGT1,ENSSHAG00000021686,ENSSHAG00000028392,ENSSHAG00000025092,ENSSHAG00000005805,ENSSHAG00000028172,ENSSHAG00000026693,ENSSHAG000000…	OMD	9	LOSS	YES	NO	0	0	0	0	0	0	0	0	0	0	0	0	0	0	0	0	0	0	0	0	0	0	0	0	0	1	1	1	1	1	1	1	1	1	0	0	0	0
7	1	1	3925000	3925000	LOC100919053,LOC116420914,LOC105749646,LOC100918791,LOC116421482,LOC100922713,LOC111718993,LOC100913756,LOC105749010,LOC105749000,NUF2,LOC111719491,CHP2,BET1,LOC116421488,LOC116421492,LOC100920799,GNGT1,TFPI2,CALCR,LOC116420915,VPS50,HEPACAM2,UBP1,CLASP2,PDCD6IP,LOC116420917,LOC100926730,ARPP21,STAC,LOC116421873,DCLK3,TRANK1,LOC116421506,IPPK,CENPP,ECM2,ASPN,OMD,OGN,NOL8,IARS1,LOC116420921,LOC111…	ENSSHAG00000026811,ENSSHAG00000031579,ENSSHAG00000020466,ENSSHAG00000028316,ENSSHAG00000025494,ENSSHAG00000027370,ENSSHAG00000023991,ENSSHAG00000005767,ENSSHAG00000030232,ENSSHAG00000004011,ENSSHAG00000031702,ENSSHAG00000020702,ENSSHAG00000023066,ENSSHAG00000031526,GNGT1,ENSSHAG00000021686,ENSSHAG00000028392,ENSSHAG00000025092,ENSSHAG00000005805,ENSSHAG00000028172,ENSSHAG00000026693,ENSSHAG000000…	OMD	4	LOSS	YES	NO	0	0	0	0	0	0	0	0	0	0	0	0	0	0	0	0	0	0	0	0	0	0	0	0	0	0	0	0	0	0	0	0	0	0	0	0	0	0
8	1	1	3925000	3925000	LOC100919053,LOC116420914,LOC105749646,LOC100918791,LOC116421482,LOC100922713,LOC111718993,LOC100913756,LOC105749010,LOC105749000,NUF2,LOC111719491,CHP2,BET1,LOC116421488,LOC116421492,LOC100920799,GNGT1,TFPI2,CALCR,LOC116420915,VPS50,HEPACAM2,UBP1,CLASP2,PDCD6IP,LOC116420917,LOC100926730,ARPP21,STAC,LOC116421873,DCLK3,TRANK1,LOC116421506,IPPK,CENPP,ECM2,ASPN,OMD,OGN,NOL8,IARS1,LOC116420921,LOC111…	ENSSHAG00000026811,ENSSHAG00000031579,ENSSHAG00000020466,ENSSHAG00000028316,ENSSHAG00000025494,ENSSHAG00000027370,ENSSHAG00000023991,ENSSHAG00000005767,ENSSHAG00000030232,ENSSHAG00000004011,ENSSHAG00000031702,ENSSHAG00000020702,ENSSHAG00000023066,ENSSHAG00000031526,GNGT1,ENSSHAG00000021686,ENSSHAG00000028392,ENSSHAG00000025092,ENSSHAG00000005805,ENSSHAG00000028172,ENSSHAG00000026693,ENSSHAG000000…	OMD	3	LOSS	YES	NO	0	0	0	0	0	0	0	0	0	0	0	0	0	0	0	0	0	0	0	0	1	1	1	0	0	0	0	0	0	0	0	0	0	0	0	0	0	0
9	1	1	3925000	3925000	LOC100919053,LOC116420914,LOC105749646,LOC100918791,LOC116421482,LOC100922713,LOC111718993,LOC100913756,LOC105749010,LOC105749000,NUF2,LOC111719491,CHP2,BET1,LOC116421488,LOC116421492,LOC100920799,GNGT1,TFPI2,CALCR,LOC116420915,VPS50,HEPACAM2,UBP1,CLASP2,PDCD6IP,LOC116420917,LOC100926730,ARPP21,STAC,LOC116421873,DCLK3,TRANK1,LOC116421506,IPPK,CENPP,ECM2,ASPN,OMD,OGN,NOL8,IARS1,LOC116420921,LOC111…	ENSSHAG00000026811,ENSSHAG00000031579,ENSSHAG00000020466,ENSSHAG00000028316,ENSSHAG00000025494,ENSSHAG00000027370,ENSSHAG00000023991,ENSSHAG00000005767,ENSSHAG00000030232,ENSSHAG00000004011,ENSSHAG00000031702,ENSSHAG00000020702,ENSSHAG00000023066,ENSSHAG00000031526,GNGT1,ENSSHAG00000021686,ENSSHAG00000028392,ENSSHAG00000025092,ENSSHAG00000005805,ENSSHAG00000028172,ENSSHAG00000026693,ENSSHAG000000…	OMD	2	LOSS	YES	NO	0	0	0	0	0	1	1	0	0	0	0	0	0	0	0	0	0	0	0	0	0	0	0	0	0	0	0	0	0	0	0	0	0	0	0	0	0	0
10	1	1	3925000	3925000	LOC100919053,LOC116420914,LOC105749646,LOC100918791,LOC116421482,LOC100922713,LOC111718993,LOC100913756,LOC105749010,LOC105749000,NUF2,LOC111719491,CHP2,BET1,LOC116421488,LOC116421492,LOC100920799,GNGT1,TFPI2,CALCR,LOC116420915,VPS50,HEPACAM2,UBP1,CLASP2,PDCD6IP,LOC116420917,LOC100926730,ARPP21,STAC,LOC116421873,DCLK3,TRANK1,LOC116421506,IPPK,CENPP,ECM2,ASPN,OMD,OGN,NOL8,IARS1,LOC116420921,LOC111…	ENSSHAG00000026811,ENSSHAG00000031579,ENSSHAG00000020466,ENSSHAG00000028316,ENSSHAG00000025494,ENSSHAG00000027370,ENSSHAG00000023991,ENSSHAG00000005767,ENSSHAG00000030232,ENSSHAG00000004011,ENSSHAG00000031702,ENSSHAG00000020702,ENSSHAG00000023066,ENSSHAG00000031526,GNGT1,ENSSHAG00000021686,ENSSHAG00000028392,ENSSHAG00000025092,ENSSHAG00000005805,ENSSHAG00000028172,ENSSHAG00000026693,ENSSHAG000000…	OMD	2	LOSS	YES	NO	0	0	0	0	0	0	0	0	0	0	0	1	1	0	0	0	0	0	0	0	0	0	0	0	0	0	0	0	0	0	0	0	0	0	0	0	0	0
11	1	1	3925000	3925000	LOC100919053,LOC116420914,LOC105749646,LOC100918791,LOC116421482,LOC100922713,LOC111718993,LOC100913756,LOC105749010,LOC105749000,NUF2,LOC111719491,CHP2,BET1,LOC116421488,LOC116421492,LOC100920799,GNGT1,TFPI2,CALCR,LOC116420915,VPS50,HEPACAM2,UBP1,CLASP2,PDCD6IP,LOC116420917,LOC100926730,ARPP21,STAC,LOC116421873,DCLK3,TRANK1,LOC116421506,IPPK,CENPP,ECM2,ASPN,OMD,OGN,NOL8,IARS1,LOC116420921,LOC111…	ENSSHAG00000026811,ENSSHAG00000031579,ENSSHAG00000020466,ENSSHAG00000028316,ENSSHAG00000025494,ENSSHAG00000027370,ENSSHAG00000023991,ENSSHAG00000005767,ENSSHAG00000030232,ENSSHAG00000004011,ENSSHAG00000031702,ENSSHAG00000020702,ENSSHAG00000023066,ENSSHAG00000031526,GNGT1,ENSSHAG00000021686,ENSSHAG00000028392,ENSSHAG00000025092,ENSSHAG00000005805,ENSSHAG00000028172,ENSSHAG00000026693,ENSSHAG000000…	OMD	2	LOSS	YES	NO	0	0	0	0	0	0	0	0	0	0	0	0	0	0	0	0	0	0	0	0	0	0	0	0	0	0	0	0	0	0	0	0	0	0	0	0	0	0
12	1	1	3925000	3925000	LOC100919053,LOC116420914,LOC105749646,LOC100918791,LOC116421482,LOC100922713,LOC111718993,LOC100913756,LOC105749010,LOC105749000,NUF2,LOC111719491,CHP2,BET1,LOC116421488,LOC116421492,LOC100920799,GNGT1,TFPI2,CALCR,LOC116420915,VPS50,HEPACAM2,UBP1,CLASP2,PDCD6IP,LOC116420917,LOC100926730,ARPP21,STAC,LOC116421873,DCLK3,TRANK1,LOC116421506,IPPK,CENPP,ECM2,ASPN,OMD,OGN,NOL8,IARS1,LOC116420921,LOC111…	ENSSHAG00000026811,ENSSHAG00000031579,ENSSHAG00000020466,ENSSHAG00000028316,ENSSHAG00000025494,ENSSHAG00000027370,ENSSHAG00000023991,ENSSHAG00000005767,ENSSHAG00000030232,ENSSHAG00000004011,ENSSHAG00000031702,ENSSHAG00000020702,ENSSHAG00000023066,ENSSHAG00000031526,GNGT1,ENSSHAG00000021686,ENSSHAG00000028392,ENSSHAG00000025092,ENSSHAG00000005805,ENSSHAG00000028172,ENSSHAG00000026693,ENSSHAG000000…	OMD	1	LOSS	YES	NO	0	0	0	0	0	0	0	0	0	0	0	0	0	1	0	0	0	0	0	0	0	0	0	0	0	0	0	0	0	0	0	0	0	0	0	0	0	0
13	1	1	3925000	3925000	LOC100919053,LOC116420914,LOC105749646,LOC100918791,LOC116421482,LOC100922713,LOC111718993,LOC100913756,LOC105749010,LOC105749000,NUF2,LOC111719491,CHP2,BET1,LOC116421488,LOC116421492,LOC100920799,GNGT1,TFPI2,CALCR,LOC116420915,VPS50,HEPACAM2,UBP1,CLASP2,PDCD6IP,LOC116420917,LOC100926730,ARPP21,STAC,LOC116421873,DCLK3,TRANK1,LOC116421506,IPPK,CENPP,ECM2,ASPN,OMD,OGN,NOL8,IARS1,LOC116420921,LOC111…	ENSSHAG00000026811,ENSSHAG00000031579,ENSSHAG00000020466,ENSSHAG00000028316,ENSSHAG00000025494,ENSSHAG00000027370,ENSSHAG00000023991,ENSSHAG00000005767,ENSSHAG00000030232,ENSSHAG00000004011,ENSSHAG00000031702,ENSSHAG00000020702,ENSSHAG00000023066,ENSSHAG00000031526,GNGT1,ENSSHAG00000021686,ENSSHAG00000028392,ENSSHAG00000025092,ENSSHAG00000005805,ENSSHAG00000028172,ENSSHAG00000026693,ENSSHAG000000…	OMD	1	LOSS	YES	NO	0	0	0	0	0	0	0	0	0	0	0	0	0	0	0	0	1	0	0	0	0	0	0	0	0	0	0	0	0	0	0	0	0	0	0	0	0	0
14	1	1	3925000	3925000	LOC100919053,LOC116420914,LOC105749646,LOC100918791,LOC116421482,LOC100922713,LOC111718993,LOC100913756,LOC105749010,LOC105749000,NUF2,LOC111719491,CHP2,BET1,LOC116421488,LOC116421492,LOC100920799,GNGT1,TFPI2,CALCR,LOC116420915,VPS50,HEPACAM2,UBP1,CLASP2,PDCD6IP,LOC116420917,LOC100926730,ARPP21,STAC,LOC116421873,DCLK3,TRANK1,LOC116421506,IPPK,CENPP,ECM2,ASPN,OMD,OGN,NOL8,IARS1,LOC116420921,LOC111…	ENSSHAG00000026811,ENSSHAG00000031579,ENSSHAG00000020466,ENSSHAG00000028316,ENSSHAG00000025494,ENSSHAG00000027370,ENSSHAG00000023991,ENSSHAG00000005767,ENSSHAG00000030232,ENSSHAG00000004011,ENSSHAG00000031702,ENSSHAG00000020702,ENSSHAG00000023066,ENSSHAG00000031526,GNGT1,ENSSHAG00000021686,ENSSHAG00000028392,ENSSHAG00000025092,ENSSHAG00000005805,ENSSHAG00000028172,ENSSHAG00000026693,ENSSHAG000000…	OMD	1	LOSS	YES	NO	0	0	0	0	0	0	0	0	0	0	0	0	0	0	0	0	0	0	0	0	0	0	0	0	0	0	0	0	0	0	0	0	0	0	0	0	1	0
15	1	1	3925000	3925000	LOC100919053,LOC116420914,LOC105749646,LOC100918791,LOC116421482,LOC100922713,LOC111718993,LOC100913756,LOC105749010,LOC105749000,NUF2,LOC111719491,CHP2,BET1,LOC116421488,LOC116421492,LOC100920799,GNGT1,TFPI2,CALCR,LOC116420915,VPS50,HEPACAM2,UBP1,CLASP2,PDCD6IP,LOC116420917,LOC100926730,ARPP21,STAC,LOC116421873,DCLK3,TRANK1,LOC116421506,IPPK,CENPP,ECM2,ASPN,OMD,OGN,NOL8,IARS1,LOC116420921,LOC111…	ENSSHAG00000026811,ENSSHAG00000031579,ENSSHAG00000020466,ENSSHAG00000028316,ENSSHAG00000025494,ENSSHAG00000027370,ENSSHAG00000023991,ENSSHAG00000005767,ENSSHAG00000030232,ENSSHAG00000004011,ENSSHAG00000031702,ENSSHAG00000020702,ENSSHAG00000023066,ENSSHAG00000031526,GNGT1,ENSSHAG00000021686,ENSSHAG00000028392,ENSSHAG00000025092,ENSSHAG00000005805,ENSSHAG00000028172,ENSSHAG00000026693,ENSSHAG000000…	OMD	1	LOSS	YES	NO	0	0	0	0	0	0	0	0	0	0	0	0	0	0	0	0	0	0	0	0	0	0	0	0	0	0	0	0	0	0	0	0	0	0	0	0	0	0
16	1	1	3925000	3925000	LOC100919053,LOC116420914,LOC105749646,LOC100918791,LOC116421482,LOC100922713,LOC111718993,LOC100913756,LOC105749010,LOC105749000,NUF2,LOC111719491,CHP2,BET1,LOC116421488,LOC116421492,LOC100920799,GNGT1,TFPI2,CALCR,LOC116420915,VPS50,HEPACAM2,UBP1,CLASP2,PDCD6IP,LOC116420917,LOC100926730,ARPP21,STAC,LOC116421873,DCLK3,TRANK1,LOC116421506,IPPK,CENPP,ECM2,ASPN,OMD,OGN,NOL8,IARS1,LOC116420921,LOC111…	ENSSHAG00000026811,ENSSHAG00000031579,ENSSHAG00000020466,ENSSHAG00000028316,ENSSHAG00000025494,ENSSHAG00000027370,ENSSHAG00000023991,ENSSHAG00000005767,ENSSHAG00000030232,ENSSHAG00000004011,ENSSHAG00000031702,ENSSHAG00000020702,ENSSHAG00000023066,ENSSHAG00000031526,GNGT1,ENSSHAG00000021686,ENSSHAG00000028392,ENSSHAG00000025092,ENSSHAG00000005805,ENSSHAG00000028172,ENSSHAG00000026693,ENSSHAG000000…	OMD	1	LOSS	YES	NO	0	0	0	0	0	0	0	0	0	0	0	0	0	0	0	0	0	0	0	0	0	0	0	0	0	0	0	0	0	0	0	0	0	0	0	0	0	0
17	1	1	3925000	3925000	LOC100919053,LOC116420914,LOC105749646,LOC100918791,LOC116421482,LOC100922713,LOC111718993,LOC100913756,LOC105749010,LOC105749000,NUF2,LOC111719491,CHP2,BET1,LOC116421488,LOC116421492,LOC100920799,GNGT1,TFPI2,CALCR,LOC116420915,VPS50,HEPACAM2,UBP1,CLASP2,PDCD6IP,LOC116420917,LOC100926730,ARPP21,STAC,LOC116421873,DCLK3,TRANK1,LOC116421506,IPPK,CENPP,ECM2,ASPN,OMD,OGN,NOL8,IARS1,LOC116420921,LOC111…	ENSSHAG00000026811,ENSSHAG00000031579,ENSSHAG00000020466,ENSSHAG00000028316,ENSSHAG00000025494,ENSSHAG00000027370,ENSSHAG00000023991,ENSSHAG00000005767,ENSSHAG00000030232,ENSSHAG00000004011,ENSSHAG00000031702,ENSSHAG00000020702,ENSSHAG00000023066,ENSSHAG00000031526,GNGT1,ENSSHAG00000021686,ENSSHAG00000028392,ENSSHAG00000025092,ENSSHAG00000005805,ENSSHAG00000028172,ENSSHAG00000026693,ENSSHAG000000…	OMD	1	LOSS (pre-tetraploidisation)	YES	NO	0	0	0	0	0	0	0	0	0	0	0	0	0	0	0	0	0	1	0	0	0	0	0	0	0	0	0	0	0	0	0	0	0	0	0	0	0	0
18	1	1	3925000	3925000	LOC100919053,LOC116420914,LOC105749646,LOC100918791,LOC116421482,LOC100922713,LOC111718993,LOC100913756,LOC105749010,LOC105749000,NUF2,LOC111719491,CHP2,BET1,LOC116421488,LOC116421492,LOC100920799,GNGT1,TFPI2,CALCR,LOC116420915,VPS50,HEPACAM2,UBP1,CLASP2,PDCD6IP,LOC116420917,LOC100926730,ARPP21,STAC,LOC116421873,DCLK3,TRANK1,LOC116421506,IPPK,CENPP,ECM2,ASPN,OMD,OGN,NOL8,IARS1,LOC116420921,LOC111…	ENSSHAG00000026811,ENSSHAG00000031579,ENSSHAG00000020466,ENSSHAG00000028316,ENSSHAG00000025494,ENSSHAG00000027370,ENSSHAG00000023991,ENSSHAG00000005767,ENSSHAG00000030232,ENSSHAG00000004011,ENSSHAG00000031702,ENSSHAG00000020702,ENSSHAG00000023066,ENSSHAG00000031526,GNGT1,ENSSHAG00000021686,ENSSHAG00000028392,ENSSHAG00000025092,ENSSHAG00000005805,ENSSHAG00000028172,ENSSHAG00000026693,ENSSHAG000000…	OMD	1	LOSS (pre-tetraploidisation)	YES	NO	0	0	0	0	0	0	0	0	0	0	0	0	0	0	0	0	0	0	0	0	0	0	0	0	0	0	0	0	0	0	0	0	0	0	0	0	0	0
19	1	1	3925000	3925000	LOC100919053,LOC116420914,LOC105749646,LOC100918791,LOC116421482,LOC100922713,LOC111718993,LOC100913756,LOC105749010,LOC105749000,NUF2,LOC111719491,CHP2,BET1,LOC116421488,LOC116421492,LOC100920799,GNGT1,TFPI2,CALCR,LOC116420915,VPS50,HEPACAM2,UBP1,CLASP2,PDCD6IP,LOC116420917,LOC100926730,ARPP21,STAC,LOC116421873,DCLK3,TRANK1,LOC116421506,IPPK,CENPP,ECM2,ASPN,OMD,OGN,NOL8,IARS1,LOC116420921,LOC111…	ENSSHAG00000026811,ENSSHAG00000031579,ENSSHAG00000020466,ENSSHAG00000028316,ENSSHAG00000025494,ENSSHAG00000027370,ENSSHAG00000023991,ENSSHAG00000005767,ENSSHAG00000030232,ENSSHAG00000004011,ENSSHAG00000031702,ENSSHAG00000020702,ENSSHAG00000023066,ENSSHAG00000031526,GNGT1,ENSSHAG00000021686,ENSSHAG00000028392,ENSSHAG00000025092,ENSSHAG00000005805,ENSSHAG00000028172,ENSSHAG00000026693,ENSSHAG000000…	OMD	1	LOSS (post-tetraploidisation)	YES	NO	0	0	0	0	0	0	0	0	0	0	0	0	0	0	0	1	0	0	0	0	0	0	0	0	0	0	0	0	0	0	0	0	0	0	0	0	0	0
20	1	1	3925000	3925000	LOC100919053,LOC116420914,LOC105749646,LOC100918791,LOC116421482,LOC100922713,LOC111718993,LOC100913756,LOC105749010,LOC105749000,NUF2,LOC111719491,CHP2,BET1,LOC116421488,LOC116421492,LOC100920799,GNGT1,TFPI2,CALCR,LOC116420915,VPS50,HEPACAM2,UBP1,CLASP2,PDCD6IP,LOC116420917,LOC100926730,ARPP21,STAC,LOC116421873,DCLK3,TRANK1,LOC116421506,IPPK,CENPP,ECM2,ASPN,OMD,OGN,NOL8,IARS1,LOC116420921,LOC111…	ENSSHAG00000026811,ENSSHAG00000031579,ENSSHAG00000020466,ENSSHAG00000028316,ENSSHAG00000025494,ENSSHAG00000027370,ENSSHAG00000023991,ENSSHAG00000005767,ENSSHAG00000030232,ENSSHAG00000004011,ENSSHAG00000031702,ENSSHAG00000020702,ENSSHAG00000023066,ENSSHAG00000031526,GNGT1,ENSSHAG00000021686,ENSSHAG00000028392,ENSSHAG00000025092,ENSSHAG00000005805,ENSSHAG00000028172,ENSSHAG00000026693,ENSSHAG000000…	OMD	1	LOSS (post-tetraploidisation)	YES	NO	0	0	0	0	0	0	0	0	0	0	0	0	0	0	0	0	0	0	0	0	0	0	0	0	0	0	0	0	0	0	0	0	0	0	0	1	0	0
21	1	1	3925000	3925000	LOC100919053,LOC116420914,LOC105749646,LOC100918791,LOC116421482,LOC100922713,LOC111718993,LOC100913756,LOC105749010,LOC105749000,NUF2,LOC111719491,CHP2,BET1,LOC116421488,LOC116421492,LOC100920799,GNGT1,TFPI2,CALCR,LOC116420915,VPS50,HEPACAM2,UBP1,CLASP2,PDCD6IP,LOC116420917,LOC100926730,ARPP21,STAC,LOC116421873,DCLK3,TRANK1,LOC116421506,IPPK,CENPP,ECM2,ASPN,OMD,OGN,NOL8,IARS1,LOC116420921,LOC111…	ENSSHAG00000026811,ENSSHAG00000031579,ENSSHAG00000020466,ENSSHAG00000028316,ENSSHAG00000025494,ENSSHAG00000027370,ENSSHAG00000023991,ENSSHAG00000005767,ENSSHAG00000030232,ENSSHAG00000004011,ENSSHAG00000031702,ENSSHAG00000020702,ENSSHAG00000023066,ENSSHAG00000031526,GNGT1,ENSSHAG00000021686,ENSSHAG00000028392,ENSSHAG00000025092,ENSSHAG00000005805,ENSSHAG00000028172,ENSSHAG00000026693,ENSSHAG000000…	OMD	1	LOSS (post-tetraploidisation)	YES	NO	0	0	0	0	0	0	0	0	0	0	0	0	0	0	0	0	0	0	0	0	0	0	0	0	0	0	0	0	0	0	0	0	0	0	0	0	0	0
22	1	1	264832000	264832000	LOC100919053,LOC116420914,LOC105749646,LOC100918791,LOC116421482,LOC100922713,LOC111718993,LOC100913756,LOC105749010,LOC105749000,NUF2,LOC111719491,CHP2,BET1,LOC116421488,LOC116421492,LOC100920799,GNGT1,TFPI2,CALCR,LOC116420915,VPS50,HEPACAM2,UBP1,CLASP2,PDCD6IP,LOC116420917,LOC100926730,ARPP21,STAC,LOC116421873,DCLK3,TRANK1,LOC116421506,IPPK,CENPP,ECM2,ASPN,OMD,OGN,NOL8,IARS1,LOC116420921,LOC111…	ENSSHAG00000026811,ENSSHAG00000031579,ENSSHAG00000020466,ENSSHAG00000028316,ENSSHAG00000025494,ENSSHAG00000027370,ENSSHAG00000023991,ENSSHAG00000005767,ENSSHAG00000030232,ENSSHAG00000004011,ENSSHAG00000031702,ENSSHAG00000020702,ENSSHAG00000023066,ENSSHAG00000031526,GNGT1,ENSSHAG00000021686,ENSSHAG00000028392,ENSSHAG00000025092,ENSSHAG00000005805,ENSSHAG00000028172,ENSSHAG00000026693,ENSSHAG000000…	APC,BAP1,CACNA1D,CARD11,CD274,CNBP,EGFR,FANCC,FANCD2,FBLN2,FHIT,FKBP9,FLCN,FOXP1,FUS,GATA2,IKZF1,IL21R,IL6ST,IL7R,JAK2,KLF4,LIFR,MAP3K1,MITF,MLH1,MLLT3,MYD88,NCKIPSD,NFIB,OMD,PAX5,PBRM1,PDCD1LG2,PIK3R1,PPARG,PSIP1,PTCH1,PTPRD,RAD17,RAF1,RHOA,RPN1,SETD2,SFRP4,SRGAP3,TAL2,VHL,WNK2,XPA,XPC	1	GAIN	NO	NO	0	0	0	0	0	0	0	0	0	1	0	0	0	0	0	0	0	0	0	0	0	0	0	0	0	0	0	0	0	0	0	0	0	0	0	0	0	0
23	1	744001	1215000	471000	CALCR,LOC116420915,VPS50,HEPACAM2,UBP1,CLASP2,PDCD6IP,LOC116420917,LOC100926730	ENSSHAG00000028392,ENSSHAG00000025092,ENSSHAG00000005805,ENSSHAG00000028172,ENSSHAG00000026693,ENSSHAG00000000968		2	LOSS	YES	NO	0	0	0	0	0	0	0	0	0	0	0	0	0	0	0	0	0	0	0	0	0	0	0	0	0	0	0	0	0	0	0	0	0	0	0	0	0	0
24	1	847001	2763000	1916000	UBP1,CLASP2,PDCD6IP,LOC116420917,LOC100926730,ARPP21,STAC,LOC116421873,DCLK3,TRANK1,LOC116421506,IPPK,CENPP,ECM2,ASPN,OMD,OGN,NOL8,IARS1,LOC116420921,LOC111719609,ADCYAP1R1	ENSSHAG00000005805,ENSSHAG00000028172,ENSSHAG00000026693,ENSSHAG00000000968,ARPP21,STAC,ENSSHAG00000030691,ENSSHAG00000024444,ENSSHAG00000031896,ENSSHAG00000000081,ASPN,OMD,OGN,ENSSHAG00000029866,ENSSHAG00000028866,ENSSHAG00000000237,ENSSHAG00000032123	OMD	1	GAIN	YES	NO	0	0	0	0	0	0	0	0	0	0	0	0	0	0	0	0	0	0	0	0	0	0	0	0	0	0	0	0	0	0	0	0	0	0	1	0	0	0
25	1	1848001	2262000	414000	ARPP21	ARPP21		1	LOSS	YES	NO	0	0	0	0	0	0	0	0	0	0	0	0	0	0	0	0	0	0	0	0	0	0	0	0	0	0	0	0	0	0	0	0	0	0	0	0	0	1
26	1	3925001	4108000	183000	AOAH,ELMO1	AOAH,ENSSHAG00000022454		78	LOSS	NO	NO	1	1	1	1	1	1	1	1	1	1	1	1	1	1	1	1	1	1	1	1	1	1	1	1	1	1	1	1	1	1	1	1	1	1	1	1	1	1
27	1	3925001	4566000	641000	AOAH,ELMO1,LOC111719488,GPR141,STK17A,HECW1	AOAH,ENSSHAG00000022454,ENSSHAG00000001536,ENSSHAG00000031695,HECW1		1	LOSS	NO	NO	0	0	0	0	0	0	0	0	0	0	0	0	0	0	0	0	0	0	0	0	0	0	0	0	0	0	0	0	0	0	0	0	0	0	0	0	0	0
28	1	4108001	35550000	31442000	ELMO1,LOC111719488,GPR141,STK17A,HECW1,MRPL32,PSMA2,C1H7orf25,GLI3,LOC116421532,INHBA,LOC116421533,SUGCT,MPLKIP,CDK13,RALA,YAE1,LOC116421534,VPS41,AMPH,LOC100935654,LOC100935656,LOC116422697,LOC116422737,LOC116422756,LOC100934073,STARD3NL,EPDR1,SFRP4,NME8,BICD2,TKT,DCP1A,CACNA1D,CHDH,IL17RB,ACTR8,SELENOK,LOC116422444,CACNA2D3,LRTM1,LOC116421554,WNT5A,ERC2,LOC116422783,CCDC66,TASOR,LOC116421561,AR…	ENSSHAG00000001536,ENSSHAG00000031695,HECW1,ENSSHAG00000005433,PSMA2,C7orf25,GLI3,INHBA,SUGCT,MPLKIP,CDK13,RALA,YAE1,POU6F2,VPS41,ENSSHAG00000026440,ENSSHAG00000005261,ENSSHAG00000028189,ENSSHAG00000031474,ENSSHAG00000020715,ENSSHAG00000031848,ENSSHAG00000029508,ENSSHAG00000022417,ENSSHAG00000021799,ENSSHAG00000026624,ENSSHAG00000003143,STARD3NL,ENSSHAG00000017675,ENSSHAG00000024512,ENSSHAG000000…	CACNA1D,FHIT,FKBP9,FOXP1,MITF,MLH1,MYD88,SFRP4	1	GAIN	NO	NO	0	0	0	0	0	0	0	0	0	0	0	0	0	0	0	0	0	0	0	0	0	0	0	0	0	0	0	0	0	0	0	0	0	0	1	0	0	0
29	1	4108001	422471000	418363000	ELMO1,LOC111719488,GPR141,STK17A,HECW1,MRPL32,PSMA2,C1H7orf25,GLI3,LOC116421532,INHBA,LOC116421533,SUGCT,MPLKIP,CDK13,RALA,YAE1,LOC116421534,VPS41,AMPH,LOC100935654,LOC100935656,LOC116422697,LOC116422737,LOC116422756,LOC100934073,STARD3NL,EPDR1,SFRP4,NME8,BICD2,TKT,DCP1A,CACNA1D,CHDH,IL17RB,ACTR8,SELENOK,LOC116422444,CACNA2D3,LRTM1,LOC116421554,WNT5A,ERC2,LOC116422783,CCDC66,TASOR,LOC116421561,AR…	ENSSHAG00000001536,ENSSHAG00000031695,HECW1,ENSSHAG00000005433,PSMA2,C7orf25,GLI3,INHBA,SUGCT,MPLKIP,CDK13,RALA,YAE1,POU6F2,VPS41,ENSSHAG00000026440,ENSSHAG00000005261,ENSSHAG00000028189,ENSSHAG00000031474,ENSSHAG00000020715,ENSSHAG00000031848,ENSSHAG00000029508,ENSSHAG00000022417,ENSSHAG00000021799,ENSSHAG00000026624,ENSSHAG00000003143,STARD3NL,ENSSHAG00000017675,ENSSHAG00000024512,ENSSHAG000000…	APC,AXIN1,BAP1,CACNA1D,CARD11,CD274,CDH10,CIITA,CNBP,CREBBP,CTNND2,DCC,EGFR,ERCC4,FANCC,FANCD2,FANCG,FBLN2,FHIT,FKBP9,FLCN,FOXP1,FUS,GATA2,GNAQ,GRIN2A,IKZF1,IL21R,IL6ST,IL7R,JAK2,KLF4,LIFR,MALT1,MAP3K1,MITF,MLH1,MLLT3,MYD88,MYH11,NCKIPSD,NFIB,NR4A3,NTHL1,PALB2,PAX5,PBRM1,PDCD1LG2,PIK3R1,PMS2,PPARG,PRKCB,PSIP1,PTCH1,PTPRD,RAC1,RAD17,RAF1,RHOA,RMI2,RPN1,SDHA,SETBP1,SETD2,SFRP4,SMAD2,SMAD4,SNX29,SOC…	1	LOSS (post-tetraploidisation)	NO	NO	0	0	0	0	1	0	0	0	0	0	0	0	0	0	0	0	0	0	0	0	0	0	0	0	0	0	0	0	0	0	0	0	0	0	0	0	0	0
30	1	4989001	5123000	134000				1	LOSS	NO	NO	0	0	0	0	0	0	0	0	0	0	1	0	0	0	0	0	0	0	0	0	0	0	0	0	0	0	0	0	0	0	0	0	0	0	0	0	0	0
31	1	6725001	7270000	545000	SUGCT,MPLKIP,CDK13,RALA,YAE1	SUGCT,MPLKIP,CDK13,RALA,YAE1		1	GAIN	NO	NO	0	0	0	0	0	0	0	0	0	0	1	0	0	0	0	0	0	0	0	0	0	0	0	0	0	0	0	0	0	0	0	0	0	0	0	0	0	0
32	1	6878001	7197000	319000	SUGCT,MPLKIP,CDK13,RALA	SUGCT,MPLKIP,CDK13,RALA		2	GAIN	NO	NO	0	0	0	0	0	0	0	0	0	0	0	0	0	0	0	0	0	0	0	0	0	0	0	0	0	0	0	0	0	0	0	0	0	0	0	0	0	0
33	1	6997001	7055000	58000	CDK13	CDK13		2	LOSS	NO	NO	0	1	1	0	0	0	0	0	0	0	0	0	0	0	0	0	0	0	0	0	0	0	0	0	0	0	0	0	0	0	0	0	0	0	0	0	0	0
34	1	7042001	7164000	122000	CDK13	CDK13		1	LOSS	NO	NO	0	0	0	0	0	0	0	0	0	0	0	0	0	0	0	0	0	0	0	0	0	0	0	0	0	0	0	0	0	0	0	0	0	0	0	0	1	0
35	1	7566001	7757000	191000		POU6F2		1	GAIN	NO	NO	0	0	0	0	0	0	0	0	0	0	1	0	0	0	0	0	0	0	0	0	0	0	0	0	0	0	0	0	0	0	0	0	0	0	0	0	0	0
36	1	8615001	8669000	54000	EPDR1,SFRP4,NME8	ENSSHAG00000017675,ENSSHAG00000024512,ENSSHAG00000017532	SFRP4	1	LOSS	NO	NO	0	0	0	0	0	0	0	0	0	0	0	0	0	0	0	0	0	0	0	0	0	0	0	0	0	0	0	0	0	0	0	0	0	0	0	0	1	0
37	1	8615001	8699000	84000	EPDR1,SFRP4,NME8	ENSSHAG00000017675,ENSSHAG00000024512,ENSSHAG00000017532	SFRP4	1	LOSS	NO	NO	0	0	0	0	0	0	0	0	0	0	0	0	0	0	0	0	0	0	0	0	0	0	0	0	0	0	0	0	0	0	0	0	0	0	0	0	0	1
38	1	9783001	9951000	168000	CACNA2D3	CACNA2D3		1	LOSS (pre-tetraploidisation)	NO	NO	0	0	0	0	0	0	0	0	0	0	0	0	0	0	0	0	0	0	0	0	0	0	1	0	0	0	0	0	0	0	0	0	0	0	0	0	0	0
39	1	10248001	10392000	144000	CACNA2D3	CACNA2D3		1	LOSS (pre-tetraploidisation)	NO	NO	0	0	0	0	0	0	0	0	0	0	0	0	0	0	0	0	0	0	0	0	0	0	1	0	0	0	0	0	0	0	0	0	0	0	0	0	0	0
40	1	10974001	11149000	175000	WNT5A	WNT5A		2	GAIN	NO	NO	0	0	0	0	0	0	0	0	0	0	0	0	0	0	0	0	0	0	0	0	0	0	0	0	0	0	0	0	0	0	0	0	0	0	0	0	0	0
41	1	11687001	11803000	116000	ERC2	ERC2		1	GAIN (pre-tetraploidisation)	NO	NO	0	0	0	0	0	0	0	0	0	0	0	0	0	0	0	0	0	0	0	0	0	0	1	0	0	0	0	0	0	0	0	0	0	0	0	0	0	0
42	1	12002001	12050000	48000	ERC2	ERC2		1	LOSS	NO	NO	0	0	0	1	0	0	0	0	0	0	0	0	0	0	0	0	0	0	0	0	0	0	0	0	0	0	0	0	0	0	0	0	0	0	0	0	0	0
43	1	12109001	12241000	132000	ERC2,LOC116422783	ERC2		1	LOSS	NO	NO	0	0	0	1	0	0	0	0	0	0	0	0	0	0	0	0	0	0	0	0	0	0	0	0	0	0	0	0	0	0	0	0	0	0	0	0	0	0
44	1	12816001	13073000	257000	HESX1,MYD88,OXSR1,LOC100927240,LOC100926983	ENSSHAG00000012478,ENSSHAG00000025824,ENSSHAG00000011517,SLC22A13,ENSSHAG00000010964	MYD88	1	LOSS	NO	NO	0	1	0	0	0	0	0	0	0	0	0	0	0	0	0	0	0	0	0	0	0	0	0	0	0	0	0	0	0	0	0	0	0	0	0	0	0	0
45	1	12915001	13375000	460000	OXSR1,LOC100927240,LOC100926983,XIRP1,CSRNP1,TTC21A,GORASP1,WDR48,SCN11A	ENSSHAG00000011517,SLC22A13,ENSSHAG00000010964,ENSSHAG00000030341,ENSSHAG00000026814,TTC21A,ENSSHAG00000009941,WDR48,SCN11A		15	LOSS	NO	NO	0	0	0	0	0	0	0	0	0	0	0	0	0	0	0	0	0	0	0	0	0	0	0	0	0	0	0	0	0	0	0	0	0	0	0	0	0	0
46	1	13073001	13546000	473000	XIRP1,CSRNP1,TTC21A,GORASP1,WDR48,SCN11A,SCN10A	ENSSHAG00000030341,ENSSHAG00000026814,TTC21A,ENSSHAG00000009941,WDR48,SCN11A,SCN10A		2	LOSS	NO	NO	0	0	0	0	0	0	0	0	0	0	0	0	0	0	0	0	0	0	0	0	0	0	0	1	1	0	0	0	0	0	0	0	0	0	0	0	0	0
47	1	13873001	14275000	402000	EPM2AIP1,MLH1,LRRFIP2,LOC116422458,GOLGA4	ENSSHAG00000023142,ENSSHAG00000003269,GOLGA4	MLH1	1	LOSS	NO	NO	1	0	0	0	0	0	0	0	0	0	0	0	0	0	0	0	0	0	0	0	0	0	0	0	0	0	0	0	0	0	0	0	0	0	0	0	0	0
48	1	15252001	15325000	73000	PDE1C	PDE1C		1	LOSS (pre-tetraploidisation)	NO	NO	0	0	0	0	1	0	0	0	0	0	0	0	0	0	0	0	0	0	0	0	0	0	0	0	0	0	0	0	0	0	0	0	0	0	0	0	0	0
49	1	17238001	17454000	216000	LOC116421606,LOC100929162	ENSSHAG00000030310		1	LOSS	NO	NO	0	1	0	0	0	0	0	0	0	0	0	0	0	0	0	0	0	0	0	0	0	0	0	0	0	0	0	0	0	0	0	0	0	0	0	0	0	0
50	1	18661001	18721000	60000	DENND6A,SLMAP	DENND6A,SLMAP		2	LOSS	NO	NO	0	0	0	0	0	0	0	0	0	0	0	0	0	0	0	0	0	0	0	0	0	0	0	0	0	0	0	0	0	0	0	0	0	0	0	0	0	0
51	1	19097001	19340000	243000	DNASE1L3,ABHD6,RPP14,HTD2,PXK,PDHB	DNASE1L3,ABHD6,RPP14,PXK,HTD2,PDHB		1	LOSS	NO	NO	0	0	0	0	0	0	0	0	0	0	0	0	0	0	0	0	0	0	0	0	0	0	0	0	0	0	0	0	0	0	0	0	0	0	0	0	0	1
52	1	20780001	21107000	327000	FHIT	FHIT	FHIT	1	LOSS	NO	NO	0	0	0	0	0	0	0	0	0	0	0	0	0	0	0	0	0	0	0	0	0	0	0	0	0	0	0	0	0	0	0	0	0	0	0	0	0	0
53	1	21164001	21603000	439000	FHIT,LOC116419745,LOC111719427	FHIT,ENSSHAG00000022090	FHIT	12	LOSS	NO	NO	0	0	0	0	0	0	0	0	0	0	0	0	0	0	0	0	0	0	0	0	0	0	0	0	0	0	0	0	0	0	0	0	0	0	0	0	0	0
54	1	21652001	22522000	870000	FHIT,LOC116419593,LOC116419686,LOC116419885	FHIT	FHIT	1	LOSS	NO	NO	0	0	0	0	0	0	0	0	0	0	0	0	0	0	0	0	0	0	0	0	0	0	0	0	0	0	0	0	0	0	0	0	0	0	0	0	0	0
55	1	22614001	23143000	529000	PTPRG	PTPRG		1	LOSS	NO	NO	0	0	0	0	0	0	0	0	0	0	0	0	0	0	0	0	0	0	0	0	0	0	0	0	0	0	0	0	0	0	0	0	0	0	0	0	0	0
56	1	23902001	25062000	1160000	CADPS,SYNPR	ENSSHAG00000018442,SYNPR		2	LOSS	NO	NO	0	0	0	0	0	0	0	0	0	0	0	1	1	0	0	0	0	0	0	0	0	0	0	0	0	0	0	0	0	0	0	0	0	0	0	0	0	0
57	1	25213001	25365000	152000	LOC100927149,C1H3orf49,THOC7,ATXN7	C3orf49,THOC7		1	GAIN	NO	NO	0	0	0	0	0	0	0	0	0	0	1	0	0	0	0	0	0	0	0	0	0	0	0	0	0	0	0	0	0	0	0	0	0	0	0	0	0	0
58	1	25776001	26858000	1082000	ADAMTS9,LOC116421672,LOC111719428	PRICKLE2,ADAMTS9		1	LOSS	NO	NO	1	0	0	0	0	0	0	0	0	0	0	0	0	0	0	0	0	0	0	0	0	0	0	0	0	0	0	0	0	0	0	0	0	0	0	0	0	0
59	1	28093001	28128000	35000				1	LOSS	NO	NO	0	0	0	0	0	0	0	0	0	0	0	0	0	0	0	0	0	0	0	0	0	0	0	0	0	0	0	0	0	0	0	0	0	1	0	0	0	0
60	1	31442001	31495000	53000	FRMD4B	FRMD4B		1	LOSS	NO	NO	0	0	0	0	0	0	0	0	0	0	0	0	0	0	0	0	0	0	0	0	0	0	0	0	0	0	0	0	0	0	0	0	0	0	0	0	0	0
61	1	33274001	33579000	305000	FOXP1	ENSSHAG00000026979	FOXP1	3	LOSS	NO	NO	0	0	0	0	0	0	0	0	0	0	0	0	0	0	0	0	0	0	0	0	0	0	0	0	0	0	0	0	0	0	0	0	0	0	0	0	0	0
62	1	39774001	39831000	57000	LOC100915406	CNTN6		1	LOSS	NO	NO	0	0	0	0	0	0	0	0	0	0	0	0	0	0	0	0	0	0	0	0	0	0	0	0	0	0	0	0	0	0	0	0	0	0	1	0	0	0
63	1	41822001	41843000	21000	CNTN4	CNTN4		16	LOSS	NO	NO	0	0	0	0	0	0	0	0	0	0	0	0	0	0	0	0	0	0	0	0	0	0	0	0	0	0	0	0	0	0	0	0	0	0	0	0	0	1
64	1	46000001	48451000	2451000	TRNAK-CUU,GRM7,LOC116421746,LOC116421747,LMCD1	ENSSHAG00000026569,GRM7,LMCD1		4	LOSS	NO	NO	0	0	0	0	0	0	0	0	0	0	0	0	0	0	0	0	0	0	0	0	0	0	0	0	0	0	0	0	0	0	1	1	1	1	0	0	0	0
65	1	47217001	47316000	99000	GRM7	GRM7		1	LOSS	NO	NO	0	0	0	0	0	0	0	0	0	0	0	0	0	0	0	0	0	0	0	0	0	0	0	0	0	0	0	0	0	0	0	0	0	0	0	0	1	0
66	1	60892001	60905000	13000	LOC116420563			1	GAIN (post-tetraploidisation)	NO	NO	0	0	0	0	0	0	0	0	0	0	0	0	0	0	0	0	0	0	0	0	0	0	0	0	0	0	0	1	0	0	0	0	0	0	0	0	0	0
67	1	62745001	62774000	29000	PHF2			4	LOSS	NO	NO	0	0	0	0	0	0	0	0	0	0	0	0	0	0	0	0	0	0	0	0	0	0	0	0	0	0	0	0	0	0	1	1	1	1	0	0	0	0
68	1	64537001	64565000	28000	LOC100913754			1	LOSS	NO	NO	0	0	0	0	0	0	0	0	0	0	0	0	0	0	0	0	0	0	0	0	0	0	0	0	0	0	0	0	0	0	0	0	0	0	0	0	0	0
69	1	64696001	65233000	537000	EGFR,SEC61G	EGFR,SEC61G	EGFR	1	LOSS	NO	NO	0	0	0	0	0	0	0	0	0	0	0	0	0	1	0	0	0	0	0	0	0	0	0	0	0	0	0	0	0	0	0	0	0	0	0	0	0	0
70	1	65077001	65171000	94000				1	LOSS	NO	NO	0	0	0	0	0	0	0	0	0	0	0	0	0	0	0	0	0	0	0	0	0	0	0	0	0	0	0	0	0	0	0	0	0	0	0	0	0	0
71	1	65077001	65213000	136000		SEC61G		1	LOSS	NO	NO	0	0	0	0	0	0	0	0	0	0	1	0	0	0	0	0	0	0	0	0	0	0	0	0	0	0	0	0	0	0	0	0	0	0	0	0	0	0
72	1	67860001	68040000	180000				1	LOSS	NO	NO	0	0	0	0	0	0	0	0	0	0	1	0	0	0	0	0	0	0	0	0	0	0	0	0	0	0	0	0	0	0	0	0	0	0	0	0	0	0
73	1	68088001	68120000	32000				1	LOSS	NO	NO	0	0	0	0	0	0	0	0	0	0	0	0	0	0	0	0	0	0	0	0	0	0	0	0	0	0	0	0	0	0	0	0	0	0	0	0	0	0
74	1	69477001	69514000	37000				1	LOSS	NO	NO	0	0	0	0	0	0	0	0	0	0	1	0	0	0	0	0	0	0	0	0	0	0	0	0	0	0	0	0	0	0	0	0	0	0	0	0	0	0
75	1	71412001	71532000	120000	GRB10	GRB10		1	GAIN	NO	NO	0	0	0	0	0	0	0	0	0	0	0	0	0	0	0	0	0	0	0	0	0	0	0	0	0	0	0	0	0	0	0	0	0	0	0	0	0	0
76	1	73133001	73300000	167000				1	LOSS	NO	NO	0	1	0	0	0	0	0	0	0	0	0	0	0	0	0	0	0	0	0	0	0	0	0	0	0	0	0	0	0	0	0	0	0	0	0	0	0	0
77	1	75828001	76721000	893000				1	GAIN	NO	NO	0	0	0	0	0	0	0	0	0	0	0	0	0	0	0	0	0	0	0	0	0	0	0	0	0	0	0	0	0	0	0	0	0	0	0	0	0	0
78	1	84700001	85862000	1162000	LOC100928104,DAG1,NICN1,AMT,TCTA,RHOA,GPX1,USP4,C1H3orf62,CCDC36,C1H3orf84,KLHDC8B,LOC111719419,CCDC71,LOC116422346,LOC111719421,LOC111719420,LOC100931469,USP19,LOC116422352,QARS1,QRICH1,IMPDH2,NDUFAF3,DALRD3,WDR6,P4HTM,LOC111719423,ARIH2,SLC25A20	BSN,ENSSHAG00000021948,DAG1,NICN1,ENSSHAG00000016474,TCTA,ENSSHAG00000016308,GPX1,USP4,C3orf62,ENSSHAG00000015747,ENSSHAG00000024380,KLHDC8B,ENSSHAG00000015577,CCDC71,ENSSHAG00000030662,USP19,LAMB2,ENSSHAG00000031850,QRICH1,QARS1,IMPDH2,NDUFAF3,DALRD3,ENSSHAG00000014674,ENSSHAG00000025091,ARIH2,SLC25A20,PRKAR2A	RHOA	2	GAIN	NO	NO	0	0	0	0	0	0	0	0	0	0	0	0	0	0	0	0	0	0	0	0	0	0	0	0	0	0	0	0	1	1	0	0	0	0	0	0	0	0
79	1	91385001	91421000	36000	DHX30	ENSSHAG00000032330,DHX30		1	LOSS	NO	NO	0	0	0	0	0	0	0	0	0	0	0	0	0	0	0	0	1	0	0	0	0	0	0	0	0	0	0	0	0	0	0	0	0	0	0	0	0	0
80	1	93604001	93626000	22000	LOC100913663,LOC100924989	ENSSHAG00000032149		1	LOSS	NO	NO	0	0	0	0	0	0	0	0	0	0	0	0	0	0	0	0	0	0	0	0	0	0	0	0	0	0	0	0	0	0	0	0	0	1	0	0	0	0
81	1	98285001	98307000	22000				21	LOSS	NO	NO	0	0	0	0	0	0	0	0	0	0	0	0	0	0	0	0	0	0	0	0	0	0	0	0	0	0	0	0	0	0	0	0	0	0	0	0	0	0
82	1	101619001	101633000	14000	FKTN,FSD1L	FKTN,ENSSHAG00000015134		1	GAIN (post-tetraploidisation)	NO	NO	0	0	0	0	0	0	0	0	0	0	0	0	0	0	0	0	0	0	0	0	0	0	0	0	0	0	0	1	0	0	0	0	0	0	0	0	0	0
83	1	103521001	103575000	54000	CNTLN	ENSSHAG00000013537		1	LOSS	NO	NO	0	0	0	0	0	0	0	0	0	0	0	0	0	0	0	0	0	0	0	1	0	0	0	0	0	0	0	0	0	0	0	0	0	0	0	0	0	0
84	1	108967001	108992000	25000				1	LOSS	NO	NO	0	0	0	0	0	0	0	0	0	0	0	0	0	0	0	0	0	0	0	0	0	0	0	0	0	0	0	0	0	0	0	0	0	0	0	0	0	0
85	1	110303001	110350000	47000				1	LOSS	NO	NO	0	0	0	0	0	0	0	0	0	0	0	0	0	0	0	0	0	0	0	0	0	0	0	0	0	0	0	0	0	0	0	0	0	0	0	0	0	0
86	1	110518001	110760000	242000				1	LOSS	NO	NO	0	0	0	0	0	0	0	0	0	0	0	0	0	0	0	0	0	0	0	0	0	0	0	0	0	0	0	0	0	0	0	0	0	0	0	0	0	0
87	1	111879001	111895000	16000	LOC116420750	PTPRD	PTPRD	1	LOSS	NO	NO	0	0	0	0	0	0	0	0	0	0	0	0	0	0	0	0	0	0	0	0	0	0	0	0	0	0	0	0	0	0	0	0	0	0	0	0	0	0
88	1	122635001	122660000	25000				1	GAIN	NO	NO	0	0	0	0	0	0	0	0	0	0	0	0	0	0	0	0	0	0	0	0	0	0	0	0	0	0	0	0	0	0	0	0	0	0	0	0	0	0
89	1	128100001	128358000	258000	NIPBL,CPLANE1,LOC111719061	NIPBL,CPLANE1		1	LOSS	NO	NO	0	0	0	0	0	0	0	0	0	0	0	0	0	0	0	0	0	0	0	0	0	0	0	0	0	0	0	0	0	0	0	0	0	0	1	0	0	0
90	1	139888001	140148000	260000				1	LOSS	NO	NO	0	0	0	0	0	0	0	0	0	0	0	0	0	0	0	0	0	0	0	0	0	0	0	0	0	0	0	0	0	0	0	0	0	0	0	0	0	0
91	1	143827001	145358000	1531000	LOC105749262,ESM1,GZMA,CDC20B,GPX8,MCIDAS,CCNO,DHX29,MTREX,PLPP1,SLC38A9,DDX4,IL31RA,IL6ST,LOC116423217,ANKRD55,LOC111719624	ENSSHAG00000007308,ESM1,GZMA,GPX8,MCIDAS,CCNO,DHX29,MTREX,PLPP1,SLC38A9,DDX4,ENSSHAG00000009936,IL6ST,ANKRD55	IL6ST	2	GAIN	NO	NO	0	0	0	0	0	0	0	0	0	0	0	0	0	0	0	0	0	0	0	0	0	0	0	0	0	0	0	0	0	0	0	0	0	0	0	0	0	0
92	1	144288001	144485000	197000	DHX29,MTREX,PLPP1	DHX29,MTREX,PLPP1		2	LOSS	NO	NO	0	0	0	0	0	0	0	0	0	0	0	0	0	0	0	0	0	0	0	0	0	0	0	0	0	0	0	0	0	0	0	0	0	0	0	0	0	0
93	1	149625001	149700000	75000				1	LOSS	NO	NO	0	0	0	0	0	0	0	0	0	0	0	0	0	0	0	0	0	0	0	0	0	0	0	0	0	0	0	0	0	0	0	0	0	0	0	0	0	0
94	1	153274001	153388000	114000				1	LOSS	NO	NO	0	0	1	0	0	0	0	0	0	0	0	0	0	0	0	0	0	0	0	0	0	0	0	0	0	0	0	0	0	0	0	0	0	0	0	0	0	0
95	1	160411001	161679000	1268000	SERINC5,THBS4,MTX3,LOC116423289,PCYT1A,LOC116420966,CMYA5,TENT2,HOMER1,LOC116423298,JMY,BHMT,BHMT2,DMGDH	ENSSHAG00000009073,THBS4,MTX3,ENSSHAG00000026281,ENSSHAG00000028352,TENT2,HOMER1,JMY,BHMT,BHMT2,DMGDH		2	GAIN	NO	NO	0	0	0	0	0	0	0	0	0	0	0	0	0	0	0	0	0	0	0	0	0	0	0	0	0	0	0	0	1	1	0	0	0	0	0	0	0	0
96	1	162480001	167557000	5077000	AP3B1,TBCA,OTP,WDR41,PDE8B,ZBED3,LOC111718969,AGGF1,CRHBP,S100Z,F2RL1,F2R,IQGAP2,F2RL2,SV2C,POC5,ANKDD1B,POLK,CERT1,HMGCR,ANKRD31,GCNT4,FAM169A,NSA2,GFM2,HEXB,ENC1	SCAMP1,AP3B1,TBCA,OTP,WDR41,ENSSHAG00000018263,ENSSHAG00000004570,CRHBP,S100Z,F2RL1,F2R,IQGAP2,F2RL2,SV2C,POC5,ANKDD1B,POLK,CERT1,HMGCR,ENSSHAG00000018123,GCNT4,FAM169A,NSA2,GFM2,HEXB,ENC1		1	GAIN	NO	NO	0	0	0	0	0	0	0	0	0	0	0	0	0	0	0	0	0	0	0	0	1	0	0	0	0	0	0	0	0	0	0	0	0	0	0	0	0	0
97	1	179563001	179637000	74000				1	LOSS	NO	NO	0	0	0	0	0	0	0	0	0	0	0	0	0	0	0	0	0	0	0	0	0	0	0	0	0	0	0	0	0	0	0	0	0	0	0	0	0	1
98	1	180461001	180487000	26000	RASA1	RASA1		1	LOSS	NO	NO	0	0	0	0	0	0	0	0	0	0	0	0	0	1	0	0	0	0	0	0	0	0	0	0	0	0	0	0	0	0	0	0	0	0	0	0	0	0
99	1	227785001	227923000	138000	AOPEP	AOPEP		2	LOSS	NO	NO	0	1	1	0	0	0	0	0	0	0	0	0	0	0	0	0	0	0	0	0	0	0	0	0	0	0	0	0	0	0	0	0	0	0	0	0	0	0
100	1	243802001	243925000	123000	LOC116421031,CEP120	ENSSHAG00000006623		2	LOSS	NO	NO	0	0	0	0	0	0	0	0	0	0	0	0	0	0	0	0	0	0	0	0	0	0	0	0	0	0	0	0	0	0	0	0	0	0	0	1	1	0
101	1	247608001	247709000	101000				1	GAIN (post-tetraploidisation)	NO	NO	0	0	0	0	0	0	0	0	0	0	0	0	0	0	0	0	0	0	0	0	0	0	0	0	0	1	0	0	0	0	0	0	0	0	0	0	0	0
102	1	253213001	264938000	11725000	FBRS,PRR14,LOC105749504,LOC116419578,LOC116419989,LOC116419535,LOC116419558,LOC116419525,ZNF768,ITGAL,DCTPP1,ZNF771,ZNF48,SEPTIN1,MYLPF,TBC1D10B,LOC100931818,CD2BP2,SPN,QPRT,LOC100931295,TNFRSF13B,USP22,DHRS7B,TMEM11,NATD1,MAP2K3,LOC116421038,LOC116419591,ATP5MF,CPSF4,PTCD1,BUD31,PDAP1,ARPC1B,ARPC1A,LOC100921839,KPNA7,LOC116421040,SMURF1,LOC116419618,UTS2R,RNF216,FSCN1,LOC116419628,ACTB,FBXL18,LO…	FBRS,ZNF688,ENSSHAG00000027450,ZNF768,ITGAL,DCTPP1,ENSSHAG00000025018,SEPTIN1,ENSSHAG00000031172,ENSSHAG00000021850,ENSSHAG00000032174,ENSSHAG00000005789,ENSSHAG00000005106,ENSSHAG00000002524,ENSSHAG00000024580,ENSSHAG00000025678,TMEM11,NATD1,MAP2K3,ENSSHAG00000021332,ENSSHAG00000024488,CPSF4,ENSSHAG00000011376,BUD31,PDAP1,ARPC1B,ENSSHAG00000010673,ENSSHAG00000009967,ENSSHAG00000008364,UTS2R,ENSS…	CARD11	1	GAIN	NO	NO	0	0	0	0	0	0	0	0	0	0	0	0	0	0	0	0	0	0	0	0	0	0	0	0	0	0	0	0	0	0	0	0	0	0	0	0	0	0
103	1	258706001	259060000	354000	SDK1			2	LOSS	NO	NO	0	0	0	0	0	0	0	0	0	0	0	0	0	0	0	0	0	0	0	0	0	0	0	1	1	0	0	0	0	0	0	0	0	0	0	0	0	0
104	1	264832001	265019000	187000	PDGFA,LOC116421059	ENSSHAG00000026804		3	GAIN	NO	NO	0	0	0	0	0	0	0	0	0	0	0	0	0	0	0	0	0	0	0	0	0	0	0	0	0	0	0	0	0	0	0	0	0	0	0	0	0	0
105	1	264832001	271250000	6418000	PDGFA,LOC116421059,LOC116419733,FOXL3,FAM20C,LOC116421061,LOC116421062,UMPS,TRRAP,TMEM130,NPTX2,LOC116421064,BAIAP2L1,BRI3,TECPR1,BHLHA15,LMTK2,LOC100915226,LOC100914966,CCZ1,LOC100921228,PMS2,AIMP2,EIF2AK1,ANKRD61,USP42,CYTH3,FAM220A,RAC1,DAGLB,KDELR2,OTOA,METTL9,IGSF6,LOC100917830,CDR2,POLR3E,TRNAL-AAG,EEF2K,TRNAL-UAG,SDR42E2,VWA3A,MOSMO,PDZD9,LOC100935369,LOC100920109	ENSSHAG00000026804,ENSSHAG00000031248,ENSSHAG00000015241,ENSSHAG00000027284,ENSSHAG00000000321,NPTX2,BAIAP2L1,ENSSHAG00000027321,TECPR1,BHLHA15,ENSSHAG00000024069,ENSSHAG00000014808,ENSSHAG00000014562,ENSSHAG00000014374,ENSSHAG00000014136,PMS2,AIMP2,EIF2AK1,ANKRD61,USP42,CYTH3,ENSSHAG00000012025,RAC1,DAGLB,ENSSHAG00000004883,ENSSHAG00000009790,ENSSHAG00000009259,IGSF6,ENSSHAG00000008395,ENSSHAG00…	PMS2,RAC1,TRRAP	2	GAIN	NO	NO	0	1	1	0	0	0	0	0	0	0	0	0	0	0	0	0	0	0	0	0	0	0	0	0	0	0	0	0	0	0	0	0	0	0	0	0	0	0
106	1	269205001	274485000	5280000	TECPR1,BHLHA15,LMTK2,LOC100915226,LOC100914966,CCZ1,LOC100921228,PMS2,AIMP2,EIF2AK1,ANKRD61,USP42,CYTH3,FAM220A,RAC1,DAGLB,KDELR2,OTOA,METTL9,IGSF6,LOC100917830,CDR2,POLR3E,TRNAL-AAG,EEF2K,TRNAL-UAG,SDR42E2,VWA3A,MOSMO,PDZD9,LOC100935369,LOC100920109,LOC100928701,CRYM,ANKS4B,ZP2,TMEM159,DNAH3,LYRM1,DCUN1D3,ACSM3,ERI2,THUMPD1,LOC100932766,LOC116419904,LOC100932504,ACSM5,PDILT,UMOD,GP2,GPR139,GPRC5…	TECPR1,BHLHA15,ENSSHAG00000024069,ENSSHAG00000014808,ENSSHAG00000014562,ENSSHAG00000014374,ENSSHAG00000014136,PMS2,AIMP2,EIF2AK1,ANKRD61,USP42,CYTH3,ENSSHAG00000012025,RAC1,DAGLB,ENSSHAG00000004883,ENSSHAG00000009790,ENSSHAG00000009259,IGSF6,ENSSHAG00000008395,ENSSHAG00000024843,POLR3E,EEF2K,SDR42E2,VWA3A,MOSMO,PDZD9,ENSSHAG00000001179,ENSSHAG00000027183,ENSSHAG00000001816,ENSSHAG00000023103,ANKS…	PMS2,RAC1	1	GAIN	NO	NO	0	0	0	0	0	0	0	0	0	0	0	0	0	0	0	0	0	0	0	0	0	0	0	0	0	0	0	0	0	0	0	0	0	0	0	0	0	0
107	1	270214001	274485000	4271000	RAC1,DAGLB,KDELR2,OTOA,METTL9,IGSF6,LOC100917830,CDR2,POLR3E,TRNAL-AAG,EEF2K,TRNAL-UAG,SDR42E2,VWA3A,MOSMO,PDZD9,LOC100935369,LOC100920109,LOC100928701,CRYM,ANKS4B,ZP2,TMEM159,DNAH3,LYRM1,DCUN1D3,ACSM3,ERI2,THUMPD1,LOC100932766,LOC116419904,LOC100932504,ACSM5,PDILT,UMOD,GP2,GPR139,GPRC5B,IQCK,KNOP1,VPS35L,CCP110,GDE1,TMC5,LOC116419946,TMC7,COQ7,ITPRIPL2,SYT17,CLEC19A,SMG1,LOC116419970,ARL6IP1,RPS…	RAC1,DAGLB,ENSSHAG00000004883,ENSSHAG00000009790,ENSSHAG00000009259,IGSF6,ENSSHAG00000008395,ENSSHAG00000024843,POLR3E,EEF2K,SDR42E2,VWA3A,MOSMO,PDZD9,ENSSHAG00000001179,ENSSHAG00000027183,ENSSHAG00000001816,ENSSHAG00000023103,ANKS4B,ENSSHAG00000006284,ENSSHAG00000026714,DNAH3,LYRM1,DCUN1D3,ENSSHAG00000005042,ENSSHAG00000004164,ERI2,THUMPD1,ENSSHAG00000018929,ENSSHAG00000018918,ACSM5,ENSSHAG00000…	RAC1	1	GAIN	NO	NO	0	0	0	0	0	0	0	0	0	0	0	0	0	0	0	0	0	0	0	0	0	0	0	0	0	0	0	0	0	0	0	0	0	0	0	0	0	0
108	1	271250001	272700000	1450000	LOC100920109,LOC100928701,CRYM,ANKS4B,ZP2,TMEM159,DNAH3,LYRM1,DCUN1D3,ACSM3,ERI2,THUMPD1,LOC100932766,LOC116419904,LOC100932504,ACSM5,PDILT,UMOD,GP2	ENSSHAG00000027183,ENSSHAG00000001816,ENSSHAG00000023103,ANKS4B,ENSSHAG00000006284,ENSSHAG00000026714,DNAH3,LYRM1,DCUN1D3,ENSSHAG00000005042,ENSSHAG00000004164,ERI2,THUMPD1,ENSSHAG00000018929,ENSSHAG00000018918,ACSM5,ENSSHAG00000018878,UMOD,ENSSHAG00000018864		2	LOSS	NO	NO	0	1	1	0	0	0	0	0	0	0	0	0	0	0	0	0	0	0	0	0	0	0	0	0	0	0	0	0	0	0	0	0	0	0	0	0	0	0
109	1	272700001	274485000	1785000	GPR139,GPRC5B,IQCK,KNOP1,VPS35L,CCP110,GDE1,TMC5,LOC116419946,TMC7,COQ7,ITPRIPL2,SYT17,CLEC19A,SMG1,LOC116419970,ARL6IP1,RPS15A	GPR139,GPRC5B,ENSSHAG00000018512,ENSSHAG00000032040,VPS35L,CCP110,GDE1,ENSSHAG00000018270,ENSSHAG00000018122,ENSSHAG00000018111,ITPRIPL2,SYT17,ENSSHAG00000028843,ENSSHAG00000017370,ENSSHAG00000017293		2	GAIN	NO	NO	0	1	1	0	0	0	0	0	0	0	0	0	0	0	0	0	0	0	0	0	0	0	0	0	0	0	0	0	0	0	0	0	0	0	0	0	0	0
110	1	274485001	286767000	12282000	XYLT1,LOC111719325,LOC116421069,LOC116421071,LOC100928872,ABCC6,ECPAS,DNAJC25,GNG10,SHOC1,UGCG,LOC116421077,SUSD1,PTBP3,LOC100923753,HSDL2,KIAA1958,INIP,SNX30,SLC46A2,PALM2AKAP2,LOC100921409,LOC100921143,LOC100920881,LOC105749486,LOC105749485,LOC116419026,LOC100920621,PTGR1,TMEM215,NDUFB6,SMIM27,TOPORS,ACO1,LOC100914020,LOC116420024,LINGO2,C9orf72,TEK,IFT74,LRRC19,PLAA,CAAP1,LOC116420324,LOC11642…	ENSSHAG00000015540,ENSSHAG00000007611,ENSSHAG00000006826,ENSSHAG00000004485,ENSSHAG00000022800,GNG10,ENSSHAG00000000568,UGCG,SUSD1,PTBP3,HSDL2,KIAA1958,INIP,SNX30,ENSSHAG00000008743,ENSSHAG00000007863,ENSSHAG00000013893,ENSSHAG00000023739,ENSSHAG00000022226,ENSSHAG00000013048,ENSSHAG00000031186,ENSSHAG00000012784,ENSSHAG00000029585,NDUFB6,TOPORS,ACO1,ENSSHAG00000004638,ENSSHAG00000027663,LINGO2,C…		78	LOSS	NO	NO	1	1	1	1	1	1	1	1	1	1	1	1	1	1	1	1	1	1	1	1	1	1	1	1	1	1	1	1	1	1	1	1	1	1	1	1	1	1
111	1	287006001	287061000	55000	MTAP	ENSSHAG00000002809		1	LOSS	NO	NO	0	0	0	1	0	0	0	0	0	0	0	0	0	0	0	0	0	0	0	0	0	0	0	0	0	0	0	0	0	0	0	0	0	0	0	0	0	0
112	1	309720001	309787000	67000	RBFOX1	RBFOX1		1	LOSS	NO	NO	0	0	0	0	0	0	0	0	0	0	0	0	0	0	0	0	0	0	0	0	0	0	0	0	1	0	0	0	0	0	0	0	0	0	0	0	0	0
113	1	310716001	310816000	100000	RBFOX1	RBFOX1		1	LOSS	NO	NO	0	0	0	0	0	0	0	0	0	0	0	0	0	0	0	0	0	0	0	1	0	0	0	0	0	0	0	0	0	0	0	0	0	0	0	0	0	0
114	1	316298001	316874000	576000	FAM205A,CCL21,CCL19,LOC116420458,LOC100921581,GALT,SIGMAR1,ARID3C,DCTN3,RPP25L,CNTFR,LOC116420459,DNAI1	ENSSHAG00000029611,CCL21,ENSSHAG00000028388,CCL27,ENSSHAG00000023279,ENSSHAG00000017339,SIGMAR1,DCTN3,RPP25L,CNTFR,DNAI1		1	LOSS	NO	NO	0	0	0	0	0	0	0	0	0	0	0	0	0	0	0	0	0	0	0	0	0	0	0	0	0	0	0	0	0	0	0	0	0	0	0	0	0	0
115	1	318206001	318316000	110000		ENSSHAG00000012689		1	GAIN	NO	NO	0	0	0	0	0	0	0	0	0	0	0	0	0	0	0	0	1	0	0	0	0	0	0	0	0	0	0	0	0	0	0	0	0	0	0	0	0	0
116	1	319089001	319245000	156000	SLC28A3	SLC28A3		1	LOSS	NO	NO	0	0	0	0	0	0	0	0	0	0	0	0	0	0	0	0	0	0	0	0	0	0	0	0	0	0	0	0	0	0	0	0	0	0	0	0	0	0
117	1	321633001	321983000	350000				1	GAIN	NO	NO	0	0	0	0	0	0	0	0	0	0	0	0	0	0	0	0	1	0	0	0	0	0	0	0	0	0	0	0	0	0	0	0	0	0	0	0	0	0
118	1	322628001	322641000	13000	LOC116421130			1	GAIN	NO	NO	0	0	0	0	0	0	0	0	1	0	0	0	0	0	0	0	0	0	0	0	0	0	0	0	0	0	0	0	0	0	0	0	0	0	0	0	0	0
119	1	329760001	329785000	25000	STX17	STX17		1	LOSS	NO	NO	0	0	0	0	0	0	0	0	0	0	0	0	0	0	0	0	1	0	0	0	0	0	0	0	0	0	0	0	0	0	0	0	0	0	0	0	0	0
120	1	346987001	348237000	1250000	TARS1,NPR3,LOC116421247,SUB1,ZFR,MTMR12	TARS1,ENSSHAG00000011365,SUB1,ZFR,MTMR12		2	GAIN	NO	NO	0	0	0	0	0	0	0	0	0	0	0	0	0	0	0	0	0	0	0	0	0	0	0	0	0	0	0	0	1	1	0	0	0	0	0	0	0	0
121	1	346987001	348237000	1250000	TARS1,NPR3,LOC116421247,SUB1,ZFR,MTMR12	TARS1,ENSSHAG00000011365,SUB1,ZFR,MTMR12		2	GAIN	NO	NO	0	0	0	0	0	0	0	0	0	0	0	0	0	0	0	0	0	0	0	0	0	0	0	0	0	0	0	0	1	1	0	0	0	0	0	0	0	0
122	1	347505001	348429000	924000	LOC116421247,SUB1,ZFR,MTMR12,GOLPH3	SUB1,ZFR,MTMR12,ENSSHAG00000022539		78	GAIN	NO	NO	1	1	1	1	1	1	1	1	1	1	1	1	1	1	1	1	1	1	1	1	1	1	1	1	1	1	1	1	1	1	1	1	1	1	1	1	1	1
123	1	349056001	349811000	755000	LOC100925267,LOC100925523,LOC100925791,LOC100926050,TRIM58,LOC100923267,LOC100923001,ZNF496,LOC100929937,LOC100930195,LOC100930451,LOC100929161,LOC100929420,LOC100929673,LOC100927605,LOC100926570,LOC100927088,LOC100926834,LOC116420503	ENSSHAG00000002269,ENSSHAG00000003146,ENSSHAG00000003990,ENSSHAG00000026806,ENSSHAG00000001376,ENSSHAG00000021947,ENSSHAG00000000836,ENSSHAG00000021240,ENSSHAG00000026351,ENSSHAG00000003579,ENSSHAG00000027899,ENSSHAG00000024343,ENSSHAG00000026957		1	GAIN	NO	NO	0	0	0	0	0	0	0	0	0	0	0	0	0	0	0	0	0	0	0	0	0	0	0	0	0	0	0	0	0	0	0	0	0	0	0	0	0	0
124	1	350595001	351611000	1016000	GRP,SEC11C,LOC116420504,ZNF532,LOC116420505,MALT1,ALPK2,LOC116420506,NEDD4L	ENSSHAG00000012832,SEC11C,ZNF532,MALT1,ENSSHAG00000015598,NEDD4L	MALT1	1	LOSS	NO	NO	0	0	0	0	0	0	0	0	0	0	0	0	0	0	0	0	0	0	0	0	0	0	0	0	0	0	0	0	0	0	0	0	0	0	0	0	0	0
125	1	354882001	354967000	85000				1	GAIN	NO	NO	0	0	0	0	0	0	0	0	0	0	0	0	0	0	0	0	0	0	0	0	0	0	0	0	0	0	0	0	0	0	0	0	0	0	0	0	0	0
126	1	371352001	371396000	44000	RIT2	RIT2		4	LOSS	NO	NO	0	0	0	0	0	0	0	0	0	0	0	0	0	0	0	0	0	0	0	0	0	0	0	0	0	0	0	0	0	0	0	0	0	0	0	0	0	0
127	1	372337001	372357000	20000	PIK3C3	PIK3C3		1	LOSS	NO	NO	0	0	0	0	0	0	0	0	0	0	0	0	0	0	0	0	0	0	0	0	0	0	0	0	0	0	0	0	0	1	0	0	0	0	0	0	0	0
128	1	377491001	377544000	53000				2	LOSS	NO	NO	0	1	1	0	0	0	0	0	0	0	0	0	0	0	0	0	0	0	0	0	0	0	0	0	0	0	0	0	0	0	0	0	0	0	0	0	0	0
129	1	390220001	390251000	31000				1	LOSS	NO	NO	0	0	0	0	0	0	0	0	0	0	0	0	0	0	0	0	0	0	0	0	0	0	0	0	0	0	0	0	0	0	0	0	0	0	0	0	0	0
130	1	399519001	399797000	278000	CTNND2	CTNND2	CTNND2	1	LOSS	NO	NO	0	0	0	0	0	0	0	0	0	0	0	0	0	0	0	0	0	0	0	0	0	0	0	0	0	0	0	0	0	0	0	0	0	0	0	0	0	0
131	1	402844001	402862000	18000		DNAH5		1	LOSS (pre-tetraploidisation)	NO	NO	0	0	0	0	0	0	0	0	0	0	0	0	0	0	0	0	0	0	0	0	0	0	0	0	0	0	0	0	0	0	0	0	0	0	0	1	0	0
132	1	415405001	415419000	14000	CDH10	CDH10	CDH10	1	LOSS	NO	NO	0	0	0	0	0	0	0	0	0	0	0	0	0	0	0	0	0	0	0	0	0	0	0	0	0	0	0	0	0	0	0	0	0	0	0	0	0	0
133	1	416120001	420771000	4651000	LOC116421278,LOC116420549,LOC111719533,CDH9,LOC111719492,LOC116420550,LOC116420551	ENSSHAG00000021295,ENSSHAG00000031784,CDH9		1	LOSS	NO	NO	0	0	0	0	0	0	0	0	0	0	0	0	0	0	0	0	0	0	0	0	0	0	0	0	0	0	0	0	0	0	0	0	0	0	0	0	0	0
134	1	436642001	436815000	173000	PAG1	FABP5,PAG1		1	LOSS	NO	NO	0	0	0	0	0	0	0	0	0	0	0	0	0	0	0	0	0	0	0	0	0	0	0	0	0	0	0	0	0	0	0	0	0	0	0	0	0	0
135	1	436928001	437020000	92000	PAG1	PAG1		1	LOSS	NO	NO	0	0	0	0	0	0	0	0	0	0	0	0	0	0	0	0	0	0	0	0	0	0	0	0	0	0	0	0	0	0	0	0	0	0	0	0	0	0
136	1	437101001	437496000	395000	ZNF704,LOC116420557	ZNF704		1	LOSS	NO	NO	0	0	0	0	0	0	0	0	0	0	0	0	0	0	0	0	0	0	0	0	0	0	0	0	0	0	0	0	0	0	0	0	0	0	0	0	0	0
137	1	437679001	437788000	109000	ZBTB10	ZBTB10		1	LOSS	NO	NO	0	0	0	0	0	0	0	0	0	0	0	0	0	0	0	0	0	0	0	0	0	0	0	0	0	0	0	0	0	0	0	0	0	0	0	0	0	0
138	1	438748001	438862000	114000				1	LOSS	NO	NO	0	0	0	0	0	0	0	0	0	0	0	0	0	0	0	0	0	0	0	0	0	0	0	0	0	0	0	0	0	0	0	0	0	0	0	0	0	0
139	1	440654001	440694000	40000				1	LOSS	NO	NO	0	0	0	0	0	0	0	0	0	0	0	0	0	0	0	0	0	0	0	0	0	0	0	0	0	0	0	0	0	0	0	0	0	0	0	0	0	0
140	1	440826001	440941000	115000				1	LOSS	NO	NO	0	0	0	0	0	0	0	0	0	0	0	0	0	0	0	0	0	0	0	0	0	0	0	0	0	0	0	0	0	0	0	0	0	0	0	0	0	0
141	1	441330001	441411000	81000				2	GAIN	NO	NO	0	1	1	0	0	0	0	0	0	0	0	0	0	0	0	0	0	0	0	0	0	0	0	0	0	0	0	0	0	0	0	0	0	0	0	0	0	0
142	1	441330001	441411000	81000				3	GAIN	NO	NO	0	0	0	0	0	0	0	0	0	0	0	0	0	0	0	0	0	0	0	0	0	0	0	0	0	0	0	0	0	0	0	0	0	0	0	0	0	0
143	1	442508001	443137000	629000	ZFHX4,LOC116420562	ZFHX4		1	LOSS (pre-tetraploidisation)	NO	NO	0	0	0	0	0	0	0	0	0	0	0	0	0	0	0	0	0	0	0	0	0	0	0	0	0	0	0	0	0	0	0	0	0	0	0	0	0	0
144	1	442611001	442653000	42000				1	LOSS	NO	NO	0	0	0	0	0	0	0	0	0	0	0	0	0	0	0	0	0	0	0	0	0	0	0	0	0	0	0	0	0	0	0	0	0	0	0	0	0	0
145	1	444420001	444474000	54000				1	LOSS (pre-tetraploidisation)	NO	NO	0	0	0	0	0	0	0	0	0	0	0	0	0	0	0	0	0	0	0	0	0	0	0	0	0	0	0	0	0	0	0	0	0	0	0	0	0	0
146	1	452337001	452458000	121000	PREX2	PREX2	PREX2	1	LOSS	NO	NO	0	0	0	0	0	0	0	0	0	0	0	0	0	0	0	0	0	0	0	0	0	0	0	0	0	0	0	0	0	0	0	0	0	0	0	0	0	0
147	1	453595001	454246000	651000	CSPP1,COPS5,PPP1R42,TCF24,LOC111719018,MCMDC2,LOC100918178,VCPIP1,MYBL1,VXN	CSPP1,COPS5,PPP1R42,TCF24,MCMDC2,ENSSHAG00000008146,VCPIP1,VXN		1	LOSS	NO	NO	0	0	0	0	0	0	0	0	0	0	0	0	0	0	0	0	0	0	0	0	0	0	0	0	0	0	0	0	0	0	0	0	0	0	0	0	0	0
148	1	455946001	456388000	442000	LOC100920521	ENSSHAG00000025575		1	GAIN	NO	NO	0	0	0	0	0	0	0	0	0	0	0	0	0	0	0	0	0	0	0	0	0	0	0	0	0	0	0	0	0	0	0	0	0	0	0	0	0	0
149	1	455946001	456388000	442000	LOC100920521	ENSSHAG00000025575		1	GAIN	NO	NO	0	0	0	0	0	0	0	0	0	0	0	0	0	0	0	0	0	0	0	0	0	0	0	0	0	0	0	0	0	0	0	0	0	0	0	0	0	0
150	1	458795001	458988000	193000		NKAIN3		1	GAIN (post-tetraploidisation)	NO	NO	0	0	0	0	1	0	0	0	0	0	0	0	0	0	0	0	0	0	0	0	0	0	0	0	0	0	0	0	0	0	0	0	0	0	0	0	0	0
151	1	458988001	459190000	202000	NKAIN3	NKAIN3		3	LOSS	NO	NO	0	0	0	0	1	1	1	0	0	0	0	0	0	0	0	0	0	0	0	0	0	0	0	0	0	0	0	0	0	0	0	0	0	0	0	0	0	0
152	1	463526001	463603000	77000	LOC116420577			1	LOSS	NO	NO	0	0	0	0	0	0	0	0	0	0	0	0	0	0	0	0	0	0	0	0	0	0	0	0	1	0	0	0	0	0	0	0	0	0	0	0	0	0
153	1	468947001	469043000	96000				1	LOSS	NO	NO	0	0	0	0	0	0	0	0	0	0	0	0	0	0	0	0	0	0	0	0	0	0	0	0	0	0	0	0	0	0	0	0	0	0	0	0	0	0
154	1	484875001	484891000	16000				10	LOSS	NO	NO	0	1	1	1	1	1	1	1	1	1	1	0	0	0	0	0	0	0	0	0	0	0	0	0	0	0	0	0	0	0	0	0	0	0	0	0	0	0
155	1	488321001	568376000	80055000	TAF4B,PSMA8,SS18,ZNF521,LOC105749330,HRH4,IMPACT,OSBPL1A,LOC116420597,CABYR,LOC116420596,TTC39C,LAMA3,LOC105749333,ANKRD29,NPC1,RMC1,RIOK3,LOC105749331,LOC105749332,TMEM241,LOC116420599,CABLES1,RBBP8,LOC116420600,LOC116421313,LOC116420601,LOC116420602,GATA6,LOC116420603,MIB1,LOC116420604,MIR133A,ABHD3,SNRPD1,ESCO1,GREB1L,LOC111719073,LOC116420606,ROCK1,USP14,THOC1,COLEC12,CLUL1,TYMS,ENOSF1,YES1,A…	TAF4B,PSMA8,SS18,ZNF521,HRH4,IMPACT,OSBPL1A,ENSSHAG00000006149,TTC39C,ENSSHAG00000008451,ENSSHAG00000020485,ENSSHAG00000023619,ANKRD29,NPC1,RMC1,RIOK3,ENSSHAG00000024228,TMEM241,CABLES1,RBBP8,GATA6,MIB1,ABHD3,SNRPD1,ENSSHAG00000001904,GREB1L,ENSSHAG00000010920,ENSSHAG00000031782,ENSSHAG00000014424,ENSSHAG00000014711,ENSSHAG00000014829,COLEC12,CLUL1,ENSSHAG00000003102,ENOSF1,YES1,ADCYAP1,METTL4,ND…	CNBD1,DEK,IRF4,SS18,ZNF521	1	LOSS (post-tetraploidisation)	NO	NO	0	0	0	0	0	0	0	0	0	0	0	0	0	0	0	0	0	0	0	0	0	0	0	0	0	0	0	0	0	0	0	0	0	0	0	0	0	0
156	1	490630001	490741000	111000	OSBPL1A,LOC116420597	OSBPL1A		1	LOSS	NO	NO	0	0	0	0	0	0	0	0	0	0	0	0	0	0	0	0	0	0	0	0	0	0	0	0	0	0	0	0	0	0	0	0	0	0	0	0	0	0
157	1	491116001	492624000	1508000	LAMA3,LOC105749333,ANKRD29,NPC1,RMC1,RIOK3,LOC105749331,LOC105749332,TMEM241,LOC116420599,CABLES1,RBBP8,LOC116420600,LOC116421313,LOC116420601	ENSSHAG00000020485,ENSSHAG00000023619,ANKRD29,NPC1,RMC1,RIOK3,ENSSHAG00000024228,TMEM241,CABLES1,RBBP8		2	GAIN	NO	NO	0	0	0	0	0	0	0	0	0	0	0	0	0	0	0	0	0	0	0	0	0	0	0	0	0	0	0	0	0	0	0	0	0	0	0	0	0	0
158	1	498242001	498305000	63000	DLGAP1,LOC116421652	ENSSHAG00000012019		1	LOSS (post-tetraploidisation)	NO	NO	0	0	0	0	0	0	0	0	0	0	0	0	0	0	0	0	0	0	0	0	0	0	0	0	0	0	0	1	0	0	0	0	0	0	0	0	0	0
159	1	501010001	501260000	250000	L3MBTL4	L3MBTL4		1	GAIN	NO	NO	0	0	0	0	0	0	0	0	0	0	0	0	0	0	0	0	0	0	0	0	0	0	0	0	0	0	0	0	0	0	0	0	0	0	0	0	0	0
160	1	509520001	548792000	39272000	MC2R,LOC116420617,CDH7,CDH19,LOC116420620,LOC116420619,LOC116420618,LOC105749338,DSEL,LOC116421323,TMX3,CCDC102B,DOK6,LOC116420621,CD226,RTTN,SOCS6,CBLN2,LOC116420623,NETO1,FBXO15,TIMM21,LOC100920614,C1H18orf63,DIPK1C,CNDP2,CNDP1,ZNF407,LOC116420625,LOC116420626,ZADH2,TSHZ1,LOC116421325,ZNF516,LOC100924542,LOC111719089,ZNF236,MBP,GALR1,SALL3,ATP9B,LOC105749344,NFATC1,CTDP1,KCNG2,SLC66A2,HSBP1L1,T…	ENSSHAG00000015942,ENSSHAG00000026805,ENSSHAG00000009830,ENSSHAG00000005425,DSEL,TMX3,ENSSHAG00000021092,DOK6,ENSSHAG00000028556,ENSSHAG00000022678,RTTN,SOCS6,CBLN2,NETO1,ENSSHAG00000022932,FBXO15,TIMM21,CYB5A,C18orf63,DIPK1C,CNDP2,CNDP1,ZNF407,ZADH2,TSHZ1,ENSSHAG00000030697,ZNF516,ZNF236,MBP,GALR1,SALL3,ATP9B,NFATC1,CTDP1,KCNG2,SLC66A2,TXNL4A,ENSSHAG00000003555,ENSSHAG00000000881,ENSSHAG00000024…	DEK	2	LOSS	NO	NO	0	0	0	0	0	0	0	0	0	0	0	0	0	0	0	0	0	0	0	0	0	0	0	0	0	0	0	0	0	0	0	0	0	0	0	1	1	0
161	1	511496001	536352000	24856000	LOC116420617,CDH7,CDH19,LOC116420620,LOC116420619,LOC116420618,LOC105749338,DSEL,LOC116421323,TMX3,CCDC102B,DOK6,LOC116420621,CD226,RTTN,SOCS6,CBLN2,LOC116420623,NETO1,FBXO15,TIMM21,LOC100920614,C1H18orf63,DIPK1C,CNDP2,CNDP1,ZNF407,LOC116420625,LOC116420626,ZADH2,TSHZ1,LOC116421325,ZNF516,LOC100924542,LOC111719089,ZNF236,MBP,GALR1,SALL3,ATP9B,LOC105749344,NFATC1,CTDP1,KCNG2,SLC66A2,HSBP1L1,TXNL4A…	ENSSHAG00000026805,ENSSHAG00000009830,ENSSHAG00000005425,DSEL,TMX3,ENSSHAG00000021092,DOK6,ENSSHAG00000028556,ENSSHAG00000022678,RTTN,SOCS6,CBLN2,NETO1,ENSSHAG00000022932,FBXO15,TIMM21,CYB5A,C18orf63,DIPK1C,CNDP2,CNDP1,ZNF407,ZADH2,TSHZ1,ENSSHAG00000030697,ZNF516,ZNF236,MBP,GALR1,SALL3,ATP9B,NFATC1,CTDP1,KCNG2,SLC66A2,TXNL4A,ENSSHAG00000003555,ENSSHAG00000000881,ENSSHAG00000024236,ADNP2,ENSSHAG00…		1	LOSS	NO	NO	0	0	0	0	0	0	0	0	0	0	0	0	0	0	0	0	0	0	0	0	0	0	0	0	0	0	0	0	0	0	0	0	0	0	0	0	0	0
162	1	514450001	540086000	25636000	LOC105749338,DSEL,LOC116421323,TMX3,CCDC102B,DOK6,LOC116420621,CD226,RTTN,SOCS6,CBLN2,LOC116420623,NETO1,FBXO15,TIMM21,LOC100920614,C1H18orf63,DIPK1C,CNDP2,CNDP1,ZNF407,LOC116420625,LOC116420626,ZADH2,TSHZ1,LOC116421325,ZNF516,LOC100924542,LOC111719089,ZNF236,MBP,GALR1,SALL3,ATP9B,LOC105749344,NFATC1,CTDP1,KCNG2,SLC66A2,HSBP1L1,TXNL4A,LOC100913233,RBFA,LOC100928175,LOC111719093,ADNP2,LOC111719092…	DSEL,TMX3,ENSSHAG00000021092,DOK6,ENSSHAG00000028556,ENSSHAG00000022678,RTTN,SOCS6,CBLN2,NETO1,ENSSHAG00000022932,FBXO15,TIMM21,CYB5A,C18orf63,DIPK1C,CNDP2,CNDP1,ZNF407,ZADH2,TSHZ1,ENSSHAG00000030697,ZNF516,ZNF236,MBP,GALR1,SALL3,ATP9B,NFATC1,CTDP1,KCNG2,SLC66A2,TXNL4A,ENSSHAG00000003555,ENSSHAG00000000881,ENSSHAG00000024236,ADNP2,ENSSHAG00000005880,ENSSHAG00000031284,ENSSHAG00000009575,CARMIL1,E…		1	LOSS	NO	NO	0	0	0	0	0	0	0	0	0	0	0	0	0	0	0	0	0	0	0	0	0	0	0	0	0	0	0	0	0	0	0	0	0	0	0	0	0	0
163	1	514899001	549785000	34886000	LOC105749338,DSEL,LOC116421323,TMX3,CCDC102B,DOK6,LOC116420621,CD226,RTTN,SOCS6,CBLN2,LOC116420623,NETO1,FBXO15,TIMM21,LOC100920614,C1H18orf63,DIPK1C,CNDP2,CNDP1,ZNF407,LOC116420625,LOC116420626,ZADH2,TSHZ1,LOC116421325,ZNF516,LOC100924542,LOC111719089,ZNF236,MBP,GALR1,SALL3,ATP9B,LOC105749344,NFATC1,CTDP1,KCNG2,SLC66A2,HSBP1L1,TXNL4A,LOC100913233,RBFA,LOC100928175,LOC111719093,ADNP2,LOC111719092…	DSEL,TMX3,ENSSHAG00000021092,DOK6,ENSSHAG00000028556,ENSSHAG00000022678,RTTN,SOCS6,CBLN2,NETO1,ENSSHAG00000022932,FBXO15,TIMM21,CYB5A,C18orf63,DIPK1C,CNDP2,CNDP1,ZNF407,ZADH2,TSHZ1,ENSSHAG00000030697,ZNF516,ZNF236,MBP,GALR1,SALL3,ATP9B,NFATC1,CTDP1,KCNG2,SLC66A2,TXNL4A,ENSSHAG00000003555,ENSSHAG00000000881,ENSSHAG00000024236,ADNP2,ENSSHAG00000005880,ENSSHAG00000031284,ENSSHAG00000009575,CARMIL1,E…	DEK	1	LOSS	NO	NO	0	0	0	0	0	0	0	0	0	0	0	0	0	0	0	0	0	0	0	0	0	0	0	0	0	0	0	0	0	0	0	0	0	0	0	0	0	0
164	1	515191001	550594000	35403000	LOC105749338,DSEL,LOC116421323,TMX3,CCDC102B,DOK6,LOC116420621,CD226,RTTN,SOCS6,CBLN2,LOC116420623,NETO1,FBXO15,TIMM21,LOC100920614,C1H18orf63,DIPK1C,CNDP2,CNDP1,ZNF407,LOC116420625,LOC116420626,ZADH2,TSHZ1,LOC116421325,ZNF516,LOC100924542,LOC111719089,ZNF236,MBP,GALR1,SALL3,ATP9B,LOC105749344,NFATC1,CTDP1,KCNG2,SLC66A2,HSBP1L1,TXNL4A,LOC100913233,RBFA,LOC100928175,LOC111719093,ADNP2,LOC111719092…	DSEL,TMX3,ENSSHAG00000021092,DOK6,ENSSHAG00000028556,ENSSHAG00000022678,RTTN,SOCS6,CBLN2,NETO1,ENSSHAG00000022932,FBXO15,TIMM21,CYB5A,C18orf63,DIPK1C,CNDP2,CNDP1,ZNF407,ZADH2,TSHZ1,ENSSHAG00000030697,ZNF516,ZNF236,MBP,GALR1,SALL3,ATP9B,NFATC1,CTDP1,KCNG2,SLC66A2,TXNL4A,ENSSHAG00000003555,ENSSHAG00000000881,ENSSHAG00000024236,ADNP2,ENSSHAG00000005880,ENSSHAG00000031284,ENSSHAG00000009575,CARMIL1,E…	DEK	21	LOSS	NO	NO	0	0	0	0	0	0	0	0	0	0	0	0	0	1	1	1	1	1	1	1	1	1	1	1	1	1	1	1	1	1	1	1	1	1	0	0	0	0
165	1	518583001	550435000	31852000	DOK6,LOC116420621,CD226,RTTN,SOCS6,CBLN2,LOC116420623,NETO1,FBXO15,TIMM21,LOC100920614,C1H18orf63,DIPK1C,CNDP2,CNDP1,ZNF407,LOC116420625,LOC116420626,ZADH2,TSHZ1,LOC116421325,ZNF516,LOC100924542,LOC111719089,ZNF236,MBP,GALR1,SALL3,ATP9B,LOC105749344,NFATC1,CTDP1,KCNG2,SLC66A2,HSBP1L1,TXNL4A,LOC100913233,RBFA,LOC100928175,LOC111719093,ADNP2,LOC111719092,BLOC1S4,PARD6G,SCGN,CARMIL1,LOC100929712,LOC…	DOK6,ENSSHAG00000028556,ENSSHAG00000022678,RTTN,SOCS6,CBLN2,NETO1,ENSSHAG00000022932,FBXO15,TIMM21,CYB5A,C18orf63,DIPK1C,CNDP2,CNDP1,ZNF407,ZADH2,TSHZ1,ENSSHAG00000030697,ZNF516,ZNF236,MBP,GALR1,SALL3,ATP9B,NFATC1,CTDP1,KCNG2,SLC66A2,TXNL4A,ENSSHAG00000003555,ENSSHAG00000000881,ENSSHAG00000024236,ADNP2,ENSSHAG00000005880,ENSSHAG00000031284,ENSSHAG00000009575,CARMIL1,ENSSHAG00000001939,ENSSHAG0000…	DEK	1	LOSS	NO	NO	0	0	0	0	0	0	0	0	0	0	0	0	1	0	0	0	0	0	0	0	0	0	0	0	0	0	0	0	0	0	0	0	0	0	0	0	0	0
166	1	518635001	570093000	51458000	DOK6,LOC116420621,CD226,RTTN,SOCS6,CBLN2,LOC116420623,NETO1,FBXO15,TIMM21,LOC100920614,C1H18orf63,DIPK1C,CNDP2,CNDP1,ZNF407,LOC116420625,LOC116420626,ZADH2,TSHZ1,LOC116421325,ZNF516,LOC100924542,LOC111719089,ZNF236,MBP,GALR1,SALL3,ATP9B,LOC105749344,NFATC1,CTDP1,KCNG2,SLC66A2,HSBP1L1,TXNL4A,LOC100913233,RBFA,LOC100928175,LOC111719093,ADNP2,LOC111719092,BLOC1S4,PARD6G,SCGN,CARMIL1,LOC100929712,LOC…	DOK6,ENSSHAG00000028556,ENSSHAG00000022678,RTTN,SOCS6,CBLN2,NETO1,ENSSHAG00000022932,FBXO15,TIMM21,CYB5A,C18orf63,DIPK1C,CNDP2,CNDP1,ZNF407,ZADH2,TSHZ1,ENSSHAG00000030697,ZNF516,ZNF236,MBP,GALR1,SALL3,ATP9B,NFATC1,CTDP1,KCNG2,SLC66A2,TXNL4A,ENSSHAG00000003555,ENSSHAG00000000881,ENSSHAG00000024236,ADNP2,ENSSHAG00000005880,ENSSHAG00000031284,ENSSHAG00000009575,CARMIL1,ENSSHAG00000001939,ENSSHAG0000…	CNBD1,DEK,IRF4,NBN	1	LOSS	NO	NO	0	0	0	0	0	0	0	0	0	0	0	0	0	0	0	0	0	0	0	0	0	0	0	0	0	0	0	0	0	0	0	0	0	0	0	0	0	0
167	1	520548001	520612000	64000				21	LOSS	NO	NO	0	0	0	0	0	0	0	0	0	0	0	0	0	0	0	0	0	0	0	0	0	0	0	0	0	0	0	0	0	0	0	0	0	0	0	0	0	0
168	1	525133001	525160000	27000				1	LOSS	NO	NO	0	0	0	0	0	0	0	0	0	0	0	0	0	0	0	0	0	0	0	0	0	0	0	0	0	0	0	0	0	0	0	0	0	0	0	0	0	0
169	1	526930001	526964000	34000				1	GAIN	NO	NO	1	0	0	0	0	0	0	0	0	0	0	0	0	0	0	0	0	0	0	0	0	0	0	0	0	0	0	0	0	0	0	0	0	0	0	0	0	0
170	1	528469001	528537000	68000	ZNF516	ZNF516		1	LOSS (pre-tetraploidisation)	NO	NO	0	0	0	0	0	0	0	0	0	0	0	0	0	0	0	0	0	1	0	0	0	0	0	0	0	0	0	0	0	0	0	0	0	0	0	0	0	0
171	1	542203001	542216000	13000				44	LOSS	NO	NO	0	0	0	0	0	0	0	0	0	0	0	0	0	0	0	0	0	0	0	0	0	0	0	0	0	0	0	0	0	0	0	0	0	0	1	1	1	1
172	1	542203001	542216000	13000				10	LOSS	NO	NO	0	1	1	1	1	1	1	1	1	1	1	0	0	0	0	0	0	0	0	0	0	0	0	0	0	0	0	0	0	0	0	0	0	0	0	0	0	0
173	1	542203001	542216000	13000				1	LOSS (pre-tetraploidisation)	NO	NO	0	0	0	0	0	0	0	0	0	0	0	1	0	0	0	0	0	0	0	0	0	0	0	0	0	0	0	0	0	0	0	0	0	0	0	0	0	0
174	1	546184001	546961000	777000	DTNBP1,JARID2,LOC116420637	DTNBP1,JARID2		1	GAIN	NO	NO	0	0	0	0	0	0	0	0	0	0	0	0	0	1	0	0	0	0	0	0	0	0	0	0	0	0	0	0	0	0	0	0	0	0	0	0	0	0
175	1	547023001	547529000	506000	LOC116421335,LOC116420638			1	GAIN	NO	NO	0	0	0	0	0	0	0	0	0	0	0	0	0	1	0	0	0	0	0	0	0	0	0	0	0	0	0	0	0	0	0	0	0	0	0	0	0	0
176	1	547631001	547682000	51000				1	GAIN	NO	NO	0	0	0	0	0	0	0	0	0	0	0	0	0	1	0	0	0	0	0	0	0	0	0	0	0	0	0	0	0	0	0	0	0	0	0	0	0	0
177	1	550423001	550507000	84000				1	GAIN	NO	NO	0	0	0	0	0	0	0	0	0	1	0	0	0	0	0	0	0	0	0	0	0	0	0	0	0	0	0	0	0	0	0	0	0	0	0	0	0	0
178	1	551355001	640314000	88959000	SMIM13,ELOVL2,SYCP2L,GCM2,LOC116420642,MAK,LOC100923659,PAK1IP1,C1H6orf52,LOC100925756,LOC116420643,LOC116420653,TFAP2A,OFCC1,SLC35B3,LOC116421343,LOC116420644,EEF1E1,BLOC1S5,TXNDC5,BMP6,SNRNP48,DSP,RIOK1,CAGE1,LOC116420645,SSR1,RREB1,LOC116420646,LOC116420647,LY86,F13A1,NRN1,FARS2,LYRM4,PPP1R3G,RPP40,CDYL,LOC111719105,ECI2,LOC116420650,FAM217A,PRPF4B,LOC100920627,LOC116420651,PXDC1,LOC111719108,…	SMIM13,ELOVL2,ENSSHAG00000010155,GCM2,MAK,TMEM14C,PAK1IP1,ENSSHAG00000024312,ENSSHAG00000012330,ENSSHAG00000027512,TFAP2A,ENSSHAG00000021981,SLC35B3,ENSSHAG00000012122,ENSSHAG00000012325,TXNDC5,BMP6,SNRNP48,DSP,RIOK1,ENSSHAG00000001059,SSR1,RREB1,LY86,F13A1,NRN1,FARS2,PPP1R3G,ENSSHAG00000007760,RPP40,ENSSHAG00000008802,ECI2,ENSSHAG00000006576,ENSSHAG00000007175,PRPF4B,ENSSHAG00000028945,PXDC1,ENS…	CDH17,CNBD1,CSMD3,EIF3E,EXT1,FAM135B,IRF4,MYC,NBN,NDRG1,PABPC1,RAD21,RSPO2,RUNX1T1,UBR5	1	GAIN	NO	NO	0	0	0	0	0	0	0	0	0	1	0	0	0	0	0	0	0	0	0	0	0	0	0	0	0	0	0	0	0	0	0	0	0	0	0	0	0	0
179	1	564960001	565012000	52000		ENSSHAG00000028363		1	LOSS	NO	NO	0	0	0	0	0	0	0	0	0	1	0	0	0	0	0	0	0	0	0	0	0	0	0	0	0	0	0	0	0	0	0	0	0	0	0	0	0	0
180	1	569163001	572194000	3031000	RIPK2,OSGIN2,NBN,DECR1,CALB1,TMEM64,NECAB1,C1H8orf88,PIP4P2,OTUD6B,LRRC69,SLC26A7,RUNX1T1	RIPK2,OSGIN2,NBN,DECR1,CALB1,TMEM64,NECAB1,C8orf88,PIP4P2,OTUD6B,SLC26A7,ENSSHAG00000020462,RUNX1T1	NBN,RUNX1T1	2	LOSS	NO	NO	0	0	0	0	0	0	0	0	0	0	0	0	0	0	0	0	0	0	0	0	0	0	0	0	0	0	0	0	0	0	0	0	0	0	0	1	1	0
181	1	576399001	576521000	122000				2	LOSS	NO	NO	0	0	0	0	0	0	0	0	0	0	0	0	0	0	0	0	0	0	0	0	0	0	0	0	0	0	0	0	0	0	0	0	0	0	0	1	1	0
182	1	587903001	588042000	139000	ZFPM2	ZFPM2		1	LOSS	NO	NO	0	0	0	0	0	0	0	0	0	0	0	0	0	0	0	0	0	0	0	0	0	0	0	0	0	0	0	0	0	0	0	0	0	0	0	0	0	0
183	1	588372001	607164000	18792000	ZFPM2,LOC116420678,OXR1,ABRA,ANGPT1,RSPO2,EIF3E,EMC2,LOC111719123,TMEM74,TRHR,NUDCD1,ENY2,PKHD1L1,EBAG9,SYBU,LOC116420679,LOC100926541,KCNV1,LOC100925418,CSMD3,LOC100926288,LOC116420680,TRPS1,LOC116420681,EIF3H,UTP23,RAD21,LOC105749373,AARD,MED30,LOC111719128,LOC116420683,EXT1,SAMD12,LOC111719129,TNFRSF11B,LOC116420684,COLEC10,LOC100930155,MAL2,CCN3,ENPP2,TAF2,DSCC1,DEPTOR,COL14A1,LOC111719125,MR…	ZFPM2,OXR1,ABRA,ANGPT1,RSPO2,EIF3E,EMC2,TMEM74,TRHR,NUDCD1,ENSSHAG00000029065,ENSSHAG00000026682,PKHD1L1,EBAG9,SYBU,ENSSHAG00000009572,KCNV1,CSMD3,ENSSHAG00000029869,TRPS1,EIF3H,UTP23,RAD21,ENSSHAG00000028668,MED30,EXT1,SAMD12,TNFRSF11B,COLEC10,MAL2,ENSSHAG00000016675,CCN3,ENSSHAG00000017449,TAF2,DSCC1,DEPTOR,COL14A1,MRPL13,MTBP,SNTB1	CSMD3,EIF3E,EXT1,RAD21,RSPO2	1	LOSS (post-tetraploidisation)	NO	NO	0	0	0	0	0	0	0	0	0	0	0	0	0	0	0	0	0	0	0	0	0	0	0	0	0	0	0	0	0	0	0	0	0	0	0	0	0	0
184	1	592032001	607439000	15407000	TMEM74,TRHR,NUDCD1,ENY2,PKHD1L1,EBAG9,SYBU,LOC116420679,LOC100926541,KCNV1,LOC100925418,CSMD3,LOC100926288,LOC116420680,TRPS1,LOC116420681,EIF3H,UTP23,RAD21,LOC105749373,AARD,MED30,LOC111719128,LOC116420683,EXT1,SAMD12,LOC111719129,TNFRSF11B,LOC116420684,COLEC10,LOC100930155,MAL2,CCN3,ENPP2,TAF2,DSCC1,DEPTOR,COL14A1,LOC111719125,MRPL13,MTBP,SNTB1	TMEM74,TRHR,NUDCD1,ENSSHAG00000029065,ENSSHAG00000026682,PKHD1L1,EBAG9,SYBU,ENSSHAG00000009572,KCNV1,CSMD3,ENSSHAG00000029869,TRPS1,EIF3H,UTP23,RAD21,ENSSHAG00000028668,MED30,EXT1,SAMD12,TNFRSF11B,COLEC10,MAL2,ENSSHAG00000016675,CCN3,ENSSHAG00000017449,TAF2,DSCC1,DEPTOR,COL14A1,MRPL13,MTBP,SNTB1	CSMD3,EXT1,RAD21	1	LOSS	NO	NO	0	0	0	0	0	0	0	0	0	0	0	0	0	1	0	0	0	0	0	0	0	0	0	0	0	0	0	0	0	0	0	0	0	0	0	0	0	0
185	1	593684001	594089000	405000				1	LOSS (post-tetraploidisation)	NO	NO	0	0	0	0	0	0	0	0	0	0	0	0	0	0	0	0	0	0	0	0	0	0	0	0	0	0	1	0	0	0	0	0	0	0	0	0	0	0
186	1	600728001	600848000	120000	TRPS1	TRPS1		2	LOSS	NO	NO	0	0	0	0	0	0	0	0	0	0	0	0	0	0	0	0	0	0	0	0	0	0	0	0	0	0	0	0	0	0	0	0	0	0	0	1	1	0
187	1	601969001	602005000	36000				2	LOSS	NO	NO	0	0	0	0	0	0	0	0	0	0	0	0	0	0	0	0	0	0	0	0	0	0	0	0	0	0	0	0	0	0	0	0	0	0	0	1	1	0
188	1	604085001	610669000	6584000	EXT1,SAMD12,LOC111719129,TNFRSF11B,LOC116420684,COLEC10,LOC100930155,MAL2,CCN3,ENPP2,TAF2,DSCC1,DEPTOR,COL14A1,LOC111719125,MRPL13,MTBP,SNTB1,HAS2,LOC116420685,LOC105749376,LOC116420686,LOC116421361,LOC116421362,LOC116420687,LOC116420688,ZHX2,DERL1,TBC1D31,TRNAM-CAU,FAM83A,LOC116420689,LOC100915396,ZHX1,ATAD2,WDYHV1,FBXO32	EXT1,SAMD12,TNFRSF11B,COLEC10,MAL2,ENSSHAG00000016675,CCN3,ENSSHAG00000017449,TAF2,DSCC1,DEPTOR,COL14A1,MRPL13,MTBP,SNTB1,ENSSHAG00000003459,HAS2,ZHX2,DERL1,TBC1D31,FAM83A,ZHX1,ENSSHAG00000013082,ATAD2,NTAQ1,FBXO32	EXT1	2	LOSS	NO	NO	0	0	0	0	0	0	0	0	0	0	0	0	0	0	0	0	0	0	0	0	0	0	0	0	0	0	0	0	0	0	0	0	0	0	0	1	1	0
189	1	605954001	606023000	69000	ENPP2	ENSSHAG00000017449		1	LOSS	NO	NO	0	0	0	0	0	0	0	0	0	0	0	0	0	0	0	0	0	0	0	0	0	0	0	0	0	0	0	0	0	0	0	0	0	0	0	0	0	0
190	1	607473001	616044000	8571000	HAS2,LOC116420685,LOC105749376,LOC116420686,LOC116421361,LOC116421362,LOC116420687,LOC116420688,ZHX2,DERL1,TBC1D31,TRNAM-CAU,FAM83A,LOC116420689,LOC100915396,ZHX1,ATAD2,WDYHV1,FBXO32,LOC116420690,KLHL38,LOC116420691,ANXA13,FAM91A1,LOC116420692,FER1L6,TMEM65,LOC105749379,RNF139,TATDN1,NDUFB9,MTSS1,LOC100918699,ZNF572,LOC116420695,SQLE,WASHC5,NSMCE2,TRIB1,LOC116421363,LOC116420696,LRATD2	ENSSHAG00000003459,HAS2,ZHX2,DERL1,TBC1D31,FAM83A,ZHX1,ENSSHAG00000013082,ATAD2,NTAQ1,FBXO32,KLHL38,ANXA13,FAM91A1,FER1L6,TMEM65,ENSSHAG00000027072,RNF139,ENSSHAG00000007003,NDUFB9,MTSS1,ZNF572,SQLE,WASHC5,NSMCE2,TRIB1,LRATD2		1	LOSS	NO	NO	0	0	0	0	0	0	0	0	0	0	0	0	0	1	0	0	0	0	0	0	0	0	0	0	0	0	0	0	0	0	0	0	0	0	0	0	0	0
191	1	611451001	611800000	349000	TMEM65,LOC105749379	TMEM65,ENSSHAG00000027072,RNF139		2	LOSS	NO	NO	0	0	0	0	0	0	0	0	0	0	0	0	0	0	0	0	0	0	0	0	0	0	0	0	0	0	0	0	0	0	0	0	0	0	0	1	1	0
192	1	616433001	616779000	346000				1	LOSS	NO	NO	0	0	0	0	0	0	0	0	0	0	0	0	0	1	0	0	0	0	0	0	0	0	0	0	0	0	0	0	0	0	0	0	0	0	0	0	0	0
193	1	617909001	641933000	24024000	LOC116421366,GSDMC,CYRIB,ASAP1,LOC111719137,ADCY8,EFR3A,OC90,HHLA1,KCNQ3,LRRC6,LOC116420698,TMEM71,PHF20L1,TG,SLA,CCN4,NDRG1,LOC116420699,ST3GAL1,LOC111719139,ZFAT,LOC105749385,KHDRBS3,LOC116420701,LOC116420702,LOC105749388,LOC100930938,LOC116421369,FAM135B,LOC116420703,LOC116420704,LOC116420705,LOC100931725,COL22A1,LOC116421373,LOC111721190,LOC100932860,KCNK9,TRAPPC9,LOC116421837,CHRAC1,AGO2,LOC…	ENSSHAG00000024891,CYRIB,ENSSHAG00000014207,ADCY8,EFR3A,ENSSHAG00000005694,ENSSHAG00000006599,KCNQ3,LRRC6,TMEM71,PHF20L1,TG,SLA,CCN4,NDRG1,ST3GAL1,ZFAT,ENSSHAG00000032083,ENSSHAG00000000383,ENSSHAG00000029089,ENSSHAG00000018716,ENSSHAG00000002738,ENSSHAG00000024591,ENSSHAG00000025364,ENSSHAG00000005176,ENSSHAG00000025232,AGO2,PTK2,DENND3,SLC45A4,GPR20,PTP4A3,ENSSHAG00000016640,ENSSHAG00000002205,…	FAM135B,NDRG1	1	LOSS	YES	NO	0	0	0	0	0	0	0	0	0	0	0	0	0	1	0	0	0	0	0	0	0	0	0	0	0	0	0	0	0	0	0	0	0	0	0	0	0	0
194	1	631176001	631200000	24000				1	LOSS	NO	NO	0	0	0	0	0	0	0	0	0	0	0	0	0	0	0	0	0	0	0	0	0	0	0	0	1	0	0	0	0	0	0	0	0	0	0	0	0	0
195	1	640314001	640704000	390000	LOC105749699,LOC105749700,LOC105749663,LOC116420712,LOC116420713,LOC116420714	ENSSHAG00000027837,ENSSHAG00000022962		78	GAIN	YES	NO	1	1	1	1	1	1	1	1	1	1	1	1	1	1	1	1	1	1	1	1	1	1	1	1	1	1	1	1	1	1	1	1	1	1	1	1	1	1
196	1	640314001	640704000	390000	LOC105749699,LOC105749700,LOC105749663,LOC116420712,LOC116420713,LOC116420714	ENSSHAG00000027837,ENSSHAG00000022962		1	GAIN (post-tetraploidisation)	YES	NO	0	0	0	0	1	0	0	0	0	0	0	0	0	0	0	0	0	0	0	0	0	0	0	0	0	0	0	0	0	0	0	0	0	0	0	0	0	0
197	1	640314001	640704000	390000	LOC105749699,LOC105749700,LOC105749663,LOC116420712,LOC116420713,LOC116420714	ENSSHAG00000027837,ENSSHAG00000022962		9	LOSS	YES	NO	0	0	0	0	0	0	0	0	0	0	0	0	0	0	0	0	0	0	0	0	0	0	0	0	0	1	1	1	1	1	1	1	1	1	0	0	0	0
198	1	640314001	640704000	390000	LOC105749699,LOC105749700,LOC105749663,LOC116420712,LOC116420713,LOC116420714	ENSSHAG00000027837,ENSSHAG00000022962		4	LOSS	YES	NO	0	0	0	0	0	0	0	0	0	0	0	0	0	0	0	0	0	0	0	0	0	0	0	0	0	0	0	0	0	0	0	0	0	0	0	0	0	0
199	1	640314001	640704000	390000	LOC105749699,LOC105749700,LOC105749663,LOC116420712,LOC116420713,LOC116420714	ENSSHAG00000027837,ENSSHAG00000022962		3	LOSS	YES	NO	0	0	0	0	0	0	0	0	0	0	0	0	0	0	0	0	0	0	0	0	1	1	1	0	0	0	0	0	0	0	0	0	0	0	0	0	0	0
200	1	640314001	640704000	390000	LOC105749699,LOC105749700,LOC105749663,LOC116420712,LOC116420713,LOC116420714	ENSSHAG00000027837,ENSSHAG00000022962		2	LOSS	YES	NO	0	0	0	0	0	1	1	0	0	0	0	0	0	0	0	0	0	0	0	0	0	0	0	0	0	0	0	0	0	0	0	0	0	0	0	0	0	0
201	1	640314001	640704000	390000	LOC105749699,LOC105749700,LOC105749663,LOC116420712,LOC116420713,LOC116420714	ENSSHAG00000027837,ENSSHAG00000022962		2	LOSS	YES	NO	0	0	0	0	0	0	0	0	0	0	0	1	1	0	0	0	0	0	0	0	0	0	0	0	0	0	0	0	0	0	0	0	0	0	0	0	0	0
202	1	640314001	640704000	390000	LOC105749699,LOC105749700,LOC105749663,LOC116420712,LOC116420713,LOC116420714	ENSSHAG00000027837,ENSSHAG00000022962		2	LOSS	YES	NO	0	0	0	0	0	0	0	0	0	0	0	0	0	0	0	0	0	0	0	0	0	0	0	0	0	0	0	0	0	0	0	0	0	0	0	0	0	0
203	1	640314001	640704000	390000	LOC105749699,LOC105749700,LOC105749663,LOC116420712,LOC116420713,LOC116420714	ENSSHAG00000027837,ENSSHAG00000022962		1	LOSS	YES	NO	0	0	0	0	0	0	0	0	0	0	0	0	0	0	0	0	1	0	0	0	0	0	0	0	0	0	0	0	0	0	0	0	0	0	0	0	0	0
204	1	640314001	640704000	390000	LOC105749699,LOC105749700,LOC105749663,LOC116420712,LOC116420713,LOC116420714	ENSSHAG00000027837,ENSSHAG00000022962		1	LOSS	YES	NO	0	0	0	0	0	0	0	0	0	0	0	0	0	0	0	0	0	0	0	0	0	0	0	0	0	0	0	0	0	0	0	0	0	0	0	0	1	0
205	1	640314001	640704000	390000	LOC105749699,LOC105749700,LOC105749663,LOC116420712,LOC116420713,LOC116420714	ENSSHAG00000027837,ENSSHAG00000022962		1	LOSS	YES	NO	0	0	0	0	0	0	0	0	0	0	0	0	0	0	0	0	0	0	0	0	0	0	0	0	0	0	0	0	0	0	0	0	0	0	0	0	0	0
206	1	640314001	640704000	390000	LOC105749699,LOC105749700,LOC105749663,LOC116420712,LOC116420713,LOC116420714	ENSSHAG00000027837,ENSSHAG00000022962		1	LOSS	YES	NO	0	0	0	0	0	0	0	0	0	0	0	0	0	0	0	0	0	0	0	0	0	0	0	0	0	0	0	0	0	0	0	0	0	0	0	0	0	0
207	1	640314001	640704000	390000	LOC105749699,LOC105749700,LOC105749663,LOC116420712,LOC116420713,LOC116420714	ENSSHAG00000027837,ENSSHAG00000022962		1	LOSS (pre-tetraploidisation)	YES	NO	0	0	0	0	0	0	0	0	0	0	0	0	0	0	0	0	0	1	0	0	0	0	0	0	0	0	0	0	0	0	0	0	0	0	0	0	0	0
208	1	640314001	640704000	390000	LOC105749699,LOC105749700,LOC105749663,LOC116420712,LOC116420713,LOC116420714	ENSSHAG00000027837,ENSSHAG00000022962		1	LOSS (pre-tetraploidisation)	YES	NO	0	0	0	0	0	0	0	0	0	0	0	0	0	0	0	0	0	0	0	0	0	0	0	0	0	0	0	0	0	0	0	0	0	0	0	0	0	0
209	1	640314001	640704000	390000	LOC105749699,LOC105749700,LOC105749663,LOC116420712,LOC116420713,LOC116420714	ENSSHAG00000027837,ENSSHAG00000022962		1	LOSS (post-tetraploidisation)	YES	NO	0	0	0	0	0	0	0	0	0	0	0	0	0	0	0	1	0	0	0	0	0	0	0	0	0	0	0	0	0	0	0	0	0	0	0	0	0	0
210	1	640314001	640704000	390000	LOC105749699,LOC105749700,LOC105749663,LOC116420712,LOC116420713,LOC116420714	ENSSHAG00000027837,ENSSHAG00000022962		1	LOSS (post-tetraploidisation)	YES	NO	0	0	0	0	0	0	0	0	0	0	0	0	0	0	0	0	0	0	0	0	0	0	0	0	0	0	0	0	0	0	0	0	0	0	0	1	0	0
211	1	640314001	640704000	390000	LOC105749699,LOC105749700,LOC105749663,LOC116420712,LOC116420713,LOC116420714	ENSSHAG00000027837,ENSSHAG00000022962		1	LOSS (post-tetraploidisation)	YES	NO	0	0	0	0	0	0	0	0	0	0	0	0	0	0	0	0	0	0	0	0	0	0	0	0	0	0	0	0	0	0	0	0	0	0	0	0	0	0
212	1	640704001	640765000	61000	LOC116420715,LOC100925668,LOC116420716,LOC105749730			1	GAIN	NO	NO	0	0	0	0	0	0	0	0	0	0	0	0	0	1	0	0	0	0	0	0	0	0	0	0	0	0	0	0	0	0	0	0	0	0	0	0	0	0
213	1	640704001	642651000	1947000	LOC116420715,LOC100925668,LOC116420716,LOC105749730,LOC100934670,MROH6,NAPRT,EEF1D,TIGD5,PYCR3,TSTA3,LOC100928618,LOC116420717,LOC116420718,LOC116420719,LOC116421378,LOC116420720,LOC116420721,LOC116421383,LOC105749403,LOC105749017,LOC116420722,LOC100932583,LOC100932327,LOC116420752,ARHGAP39,C1H8orf82,LRRC24,LOC100930492,LOC100926976,LOC100926719,LOC100926457,RECQL4,MFSD3,GPT,PPP1R16A,FOXH1,KIFC2,…	ENSSHAG00000027837,ENSSHAG00000022962,ENSSHAG00000008453,ENSSHAG00000008292,NAPRT,EEF1D,PYCR3,TIGD5,ENSSHAG00000031264,ENSSHAG00000004776,ENSSHAG00000004074,ENSSHAG00000003503,ENSSHAG00000023024,ENSSHAG00000023595,ENSSHAG00000006529,ENSSHAG00000005618,ENSSHAG00000022034,ENSSHAG00000027848,ENSSHAG00000004558,ENSSHAG00000003757,ENSSHAG00000011627,LRRC24,ENSSHAG00000027938,ENSSHAG00000024112,ENSSHAG…	RECQL4	1	GAIN	NO	NO	0	0	0	0	0	0	0	0	0	1	0	0	0	0	0	0	0	0	0	0	0	0	0	0	0	0	0	0	0	0	0	0	0	0	0	0	0	0
214	1	641569001	642147000	578000	ARHGAP39,C1H8orf82,LRRC24,LOC100930492,LOC100926976,LOC100926719,LOC100926457,RECQL4,MFSD3,GPT,PPP1R16A	ENSSHAG00000011627,LRRC24,ENSSHAG00000027938,ENSSHAG00000024112,ENSSHAG00000020691,RECQL4,MFSD3,GPT,PPP1R16A	RECQL4	1	LOSS (post-tetraploidisation)	NO	NO	0	0	0	0	0	0	0	0	0	0	0	0	0	0	0	0	0	0	0	0	0	0	0	0	0	0	0	0	0	0	0	0	0	0	0	0	0	0
215	1	641597001	641802000	205000	ARHGAP39	ENSSHAG00000011627		1	LOSS	NO	NO	0	0	0	0	0	0	0	0	0	0	0	0	0	0	0	0	0	0	0	0	0	0	0	0	0	0	0	0	0	0	0	0	0	0	0	0	0	0
216	1	642122001	642147000	25000	PPP1R16A	PPP1R16A		78	LOSS	NO	NO	1	1	1	1	1	1	1	1	1	1	1	1	1	1	1	1	1	1	1	1	1	1	1	1	1	1	1	1	1	1	1	1	1	1	1	1	1	1
217	1	642651001	644902000	2251000	ADCK5,SLC52A2,FBXL6,TMEM249,LOC116420727,SCRT1,LOC100924622,DGAT1,HSF1,SCX,BOP1,MROH1,LOC116420730,LOC100922017,HGH1,WDR97,MAF1,SHARPIN,LOC100923048,GPAA1,EXOSC4,LOC116420731,OPLAH,LOC100922532,LOC111719163,SPATC1,LOC116420732,GRINA,LOC111719587,PARP10,PLEC,LOC111719160,EPPK1,NRBP2,PUF60,SCRIB,LOC116420733,IQANK1,FAM83H,MAPK15,CCDC166,LOC100917315,LOC100917055,LOC116420734,LOC116420736,LOC1164207…	ADCK5,ENSSHAG00000005489,ENSSHAG00000023623,TMEM249,SCRT1,ENSSHAG00000001260,DGAT1,HSF1,BOP1,SCX,MROH1,ENSSHAG00000007333,HGH1,MAF1,ENSSHAG00000024245,ENSSHAG00000030642,ENSSHAG00000006040,CYC1,GPAA1,EXOSC4,OPLAH,ENSSHAG00000029231,ENSSHAG00000029133,GRINA,ENSSHAG00000002568,PLEC,ENSSHAG00000025999,NRBP2,PUF60,SCRIB,IQANK1,FAM83H,ENSSHAG00000002851,ENSSHAG00000002103,ENSSHAG00000007687,ENSSHAG000…		78	GAIN	YES	NO	1	1	1	1	1	1	1	1	1	1	1	1	1	1	1	1	1	1	1	1	1	1	1	1	1	1	1	1	1	1	1	1	1	1	1	1	1	1
218	1	642651001	644902000	2251000	ADCK5,SLC52A2,FBXL6,TMEM249,LOC116420727,SCRT1,LOC100924622,DGAT1,HSF1,SCX,BOP1,MROH1,LOC116420730,LOC100922017,HGH1,WDR97,MAF1,SHARPIN,LOC100923048,GPAA1,EXOSC4,LOC116420731,OPLAH,LOC100922532,LOC111719163,SPATC1,LOC116420732,GRINA,LOC111719587,PARP10,PLEC,LOC111719160,EPPK1,NRBP2,PUF60,SCRIB,LOC116420733,IQANK1,FAM83H,MAPK15,CCDC166,LOC100917315,LOC100917055,LOC116420734,LOC116420736,LOC1164207…	ADCK5,ENSSHAG00000005489,ENSSHAG00000023623,TMEM249,SCRT1,ENSSHAG00000001260,DGAT1,HSF1,BOP1,SCX,MROH1,ENSSHAG00000007333,HGH1,MAF1,ENSSHAG00000024245,ENSSHAG00000030642,ENSSHAG00000006040,CYC1,GPAA1,EXOSC4,OPLAH,ENSSHAG00000029231,ENSSHAG00000029133,GRINA,ENSSHAG00000002568,PLEC,ENSSHAG00000025999,NRBP2,PUF60,SCRIB,IQANK1,FAM83H,ENSSHAG00000002851,ENSSHAG00000002103,ENSSHAG00000007687,ENSSHAG000…		1	GAIN (post-tetraploidisation)	YES	NO	0	0	0	0	1	0	0	0	0	0	0	0	0	0	0	0	0	0	0	0	0	0	0	0	0	0	0	0	0	0	0	0	0	0	0	0	0	0
219	1	642651001	644902000	2251000	ADCK5,SLC52A2,FBXL6,TMEM249,LOC116420727,SCRT1,LOC100924622,DGAT1,HSF1,SCX,BOP1,MROH1,LOC116420730,LOC100922017,HGH1,WDR97,MAF1,SHARPIN,LOC100923048,GPAA1,EXOSC4,LOC116420731,OPLAH,LOC100922532,LOC111719163,SPATC1,LOC116420732,GRINA,LOC111719587,PARP10,PLEC,LOC111719160,EPPK1,NRBP2,PUF60,SCRIB,LOC116420733,IQANK1,FAM83H,MAPK15,CCDC166,LOC100917315,LOC100917055,LOC116420734,LOC116420736,LOC1164207…	ADCK5,ENSSHAG00000005489,ENSSHAG00000023623,TMEM249,SCRT1,ENSSHAG00000001260,DGAT1,HSF1,BOP1,SCX,MROH1,ENSSHAG00000007333,HGH1,MAF1,ENSSHAG00000024245,ENSSHAG00000030642,ENSSHAG00000006040,CYC1,GPAA1,EXOSC4,OPLAH,ENSSHAG00000029231,ENSSHAG00000029133,GRINA,ENSSHAG00000002568,PLEC,ENSSHAG00000025999,NRBP2,PUF60,SCRIB,IQANK1,FAM83H,ENSSHAG00000002851,ENSSHAG00000002103,ENSSHAG00000007687,ENSSHAG000…		9	LOSS	YES	NO	0	0	0	0	0	0	0	0	0	0	0	0	0	0	0	0	0	0	0	0	0	0	0	0	0	1	1	1	1	1	1	1	1	1	0	0	0	0
220	1	642651001	644902000	2251000	ADCK5,SLC52A2,FBXL6,TMEM249,LOC116420727,SCRT1,LOC100924622,DGAT1,HSF1,SCX,BOP1,MROH1,LOC116420730,LOC100922017,HGH1,WDR97,MAF1,SHARPIN,LOC100923048,GPAA1,EXOSC4,LOC116420731,OPLAH,LOC100922532,LOC111719163,SPATC1,LOC116420732,GRINA,LOC111719587,PARP10,PLEC,LOC111719160,EPPK1,NRBP2,PUF60,SCRIB,LOC116420733,IQANK1,FAM83H,MAPK15,CCDC166,LOC100917315,LOC100917055,LOC116420734,LOC116420736,LOC1164207…	ADCK5,ENSSHAG00000005489,ENSSHAG00000023623,TMEM249,SCRT1,ENSSHAG00000001260,DGAT1,HSF1,BOP1,SCX,MROH1,ENSSHAG00000007333,HGH1,MAF1,ENSSHAG00000024245,ENSSHAG00000030642,ENSSHAG00000006040,CYC1,GPAA1,EXOSC4,OPLAH,ENSSHAG00000029231,ENSSHAG00000029133,GRINA,ENSSHAG00000002568,PLEC,ENSSHAG00000025999,NRBP2,PUF60,SCRIB,IQANK1,FAM83H,ENSSHAG00000002851,ENSSHAG00000002103,ENSSHAG00000007687,ENSSHAG000…		4	LOSS	YES	NO	0	0	0	0	0	0	0	0	0	0	0	0	0	0	0	0	0	0	0	0	0	0	0	0	0	0	0	0	0	0	0	0	0	0	0	0	0	0
221	1	642651001	644902000	2251000	ADCK5,SLC52A2,FBXL6,TMEM249,LOC116420727,SCRT1,LOC100924622,DGAT1,HSF1,SCX,BOP1,MROH1,LOC116420730,LOC100922017,HGH1,WDR97,MAF1,SHARPIN,LOC100923048,GPAA1,EXOSC4,LOC116420731,OPLAH,LOC100922532,LOC111719163,SPATC1,LOC116420732,GRINA,LOC111719587,PARP10,PLEC,LOC111719160,EPPK1,NRBP2,PUF60,SCRIB,LOC116420733,IQANK1,FAM83H,MAPK15,CCDC166,LOC100917315,LOC100917055,LOC116420734,LOC116420736,LOC1164207…	ADCK5,ENSSHAG00000005489,ENSSHAG00000023623,TMEM249,SCRT1,ENSSHAG00000001260,DGAT1,HSF1,BOP1,SCX,MROH1,ENSSHAG00000007333,HGH1,MAF1,ENSSHAG00000024245,ENSSHAG00000030642,ENSSHAG00000006040,CYC1,GPAA1,EXOSC4,OPLAH,ENSSHAG00000029231,ENSSHAG00000029133,GRINA,ENSSHAG00000002568,PLEC,ENSSHAG00000025999,NRBP2,PUF60,SCRIB,IQANK1,FAM83H,ENSSHAG00000002851,ENSSHAG00000002103,ENSSHAG00000007687,ENSSHAG000…		3	LOSS	YES	NO	0	0	0	0	0	0	0	0	0	0	0	0	0	0	0	0	0	0	0	0	1	1	1	0	0	0	0	0	0	0	0	0	0	0	0	0	0	0
222	1	642651001	644902000	2251000	ADCK5,SLC52A2,FBXL6,TMEM249,LOC116420727,SCRT1,LOC100924622,DGAT1,HSF1,SCX,BOP1,MROH1,LOC116420730,LOC100922017,HGH1,WDR97,MAF1,SHARPIN,LOC100923048,GPAA1,EXOSC4,LOC116420731,OPLAH,LOC100922532,LOC111719163,SPATC1,LOC116420732,GRINA,LOC111719587,PARP10,PLEC,LOC111719160,EPPK1,NRBP2,PUF60,SCRIB,LOC116420733,IQANK1,FAM83H,MAPK15,CCDC166,LOC100917315,LOC100917055,LOC116420734,LOC116420736,LOC1164207…	ADCK5,ENSSHAG00000005489,ENSSHAG00000023623,TMEM249,SCRT1,ENSSHAG00000001260,DGAT1,HSF1,BOP1,SCX,MROH1,ENSSHAG00000007333,HGH1,MAF1,ENSSHAG00000024245,ENSSHAG00000030642,ENSSHAG00000006040,CYC1,GPAA1,EXOSC4,OPLAH,ENSSHAG00000029231,ENSSHAG00000029133,GRINA,ENSSHAG00000002568,PLEC,ENSSHAG00000025999,NRBP2,PUF60,SCRIB,IQANK1,FAM83H,ENSSHAG00000002851,ENSSHAG00000002103,ENSSHAG00000007687,ENSSHAG000…		2	LOSS	YES	NO	0	0	0	0	0	1	1	0	0	0	0	0	0	0	0	0	0	0	0	0	0	0	0	0	0	0	0	0	0	0	0	0	0	0	0	0	0	0
223	1	642651001	644902000	2251000	ADCK5,SLC52A2,FBXL6,TMEM249,LOC116420727,SCRT1,LOC100924622,DGAT1,HSF1,SCX,BOP1,MROH1,LOC116420730,LOC100922017,HGH1,WDR97,MAF1,SHARPIN,LOC100923048,GPAA1,EXOSC4,LOC116420731,OPLAH,LOC100922532,LOC111719163,SPATC1,LOC116420732,GRINA,LOC111719587,PARP10,PLEC,LOC111719160,EPPK1,NRBP2,PUF60,SCRIB,LOC116420733,IQANK1,FAM83H,MAPK15,CCDC166,LOC100917315,LOC100917055,LOC116420734,LOC116420736,LOC1164207…	ADCK5,ENSSHAG00000005489,ENSSHAG00000023623,TMEM249,SCRT1,ENSSHAG00000001260,DGAT1,HSF1,BOP1,SCX,MROH1,ENSSHAG00000007333,HGH1,MAF1,ENSSHAG00000024245,ENSSHAG00000030642,ENSSHAG00000006040,CYC1,GPAA1,EXOSC4,OPLAH,ENSSHAG00000029231,ENSSHAG00000029133,GRINA,ENSSHAG00000002568,PLEC,ENSSHAG00000025999,NRBP2,PUF60,SCRIB,IQANK1,FAM83H,ENSSHAG00000002851,ENSSHAG00000002103,ENSSHAG00000007687,ENSSHAG000…		2	LOSS	YES	NO	0	0	0	0	0	0	0	0	0	0	0	1	1	0	0	0	0	0	0	0	0	0	0	0	0	0	0	0	0	0	0	0	0	0	0	0	0	0
224	1	642651001	644902000	2251000	ADCK5,SLC52A2,FBXL6,TMEM249,LOC116420727,SCRT1,LOC100924622,DGAT1,HSF1,SCX,BOP1,MROH1,LOC116420730,LOC100922017,HGH1,WDR97,MAF1,SHARPIN,LOC100923048,GPAA1,EXOSC4,LOC116420731,OPLAH,LOC100922532,LOC111719163,SPATC1,LOC116420732,GRINA,LOC111719587,PARP10,PLEC,LOC111719160,EPPK1,NRBP2,PUF60,SCRIB,LOC116420733,IQANK1,FAM83H,MAPK15,CCDC166,LOC100917315,LOC100917055,LOC116420734,LOC116420736,LOC1164207…	ADCK5,ENSSHAG00000005489,ENSSHAG00000023623,TMEM249,SCRT1,ENSSHAG00000001260,DGAT1,HSF1,BOP1,SCX,MROH1,ENSSHAG00000007333,HGH1,MAF1,ENSSHAG00000024245,ENSSHAG00000030642,ENSSHAG00000006040,CYC1,GPAA1,EXOSC4,OPLAH,ENSSHAG00000029231,ENSSHAG00000029133,GRINA,ENSSHAG00000002568,PLEC,ENSSHAG00000025999,NRBP2,PUF60,SCRIB,IQANK1,FAM83H,ENSSHAG00000002851,ENSSHAG00000002103,ENSSHAG00000007687,ENSSHAG000…		2	LOSS	YES	NO	0	0	0	0	0	0	0	0	0	0	0	0	0	0	0	0	0	0	0	0	0	0	0	0	0	0	0	0	0	0	0	0	0	0	0	0	0	0
225	1	642651001	644902000	2251000	ADCK5,SLC52A2,FBXL6,TMEM249,LOC116420727,SCRT1,LOC100924622,DGAT1,HSF1,SCX,BOP1,MROH1,LOC116420730,LOC100922017,HGH1,WDR97,MAF1,SHARPIN,LOC100923048,GPAA1,EXOSC4,LOC116420731,OPLAH,LOC100922532,LOC111719163,SPATC1,LOC116420732,GRINA,LOC111719587,PARP10,PLEC,LOC111719160,EPPK1,NRBP2,PUF60,SCRIB,LOC116420733,IQANK1,FAM83H,MAPK15,CCDC166,LOC100917315,LOC100917055,LOC116420734,LOC116420736,LOC1164207…	ADCK5,ENSSHAG00000005489,ENSSHAG00000023623,TMEM249,SCRT1,ENSSHAG00000001260,DGAT1,HSF1,BOP1,SCX,MROH1,ENSSHAG00000007333,HGH1,MAF1,ENSSHAG00000024245,ENSSHAG00000030642,ENSSHAG00000006040,CYC1,GPAA1,EXOSC4,OPLAH,ENSSHAG00000029231,ENSSHAG00000029133,GRINA,ENSSHAG00000002568,PLEC,ENSSHAG00000025999,NRBP2,PUF60,SCRIB,IQANK1,FAM83H,ENSSHAG00000002851,ENSSHAG00000002103,ENSSHAG00000007687,ENSSHAG000…		1	LOSS	YES	NO	0	0	0	0	0	0	0	0	0	0	0	0	0	1	0	0	0	0	0	0	0	0	0	0	0	0	0	0	0	0	0	0	0	0	0	0	0	0
226	1	642651001	644902000	2251000	ADCK5,SLC52A2,FBXL6,TMEM249,LOC116420727,SCRT1,LOC100924622,DGAT1,HSF1,SCX,BOP1,MROH1,LOC116420730,LOC100922017,HGH1,WDR97,MAF1,SHARPIN,LOC100923048,GPAA1,EXOSC4,LOC116420731,OPLAH,LOC100922532,LOC111719163,SPATC1,LOC116420732,GRINA,LOC111719587,PARP10,PLEC,LOC111719160,EPPK1,NRBP2,PUF60,SCRIB,LOC116420733,IQANK1,FAM83H,MAPK15,CCDC166,LOC100917315,LOC100917055,LOC116420734,LOC116420736,LOC1164207…	ADCK5,ENSSHAG00000005489,ENSSHAG00000023623,TMEM249,SCRT1,ENSSHAG00000001260,DGAT1,HSF1,BOP1,SCX,MROH1,ENSSHAG00000007333,HGH1,MAF1,ENSSHAG00000024245,ENSSHAG00000030642,ENSSHAG00000006040,CYC1,GPAA1,EXOSC4,OPLAH,ENSSHAG00000029231,ENSSHAG00000029133,GRINA,ENSSHAG00000002568,PLEC,ENSSHAG00000025999,NRBP2,PUF60,SCRIB,IQANK1,FAM83H,ENSSHAG00000002851,ENSSHAG00000002103,ENSSHAG00000007687,ENSSHAG000…		1	LOSS	YES	NO	0	0	0	0	0	0	0	0	0	0	0	0	0	0	0	0	1	0	0	0	0	0	0	0	0	0	0	0	0	0	0	0	0	0	0	0	0	0
227	1	642651001	644902000	2251000	ADCK5,SLC52A2,FBXL6,TMEM249,LOC116420727,SCRT1,LOC100924622,DGAT1,HSF1,SCX,BOP1,MROH1,LOC116420730,LOC100922017,HGH1,WDR97,MAF1,SHARPIN,LOC100923048,GPAA1,EXOSC4,LOC116420731,OPLAH,LOC100922532,LOC111719163,SPATC1,LOC116420732,GRINA,LOC111719587,PARP10,PLEC,LOC111719160,EPPK1,NRBP2,PUF60,SCRIB,LOC116420733,IQANK1,FAM83H,MAPK15,CCDC166,LOC100917315,LOC100917055,LOC116420734,LOC116420736,LOC1164207…	ADCK5,ENSSHAG00000005489,ENSSHAG00000023623,TMEM249,SCRT1,ENSSHAG00000001260,DGAT1,HSF1,BOP1,SCX,MROH1,ENSSHAG00000007333,HGH1,MAF1,ENSSHAG00000024245,ENSSHAG00000030642,ENSSHAG00000006040,CYC1,GPAA1,EXOSC4,OPLAH,ENSSHAG00000029231,ENSSHAG00000029133,GRINA,ENSSHAG00000002568,PLEC,ENSSHAG00000025999,NRBP2,PUF60,SCRIB,IQANK1,FAM83H,ENSSHAG00000002851,ENSSHAG00000002103,ENSSHAG00000007687,ENSSHAG000…		1	LOSS	YES	NO	0	0	0	0	0	0	0	0	0	0	0	0	0	0	0	0	0	0	0	0	0	0	0	0	0	0	0	0	0	0	0	0	0	0	0	0	1	0
228	1	642651001	644902000	2251000	ADCK5,SLC52A2,FBXL6,TMEM249,LOC116420727,SCRT1,LOC100924622,DGAT1,HSF1,SCX,BOP1,MROH1,LOC116420730,LOC100922017,HGH1,WDR97,MAF1,SHARPIN,LOC100923048,GPAA1,EXOSC4,LOC116420731,OPLAH,LOC100922532,LOC111719163,SPATC1,LOC116420732,GRINA,LOC111719587,PARP10,PLEC,LOC111719160,EPPK1,NRBP2,PUF60,SCRIB,LOC116420733,IQANK1,FAM83H,MAPK15,CCDC166,LOC100917315,LOC100917055,LOC116420734,LOC116420736,LOC1164207…	ADCK5,ENSSHAG00000005489,ENSSHAG00000023623,TMEM249,SCRT1,ENSSHAG00000001260,DGAT1,HSF1,BOP1,SCX,MROH1,ENSSHAG00000007333,HGH1,MAF1,ENSSHAG00000024245,ENSSHAG00000030642,ENSSHAG00000006040,CYC1,GPAA1,EXOSC4,OPLAH,ENSSHAG00000029231,ENSSHAG00000029133,GRINA,ENSSHAG00000002568,PLEC,ENSSHAG00000025999,NRBP2,PUF60,SCRIB,IQANK1,FAM83H,ENSSHAG00000002851,ENSSHAG00000002103,ENSSHAG00000007687,ENSSHAG000…		1	LOSS	YES	NO	0	0	0	0	0	0	0	0	0	0	0	0	0	0	0	0	0	0	0	0	0	0	0	0	0	0	0	0	0	0	0	0	0	0	0	0	0	0
229	1	642651001	644902000	2251000	ADCK5,SLC52A2,FBXL6,TMEM249,LOC116420727,SCRT1,LOC100924622,DGAT1,HSF1,SCX,BOP1,MROH1,LOC116420730,LOC100922017,HGH1,WDR97,MAF1,SHARPIN,LOC100923048,GPAA1,EXOSC4,LOC116420731,OPLAH,LOC100922532,LOC111719163,SPATC1,LOC116420732,GRINA,LOC111719587,PARP10,PLEC,LOC111719160,EPPK1,NRBP2,PUF60,SCRIB,LOC116420733,IQANK1,FAM83H,MAPK15,CCDC166,LOC100917315,LOC100917055,LOC116420734,LOC116420736,LOC1164207…	ADCK5,ENSSHAG00000005489,ENSSHAG00000023623,TMEM249,SCRT1,ENSSHAG00000001260,DGAT1,HSF1,BOP1,SCX,MROH1,ENSSHAG00000007333,HGH1,MAF1,ENSSHAG00000024245,ENSSHAG00000030642,ENSSHAG00000006040,CYC1,GPAA1,EXOSC4,OPLAH,ENSSHAG00000029231,ENSSHAG00000029133,GRINA,ENSSHAG00000002568,PLEC,ENSSHAG00000025999,NRBP2,PUF60,SCRIB,IQANK1,FAM83H,ENSSHAG00000002851,ENSSHAG00000002103,ENSSHAG00000007687,ENSSHAG000…		1	LOSS	YES	NO	0	0	0	0	0	0	0	0	0	0	0	0	0	0	0	0	0	0	0	0	0	0	0	0	0	0	0	0	0	0	0	0	0	0	0	0	0	0
230	1	642651001	644902000	2251000	ADCK5,SLC52A2,FBXL6,TMEM249,LOC116420727,SCRT1,LOC100924622,DGAT1,HSF1,SCX,BOP1,MROH1,LOC116420730,LOC100922017,HGH1,WDR97,MAF1,SHARPIN,LOC100923048,GPAA1,EXOSC4,LOC116420731,OPLAH,LOC100922532,LOC111719163,SPATC1,LOC116420732,GRINA,LOC111719587,PARP10,PLEC,LOC111719160,EPPK1,NRBP2,PUF60,SCRIB,LOC116420733,IQANK1,FAM83H,MAPK15,CCDC166,LOC100917315,LOC100917055,LOC116420734,LOC116420736,LOC1164207…	ADCK5,ENSSHAG00000005489,ENSSHAG00000023623,TMEM249,SCRT1,ENSSHAG00000001260,DGAT1,HSF1,BOP1,SCX,MROH1,ENSSHAG00000007333,HGH1,MAF1,ENSSHAG00000024245,ENSSHAG00000030642,ENSSHAG00000006040,CYC1,GPAA1,EXOSC4,OPLAH,ENSSHAG00000029231,ENSSHAG00000029133,GRINA,ENSSHAG00000002568,PLEC,ENSSHAG00000025999,NRBP2,PUF60,SCRIB,IQANK1,FAM83H,ENSSHAG00000002851,ENSSHAG00000002103,ENSSHAG00000007687,ENSSHAG000…		1	LOSS (pre-tetraploidisation)	YES	NO	0	0	0	0	0	0	0	0	0	0	0	0	0	0	0	0	0	1	0	0	0	0	0	0	0	0	0	0	0	0	0	0	0	0	0	0	0	0
231	1	642651001	644902000	2251000	ADCK5,SLC52A2,FBXL6,TMEM249,LOC116420727,SCRT1,LOC100924622,DGAT1,HSF1,SCX,BOP1,MROH1,LOC116420730,LOC100922017,HGH1,WDR97,MAF1,SHARPIN,LOC100923048,GPAA1,EXOSC4,LOC116420731,OPLAH,LOC100922532,LOC111719163,SPATC1,LOC116420732,GRINA,LOC111719587,PARP10,PLEC,LOC111719160,EPPK1,NRBP2,PUF60,SCRIB,LOC116420733,IQANK1,FAM83H,MAPK15,CCDC166,LOC100917315,LOC100917055,LOC116420734,LOC116420736,LOC1164207…	ADCK5,ENSSHAG00000005489,ENSSHAG00000023623,TMEM249,SCRT1,ENSSHAG00000001260,DGAT1,HSF1,BOP1,SCX,MROH1,ENSSHAG00000007333,HGH1,MAF1,ENSSHAG00000024245,ENSSHAG00000030642,ENSSHAG00000006040,CYC1,GPAA1,EXOSC4,OPLAH,ENSSHAG00000029231,ENSSHAG00000029133,GRINA,ENSSHAG00000002568,PLEC,ENSSHAG00000025999,NRBP2,PUF60,SCRIB,IQANK1,FAM83H,ENSSHAG00000002851,ENSSHAG00000002103,ENSSHAG00000007687,ENSSHAG000…		1	LOSS (pre-tetraploidisation)	YES	NO	0	0	0	0	0	0	0	0	0	0	0	0	0	0	0	0	0	0	0	0	0	0	0	0	0	0	0	0	0	0	0	0	0	0	0	0	0	0
232	1	642651001	644902000	2251000	ADCK5,SLC52A2,FBXL6,TMEM249,LOC116420727,SCRT1,LOC100924622,DGAT1,HSF1,SCX,BOP1,MROH1,LOC116420730,LOC100922017,HGH1,WDR97,MAF1,SHARPIN,LOC100923048,GPAA1,EXOSC4,LOC116420731,OPLAH,LOC100922532,LOC111719163,SPATC1,LOC116420732,GRINA,LOC111719587,PARP10,PLEC,LOC111719160,EPPK1,NRBP2,PUF60,SCRIB,LOC116420733,IQANK1,FAM83H,MAPK15,CCDC166,LOC100917315,LOC100917055,LOC116420734,LOC116420736,LOC1164207…	ADCK5,ENSSHAG00000005489,ENSSHAG00000023623,TMEM249,SCRT1,ENSSHAG00000001260,DGAT1,HSF1,BOP1,SCX,MROH1,ENSSHAG00000007333,HGH1,MAF1,ENSSHAG00000024245,ENSSHAG00000030642,ENSSHAG00000006040,CYC1,GPAA1,EXOSC4,OPLAH,ENSSHAG00000029231,ENSSHAG00000029133,GRINA,ENSSHAG00000002568,PLEC,ENSSHAG00000025999,NRBP2,PUF60,SCRIB,IQANK1,FAM83H,ENSSHAG00000002851,ENSSHAG00000002103,ENSSHAG00000007687,ENSSHAG000…		1	LOSS (post-tetraploidisation)	YES	NO	0	0	0	0	0	0	0	0	0	0	0	0	0	0	0	1	0	0	0	0	0	0	0	0	0	0	0	0	0	0	0	0	0	0	0	0	0	0
233	1	642651001	644902000	2251000	ADCK5,SLC52A2,FBXL6,TMEM249,LOC116420727,SCRT1,LOC100924622,DGAT1,HSF1,SCX,BOP1,MROH1,LOC116420730,LOC100922017,HGH1,WDR97,MAF1,SHARPIN,LOC100923048,GPAA1,EXOSC4,LOC116420731,OPLAH,LOC100922532,LOC111719163,SPATC1,LOC116420732,GRINA,LOC111719587,PARP10,PLEC,LOC111719160,EPPK1,NRBP2,PUF60,SCRIB,LOC116420733,IQANK1,FAM83H,MAPK15,CCDC166,LOC100917315,LOC100917055,LOC116420734,LOC116420736,LOC1164207…	ADCK5,ENSSHAG00000005489,ENSSHAG00000023623,TMEM249,SCRT1,ENSSHAG00000001260,DGAT1,HSF1,BOP1,SCX,MROH1,ENSSHAG00000007333,HGH1,MAF1,ENSSHAG00000024245,ENSSHAG00000030642,ENSSHAG00000006040,CYC1,GPAA1,EXOSC4,OPLAH,ENSSHAG00000029231,ENSSHAG00000029133,GRINA,ENSSHAG00000002568,PLEC,ENSSHAG00000025999,NRBP2,PUF60,SCRIB,IQANK1,FAM83H,ENSSHAG00000002851,ENSSHAG00000002103,ENSSHAG00000007687,ENSSHAG000…		1	LOSS (post-tetraploidisation)	YES	NO	0	0	0	0	0	0	0	0	0	0	0	0	0	0	0	0	0	0	0	0	0	0	0	0	0	0	0	0	0	0	0	0	0	0	0	1	0	0
234	1	642651001	644902000	2251000	ADCK5,SLC52A2,FBXL6,TMEM249,LOC116420727,SCRT1,LOC100924622,DGAT1,HSF1,SCX,BOP1,MROH1,LOC116420730,LOC100922017,HGH1,WDR97,MAF1,SHARPIN,LOC100923048,GPAA1,EXOSC4,LOC116420731,OPLAH,LOC100922532,LOC111719163,SPATC1,LOC116420732,GRINA,LOC111719587,PARP10,PLEC,LOC111719160,EPPK1,NRBP2,PUF60,SCRIB,LOC116420733,IQANK1,FAM83H,MAPK15,CCDC166,LOC100917315,LOC100917055,LOC116420734,LOC116420736,LOC1164207…	ADCK5,ENSSHAG00000005489,ENSSHAG00000023623,TMEM249,SCRT1,ENSSHAG00000001260,DGAT1,HSF1,BOP1,SCX,MROH1,ENSSHAG00000007333,HGH1,MAF1,ENSSHAG00000024245,ENSSHAG00000030642,ENSSHAG00000006040,CYC1,GPAA1,EXOSC4,OPLAH,ENSSHAG00000029231,ENSSHAG00000029133,GRINA,ENSSHAG00000002568,PLEC,ENSSHAG00000025999,NRBP2,PUF60,SCRIB,IQANK1,FAM83H,ENSSHAG00000002851,ENSSHAG00000002103,ENSSHAG00000007687,ENSSHAG000…		1	LOSS (post-tetraploidisation)	YES	NO	0	0	0	0	0	0	0	0	0	0	0	0	0	0	0	0	0	0	0	0	0	0	0	0	0	0	0	0	0	0	0	0	0	0	0	0	0	0
235	1	645214001	648244000	3030000	LOC100935651,LOC100914708,LOC105749709,LOC100925503,LOC100935579,LOC116420766,LOC100918091,LOC105749396,LOC100917826,LOC100917562,LOC105749399,LOC111719158,LOC100917306,LOC116419032,LOC105749398,RPL8,LOC105749395,LOC105749397,LOC105749394,LOC116421385,LOC100916527,COLGALT1,NIBAN3,PGLS,SLC27A1,NXNL1,MVB12A,PBX4,LPAR2,GMIP,ATP13A1,CHCHD5,FBXL12,LOC105749401,LOC100928690,PIN1,OLFM2,COL5A3,RDH8,LOC10…	ENSSHAG00000030115,ENSSHAG00000029998,ENSSHAG00000002803,ENSSHAG00000000808,ENSSHAG00000020924,ENSSHAG00000031801,ENSSHAG00000020793,ENSSHAG00000021862,ENSSHAG00000023673,ENSSHAG00000026310,ENSSHAG00000029062,ENSSHAG00000027856,ENSSHAG00000021516,ENSSHAG00000023303,ENSSHAG00000022651,ENSSHAG00000026058,ENSSHAG00000029440,ENSSHAG00000031533,ENSSHAG00000023501,ENSSHAG00000021886,ENSSHAG00000030537,…	DNM2,KEAP1,SMARCA4	78	GAIN	YES	NO	1	1	1	1	1	1	1	1	1	1	1	1	1	1	1	1	1	1	1	1	1	1	1	1	1	1	1	1	1	1	1	1	1	1	1	1	1	1
236	1	645214001	648244000	3030000	LOC100935651,LOC100914708,LOC105749709,LOC100925503,LOC100935579,LOC116420766,LOC100918091,LOC105749396,LOC100917826,LOC100917562,LOC105749399,LOC111719158,LOC100917306,LOC116419032,LOC105749398,RPL8,LOC105749395,LOC105749397,LOC105749394,LOC116421385,LOC100916527,COLGALT1,NIBAN3,PGLS,SLC27A1,NXNL1,MVB12A,PBX4,LPAR2,GMIP,ATP13A1,CHCHD5,FBXL12,LOC105749401,LOC100928690,PIN1,OLFM2,COL5A3,RDH8,LOC10…	ENSSHAG00000030115,ENSSHAG00000029998,ENSSHAG00000002803,ENSSHAG00000000808,ENSSHAG00000020924,ENSSHAG00000031801,ENSSHAG00000020793,ENSSHAG00000021862,ENSSHAG00000023673,ENSSHAG00000026310,ENSSHAG00000029062,ENSSHAG00000027856,ENSSHAG00000021516,ENSSHAG00000023303,ENSSHAG00000022651,ENSSHAG00000026058,ENSSHAG00000029440,ENSSHAG00000031533,ENSSHAG00000023501,ENSSHAG00000021886,ENSSHAG00000030537,…	DNM2,KEAP1,SMARCA4	1	GAIN (post-tetraploidisation)	YES	NO	0	0	0	0	1	0	0	0	0	0	0	0	0	0	0	0	0	0	0	0	0	0	0	0	0	0	0	0	0	0	0	0	0	0	0	0	0	0
237	1	645214001	648244000	3030000	LOC100935651,LOC100914708,LOC105749709,LOC100925503,LOC100935579,LOC116420766,LOC100918091,LOC105749396,LOC100917826,LOC100917562,LOC105749399,LOC111719158,LOC100917306,LOC116419032,LOC105749398,RPL8,LOC105749395,LOC105749397,LOC105749394,LOC116421385,LOC100916527,COLGALT1,NIBAN3,PGLS,SLC27A1,NXNL1,MVB12A,PBX4,LPAR2,GMIP,ATP13A1,CHCHD5,FBXL12,LOC105749401,LOC100928690,PIN1,OLFM2,COL5A3,RDH8,LOC10…	ENSSHAG00000030115,ENSSHAG00000029998,ENSSHAG00000002803,ENSSHAG00000000808,ENSSHAG00000020924,ENSSHAG00000031801,ENSSHAG00000020793,ENSSHAG00000021862,ENSSHAG00000023673,ENSSHAG00000026310,ENSSHAG00000029062,ENSSHAG00000027856,ENSSHAG00000021516,ENSSHAG00000023303,ENSSHAG00000022651,ENSSHAG00000026058,ENSSHAG00000029440,ENSSHAG00000031533,ENSSHAG00000023501,ENSSHAG00000021886,ENSSHAG00000030537,…	DNM2,KEAP1,SMARCA4	9	LOSS	YES	NO	0	0	0	0	0	0	0	0	0	0	0	0	0	0	0	0	0	0	0	0	0	0	0	0	0	1	1	1	1	1	1	1	1	1	0	0	0	0
238	1	645214001	648244000	3030000	LOC100935651,LOC100914708,LOC105749709,LOC100925503,LOC100935579,LOC116420766,LOC100918091,LOC105749396,LOC100917826,LOC100917562,LOC105749399,LOC111719158,LOC100917306,LOC116419032,LOC105749398,RPL8,LOC105749395,LOC105749397,LOC105749394,LOC116421385,LOC100916527,COLGALT1,NIBAN3,PGLS,SLC27A1,NXNL1,MVB12A,PBX4,LPAR2,GMIP,ATP13A1,CHCHD5,FBXL12,LOC105749401,LOC100928690,PIN1,OLFM2,COL5A3,RDH8,LOC10…	ENSSHAG00000030115,ENSSHAG00000029998,ENSSHAG00000002803,ENSSHAG00000000808,ENSSHAG00000020924,ENSSHAG00000031801,ENSSHAG00000020793,ENSSHAG00000021862,ENSSHAG00000023673,ENSSHAG00000026310,ENSSHAG00000029062,ENSSHAG00000027856,ENSSHAG00000021516,ENSSHAG00000023303,ENSSHAG00000022651,ENSSHAG00000026058,ENSSHAG00000029440,ENSSHAG00000031533,ENSSHAG00000023501,ENSSHAG00000021886,ENSSHAG00000030537,…	DNM2,KEAP1,SMARCA4	4	LOSS	YES	NO	0	0	0	0	0	0	0	0	0	0	0	0	0	0	0	0	0	0	0	0	0	0	0	0	0	0	0	0	0	0	0	0	0	0	0	0	0	0
239	1	645214001	648244000	3030000	LOC100935651,LOC100914708,LOC105749709,LOC100925503,LOC100935579,LOC116420766,LOC100918091,LOC105749396,LOC100917826,LOC100917562,LOC105749399,LOC111719158,LOC100917306,LOC116419032,LOC105749398,RPL8,LOC105749395,LOC105749397,LOC105749394,LOC116421385,LOC100916527,COLGALT1,NIBAN3,PGLS,SLC27A1,NXNL1,MVB12A,PBX4,LPAR2,GMIP,ATP13A1,CHCHD5,FBXL12,LOC105749401,LOC100928690,PIN1,OLFM2,COL5A3,RDH8,LOC10…	ENSSHAG00000030115,ENSSHAG00000029998,ENSSHAG00000002803,ENSSHAG00000000808,ENSSHAG00000020924,ENSSHAG00000031801,ENSSHAG00000020793,ENSSHAG00000021862,ENSSHAG00000023673,ENSSHAG00000026310,ENSSHAG00000029062,ENSSHAG00000027856,ENSSHAG00000021516,ENSSHAG00000023303,ENSSHAG00000022651,ENSSHAG00000026058,ENSSHAG00000029440,ENSSHAG00000031533,ENSSHAG00000023501,ENSSHAG00000021886,ENSSHAG00000030537,…	DNM2,KEAP1,SMARCA4	3	LOSS	YES	NO	0	0	0	0	0	0	0	0	0	0	0	0	0	0	0	0	0	0	0	0	1	1	1	0	0	0	0	0	0	0	0	0	0	0	0	0	0	0
240	1	645214001	648244000	3030000	LOC100935651,LOC100914708,LOC105749709,LOC100925503,LOC100935579,LOC116420766,LOC100918091,LOC105749396,LOC100917826,LOC100917562,LOC105749399,LOC111719158,LOC100917306,LOC116419032,LOC105749398,RPL8,LOC105749395,LOC105749397,LOC105749394,LOC116421385,LOC100916527,COLGALT1,NIBAN3,PGLS,SLC27A1,NXNL1,MVB12A,PBX4,LPAR2,GMIP,ATP13A1,CHCHD5,FBXL12,LOC105749401,LOC100928690,PIN1,OLFM2,COL5A3,RDH8,LOC10…	ENSSHAG00000030115,ENSSHAG00000029998,ENSSHAG00000002803,ENSSHAG00000000808,ENSSHAG00000020924,ENSSHAG00000031801,ENSSHAG00000020793,ENSSHAG00000021862,ENSSHAG00000023673,ENSSHAG00000026310,ENSSHAG00000029062,ENSSHAG00000027856,ENSSHAG00000021516,ENSSHAG00000023303,ENSSHAG00000022651,ENSSHAG00000026058,ENSSHAG00000029440,ENSSHAG00000031533,ENSSHAG00000023501,ENSSHAG00000021886,ENSSHAG00000030537,…	DNM2,KEAP1,SMARCA4	2	LOSS	YES	NO	0	0	0	0	0	1	1	0	0	0	0	0	0	0	0	0	0	0	0	0	0	0	0	0	0	0	0	0	0	0	0	0	0	0	0	0	0	0
241	1	645214001	648244000	3030000	LOC100935651,LOC100914708,LOC105749709,LOC100925503,LOC100935579,LOC116420766,LOC100918091,LOC105749396,LOC100917826,LOC100917562,LOC105749399,LOC111719158,LOC100917306,LOC116419032,LOC105749398,RPL8,LOC105749395,LOC105749397,LOC105749394,LOC116421385,LOC100916527,COLGALT1,NIBAN3,PGLS,SLC27A1,NXNL1,MVB12A,PBX4,LPAR2,GMIP,ATP13A1,CHCHD5,FBXL12,LOC105749401,LOC100928690,PIN1,OLFM2,COL5A3,RDH8,LOC10…	ENSSHAG00000030115,ENSSHAG00000029998,ENSSHAG00000002803,ENSSHAG00000000808,ENSSHAG00000020924,ENSSHAG00000031801,ENSSHAG00000020793,ENSSHAG00000021862,ENSSHAG00000023673,ENSSHAG00000026310,ENSSHAG00000029062,ENSSHAG00000027856,ENSSHAG00000021516,ENSSHAG00000023303,ENSSHAG00000022651,ENSSHAG00000026058,ENSSHAG00000029440,ENSSHAG00000031533,ENSSHAG00000023501,ENSSHAG00000021886,ENSSHAG00000030537,…	DNM2,KEAP1,SMARCA4	2	LOSS	YES	NO	0	0	0	0	0	0	0	0	0	0	0	1	1	0	0	0	0	0	0	0	0	0	0	0	0	0	0	0	0	0	0	0	0	0	0	0	0	0
242	1	645214001	648244000	3030000	LOC100935651,LOC100914708,LOC105749709,LOC100925503,LOC100935579,LOC116420766,LOC100918091,LOC105749396,LOC100917826,LOC100917562,LOC105749399,LOC111719158,LOC100917306,LOC116419032,LOC105749398,RPL8,LOC105749395,LOC105749397,LOC105749394,LOC116421385,LOC100916527,COLGALT1,NIBAN3,PGLS,SLC27A1,NXNL1,MVB12A,PBX4,LPAR2,GMIP,ATP13A1,CHCHD5,FBXL12,LOC105749401,LOC100928690,PIN1,OLFM2,COL5A3,RDH8,LOC10…	ENSSHAG00000030115,ENSSHAG00000029998,ENSSHAG00000002803,ENSSHAG00000000808,ENSSHAG00000020924,ENSSHAG00000031801,ENSSHAG00000020793,ENSSHAG00000021862,ENSSHAG00000023673,ENSSHAG00000026310,ENSSHAG00000029062,ENSSHAG00000027856,ENSSHAG00000021516,ENSSHAG00000023303,ENSSHAG00000022651,ENSSHAG00000026058,ENSSHAG00000029440,ENSSHAG00000031533,ENSSHAG00000023501,ENSSHAG00000021886,ENSSHAG00000030537,…	DNM2,KEAP1,SMARCA4	2	LOSS	YES	NO	0	0	0	0	0	0	0	0	0	0	0	0	0	0	0	0	0	0	0	0	0	0	0	0	0	0	0	0	0	0	0	0	0	0	0	0	0	0
243	1	645214001	648244000	3030000	LOC100935651,LOC100914708,LOC105749709,LOC100925503,LOC100935579,LOC116420766,LOC100918091,LOC105749396,LOC100917826,LOC100917562,LOC105749399,LOC111719158,LOC100917306,LOC116419032,LOC105749398,RPL8,LOC105749395,LOC105749397,LOC105749394,LOC116421385,LOC100916527,COLGALT1,NIBAN3,PGLS,SLC27A1,NXNL1,MVB12A,PBX4,LPAR2,GMIP,ATP13A1,CHCHD5,FBXL12,LOC105749401,LOC100928690,PIN1,OLFM2,COL5A3,RDH8,LOC10…	ENSSHAG00000030115,ENSSHAG00000029998,ENSSHAG00000002803,ENSSHAG00000000808,ENSSHAG00000020924,ENSSHAG00000031801,ENSSHAG00000020793,ENSSHAG00000021862,ENSSHAG00000023673,ENSSHAG00000026310,ENSSHAG00000029062,ENSSHAG00000027856,ENSSHAG00000021516,ENSSHAG00000023303,ENSSHAG00000022651,ENSSHAG00000026058,ENSSHAG00000029440,ENSSHAG00000031533,ENSSHAG00000023501,ENSSHAG00000021886,ENSSHAG00000030537,…	DNM2,KEAP1,SMARCA4	1	LOSS	YES	NO	0	0	0	0	0	0	0	0	0	0	0	0	0	1	0	0	0	0	0	0	0	0	0	0	0	0	0	0	0	0	0	0	0	0	0	0	0	0
244	1	645214001	648244000	3030000	LOC100935651,LOC100914708,LOC105749709,LOC100925503,LOC100935579,LOC116420766,LOC100918091,LOC105749396,LOC100917826,LOC100917562,LOC105749399,LOC111719158,LOC100917306,LOC116419032,LOC105749398,RPL8,LOC105749395,LOC105749397,LOC105749394,LOC116421385,LOC100916527,COLGALT1,NIBAN3,PGLS,SLC27A1,NXNL1,MVB12A,PBX4,LPAR2,GMIP,ATP13A1,CHCHD5,FBXL12,LOC105749401,LOC100928690,PIN1,OLFM2,COL5A3,RDH8,LOC10…	ENSSHAG00000030115,ENSSHAG00000029998,ENSSHAG00000002803,ENSSHAG00000000808,ENSSHAG00000020924,ENSSHAG00000031801,ENSSHAG00000020793,ENSSHAG00000021862,ENSSHAG00000023673,ENSSHAG00000026310,ENSSHAG00000029062,ENSSHAG00000027856,ENSSHAG00000021516,ENSSHAG00000023303,ENSSHAG00000022651,ENSSHAG00000026058,ENSSHAG00000029440,ENSSHAG00000031533,ENSSHAG00000023501,ENSSHAG00000021886,ENSSHAG00000030537,…	DNM2,KEAP1,SMARCA4	1	LOSS	YES	NO	0	0	0	0	0	0	0	0	0	0	0	0	0	0	0	0	1	0	0	0	0	0	0	0	0	0	0	0	0	0	0	0	0	0	0	0	0	0
245	1	645214001	648244000	3030000	LOC100935651,LOC100914708,LOC105749709,LOC100925503,LOC100935579,LOC116420766,LOC100918091,LOC105749396,LOC100917826,LOC100917562,LOC105749399,LOC111719158,LOC100917306,LOC116419032,LOC105749398,RPL8,LOC105749395,LOC105749397,LOC105749394,LOC116421385,LOC100916527,COLGALT1,NIBAN3,PGLS,SLC27A1,NXNL1,MVB12A,PBX4,LPAR2,GMIP,ATP13A1,CHCHD5,FBXL12,LOC105749401,LOC100928690,PIN1,OLFM2,COL5A3,RDH8,LOC10…	ENSSHAG00000030115,ENSSHAG00000029998,ENSSHAG00000002803,ENSSHAG00000000808,ENSSHAG00000020924,ENSSHAG00000031801,ENSSHAG00000020793,ENSSHAG00000021862,ENSSHAG00000023673,ENSSHAG00000026310,ENSSHAG00000029062,ENSSHAG00000027856,ENSSHAG00000021516,ENSSHAG00000023303,ENSSHAG00000022651,ENSSHAG00000026058,ENSSHAG00000029440,ENSSHAG00000031533,ENSSHAG00000023501,ENSSHAG00000021886,ENSSHAG00000030537,…	DNM2,KEAP1,SMARCA4	1	LOSS	YES	NO	0	0	0	0	0	0	0	0	0	0	0	0	0	0	0	0	0	0	0	0	0	0	0	0	0	0	0	0	0	0	0	0	0	0	0	0	1	0
246	1	645214001	648244000	3030000	LOC100935651,LOC100914708,LOC105749709,LOC100925503,LOC100935579,LOC116420766,LOC100918091,LOC105749396,LOC100917826,LOC100917562,LOC105749399,LOC111719158,LOC100917306,LOC116419032,LOC105749398,RPL8,LOC105749395,LOC105749397,LOC105749394,LOC116421385,LOC100916527,COLGALT1,NIBAN3,PGLS,SLC27A1,NXNL1,MVB12A,PBX4,LPAR2,GMIP,ATP13A1,CHCHD5,FBXL12,LOC105749401,LOC100928690,PIN1,OLFM2,COL5A3,RDH8,LOC10…	ENSSHAG00000030115,ENSSHAG00000029998,ENSSHAG00000002803,ENSSHAG00000000808,ENSSHAG00000020924,ENSSHAG00000031801,ENSSHAG00000020793,ENSSHAG00000021862,ENSSHAG00000023673,ENSSHAG00000026310,ENSSHAG00000029062,ENSSHAG00000027856,ENSSHAG00000021516,ENSSHAG00000023303,ENSSHAG00000022651,ENSSHAG00000026058,ENSSHAG00000029440,ENSSHAG00000031533,ENSSHAG00000023501,ENSSHAG00000021886,ENSSHAG00000030537,…	DNM2,KEAP1,SMARCA4	1	LOSS	YES	NO	0	0	0	0	0	0	0	0	0	0	0	0	0	0	0	0	0	0	0	0	0	0	0	0	0	0	0	0	0	0	0	0	0	0	0	0	0	0
247	1	645214001	648244000	3030000	LOC100935651,LOC100914708,LOC105749709,LOC100925503,LOC100935579,LOC116420766,LOC100918091,LOC105749396,LOC100917826,LOC100917562,LOC105749399,LOC111719158,LOC100917306,LOC116419032,LOC105749398,RPL8,LOC105749395,LOC105749397,LOC105749394,LOC116421385,LOC100916527,COLGALT1,NIBAN3,PGLS,SLC27A1,NXNL1,MVB12A,PBX4,LPAR2,GMIP,ATP13A1,CHCHD5,FBXL12,LOC105749401,LOC100928690,PIN1,OLFM2,COL5A3,RDH8,LOC10…	ENSSHAG00000030115,ENSSHAG00000029998,ENSSHAG00000002803,ENSSHAG00000000808,ENSSHAG00000020924,ENSSHAG00000031801,ENSSHAG00000020793,ENSSHAG00000021862,ENSSHAG00000023673,ENSSHAG00000026310,ENSSHAG00000029062,ENSSHAG00000027856,ENSSHAG00000021516,ENSSHAG00000023303,ENSSHAG00000022651,ENSSHAG00000026058,ENSSHAG00000029440,ENSSHAG00000031533,ENSSHAG00000023501,ENSSHAG00000021886,ENSSHAG00000030537,…	DNM2,KEAP1,SMARCA4	1	LOSS	YES	NO	0	0	0	0	0	0	0	0	0	0	0	0	0	0	0	0	0	0	0	0	0	0	0	0	0	0	0	0	0	0	0	0	0	0	0	0	0	0
248	1	645214001	648244000	3030000	LOC100935651,LOC100914708,LOC105749709,LOC100925503,LOC100935579,LOC116420766,LOC100918091,LOC105749396,LOC100917826,LOC100917562,LOC105749399,LOC111719158,LOC100917306,LOC116419032,LOC105749398,RPL8,LOC105749395,LOC105749397,LOC105749394,LOC116421385,LOC100916527,COLGALT1,NIBAN3,PGLS,SLC27A1,NXNL1,MVB12A,PBX4,LPAR2,GMIP,ATP13A1,CHCHD5,FBXL12,LOC105749401,LOC100928690,PIN1,OLFM2,COL5A3,RDH8,LOC10…	ENSSHAG00000030115,ENSSHAG00000029998,ENSSHAG00000002803,ENSSHAG00000000808,ENSSHAG00000020924,ENSSHAG00000031801,ENSSHAG00000020793,ENSSHAG00000021862,ENSSHAG00000023673,ENSSHAG00000026310,ENSSHAG00000029062,ENSSHAG00000027856,ENSSHAG00000021516,ENSSHAG00000023303,ENSSHAG00000022651,ENSSHAG00000026058,ENSSHAG00000029440,ENSSHAG00000031533,ENSSHAG00000023501,ENSSHAG00000021886,ENSSHAG00000030537,…	DNM2,KEAP1,SMARCA4	1	LOSS (pre-tetraploidisation)	YES	NO	0	0	0	0	0	0	0	0	0	0	0	0	0	0	0	0	0	1	0	0	0	0	0	0	0	0	0	0	0	0	0	0	0	0	0	0	0	0
249	1	645214001	648244000	3030000	LOC100935651,LOC100914708,LOC105749709,LOC100925503,LOC100935579,LOC116420766,LOC100918091,LOC105749396,LOC100917826,LOC100917562,LOC105749399,LOC111719158,LOC100917306,LOC116419032,LOC105749398,RPL8,LOC105749395,LOC105749397,LOC105749394,LOC116421385,LOC100916527,COLGALT1,NIBAN3,PGLS,SLC27A1,NXNL1,MVB12A,PBX4,LPAR2,GMIP,ATP13A1,CHCHD5,FBXL12,LOC105749401,LOC100928690,PIN1,OLFM2,COL5A3,RDH8,LOC10…	ENSSHAG00000030115,ENSSHAG00000029998,ENSSHAG00000002803,ENSSHAG00000000808,ENSSHAG00000020924,ENSSHAG00000031801,ENSSHAG00000020793,ENSSHAG00000021862,ENSSHAG00000023673,ENSSHAG00000026310,ENSSHAG00000029062,ENSSHAG00000027856,ENSSHAG00000021516,ENSSHAG00000023303,ENSSHAG00000022651,ENSSHAG00000026058,ENSSHAG00000029440,ENSSHAG00000031533,ENSSHAG00000023501,ENSSHAG00000021886,ENSSHAG00000030537,…	DNM2,KEAP1,SMARCA4	1	LOSS (pre-tetraploidisation)	YES	NO	0	0	0	0	0	0	0	0	0	0	0	0	0	0	0	0	0	0	0	0	0	0	0	0	0	0	0	0	0	0	0	0	0	0	0	0	0	0
250	1	645214001	648244000	3030000	LOC100935651,LOC100914708,LOC105749709,LOC100925503,LOC100935579,LOC116420766,LOC100918091,LOC105749396,LOC100917826,LOC100917562,LOC105749399,LOC111719158,LOC100917306,LOC116419032,LOC105749398,RPL8,LOC105749395,LOC105749397,LOC105749394,LOC116421385,LOC100916527,COLGALT1,NIBAN3,PGLS,SLC27A1,NXNL1,MVB12A,PBX4,LPAR2,GMIP,ATP13A1,CHCHD5,FBXL12,LOC105749401,LOC100928690,PIN1,OLFM2,COL5A3,RDH8,LOC10…	ENSSHAG00000030115,ENSSHAG00000029998,ENSSHAG00000002803,ENSSHAG00000000808,ENSSHAG00000020924,ENSSHAG00000031801,ENSSHAG00000020793,ENSSHAG00000021862,ENSSHAG00000023673,ENSSHAG00000026310,ENSSHAG00000029062,ENSSHAG00000027856,ENSSHAG00000021516,ENSSHAG00000023303,ENSSHAG00000022651,ENSSHAG00000026058,ENSSHAG00000029440,ENSSHAG00000031533,ENSSHAG00000023501,ENSSHAG00000021886,ENSSHAG00000030537,…	DNM2,KEAP1,SMARCA4	1	LOSS (post-tetraploidisation)	YES	NO	0	0	0	0	0	0	0	0	0	0	0	0	0	0	0	1	0	0	0	0	0	0	0	0	0	0	0	0	0	0	0	0	0	0	0	0	0	0
251	1	645214001	648244000	3030000	LOC100935651,LOC100914708,LOC105749709,LOC100925503,LOC100935579,LOC116420766,LOC100918091,LOC105749396,LOC100917826,LOC100917562,LOC105749399,LOC111719158,LOC100917306,LOC116419032,LOC105749398,RPL8,LOC105749395,LOC105749397,LOC105749394,LOC116421385,LOC100916527,COLGALT1,NIBAN3,PGLS,SLC27A1,NXNL1,MVB12A,PBX4,LPAR2,GMIP,ATP13A1,CHCHD5,FBXL12,LOC105749401,LOC100928690,PIN1,OLFM2,COL5A3,RDH8,LOC10…	ENSSHAG00000030115,ENSSHAG00000029998,ENSSHAG00000002803,ENSSHAG00000000808,ENSSHAG00000020924,ENSSHAG00000031801,ENSSHAG00000020793,ENSSHAG00000021862,ENSSHAG00000023673,ENSSHAG00000026310,ENSSHAG00000029062,ENSSHAG00000027856,ENSSHAG00000021516,ENSSHAG00000023303,ENSSHAG00000022651,ENSSHAG00000026058,ENSSHAG00000029440,ENSSHAG00000031533,ENSSHAG00000023501,ENSSHAG00000021886,ENSSHAG00000030537,…	DNM2,KEAP1,SMARCA4	1	LOSS (post-tetraploidisation)	YES	NO	0	0	0	0	0	0	0	0	0	0	0	0	0	0	0	0	0	0	0	0	0	0	0	0	0	0	0	0	0	0	0	0	0	0	0	1	0	0
252	1	645214001	648244000	3030000	LOC100935651,LOC100914708,LOC105749709,LOC100925503,LOC100935579,LOC116420766,LOC100918091,LOC105749396,LOC100917826,LOC100917562,LOC105749399,LOC111719158,LOC100917306,LOC116419032,LOC105749398,RPL8,LOC105749395,LOC105749397,LOC105749394,LOC116421385,LOC100916527,COLGALT1,NIBAN3,PGLS,SLC27A1,NXNL1,MVB12A,PBX4,LPAR2,GMIP,ATP13A1,CHCHD5,FBXL12,LOC105749401,LOC100928690,PIN1,OLFM2,COL5A3,RDH8,LOC10…	ENSSHAG00000030115,ENSSHAG00000029998,ENSSHAG00000002803,ENSSHAG00000000808,ENSSHAG00000020924,ENSSHAG00000031801,ENSSHAG00000020793,ENSSHAG00000021862,ENSSHAG00000023673,ENSSHAG00000026310,ENSSHAG00000029062,ENSSHAG00000027856,ENSSHAG00000021516,ENSSHAG00000023303,ENSSHAG00000022651,ENSSHAG00000026058,ENSSHAG00000029440,ENSSHAG00000031533,ENSSHAG00000023501,ENSSHAG00000021886,ENSSHAG00000030537,…	DNM2,KEAP1,SMARCA4	1	LOSS (post-tetraploidisation)	YES	NO	0	0	0	0	0	0	0	0	0	0	0	0	0	0	0	0	0	0	0	0	0	0	0	0	0	0	0	0	0	0	0	0	0	0	0	0	0	0
253	1	648244001	648330000	86000	TSPAN16,RAB3D,CCDC159,TMEM205	ENSSHAG00000031223,RAB3D,ENSSHAG00000029229,PLPPR2,TMEM205		78	LOSS	NO	NO	1	1	1	1	1	1	1	1	1	1	1	1	1	1	1	1	1	1	1	1	1	1	1	1	1	1	1	1	1	1	1	1	1	1	1	1	1	1
254	1	651586001	651688000	102000	KHSRP,LOC100928778,LOC100915270,LOC116420772,PSPN,ALKBH7	KHSRP,ENSSHAG00000022420,ENSSHAG00000030352,ENSSHAG00000010846,ENSSHAG00000029162,ALKBH7,CLPP		78	GAIN	YES	NO	1	1	1	1	1	1	1	1	1	1	1	1	1	1	1	1	1	1	1	1	1	1	1	1	1	1	1	1	1	1	1	1	1	1	1	1	1	1
255	1	651586001	651688000	102000	KHSRP,LOC100928778,LOC100915270,LOC116420772,PSPN,ALKBH7	KHSRP,ENSSHAG00000022420,ENSSHAG00000030352,ENSSHAG00000010846,ENSSHAG00000029162,ALKBH7,CLPP		1	GAIN (post-tetraploidisation)	YES	NO	0	0	0	0	1	0	0	0	0	0	0	0	0	0	0	0	0	0	0	0	0	0	0	0	0	0	0	0	0	0	0	0	0	0	0	0	0	0
256	1	651586001	651688000	102000	KHSRP,LOC100928778,LOC100915270,LOC116420772,PSPN,ALKBH7	KHSRP,ENSSHAG00000022420,ENSSHAG00000030352,ENSSHAG00000010846,ENSSHAG00000029162,ALKBH7,CLPP		9	LOSS	YES	NO	0	0	0	0	0	0	0	0	0	0	0	0	0	0	0	0	0	0	0	0	0	0	0	0	0	1	1	1	1	1	1	1	1	1	0	0	0	0
257	1	651586001	651688000	102000	KHSRP,LOC100928778,LOC100915270,LOC116420772,PSPN,ALKBH7	KHSRP,ENSSHAG00000022420,ENSSHAG00000030352,ENSSHAG00000010846,ENSSHAG00000029162,ALKBH7,CLPP		4	LOSS	YES	NO	0	0	0	0	0	0	0	0	0	0	0	0	0	0	0	0	0	0	0	0	0	0	0	0	0	0	0	0	0	0	0	0	0	0	0	0	0	0
258	1	651586001	651688000	102000	KHSRP,LOC100928778,LOC100915270,LOC116420772,PSPN,ALKBH7	KHSRP,ENSSHAG00000022420,ENSSHAG00000030352,ENSSHAG00000010846,ENSSHAG00000029162,ALKBH7,CLPP		3	LOSS	YES	NO	0	0	0	0	0	0	0	0	0	0	0	0	0	0	0	0	0	0	0	0	1	1	1	0	0	0	0	0	0	0	0	0	0	0	0	0	0	0
259	1	651586001	651688000	102000	KHSRP,LOC100928778,LOC100915270,LOC116420772,PSPN,ALKBH7	KHSRP,ENSSHAG00000022420,ENSSHAG00000030352,ENSSHAG00000010846,ENSSHAG00000029162,ALKBH7,CLPP		2	LOSS	YES	NO	0	0	0	0	0	1	1	0	0	0	0	0	0	0	0	0	0	0	0	0	0	0	0	0	0	0	0	0	0	0	0	0	0	0	0	0	0	0
260	1	651586001	651688000	102000	KHSRP,LOC100928778,LOC100915270,LOC116420772,PSPN,ALKBH7	KHSRP,ENSSHAG00000022420,ENSSHAG00000030352,ENSSHAG00000010846,ENSSHAG00000029162,ALKBH7,CLPP		2	LOSS	YES	NO	0	0	0	0	0	0	0	0	0	0	0	1	1	0	0	0	0	0	0	0	0	0	0	0	0	0	0	0	0	0	0	0	0	0	0	0	0	0
261	1	651586001	651688000	102000	KHSRP,LOC100928778,LOC100915270,LOC116420772,PSPN,ALKBH7	KHSRP,ENSSHAG00000022420,ENSSHAG00000030352,ENSSHAG00000010846,ENSSHAG00000029162,ALKBH7,CLPP		2	LOSS	YES	NO	0	0	0	0	0	0	0	0	0	0	0	0	0	0	0	0	0	0	0	0	0	0	0	0	0	0	0	0	0	0	0	0	0	0	0	0	0	0
262	1	651586001	651688000	102000	KHSRP,LOC100928778,LOC100915270,LOC116420772,PSPN,ALKBH7	KHSRP,ENSSHAG00000022420,ENSSHAG00000030352,ENSSHAG00000010846,ENSSHAG00000029162,ALKBH7,CLPP		1	LOSS	YES	NO	0	0	0	0	0	0	0	0	0	0	0	0	0	1	0	0	0	0	0	0	0	0	0	0	0	0	0	0	0	0	0	0	0	0	0	0	0	0
263	1	651586001	651688000	102000	KHSRP,LOC100928778,LOC100915270,LOC116420772,PSPN,ALKBH7	KHSRP,ENSSHAG00000022420,ENSSHAG00000030352,ENSSHAG00000010846,ENSSHAG00000029162,ALKBH7,CLPP		1	LOSS	YES	NO	0	0	0	0	0	0	0	0	0	0	0	0	0	0	0	0	1	0	0	0	0	0	0	0	0	0	0	0	0	0	0	0	0	0	0	0	0	0
264	1	651586001	651688000	102000	KHSRP,LOC100928778,LOC100915270,LOC116420772,PSPN,ALKBH7	KHSRP,ENSSHAG00000022420,ENSSHAG00000030352,ENSSHAG00000010846,ENSSHAG00000029162,ALKBH7,CLPP		1	LOSS	YES	NO	0	0	0	0	0	0	0	0	0	0	0	0	0	0	0	0	0	0	0	0	0	0	0	0	0	0	0	0	0	0	0	0	0	0	0	0	1	0
265	1	651586001	651688000	102000	KHSRP,LOC100928778,LOC100915270,LOC116420772,PSPN,ALKBH7	KHSRP,ENSSHAG00000022420,ENSSHAG00000030352,ENSSHAG00000010846,ENSSHAG00000029162,ALKBH7,CLPP		1	LOSS	YES	NO	0	0	0	0	0	0	0	0	0	0	0	0	0	0	0	0	0	0	0	0	0	0	0	0	0	0	0	0	0	0	0	0	0	0	0	0	0	0
266	1	651586001	651688000	102000	KHSRP,LOC100928778,LOC100915270,LOC116420772,PSPN,ALKBH7	KHSRP,ENSSHAG00000022420,ENSSHAG00000030352,ENSSHAG00000010846,ENSSHAG00000029162,ALKBH7,CLPP		1	LOSS	YES	NO	0	0	0	0	0	0	0	0	0	0	0	0	0	0	0	0	0	0	0	0	0	0	0	0	0	0	0	0	0	0	0	0	0	0	0	0	0	0
267	1	651586001	651688000	102000	KHSRP,LOC100928778,LOC100915270,LOC116420772,PSPN,ALKBH7	KHSRP,ENSSHAG00000022420,ENSSHAG00000030352,ENSSHAG00000010846,ENSSHAG00000029162,ALKBH7,CLPP		1	LOSS (pre-tetraploidisation)	YES	NO	0	0	0	0	0	0	0	0	0	0	0	0	0	0	0	0	0	1	0	0	0	0	0	0	0	0	0	0	0	0	0	0	0	0	0	0	0	0
268	1	651586001	651688000	102000	KHSRP,LOC100928778,LOC100915270,LOC116420772,PSPN,ALKBH7	KHSRP,ENSSHAG00000022420,ENSSHAG00000030352,ENSSHAG00000010846,ENSSHAG00000029162,ALKBH7,CLPP		1	LOSS (pre-tetraploidisation)	YES	NO	0	0	0	0	0	0	0	0	0	0	0	0	0	0	0	0	0	0	0	0	0	0	0	0	0	0	0	0	0	0	0	0	0	0	0	0	0	0
269	1	651586001	651688000	102000	KHSRP,LOC100928778,LOC100915270,LOC116420772,PSPN,ALKBH7	KHSRP,ENSSHAG00000022420,ENSSHAG00000030352,ENSSHAG00000010846,ENSSHAG00000029162,ALKBH7,CLPP		1	LOSS (post-tetraploidisation)	YES	NO	0	0	0	0	0	0	0	0	0	0	0	0	0	0	0	1	0	0	0	0	0	0	0	0	0	0	0	0	0	0	0	0	0	0	0	0	0	0
270	1	651586001	651688000	102000	KHSRP,LOC100928778,LOC100915270,LOC116420772,PSPN,ALKBH7	KHSRP,ENSSHAG00000022420,ENSSHAG00000030352,ENSSHAG00000010846,ENSSHAG00000029162,ALKBH7,CLPP		1	LOSS (post-tetraploidisation)	YES	NO	0	0	0	0	0	0	0	0	0	0	0	0	0	0	0	0	0	0	0	0	0	0	0	0	0	0	0	0	0	0	0	0	0	0	0	1	0	0
271	1	651586001	651688000	102000	KHSRP,LOC100928778,LOC100915270,LOC116420772,PSPN,ALKBH7	KHSRP,ENSSHAG00000022420,ENSSHAG00000030352,ENSSHAG00000010846,ENSSHAG00000029162,ALKBH7,CLPP		1	LOSS (post-tetraploidisation)	YES	NO	0	0	0	0	0	0	0	0	0	0	0	0	0	0	0	0	0	0	0	0	0	0	0	0	0	0	0	0	0	0	0	0	0	0	0	0	0	0
272	1	651676001	651688000	12000	LOC116420772,PSPN,ALKBH7	ENSSHAG00000010846,ENSSHAG00000029162,ALKBH7,CLPP		1	LOSS	YES	NO	0	0	1	0	0	0	0	0	0	0	0	0	0	0	0	0	0	0	0	0	0	0	0	0	0	0	0	0	0	0	0	0	0	0	0	0	0	0
273	1	652188001	655967000	3779000	RFX2,LOC111719174,RANBP3,CAPS,VMAC,NDUFA11,FUT6,NRTN,LOC116420777,DUS3L,LOC116420775,PRR22,CATSPERD,LONP1,RPL36,MICOS13,LOC100925760,LOC100925494,SAFB2,ZNRF4,PTPRS,KDM4B,UHRF1,LOC111719550,LOC111719549,PLIN3,TICAM1,FEM1A,TRNAV-CAC,DPP9,MYDGF,TNFAIP8L1,SEMA6B,LRG1,PLIN5,PLIN4,HDGFL2,UBXN6,CHAF1A,SH3GL1,MPND,STAP2,FSD1,TMIGD2,SHD,YJU2,EBI3,LOC116420776,ANKRD24,SIRT6,CREB3L3,MAP2K2,ZBTB7A,PIAS4,EEF2…	RFX2,RANBP3,CAPS,ENSSHAG00000021266,NRTN,ENSSHAG00000014156,ENSSHAG00000022434,ENSSHAG00000013790,ENSSHAG00000013497,RPL36,ENSSHAG00000013187,ENSSHAG00000012954,SAFB2,ENSSHAG00000028648,PTPRS,KDM4B,ENSSHAG00000000293,PLIN3,ENSSHAG00000030761,FEM1A,DPP9,MYDGF,TNFAIP8L1,SEMA6B,LRG1,ENSSHAG00000024490,ENSSHAG00000002056,PLIN5,PLIN4,UBXN6,CHAF1A,ENSSHAG00000000851,MPND,STAP2,FSD1,SHD,YJU2,EBI3,ANKRD2…	MAP2K2,SH3GL1	1	LOSS (post-tetraploidisation)	NO	NO	0	0	0	0	1	0	0	0	0	0	0	0	0	0	0	0	0	0	0	0	0	0	0	0	0	0	0	0	0	0	0	0	0	0	0	0	0	0
274	1	655967001	656012000	45000	TRNAM-CAU-9,TRNAN-GUU-3,TRNAF-GAA-6,TRNAF-GAA-7,TRNAM-CAU-10,LOC111719184,LOC116421397	ENSSHAG00000024272		78	LOSS	NO	NO	1	1	1	1	1	1	1	1	1	1	1	1	1	1	1	1	1	1	1	1	1	1	1	1	1	1	1	1	1	1	1	1	1	1	1	1	1	1
275	1	658387001	658539000	152000	SLC1A6,CCDC105,CASP14,LOC100925670,SYDE1,ILVBL	ENSSHAG00000005674,ENSSHAG00000006176,CASP14,OR1I1,SYDE1,ILVBL		78	LOSS	NO	NO	1	1	1	1	1	1	1	1	1	1	1	1	1	1	1	1	1	1	1	1	1	1	1	1	1	1	1	1	1	1	1	1	1	1	1	1	1	1
276	1	658612001	658718000	106000	NOTCH3	NOTCH3		78	LOSS	NO	NO	1	1	1	1	1	1	1	1	1	1	1	1	1	1	1	1	1	1	1	1	1	1	1	1	1	1	1	1	1	1	1	1	1	1	1	1	1	1
277	1	658718001	658979000	261000	EPHX3,BRD4,AKAP8,AKAP8L	BRD4,AKAP8,AKAP8L,ENSSHAG00000010834	BRD4	1	LOSS (post-tetraploidisation)	NO	NO	0	0	0	0	0	0	0	0	0	0	0	0	0	0	0	0	0	0	0	0	0	0	0	0	0	0	0	0	0	0	0	0	0	0	0	0	0	0
278	1	668683001	668855000	172000	PIK3R2,MAST3,IL12RB1	ENSSHAG00000009738,MAST3,ENSSHAG00000008318		78	LOSS	NO	NO	1	1	1	1	1	1	1	1	1	1	1	1	1	1	1	1	1	1	1	1	1	1	1	1	1	1	1	1	1	1	1	1	1	1	1	1	1	1
279	1	668753001	668770000	17000	MAST3	MAST3		78	LOSS	NO	NO	1	1	1	1	1	1	1	1	1	1	1	1	1	1	1	1	1	1	1	1	1	1	1	1	1	1	1	1	1	1	1	1	1	1	1	1	1	1
280	1	668855001	668980000	125000	ARRDC2,KCNN1	ARRDC2,KCNN1		78	GAIN	YES	NO	1	1	1	1	1	1	1	1	1	1	1	1	1	1	1	1	1	1	1	1	1	1	1	1	1	1	1	1	1	1	1	1	1	1	1	1	1	1
281	1	668855001	668980000	125000	ARRDC2,KCNN1	ARRDC2,KCNN1		9	LOSS	YES	NO	0	0	0	0	0	0	0	0	0	0	0	0	0	0	0	0	0	0	0	0	0	0	0	0	0	1	1	1	1	1	1	1	1	1	0	0	0	0
282	1	668855001	668980000	125000	ARRDC2,KCNN1	ARRDC2,KCNN1		4	LOSS	YES	NO	0	0	0	0	0	0	0	0	0	0	0	0	0	0	0	0	0	0	0	0	0	0	0	0	0	0	0	0	0	0	0	0	0	0	0	0	0	0
283	1	668855001	668980000	125000	ARRDC2,KCNN1	ARRDC2,KCNN1		3	LOSS	YES	NO	0	0	0	0	0	0	0	0	0	0	0	0	0	0	0	0	0	0	0	0	1	1	1	0	0	0	0	0	0	0	0	0	0	0	0	0	0	0
284	1	668855001	668980000	125000	ARRDC2,KCNN1	ARRDC2,KCNN1		2	LOSS	YES	NO	0	0	0	0	0	1	1	0	0	0	0	0	0	0	0	0	0	0	0	0	0	0	0	0	0	0	0	0	0	0	0	0	0	0	0	0	0	0
285	1	668855001	668980000	125000	ARRDC2,KCNN1	ARRDC2,KCNN1		2	LOSS	YES	NO	0	0	0	0	0	0	0	0	0	0	0	1	1	0	0	0	0	0	0	0	0	0	0	0	0	0	0	0	0	0	0	0	0	0	0	0	0	0
286	1	668855001	668980000	125000	ARRDC2,KCNN1	ARRDC2,KCNN1		2	LOSS	YES	NO	0	0	0	0	0	0	0	0	0	0	0	0	0	0	0	0	0	0	0	0	0	0	0	0	0	0	0	0	0	0	0	0	0	0	0	0	0	0
287	1	668855001	668980000	125000	ARRDC2,KCNN1	ARRDC2,KCNN1		1	LOSS	YES	NO	0	0	0	0	0	0	0	0	0	0	0	0	0	1	0	0	0	0	0	0	0	0	0	0	0	0	0	0	0	0	0	0	0	0	0	0	0	0
288	1	668855001	668980000	125000	ARRDC2,KCNN1	ARRDC2,KCNN1		1	LOSS	YES	NO	0	0	0	0	0	0	0	0	0	0	0	0	0	0	0	0	1	0	0	0	0	0	0	0	0	0	0	0	0	0	0	0	0	0	0	0	0	0
289	1	668855001	668980000	125000	ARRDC2,KCNN1	ARRDC2,KCNN1		1	LOSS	YES	NO	0	0	0	0	0	0	0	0	0	0	0	0	0	0	0	0	0	0	0	0	0	0	0	0	0	0	0	0	0	0	0	0	0	0	0	0	1	0
290	1	668855001	668980000	125000	ARRDC2,KCNN1	ARRDC2,KCNN1		1	LOSS	YES	NO	0	0	0	0	0	0	0	0	0	0	0	0	0	0	0	0	0	0	0	0	0	0	0	0	0	0	0	0	0	0	0	0	0	0	0	0	0	0
291	1	668855001	668980000	125000	ARRDC2,KCNN1	ARRDC2,KCNN1		1	LOSS	YES	NO	0	0	0	0	0	0	0	0	0	0	0	0	0	0	0	0	0	0	0	0	0	0	0	0	0	0	0	0	0	0	0	0	0	0	0	0	0	0
292	1	668855001	668980000	125000	ARRDC2,KCNN1	ARRDC2,KCNN1		1	LOSS (pre-tetraploidisation)	YES	NO	0	0	0	0	0	0	0	0	0	0	0	0	0	0	0	0	0	1	0	0	0	0	0	0	0	0	0	0	0	0	0	0	0	0	0	0	0	0
293	1	668855001	668980000	125000	ARRDC2,KCNN1	ARRDC2,KCNN1		1	LOSS (pre-tetraploidisation)	YES	NO	0	0	0	0	0	0	0	0	0	0	0	0	0	0	0	0	0	0	0	0	0	0	0	0	0	0	0	0	0	0	0	0	0	0	0	0	0	0
294	1	668855001	668980000	125000	ARRDC2,KCNN1	ARRDC2,KCNN1		1	LOSS (post-tetraploidisation)	YES	NO	0	0	0	0	0	0	0	0	0	0	0	0	0	0	0	1	0	0	0	0	0	0	0	0	0	0	0	0	0	0	0	0	0	0	0	0	0	0
295	1	668855001	668980000	125000	ARRDC2,KCNN1	ARRDC2,KCNN1		1	LOSS (post-tetraploidisation)	YES	NO	0	0	0	0	0	0	0	0	0	0	0	0	0	0	0	0	0	0	0	0	0	0	0	0	0	0	0	0	0	0	0	0	0	0	0	1	0	0
296	1	668855001	668980000	125000	ARRDC2,KCNN1	ARRDC2,KCNN1		1	LOSS (post-tetraploidisation)	YES	NO	0	0	0	0	0	0	0	0	0	0	0	0	0	0	0	0	0	0	0	0	0	0	0	0	0	0	0	0	0	0	0	0	0	0	0	0	0	0
297	1	668964001	668980000	16000	KCNN1	ARRDC2,KCNN1		1	LOSS	YES	NO	0	0	1	0	0	0	0	0	0	0	0	0	0	0	0	0	0	0	0	0	0	0	0	0	0	0	0	0	0	0	0	0	0	0	0	0	0	0
298	1	671578001	671921000	343000	LOC116421440,LOC100919316,LOC100932082	ENSSHAG00000001747,ENSSHAG00000001540		1	GAIN	NO	NO	0	0	0	0	0	0	0	0	0	1	0	0	0	0	0	0	0	0	0	0	0	0	0	0	0	0	0	0	0	0	0	0	0	0	0	0	0	0
299	1	671921001	674537000	2616000	LOC100934161,LOC100919047,CD320,NDUFA7,RPS28,KANK3,ANGPTL4,LOC116420810,RAB11B,MARCHF2,HNRNPM,PRAM1,LOC100920101,ZNF414,MYO1F,ADAMTS10,LOC100916187,LOC111719592,LOC111719591,ACTL9,TGFBR3L,MAP2K7,LRRC8E,PRR36,LOC111719248,EVI5L,CLEC4G,CD209,FCER2,TRAPPC5,LOC116420811,MCEMP1,STXBP2,PCP2,LOC100930332,XAB2,CAMSAP3,PNPLA6,MCOLN1,ZNF358,LOC116420812,TEX45,PEX11G,LOC100928949,INSR,LOC116422079,LOC111719…	ENSSHAG00000003870,ENSSHAG00000008548,ENSSHAG00000027876,RPS28,ENSSHAG00000008037,ANGPTL4,ENSSHAG00000006816,MARCHF2,HNRNPM,ENSSHAG00000026011,ENSSHAG00000005528,ENSSHAG00000022999,MYO1F,ADAMTS10,ENSSHAG00000004075,ENSSHAG00000027862,ENSSHAG00000026426,MAP2K7,LRRC8E,ENSSHAG00000022413,ENSSHAG00000004135,ENSSHAG00000005535,ENSSHAG00000006704,ENSSHAG00000007549,TRAPPC5,ENSSHAG00000021671,STXBP2,ENS…	CD209,POLE	1	LOSS (post-tetraploidisation)	NO	NO	0	0	0	0	0	0	0	0	0	0	0	0	0	0	0	0	0	0	0	0	0	0	0	0	0	0	0	0	0	0	0	0	0	0	0	0	0	0
300	1	673633001	673674000	41000	LRCOL1	ENSSHAG00000009304		78	LOSS	NO	NO	1	1	1	1	1	1	1	1	1	1	1	1	1	1	1	1	1	1	1	1	1	1	1	1	1	1	1	1	1	1	1	1	1	1	1	1	1	1
301	1	682516001	682537000	21000	TMEM132B	ENSSHAG00000003504		1	LOSS (pre-tetraploidisation)	NO	NO	0	0	0	0	0	0	0	0	0	0	0	0	0	0	0	0	0	0	0	0	0	0	0	0	0	0	0	0	0	0	0	0	0	0	0	0	0	0
302	1	687650001	688463000	813000	ATP2A2,ANAPC7,ARPC3,GPN3,FAM216A,VPS29,RAD9B,PPTC7,LOC116420827,LOC116420828,LOC105749437,TCTN1,HVCN1,PPP1CC,CCDC63,MYL2	ENSSHAG00000015035,ANAPC7,ARPC3,GPN3,FAM216A,VPS29,ENSSHAG00000014406,PPTC7,ENSSHAG00000013974,TCTN1,ENSSHAG00000013670,PPP1CC,CCDC63,MYL2		2	GAIN	NO	NO	0	1	1	0	0	0	0	0	0	0	0	0	0	0	0	0	0	0	0	0	0	0	0	0	0	0	0	0	0	0	0	0	0	0	0	0	0	0
303	1	687650001	688463000	813000	ATP2A2,ANAPC7,ARPC3,GPN3,FAM216A,VPS29,RAD9B,PPTC7,LOC116420827,LOC116420828,LOC105749437,TCTN1,HVCN1,PPP1CC,CCDC63,MYL2	ENSSHAG00000015035,ANAPC7,ARPC3,GPN3,FAM216A,VPS29,ENSSHAG00000014406,PPTC7,ENSSHAG00000013974,TCTN1,ENSSHAG00000013670,PPP1CC,CCDC63,MYL2		3	GAIN	NO	NO	0	0	0	0	0	0	0	0	0	0	0	0	0	0	0	0	0	0	0	0	0	0	0	0	0	0	0	0	0	0	0	0	0	0	0	0	0	0
304	1	688463001	694613000	6150000	CUX2,PHETA1,SH2B3,ATXN2,BRAP,ACAD10,ALDH2,MAPKAPK5,LOC100931906,LOC100931641,TMEM116,ERP29,NAA25,TRAFD1,HECTD4,RPL6,PTPN11,RPH3A,LOC116420831,LOC100928264,OAS3,LOC105749342,DTX1,RASAL1,CFAP73,DDX54,RITA1,IQCD,LOC116420832,TPCN1,SLC8B1,PLBD2,SDS,SDSL,LHX5,LOC116420833,RBM19,LOC116420834,LOC100923574,TBX5,LOC116421462,TBX3,LOC116420837,LOC116420836,LOC116421468,LOC116421469,LOC116420838,MED13L	CUX2,PHETA1,ATXN2,ENSSHAG00000008060,ENSSHAG00000006155,ACAD10,ENSSHAG00000004540,MAPKAPK5,ENSSHAG00000010294,ENSSHAG00000024708,ENSSHAG00000010243,TMEM116,ENSSHAG00000031143,ENSSHAG00000009695,NAA25,TRAFD1,HECTD4,ENSSHAG00000008241,ENSSHAG00000025689,PTPN11,RPH3A,ENSSHAG00000025571,ENSSHAG00000030945,ENSSHAG00000017661,OAS3,ENSSHAG00000016214,DTX1,RASAL1,ENSSHAG00000015698,DDX54,RITA1,TPCN1,SLC8…	ALDH2,PTPN11,SH2B3,TBX3	1	GAIN	NO	NO	0	0	0	0	0	1	0	0	0	0	0	0	0	0	0	0	0	0	0	0	0	0	0	0	0	0	0	0	0	0	0	0	0	0	0	0	0	0
305	1	688463001	697014000	8551000	CUX2,PHETA1,SH2B3,ATXN2,BRAP,ACAD10,ALDH2,MAPKAPK5,LOC100931906,LOC100931641,TMEM116,ERP29,NAA25,TRAFD1,HECTD4,RPL6,PTPN11,RPH3A,LOC116420831,LOC100928264,OAS3,LOC105749342,DTX1,RASAL1,CFAP73,DDX54,RITA1,IQCD,LOC116420832,TPCN1,SLC8B1,PLBD2,SDS,SDSL,LHX5,LOC116420833,RBM19,LOC116420834,LOC100923574,TBX5,LOC116421462,TBX3,LOC116420837,LOC116420836,LOC116421468,LOC116421469,LOC116420838,MED13L,C1H1…	CUX2,PHETA1,ATXN2,ENSSHAG00000008060,ENSSHAG00000006155,ACAD10,ENSSHAG00000004540,MAPKAPK5,ENSSHAG00000010294,ENSSHAG00000024708,ENSSHAG00000010243,TMEM116,ENSSHAG00000031143,ENSSHAG00000009695,NAA25,TRAFD1,HECTD4,ENSSHAG00000008241,ENSSHAG00000025689,PTPN11,RPH3A,ENSSHAG00000025571,ENSSHAG00000030945,ENSSHAG00000017661,OAS3,ENSSHAG00000016214,DTX1,RASAL1,ENSSHAG00000015698,DDX54,RITA1,TPCN1,SLC8…	ALDH2,PTPN11,SH2B3,TBX3	1	GAIN	NO	NO	0	0	0	0	0	0	0	0	0	0	0	0	0	0	0	0	0	0	0	0	0	0	0	0	0	0	0	0	0	0	0	0	0	0	0	0	0	0
306	1	690547001	691430000	883000	DTX1,RASAL1,CFAP73,DDX54,RITA1,IQCD,LOC116420832,TPCN1,SLC8B1,PLBD2,SDS,SDSL,LHX5,LOC116420833,RBM19	DTX1,RASAL1,ENSSHAG00000015698,DDX54,RITA1,TPCN1,SLC8B1,PLBD2,SDS,SDSL,LHX5,ENSSHAG00000012256		1	LOSS	NO	NO	0	0	1	0	0	0	0	0	0	0	0	0	0	0	0	0	0	0	0	0	0	0	0	0	0	0	0	0	0	0	0	0	0	0	0	0	0	0
307	1	693232001	693339000	107000				1	LOSS	NO	NO	0	0	0	0	0	0	0	0	0	0	0	0	0	0	0	0	0	0	0	0	0	0	0	0	0	0	0	0	0	0	0	0	0	0	0	0	0	0
308	1	693974001	698454000	4480000	MED13L,C1H12orf49,RNFT2,HRK,FBXW8,NOS1,LOC116420841,KSR2,RFC5,WSB2,VSIG10,LOC116420842,PEBP1,TAOK3,LOC116420843,LOC116420840,SUDS3,LOC116421470,SRRM4,HSPB8,CCDC60,TMEM233,PRKAB1,CIT,BICDL1,RAB35,GCN1,RPLP0,PXN	MED13L,SPRING1,RNFT2,FBXW8,ENSSHAG00000021498,FBXO21,NOS1,KSR2,RFC5,WSB2,VSIG10,ENSSHAG00000030061,TAOK3,SUDS3,ENSSHAG00000030593,HSPB8,CCDC60,TMEM233,PRKAB1,CIT,BICDL1,RAB35,GCN1,ENSSHAG00000001623,ENSSHAG00000000074		2	GAIN	NO	NO	0	1	1	0	0	0	0	0	0	0	0	0	0	0	0	0	0	0	0	0	0	0	0	0	0	0	0	0	0	0	0	0	0	0	0	0	0	0
309	1	695019001	695044000	25000	NOS1	FBXO21		1	LOSS (pre-tetraploidisation)	NO	NO	0	0	0	0	0	0	0	0	0	0	0	0	0	0	0	0	0	0	0	0	0	0	0	0	0	0	0	0	0	0	0	0	0	0	0	0	0	0
310	1	696119001	696355000	236000	TAOK3,LOC116420843,LOC116420840,SUDS3	TAOK3,SUDS3		1	LOSS	NO	NO	0	0	0	0	0	0	0	0	0	0	0	0	0	0	0	0	0	0	0	0	0	0	0	0	0	0	0	0	0	0	0	0	0	0	0	0	0	0
311	1	697946001	698454000	508000	CIT,BICDL1,RAB35,GCN1,RPLP0,PXN	CIT,BICDL1,RAB35,GCN1,ENSSHAG00000001623,ENSSHAG00000000074		3	GAIN	NO	NO	0	0	0	0	0	0	0	0	0	0	0	0	0	0	0	0	0	0	0	0	0	0	0	0	0	0	0	0	0	0	0	0	0	0	0	0	0	0
312	1	699484001	699682000	198000	WSCD2	ENSSHAG00000012611		78	GAIN	YES	NO	1	1	1	1	1	1	1	1	1	1	1	1	1	1	1	1	1	1	1	1	1	1	1	1	1	1	1	1	1	1	1	1	1	1	1	1	1	1
313	1	699484001	699682000	198000	WSCD2	ENSSHAG00000012611		1	GAIN (post-tetraploidisation)	YES	NO	0	0	0	0	1	0	0	0	0	0	0	0	0	0	0	0	0	0	0	0	0	0	0	0	0	0	0	0	0	0	0	0	0	0	0	0	0	0
314	1	699484001	699682000	198000	WSCD2	ENSSHAG00000012611		9	LOSS	YES	NO	0	0	0	0	0	0	0	0	0	0	0	0	0	0	0	0	0	0	0	0	0	0	0	0	0	1	1	1	1	1	1	1	1	1	0	0	0	0
315	1	699484001	699682000	198000	WSCD2	ENSSHAG00000012611		4	LOSS	YES	NO	0	0	0	0	0	0	0	0	0	0	0	0	0	0	0	0	0	0	0	0	0	0	0	0	0	0	0	0	0	0	0	0	0	0	0	0	0	0
316	1	699484001	699682000	198000	WSCD2	ENSSHAG00000012611		3	LOSS	YES	NO	0	0	0	0	0	0	0	0	0	0	0	0	0	0	0	0	0	0	0	0	1	1	1	0	0	0	0	0	0	0	0	0	0	0	0	0	0	0
317	1	699484001	699682000	198000	WSCD2	ENSSHAG00000012611		2	LOSS	YES	NO	0	0	0	0	0	1	1	0	0	0	0	0	0	0	0	0	0	0	0	0	0	0	0	0	0	0	0	0	0	0	0	0	0	0	0	0	0	0
318	1	699484001	699682000	198000	WSCD2	ENSSHAG00000012611		2	LOSS	YES	NO	0	0	0	0	0	0	0	0	0	0	0	1	1	0	0	0	0	0	0	0	0	0	0	0	0	0	0	0	0	0	0	0	0	0	0	0	0	0
319	1	699484001	699682000	198000	WSCD2	ENSSHAG00000012611		2	LOSS	YES	NO	0	0	0	0	0	0	0	0	0	0	0	0	0	0	0	0	0	0	0	0	0	0	0	0	0	0	0	0	0	0	0	0	0	0	0	0	0	0
320	1	699484001	699682000	198000	WSCD2	ENSSHAG00000012611		1	LOSS	YES	NO	0	0	0	0	0	0	0	0	0	0	0	0	0	1	0	0	0	0	0	0	0	0	0	0	0	0	0	0	0	0	0	0	0	0	0	0	0	0
321	1	699484001	699682000	198000	WSCD2	ENSSHAG00000012611		1	LOSS	YES	NO	0	0	0	0	0	0	0	0	0	0	0	0	0	0	0	0	1	0	0	0	0	0	0	0	0	0	0	0	0	0	0	0	0	0	0	0	0	0
322	1	699484001	699682000	198000	WSCD2	ENSSHAG00000012611		1	LOSS	YES	NO	0	0	0	0	0	0	0	0	0	0	0	0	0	0	0	0	0	0	0	0	0	0	0	0	0	0	0	0	0	0	0	0	0	0	0	0	1	0
323	1	699484001	699682000	198000	WSCD2	ENSSHAG00000012611		1	LOSS	YES	NO	0	0	0	0	0	0	0	0	0	0	0	0	0	0	0	0	0	0	0	0	0	0	0	0	0	0	0	0	0	0	0	0	0	0	0	0	0	0
324	1	699484001	699682000	198000	WSCD2	ENSSHAG00000012611		1	LOSS	YES	NO	0	0	0	0	0	0	0	0	0	0	0	0	0	0	0	0	0	0	0	0	0	0	0	0	0	0	0	0	0	0	0	0	0	0	0	0	0	0
325	1	699484001	699682000	198000	WSCD2	ENSSHAG00000012611		1	LOSS (pre-tetraploidisation)	YES	NO	0	0	0	0	0	0	0	0	0	0	0	0	0	0	0	0	0	1	0	0	0	0	0	0	0	0	0	0	0	0	0	0	0	0	0	0	0	0
326	1	699484001	699682000	198000	WSCD2	ENSSHAG00000012611		1	LOSS (pre-tetraploidisation)	YES	NO	0	0	0	0	0	0	0	0	0	0	0	0	0	0	0	0	0	0	0	0	0	0	0	0	0	0	0	0	0	0	0	0	0	0	0	0	0	0
327	1	699484001	699682000	198000	WSCD2	ENSSHAG00000012611		1	LOSS (post-tetraploidisation)	YES	NO	0	0	0	0	0	0	0	0	0	0	0	0	0	0	0	1	0	0	0	0	0	0	0	0	0	0	0	0	0	0	0	0	0	0	0	0	0	0
328	1	699484001	699682000	198000	WSCD2	ENSSHAG00000012611		1	LOSS (post-tetraploidisation)	YES	NO	0	0	0	0	0	0	0	0	0	0	0	0	0	0	0	0	0	0	0	0	0	0	0	0	0	0	0	0	0	0	0	0	0	0	0	1	0	0
329	1	699484001	699682000	198000	WSCD2	ENSSHAG00000012611		1	LOSS (post-tetraploidisation)	YES	NO	0	0	0	0	0	0	0	0	0	0	0	0	0	0	0	0	0	0	0	0	0	0	0	0	0	0	0	0	0	0	0	0	0	0	0	0	0	0
330	1	699682001	699698000	16000	CMKLR1	CMKLR1		78	LOSS	NO	NO	1	1	1	1	1	1	1	1	1	1	1	1	1	1	1	1	1	1	1	1	1	1	1	1	1	1	1	1	1	1	1	1	1	1	1	1	1	1
331	1	702296001	705678000	3382000	MYO18B,LOC116420849,SEZ6L,LOC111719279,ASPHD2,HPS4,SRRD,TFIP11,TPST2,CRYBB1,CRYBA4,LOC111719278,MN1,PITPNB,TTC28,CHEK2,HSCB,CCDC117,XBP1	MYO18B,SEZ6L,ASPHD2,HPS4,SRRD,TFIP11,TPST2,CRYBB1,CRYBA4,PITPNB,TTC28,ENSSHAG00000024666,CHEK2,HSCB,CCDC117,ENSSHAG00000027584	CHEK2,MN1	1	LOSS	NO	NO	0	0	0	1	0	0	0	0	0	0	0	0	0	0	0	0	0	0	0	0	0	0	0	0	0	0	0	0	0	0	0	0	0	0	0	0	0	0
332	1	703268001	703697000	429000				1	LOSS (post-tetraploidisation)	NO	NO	0	0	0	0	0	0	0	0	0	0	0	0	0	0	0	0	0	0	0	0	0	0	0	0	0	0	0	0	0	0	0	0	0	0	0	0	0	0
333	1	703697001	703994000	297000				78	LOSS	NO	NO	1	1	1	1	1	1	1	1	1	1	1	1	1	1	1	1	1	1	1	1	1	1	1	1	1	1	1	1	1	1	1	1	1	1	1	1	1	1
334	1	703994001	704154000	160000				1	LOSS (post-tetraploidisation)	NO	NO	0	0	0	0	1	0	0	0	0	0	0	0	0	0	0	0	0	0	0	0	0	0	0	0	0	0	0	0	0	0	0	0	0	0	0	0	0	0
335	1	704154001	704201000	47000				1	LOSS (post-tetraploidisation)	NO	NO	0	0	0	0	0	0	0	0	0	0	0	0	0	0	0	0	0	0	0	0	0	0	0	0	0	0	0	0	0	0	0	0	0	0	0	0	0	0
336	1	704546001	704944000	398000	MN1,PITPNB	PITPNB	MN1	1	LOSS (post-tetraploidisation)	NO	NO	0	0	0	0	0	0	0	0	0	0	0	0	0	0	0	0	0	0	0	0	0	0	0	0	0	0	0	0	0	0	0	0	0	0	0	0	0	0
337	1	704944001	704990000	46000	TTC28	TTC28		2	GAIN	NO	NO	0	1	1	0	0	0	0	0	0	0	0	0	0	0	0	0	0	0	0	0	0	0	0	0	0	0	0	0	0	0	0	0	0	0	0	0	0	0
338	1	704944001	704990000	46000	TTC28	TTC28		3	GAIN	NO	NO	0	0	0	0	0	0	0	0	0	0	0	0	0	0	0	0	0	0	0	0	0	0	0	0	0	0	0	0	0	0	0	0	0	0	0	0	0	0
339	1	704990001	706611000	1621000	TTC28,CHEK2,HSCB,CCDC117,XBP1,ZNRF3,C1H22orf31,KREMEN1,EMID1,RHBDD3,EWSR1,GAS2L1,RASL10A,AP1B1,NEFH,THOC5,MIR1546,NIPSNAP1,NF2,CABP7	TTC28,ENSSHAG00000024666,CHEK2,HSCB,CCDC117,ENSSHAG00000027584,ZNRF3,ENSSHAG00000003195,ENSSHAG00000026657,ENSSHAG00000030843,ENSSHAG00000020603,EWSR1,ENSSHAG00000025208,RASL10A,AP1B1,ENSSHAG00000004214,ENSSHAG00000001567,THOC5,NIPSNAP1,NF2,CABP7	CHEK2,EWSR1,NF2,ZNRF3	1	LOSS	NO	NO	0	0	0	0	0	0	0	0	0	0	0	0	0	0	0	0	0	0	0	0	0	0	0	0	0	0	0	0	0	0	0	0	0	0	0	0	0	0
340	1	706611001	707384000	773000	CABP7,ZMAT5,LOC111719296,LOC100933375,ASCC2,MTMR3,LOC100935108,HORMAD2,LIF,LOC105749464,CASTOR1,LOC100934415,TBC1D10A,SF3A1,LOC100933896,LOC116420858,RNF215	CABP7,UQCR10,ASCC2,MTMR3,ENSSHAG00000007443,HORMAD2,LIF,ENSSHAG00000030121,ENSSHAG00000022331,ENSSHAG00000024617,ENSSHAG00000004584,SF3A1,ENSSHAG00000026844,ENSSHAG00000002587		78	GAIN	YES	NO	1	1	1	1	1	1	1	1	1	1	1	1	1	1	1	1	1	1	1	1	1	1	1	1	1	1	1	1	1	1	1	1	1	1	1	1	1	1
341	1	706611001	707384000	773000	CABP7,ZMAT5,LOC111719296,LOC100933375,ASCC2,MTMR3,LOC100935108,HORMAD2,LIF,LOC105749464,CASTOR1,LOC100934415,TBC1D10A,SF3A1,LOC100933896,LOC116420858,RNF215	CABP7,UQCR10,ASCC2,MTMR3,ENSSHAG00000007443,HORMAD2,LIF,ENSSHAG00000030121,ENSSHAG00000022331,ENSSHAG00000024617,ENSSHAG00000004584,SF3A1,ENSSHAG00000026844,ENSSHAG00000002587		1	GAIN (post-tetraploidisation)	YES	NO	0	0	0	0	1	0	0	0	0	0	0	0	0	0	0	0	0	0	0	0	0	0	0	0	0	0	0	0	0	0	0	0	0	0	0	0	0	0
342	1	706611001	707384000	773000	CABP7,ZMAT5,LOC111719296,LOC100933375,ASCC2,MTMR3,LOC100935108,HORMAD2,LIF,LOC105749464,CASTOR1,LOC100934415,TBC1D10A,SF3A1,LOC100933896,LOC116420858,RNF215	CABP7,UQCR10,ASCC2,MTMR3,ENSSHAG00000007443,HORMAD2,LIF,ENSSHAG00000030121,ENSSHAG00000022331,ENSSHAG00000024617,ENSSHAG00000004584,SF3A1,ENSSHAG00000026844,ENSSHAG00000002587		9	LOSS	YES	NO	0	0	0	0	0	0	0	0	0	0	0	0	0	0	0	0	0	0	0	0	0	0	0	0	0	1	1	1	1	1	1	1	1	1	0	0	0	0
343	1	706611001	707384000	773000	CABP7,ZMAT5,LOC111719296,LOC100933375,ASCC2,MTMR3,LOC100935108,HORMAD2,LIF,LOC105749464,CASTOR1,LOC100934415,TBC1D10A,SF3A1,LOC100933896,LOC116420858,RNF215	CABP7,UQCR10,ASCC2,MTMR3,ENSSHAG00000007443,HORMAD2,LIF,ENSSHAG00000030121,ENSSHAG00000022331,ENSSHAG00000024617,ENSSHAG00000004584,SF3A1,ENSSHAG00000026844,ENSSHAG00000002587		4	LOSS	YES	NO	0	0	0	0	0	0	0	0	0	0	0	0	0	0	0	0	0	0	0	0	0	0	0	0	0	0	0	0	0	0	0	0	0	0	0	0	0	0
344	1	706611001	707384000	773000	CABP7,ZMAT5,LOC111719296,LOC100933375,ASCC2,MTMR3,LOC100935108,HORMAD2,LIF,LOC105749464,CASTOR1,LOC100934415,TBC1D10A,SF3A1,LOC100933896,LOC116420858,RNF215	CABP7,UQCR10,ASCC2,MTMR3,ENSSHAG00000007443,HORMAD2,LIF,ENSSHAG00000030121,ENSSHAG00000022331,ENSSHAG00000024617,ENSSHAG00000004584,SF3A1,ENSSHAG00000026844,ENSSHAG00000002587		3	LOSS	YES	NO	0	0	0	0	0	0	0	0	0	0	0	0	0	0	0	0	0	0	0	0	1	1	1	0	0	0	0	0	0	0	0	0	0	0	0	0	0	0
345	1	706611001	707384000	773000	CABP7,ZMAT5,LOC111719296,LOC100933375,ASCC2,MTMR3,LOC100935108,HORMAD2,LIF,LOC105749464,CASTOR1,LOC100934415,TBC1D10A,SF3A1,LOC100933896,LOC116420858,RNF215	CABP7,UQCR10,ASCC2,MTMR3,ENSSHAG00000007443,HORMAD2,LIF,ENSSHAG00000030121,ENSSHAG00000022331,ENSSHAG00000024617,ENSSHAG00000004584,SF3A1,ENSSHAG00000026844,ENSSHAG00000002587		2	LOSS	YES	NO	0	0	0	0	0	1	1	0	0	0	0	0	0	0	0	0	0	0	0	0	0	0	0	0	0	0	0	0	0	0	0	0	0	0	0	0	0	0
346	1	706611001	707384000	773000	CABP7,ZMAT5,LOC111719296,LOC100933375,ASCC2,MTMR3,LOC100935108,HORMAD2,LIF,LOC105749464,CASTOR1,LOC100934415,TBC1D10A,SF3A1,LOC100933896,LOC116420858,RNF215	CABP7,UQCR10,ASCC2,MTMR3,ENSSHAG00000007443,HORMAD2,LIF,ENSSHAG00000030121,ENSSHAG00000022331,ENSSHAG00000024617,ENSSHAG00000004584,SF3A1,ENSSHAG00000026844,ENSSHAG00000002587		2	LOSS	YES	NO	0	0	0	0	0	0	0	0	0	0	0	1	1	0	0	0	0	0	0	0	0	0	0	0	0	0	0	0	0	0	0	0	0	0	0	0	0	0
347	1	706611001	707384000	773000	CABP7,ZMAT5,LOC111719296,LOC100933375,ASCC2,MTMR3,LOC100935108,HORMAD2,LIF,LOC105749464,CASTOR1,LOC100934415,TBC1D10A,SF3A1,LOC100933896,LOC116420858,RNF215	CABP7,UQCR10,ASCC2,MTMR3,ENSSHAG00000007443,HORMAD2,LIF,ENSSHAG00000030121,ENSSHAG00000022331,ENSSHAG00000024617,ENSSHAG00000004584,SF3A1,ENSSHAG00000026844,ENSSHAG00000002587		2	LOSS	YES	NO	0	0	0	0	0	0	0	0	0	0	0	0	0	0	0	0	0	0	0	0	0	0	0	0	0	0	0	0	0	0	0	0	0	0	0	0	0	0
348	1	706611001	707384000	773000	CABP7,ZMAT5,LOC111719296,LOC100933375,ASCC2,MTMR3,LOC100935108,HORMAD2,LIF,LOC105749464,CASTOR1,LOC100934415,TBC1D10A,SF3A1,LOC100933896,LOC116420858,RNF215	CABP7,UQCR10,ASCC2,MTMR3,ENSSHAG00000007443,HORMAD2,LIF,ENSSHAG00000030121,ENSSHAG00000022331,ENSSHAG00000024617,ENSSHAG00000004584,SF3A1,ENSSHAG00000026844,ENSSHAG00000002587		1	LOSS	YES	NO	0	0	0	0	0	0	0	0	0	0	0	0	0	1	0	0	0	0	0	0	0	0	0	0	0	0	0	0	0	0	0	0	0	0	0	0	0	0
349	1	706611001	707384000	773000	CABP7,ZMAT5,LOC111719296,LOC100933375,ASCC2,MTMR3,LOC100935108,HORMAD2,LIF,LOC105749464,CASTOR1,LOC100934415,TBC1D10A,SF3A1,LOC100933896,LOC116420858,RNF215	CABP7,UQCR10,ASCC2,MTMR3,ENSSHAG00000007443,HORMAD2,LIF,ENSSHAG00000030121,ENSSHAG00000022331,ENSSHAG00000024617,ENSSHAG00000004584,SF3A1,ENSSHAG00000026844,ENSSHAG00000002587		1	LOSS	YES	NO	0	0	0	0	0	0	0	0	0	0	0	0	0	0	0	0	1	0	0	0	0	0	0	0	0	0	0	0	0	0	0	0	0	0	0	0	0	0
350	1	706611001	707384000	773000	CABP7,ZMAT5,LOC111719296,LOC100933375,ASCC2,MTMR3,LOC100935108,HORMAD2,LIF,LOC105749464,CASTOR1,LOC100934415,TBC1D10A,SF3A1,LOC100933896,LOC116420858,RNF215	CABP7,UQCR10,ASCC2,MTMR3,ENSSHAG00000007443,HORMAD2,LIF,ENSSHAG00000030121,ENSSHAG00000022331,ENSSHAG00000024617,ENSSHAG00000004584,SF3A1,ENSSHAG00000026844,ENSSHAG00000002587		1	LOSS	YES	NO	0	0	0	0	0	0	0	0	0	0	0	0	0	0	0	0	0	0	0	0	0	0	0	0	0	0	0	0	0	0	0	0	0	0	0	0	1	0
351	1	706611001	707384000	773000	CABP7,ZMAT5,LOC111719296,LOC100933375,ASCC2,MTMR3,LOC100935108,HORMAD2,LIF,LOC105749464,CASTOR1,LOC100934415,TBC1D10A,SF3A1,LOC100933896,LOC116420858,RNF215	CABP7,UQCR10,ASCC2,MTMR3,ENSSHAG00000007443,HORMAD2,LIF,ENSSHAG00000030121,ENSSHAG00000022331,ENSSHAG00000024617,ENSSHAG00000004584,SF3A1,ENSSHAG00000026844,ENSSHAG00000002587		1	LOSS	YES	NO	0	0	0	0	0	0	0	0	0	0	0	0	0	0	0	0	0	0	0	0	0	0	0	0	0	0	0	0	0	0	0	0	0	0	0	0	0	0
352	1	706611001	707384000	773000	CABP7,ZMAT5,LOC111719296,LOC100933375,ASCC2,MTMR3,LOC100935108,HORMAD2,LIF,LOC105749464,CASTOR1,LOC100934415,TBC1D10A,SF3A1,LOC100933896,LOC116420858,RNF215	CABP7,UQCR10,ASCC2,MTMR3,ENSSHAG00000007443,HORMAD2,LIF,ENSSHAG00000030121,ENSSHAG00000022331,ENSSHAG00000024617,ENSSHAG00000004584,SF3A1,ENSSHAG00000026844,ENSSHAG00000002587		1	LOSS	YES	NO	0	0	0	0	0	0	0	0	0	0	0	0	0	0	0	0	0	0	0	0	0	0	0	0	0	0	0	0	0	0	0	0	0	0	0	0	0	0
353	1	706611001	707384000	773000	CABP7,ZMAT5,LOC111719296,LOC100933375,ASCC2,MTMR3,LOC100935108,HORMAD2,LIF,LOC105749464,CASTOR1,LOC100934415,TBC1D10A,SF3A1,LOC100933896,LOC116420858,RNF215	CABP7,UQCR10,ASCC2,MTMR3,ENSSHAG00000007443,HORMAD2,LIF,ENSSHAG00000030121,ENSSHAG00000022331,ENSSHAG00000024617,ENSSHAG00000004584,SF3A1,ENSSHAG00000026844,ENSSHAG00000002587		1	LOSS (pre-tetraploidisation)	YES	NO	0	0	0	0	0	0	0	0	0	0	0	0	0	0	0	0	0	1	0	0	0	0	0	0	0	0	0	0	0	0	0	0	0	0	0	0	0	0
354	1	706611001	707384000	773000	CABP7,ZMAT5,LOC111719296,LOC100933375,ASCC2,MTMR3,LOC100935108,HORMAD2,LIF,LOC105749464,CASTOR1,LOC100934415,TBC1D10A,SF3A1,LOC100933896,LOC116420858,RNF215	CABP7,UQCR10,ASCC2,MTMR3,ENSSHAG00000007443,HORMAD2,LIF,ENSSHAG00000030121,ENSSHAG00000022331,ENSSHAG00000024617,ENSSHAG00000004584,SF3A1,ENSSHAG00000026844,ENSSHAG00000002587		1	LOSS (pre-tetraploidisation)	YES	NO	0	0	0	0	0	0	0	0	0	0	0	0	0	0	0	0	0	0	0	0	0	0	0	0	0	0	0	0	0	0	0	0	0	0	0	0	0	0
355	1	706611001	707384000	773000	CABP7,ZMAT5,LOC111719296,LOC100933375,ASCC2,MTMR3,LOC100935108,HORMAD2,LIF,LOC105749464,CASTOR1,LOC100934415,TBC1D10A,SF3A1,LOC100933896,LOC116420858,RNF215	CABP7,UQCR10,ASCC2,MTMR3,ENSSHAG00000007443,HORMAD2,LIF,ENSSHAG00000030121,ENSSHAG00000022331,ENSSHAG00000024617,ENSSHAG00000004584,SF3A1,ENSSHAG00000026844,ENSSHAG00000002587		1	LOSS (post-tetraploidisation)	YES	NO	0	0	0	0	0	0	0	0	0	0	0	0	0	0	0	1	0	0	0	0	0	0	0	0	0	0	0	0	0	0	0	0	0	0	0	0	0	0
356	1	706611001	707384000	773000	CABP7,ZMAT5,LOC111719296,LOC100933375,ASCC2,MTMR3,LOC100935108,HORMAD2,LIF,LOC105749464,CASTOR1,LOC100934415,TBC1D10A,SF3A1,LOC100933896,LOC116420858,RNF215	CABP7,UQCR10,ASCC2,MTMR3,ENSSHAG00000007443,HORMAD2,LIF,ENSSHAG00000030121,ENSSHAG00000022331,ENSSHAG00000024617,ENSSHAG00000004584,SF3A1,ENSSHAG00000026844,ENSSHAG00000002587		1	LOSS (post-tetraploidisation)	YES	NO	0	0	0	0	0	0	0	0	0	0	0	0	0	0	0	0	0	0	0	0	0	0	0	0	0	0	0	0	0	0	0	0	0	0	0	1	0	0
357	1	706611001	707384000	773000	CABP7,ZMAT5,LOC111719296,LOC100933375,ASCC2,MTMR3,LOC100935108,HORMAD2,LIF,LOC105749464,CASTOR1,LOC100934415,TBC1D10A,SF3A1,LOC100933896,LOC116420858,RNF215	CABP7,UQCR10,ASCC2,MTMR3,ENSSHAG00000007443,HORMAD2,LIF,ENSSHAG00000030121,ENSSHAG00000022331,ENSSHAG00000024617,ENSSHAG00000004584,SF3A1,ENSSHAG00000026844,ENSSHAG00000002587		1	LOSS (post-tetraploidisation)	YES	NO	0	0	0	0	0	0	0	0	0	0	0	0	0	0	0	0	0	0	0	0	0	0	0	0	0	0	0	0	0	0	0	0	0	0	0	0	0	0
358	1	707843001	707863000	20000	OSBP2	ENSSHAG00000024739,ENSSHAG00000024963		78	LOSS	NO	NO	1	1	1	1	1	1	1	1	1	1	1	1	1	1	1	1	1	1	1	1	1	1	1	1	1	1	1	1	1	1	1	1	1	1	1	1	1	1
359	1	707863001	707880000	17000	OSBP2	ENSSHAG00000024739,ENSSHAG00000024963		1	LOSS (pre-tetraploidisation)	NO	NO	0	0	0	0	0	0	0	0	0	0	0	0	0	0	0	0	0	0	0	0	0	0	0	0	0	0	0	0	0	0	0	0	0	0	0	0	0	0
360	1	707880001	708337000	457000	OSBP2,LOC105749636,LOC116420861,LOC116420855,MORC2,SMTN,SELENOM,INPP5J,PLA2G3,RNF185,LIMK2	ENSSHAG00000024739,ENSSHAG00000024963,ENSSHAG00000027484,ENSSHAG00000005019,ENSSHAG00000025506,ENSSHAG00000027644,SELENOM,INPP5J,ENSSHAG00000023353,RNF185,LIMK2		1	GAIN	NO	NO	0	0	0	0	0	0	0	0	0	1	0	0	0	0	0	0	0	0	0	0	0	0	0	0	0	0	0	0	0	0	0	0	0	0	0	0	0	0
361	1	708337001	708783000	446000	LIMK2,PIK3IP1,PATZ1,DRG1,EIF4ENIF1,SFI1,PRR14L,LOC116420864	LIMK2,PIK3IP1,ENSSHAG00000022309,ENSSHAG00000027748,DRG1,ENSSHAG00000027151,ENSSHAG00000022189,ENSSHAG00000013588,ENSSHAG00000030280,ENSSHAG00000027497	PATZ1	78	LOSS	NO	NO	1	1	1	1	1	1	1	1	1	1	1	1	1	1	1	1	1	1	1	1	1	1	1	1	1	1	1	1	1	1	1	1	1	1	1	1	1	1
362	1	708783001	708886000	103000	DEPDC5,ANHX,YWHAH	ENSSHAG00000027497,YWHAH		78	GAIN	YES	NO	1	1	1	1	1	1	1	1	1	1	1	1	1	1	1	1	1	1	1	1	1	1	1	1	1	1	1	1	1	1	1	1	1	1	1	1	1	1
363	1	708783001	708886000	103000	DEPDC5,ANHX,YWHAH	ENSSHAG00000027497,YWHAH		1	GAIN (post-tetraploidisation)	YES	NO	0	0	0	0	1	0	0	0	0	0	0	0	0	0	0	0	0	0	0	0	0	0	0	0	0	0	0	0	0	0	0	0	0	0	0	0	0	0
364	1	708783001	708886000	103000	DEPDC5,ANHX,YWHAH	ENSSHAG00000027497,YWHAH		9	LOSS	YES	NO	0	0	0	0	0	0	0	0	0	0	0	0	0	0	0	0	0	0	0	0	0	0	0	0	0	1	1	1	1	1	1	1	1	1	0	0	0	0
365	1	708783001	708886000	103000	DEPDC5,ANHX,YWHAH	ENSSHAG00000027497,YWHAH		4	LOSS	YES	NO	0	0	0	0	0	0	0	0	0	0	0	0	0	0	0	0	0	0	0	0	0	0	0	0	0	0	0	0	0	0	0	0	0	0	0	0	0	0
366	1	708783001	708886000	103000	DEPDC5,ANHX,YWHAH	ENSSHAG00000027497,YWHAH		3	LOSS	YES	NO	0	0	0	0	0	0	0	0	0	0	0	0	0	0	0	0	0	0	0	0	1	1	1	0	0	0	0	0	0	0	0	0	0	0	0	0	0	0
367	1	708783001	708886000	103000	DEPDC5,ANHX,YWHAH	ENSSHAG00000027497,YWHAH		2	LOSS	YES	NO	0	0	0	0	0	1	1	0	0	0	0	0	0	0	0	0	0	0	0	0	0	0	0	0	0	0	0	0	0	0	0	0	0	0	0	0	0	0
368	1	708783001	708886000	103000	DEPDC5,ANHX,YWHAH	ENSSHAG00000027497,YWHAH		2	LOSS	YES	NO	0	0	0	0	0	0	0	0	0	0	0	1	1	0	0	0	0	0	0	0	0	0	0	0	0	0	0	0	0	0	0	0	0	0	0	0	0	0
369	1	708783001	708886000	103000	DEPDC5,ANHX,YWHAH	ENSSHAG00000027497,YWHAH		2	LOSS	YES	NO	0	0	0	0	0	0	0	0	0	0	0	0	0	0	0	0	0	0	0	0	0	0	0	0	0	0	0	0	0	0	0	0	0	0	0	0	0	0
370	1	708783001	708886000	103000	DEPDC5,ANHX,YWHAH	ENSSHAG00000027497,YWHAH		1	LOSS	YES	NO	0	0	0	0	0	0	0	0	0	0	0	0	0	1	0	0	0	0	0	0	0	0	0	0	0	0	0	0	0	0	0	0	0	0	0	0	0	0
371	1	708783001	708886000	103000	DEPDC5,ANHX,YWHAH	ENSSHAG00000027497,YWHAH		1	LOSS	YES	NO	0	0	0	0	0	0	0	0	0	0	0	0	0	0	0	0	1	0	0	0	0	0	0	0	0	0	0	0	0	0	0	0	0	0	0	0	0	0
372	1	708783001	708886000	103000	DEPDC5,ANHX,YWHAH	ENSSHAG00000027497,YWHAH		1	LOSS	YES	NO	0	0	0	0	0	0	0	0	0	0	0	0	0	0	0	0	0	0	0	0	0	0	0	0	0	0	0	0	0	0	0	0	0	0	0	0	1	0
373	1	708783001	708886000	103000	DEPDC5,ANHX,YWHAH	ENSSHAG00000027497,YWHAH		1	LOSS	YES	NO	0	0	0	0	0	0	0	0	0	0	0	0	0	0	0	0	0	0	0	0	0	0	0	0	0	0	0	0	0	0	0	0	0	0	0	0	0	0
374	1	708783001	708886000	103000	DEPDC5,ANHX,YWHAH	ENSSHAG00000027497,YWHAH		1	LOSS	YES	NO	0	0	0	0	0	0	0	0	0	0	0	0	0	0	0	0	0	0	0	0	0	0	0	0	0	0	0	0	0	0	0	0	0	0	0	0	0	0
375	1	708783001	708886000	103000	DEPDC5,ANHX,YWHAH	ENSSHAG00000027497,YWHAH		1	LOSS (pre-tetraploidisation)	YES	NO	0	0	0	0	0	0	0	0	0	0	0	0	0	0	0	0	0	1	0	0	0	0	0	0	0	0	0	0	0	0	0	0	0	0	0	0	0	0
376	1	708783001	708886000	103000	DEPDC5,ANHX,YWHAH	ENSSHAG00000027497,YWHAH		1	LOSS (pre-tetraploidisation)	YES	NO	0	0	0	0	0	0	0	0	0	0	0	0	0	0	0	0	0	0	0	0	0	0	0	0	0	0	0	0	0	0	0	0	0	0	0	0	0	0
377	1	708783001	708886000	103000	DEPDC5,ANHX,YWHAH	ENSSHAG00000027497,YWHAH		1	LOSS (post-tetraploidisation)	YES	NO	0	0	0	0	0	0	0	0	0	0	0	0	0	0	0	1	0	0	0	0	0	0	0	0	0	0	0	0	0	0	0	0	0	0	0	0	0	0
378	1	708783001	708886000	103000	DEPDC5,ANHX,YWHAH	ENSSHAG00000027497,YWHAH		1	LOSS (post-tetraploidisation)	YES	NO	0	0	0	0	0	0	0	0	0	0	0	0	0	0	0	0	0	0	0	0	0	0	0	0	0	0	0	0	0	0	0	0	0	0	0	1	0	0
379	1	708783001	708886000	103000	DEPDC5,ANHX,YWHAH	ENSSHAG00000027497,YWHAH		1	LOSS (post-tetraploidisation)	YES	NO	0	0	0	0	0	0	0	0	0	0	0	0	0	0	0	0	0	0	0	0	0	0	0	0	0	0	0	0	0	0	0	0	0	0	0	0	0	0
380	1	709015001	709199000	184000	SLC5A1,LOC100918714,RSPH14,GNAZ	ENSSHAG00000004419,ENSSHAG00000000947,ENSSHAG00000004525		78	GAIN	YES	NO	1	1	1	1	1	1	1	1	1	1	1	1	1	1	1	1	1	1	1	1	1	1	1	1	1	1	1	1	1	1	1	1	1	1	1	1	1	1
381	1	709015001	709199000	184000	SLC5A1,LOC100918714,RSPH14,GNAZ	ENSSHAG00000004419,ENSSHAG00000000947,ENSSHAG00000004525		1	GAIN (post-tetraploidisation)	YES	NO	0	0	0	0	1	0	0	0	0	0	0	0	0	0	0	0	0	0	0	0	0	0	0	0	0	0	0	0	0	0	0	0	0	0	0	0	0	0
382	1	709015001	709199000	184000	SLC5A1,LOC100918714,RSPH14,GNAZ	ENSSHAG00000004419,ENSSHAG00000000947,ENSSHAG00000004525		9	LOSS	YES	NO	0	0	0	0	0	0	0	0	0	0	0	0	0	0	0	0	0	0	0	0	0	0	0	0	0	1	1	1	1	1	1	1	1	1	0	0	0	0
383	1	709015001	709199000	184000	SLC5A1,LOC100918714,RSPH14,GNAZ	ENSSHAG00000004419,ENSSHAG00000000947,ENSSHAG00000004525		4	LOSS	YES	NO	0	0	0	0	0	0	0	0	0	0	0	0	0	0	0	0	0	0	0	0	0	0	0	0	0	0	0	0	0	0	0	0	0	0	0	0	0	0
384	1	709015001	709199000	184000	SLC5A1,LOC100918714,RSPH14,GNAZ	ENSSHAG00000004419,ENSSHAG00000000947,ENSSHAG00000004525		3	LOSS	YES	NO	0	0	0	0	0	0	0	0	0	0	0	0	0	0	0	0	0	0	0	0	1	1	1	0	0	0	0	0	0	0	0	0	0	0	0	0	0	0
385	1	709015001	709199000	184000	SLC5A1,LOC100918714,RSPH14,GNAZ	ENSSHAG00000004419,ENSSHAG00000000947,ENSSHAG00000004525		2	LOSS	YES	NO	0	0	0	0	0	1	1	0	0	0	0	0	0	0	0	0	0	0	0	0	0	0	0	0	0	0	0	0	0	0	0	0	0	0	0	0	0	0
386	1	709015001	709199000	184000	SLC5A1,LOC100918714,RSPH14,GNAZ	ENSSHAG00000004419,ENSSHAG00000000947,ENSSHAG00000004525		2	LOSS	YES	NO	0	0	0	0	0	0	0	0	0	0	0	1	1	0	0	0	0	0	0	0	0	0	0	0	0	0	0	0	0	0	0	0	0	0	0	0	0	0
387	1	709015001	709199000	184000	SLC5A1,LOC100918714,RSPH14,GNAZ	ENSSHAG00000004419,ENSSHAG00000000947,ENSSHAG00000004525		2	LOSS	YES	NO	0	0	0	0	0	0	0	0	0	0	0	0	0	0	0	0	0	0	0	0	0	0	0	0	0	0	0	0	0	0	0	0	0	0	0	0	0	0
388	1	709015001	709199000	184000	SLC5A1,LOC100918714,RSPH14,GNAZ	ENSSHAG00000004419,ENSSHAG00000000947,ENSSHAG00000004525		1	LOSS	YES	NO	0	0	0	0	0	0	0	0	0	0	0	0	0	1	0	0	0	0	0	0	0	0	0	0	0	0	0	0	0	0	0	0	0	0	0	0	0	0
389	1	709015001	709199000	184000	SLC5A1,LOC100918714,RSPH14,GNAZ	ENSSHAG00000004419,ENSSHAG00000000947,ENSSHAG00000004525		1	LOSS	YES	NO	0	0	0	0	0	0	0	0	0	0	0	0	0	0	0	0	1	0	0	0	0	0	0	0	0	0	0	0	0	0	0	0	0	0	0	0	0	0
390	1	709015001	709199000	184000	SLC5A1,LOC100918714,RSPH14,GNAZ	ENSSHAG00000004419,ENSSHAG00000000947,ENSSHAG00000004525		1	LOSS	YES	NO	0	0	0	0	0	0	0	0	0	0	0	0	0	0	0	0	0	0	0	0	0	0	0	0	0	0	0	0	0	0	0	0	0	0	0	0	1	0
391	1	709015001	709199000	184000	SLC5A1,LOC100918714,RSPH14,GNAZ	ENSSHAG00000004419,ENSSHAG00000000947,ENSSHAG00000004525		1	LOSS	YES	NO	0	0	0	0	0	0	0	0	0	0	0	0	0	0	0	0	0	0	0	0	0	0	0	0	0	0	0	0	0	0	0	0	0	0	0	0	0	0
392	1	709015001	709199000	184000	SLC5A1,LOC100918714,RSPH14,GNAZ	ENSSHAG00000004419,ENSSHAG00000000947,ENSSHAG00000004525		1	LOSS	YES	NO	0	0	0	0	0	0	0	0	0	0	0	0	0	0	0	0	0	0	0	0	0	0	0	0	0	0	0	0	0	0	0	0	0	0	0	0	0	0
393	1	709015001	709199000	184000	SLC5A1,LOC100918714,RSPH14,GNAZ	ENSSHAG00000004419,ENSSHAG00000000947,ENSSHAG00000004525		1	LOSS (pre-tetraploidisation)	YES	NO	0	0	0	0	0	0	0	0	0	0	0	0	0	0	0	0	0	1	0	0	0	0	0	0	0	0	0	0	0	0	0	0	0	0	0	0	0	0
394	1	709015001	709199000	184000	SLC5A1,LOC100918714,RSPH14,GNAZ	ENSSHAG00000004419,ENSSHAG00000000947,ENSSHAG00000004525		1	LOSS (pre-tetraploidisation)	YES	NO	0	0	0	0	0	0	0	0	0	0	0	0	0	0	0	0	0	0	0	0	0	0	0	0	0	0	0	0	0	0	0	0	0	0	0	0	0	0
395	1	709015001	709199000	184000	SLC5A1,LOC100918714,RSPH14,GNAZ	ENSSHAG00000004419,ENSSHAG00000000947,ENSSHAG00000004525		1	LOSS (post-tetraploidisation)	YES	NO	0	0	0	0	0	0	0	0	0	0	0	0	0	0	0	1	0	0	0	0	0	0	0	0	0	0	0	0	0	0	0	0	0	0	0	0	0	0
396	1	709015001	709199000	184000	SLC5A1,LOC100918714,RSPH14,GNAZ	ENSSHAG00000004419,ENSSHAG00000000947,ENSSHAG00000004525		1	LOSS (post-tetraploidisation)	YES	NO	0	0	0	0	0	0	0	0	0	0	0	0	0	0	0	0	0	0	0	0	0	0	0	0	0	0	0	0	0	0	0	0	0	0	0	1	0	0
397	1	709015001	709199000	184000	SLC5A1,LOC100918714,RSPH14,GNAZ	ENSSHAG00000004419,ENSSHAG00000000947,ENSSHAG00000004525		1	LOSS (post-tetraploidisation)	YES	NO	0	0	0	0	0	0	0	0	0	0	0	0	0	0	0	0	0	0	0	0	0	0	0	0	0	0	0	0	0	0	0	0	0	0	0	0	0	0
398	1	709199001	712176000	2977000	RSPH14,GNAZ,LOC100918971,DGCR2,LOC100917407,TSSK2,ESS2,GSC2,LOC105749791,LOC116420865,LOC111719645,SLC25A1,CLTCL1,LOC100920800,LOC116420867,MRPL40,C1H22orf39,UFD1,CDC45,CLDN5,LOC100921588,LOC116420870,SEPTIN5,GP1BB,GNB1L,TXNRD2,LOC116420871,COMT,ARVCF,LOC116420872,TANGO2,DGCR8,TRMT2A,LOC116420873,RANBP1,LOC111719294,ZDHHC8,LOC105748995,LOC100925069,LOC116420878,LOC100924811,LOC100924286,LOC105748…	ENSSHAG00000004525,ENSSHAG00000005492,ENSSHAG00000020760,ENSSHAG00000006660,ENSSHAG00000006909,ENSSHAG00000007823,TSSK2,ENSSHAG00000008002,ENSSHAG00000008223,CLTCL1,ENSSHAG00000030886,ENSSHAG00000009464,ENSSHAG00000010239,ENSSHAG00000021521,UFD1,CDC45,CLDN5,ENSSHAG00000011013,ENSSHAG00000027754,GP1BB,ENSSHAG00000005016,GNB1L,ENSSHAG00000001833,COMT,ARVCF,ENSSHAG00000023797,ENSSHAG00000008680,DGCR…	CLTCL1,DGCR8	1	GAIN	NO	NO	0	0	0	0	0	0	0	0	0	1	0	0	0	0	0	0	0	0	0	0	0	0	0	0	0	0	0	0	0	0	0	0	0	0	0	0	0	0
399	1	712176001	714356000	2180000	LOC105749676,P2RX6,LRRC74B,LOC100914278,THAP7,LZTR1,AIFM3,CRKL,SNAP29,PI4KA,SERPIND1,TMEM191C,HIC2,LOC105749677,LOC116420900,LOC100913298,UBE2L3,YDJC,CCDC116,SDF2L1,LOC100921500,TOP3B,PPM1F,MAPK1,LOC116420885,YPEL1,PPIL2,SLC7A4,LOC116420883,MZT2B,SMPD4,MED15,LOC116420887,LOC116420886,KLHL22,SCARF2,DGCR6L,LOC116420888,LOC116419029,LOC100935594,LOC100914964,LOC111719298,LOC100935655,LOC100931304,LO…	ENSSHAG00000031786,ENSSHAG00000001879,ENSSHAG00000026584,THAP7,LZTR1,ENSSHAG00000024019,CRKL,ENSSHAG00000026038,PI4KA,SERPIND1,ENSSHAG00000029407,ENSSHAG00000023625,ENSSHAG00000027693,ENSSHAG00000023958,ENSSHAG00000029578,ENSSHAG00000021911,ENSSHAG00000008866,PPM1F,MAPK1,ENSSHAG00000024954,ENSSHAG00000006891,ENSSHAG00000028491,ENSSHAG00000023105,ENSSHAG00000021433,ENSSHAG00000025989,ENSSHAG000000…	LZTR1,MAPK1	1	GAIN	NO	NO	0	0	0	0	0	0	0	0	0	0	0	0	0	0	0	0	0	0	0	0	0	0	0	0	0	0	0	0	0	0	0	0	0	0	0	0	0	0
400	1	712176001	714356000	2180000	LOC105749676,P2RX6,LRRC74B,LOC100914278,THAP7,LZTR1,AIFM3,CRKL,SNAP29,PI4KA,SERPIND1,TMEM191C,HIC2,LOC105749677,LOC116420900,LOC100913298,UBE2L3,YDJC,CCDC116,SDF2L1,LOC100921500,TOP3B,PPM1F,MAPK1,LOC116420885,YPEL1,PPIL2,SLC7A4,LOC116420883,MZT2B,SMPD4,MED15,LOC116420887,LOC116420886,KLHL22,SCARF2,DGCR6L,LOC116420888,LOC116419029,LOC100935594,LOC100914964,LOC111719298,LOC100935655,LOC100931304,LO…	ENSSHAG00000031786,ENSSHAG00000001879,ENSSHAG00000026584,THAP7,LZTR1,ENSSHAG00000024019,CRKL,ENSSHAG00000026038,PI4KA,SERPIND1,ENSSHAG00000029407,ENSSHAG00000023625,ENSSHAG00000027693,ENSSHAG00000023958,ENSSHAG00000029578,ENSSHAG00000021911,ENSSHAG00000008866,PPM1F,MAPK1,ENSSHAG00000024954,ENSSHAG00000006891,ENSSHAG00000028491,ENSSHAG00000023105,ENSSHAG00000021433,ENSSHAG00000025989,ENSSHAG000000…	LZTR1,MAPK1	1	GAIN	NO	NO	0	0	0	0	0	0	0	0	0	0	0	0	0	0	0	0	0	0	0	0	0	0	0	0	0	0	0	0	0	0	0	0	0	0	0	0	0	0
401	1	712176001	712503000	327000	LOC105749676,P2RX6,LRRC74B,LOC100914278,THAP7,LZTR1,AIFM3,CRKL,SNAP29,PI4KA,SERPIND1,TMEM191C	ENSSHAG00000031786,ENSSHAG00000001879,ENSSHAG00000026584,THAP7,LZTR1,ENSSHAG00000024019,CRKL,ENSSHAG00000026038,PI4KA,SERPIND1	LZTR1	1	LOSS	NO	NO	0	0	0	0	0	0	0	0	0	1	0	0	0	0	0	0	0	0	0	0	0	0	0	0	0	0	0	0	0	0	0	0	0	0	0	0	0	0
402	1	712503001	716412000	3909000	TMEM191C,HIC2,LOC105749677,LOC116420900,LOC100913298,UBE2L3,YDJC,CCDC116,SDF2L1,LOC100921500,TOP3B,PPM1F,MAPK1,LOC116420885,YPEL1,PPIL2,SLC7A4,LOC116420883,MZT2B,SMPD4,MED15,LOC116420887,LOC116420886,KLHL22,SCARF2,DGCR6L,LOC116420888,LOC116419029,LOC100935594,LOC100914964,LOC111719298,LOC100935655,LOC100931304,LOC116420893,LOC100925590,LOC100925857,LOC100913392,LOC100913658,LOC100926552,LOC100926…	ENSSHAG00000029407,ENSSHAG00000023625,ENSSHAG00000027693,ENSSHAG00000023958,ENSSHAG00000029578,ENSSHAG00000021911,ENSSHAG00000008866,PPM1F,MAPK1,ENSSHAG00000024954,ENSSHAG00000006891,ENSSHAG00000028491,ENSSHAG00000023105,ENSSHAG00000021433,ENSSHAG00000025989,ENSSHAG00000004648,ENSSHAG00000020970,ENSSHAG00000030445,ENSSHAG00000000229,ENSSHAG00000020784,ENSSHAG00000025745,ENSSHAG00000024517,ENSSHAG…	BCR,MAPK1,SMARCB1	78	LOSS	NO	NO	1	1	1	1	1	1	1	1	1	1	1	1	1	1	1	1	1	1	1	1	1	1	1	1	1	1	1	1	1	1	1	1	1	1	1	1	1	1
403	2	738001	969000	231000	WDCP,MFSD2B,UBXN2A,ATAD2B,KLHL29	ENSSHAG00000025779,SF3B6,ENSSHAG00000024773,ENSSHAG00000030174,UBXN2A,ATAD2B,KLHL29,ENSSHAG00000021453	WDCP	16	LOSS	NO	NO	0	0	0	0	0	0	0	0	0	0	0	0	0	0	0	0	0	0	0	0	0	0	0	0	0	0	0	0	0	0	0	0	0	0	0	0	0	1
404	2	1132001	1386000	254000				1	LOSS (post-tetraploidisation)	NO	NO	0	0	0	0	0	0	0	0	0	0	0	0	0	0	0	0	0	0	0	0	0	0	0	0	0	0	0	0	0	0	0	0	0	0	0	0	0	0
405	2	8690001	9308000	618000	LPIN1,SLC4A5,LOC116421224,MTHFD2,MOB1A,BOLA3,LOC116421225,TET3	ENSSHAG00000001060,ENSSHAG00000008676,ENSSHAG00000008571,ENSSHAG00000021354,ENSSHAG00000007748,TET3		1	GAIN	NO	NO	0	0	0	0	0	0	0	0	0	0	0	0	0	0	0	0	0	0	0	0	0	0	0	0	0	0	0	0	0	0	0	0	0	0	0	0	0	0
406	2	10962001	11026000	64000				1	GAIN	NO	NO	0	0	0	0	0	0	0	0	0	0	0	0	0	0	0	0	0	0	0	0	0	0	0	0	0	0	0	0	0	0	0	0	0	0	0	0	1	0
407	2	13703001	13750000	47000				1	GAIN	NO	NO	0	0	0	0	0	0	0	0	0	0	0	0	0	0	0	0	0	0	0	0	0	0	0	0	0	0	0	0	0	0	0	0	0	0	0	0	1	0
408	2	15380001	16377000	997000	EBF2,LOC116421229,CDCA2,KCTD9,GNRH1,DOCK5,LOC116421230	EBF2,ENSSHAG00000014469,KCTD9,GNRH1,DOCK5		78	GAIN	NO	NO	1	1	1	1	1	1	1	1	1	1	1	1	1	1	1	1	1	1	1	1	1	1	1	1	1	1	1	1	1	1	1	1	1	1	1	1	1	1
409	2	16054001	16151000	97000	DOCK5	DOCK5		1	LOSS	NO	NO	0	0	0	0	0	0	0	0	0	0	0	0	0	0	0	0	0	0	0	0	0	0	0	0	0	0	0	0	0	0	0	0	0	0	0	0	1	0
410	2	16204001	16238000	34000	DOCK5,LOC116421230	DOCK5		1	LOSS	NO	NO	0	0	0	0	0	0	0	0	0	0	0	0	0	0	0	0	0	0	0	0	0	0	0	0	0	0	0	0	0	0	0	0	0	0	0	0	0	0
411	2	93608001	93636000	28000		ENSSHAG00000002825		1	LOSS	NO	NO	0	0	0	0	0	0	0	0	0	0	0	0	0	0	0	0	0	0	0	0	0	0	0	0	0	0	0	0	0	0	0	0	0	0	0	0	0	0
412	2	121978001	122478000	500000	LOC116421401,LOC116421402			1	LOSS	NO	NO	0	0	0	0	0	0	0	0	0	0	1	0	0	0	0	0	0	0	0	0	0	0	0	0	0	0	0	0	0	0	0	0	0	0	0	0	0	0
413	2	125832001	125928000	96000	PLEKHA2,HTRA4,TM2D2,ADAM9	PLEKHA2,HTRA4,TM2D2,ADAM9		1	GAIN	NO	NO	0	0	0	0	0	0	0	0	0	0	0	0	0	0	0	0	1	0	0	0	0	0	0	0	0	0	0	0	0	0	0	0	0	0	0	0	0	0
414	2	135318001	135356000	38000	BIN3	BIN3,EGR3,ENSSHAG00000029351		1	GAIN	NO	NO	0	0	0	0	0	0	0	0	0	0	0	0	0	0	0	0	0	0	0	1	0	0	0	0	0	0	0	0	0	0	0	0	0	0	0	0	0	0
415	2	159614001	159673000	59000				1	LOSS	NO	NO	0	0	0	0	0	0	0	0	0	0	0	0	0	0	0	0	0	0	0	0	0	0	0	0	0	0	0	0	0	0	0	0	0	0	0	0	0	0
416	2	163828001	163850000	22000	PLCB1	PLCB1		1	LOSS	NO	NO	0	0	0	0	0	0	0	0	0	0	0	0	0	0	0	0	0	0	0	0	0	0	0	0	0	0	0	0	0	0	0	0	0	0	0	0	0	0
417	2	193933001	193970000	37000				1	GAIN	NO	NO	0	0	0	0	0	0	0	0	0	0	0	0	0	0	0	0	0	0	0	0	1	0	0	0	0	0	0	0	0	0	0	0	0	0	0	0	0	0
418	2	202525001	203691000	1166000	CRIM1,LOC116421490,FEZ2,VIT,STRN,HEATR5B,GPATCH11,EIF2AK2,SULT6B1,CEBPZOS,CMC2,CENPN	ENSSHAG00000028955,ENSSHAG00000009712,FEZ2,VIT,STRN,HEATR5B,GPATCH11,ENSSHAG00000001447,SULT6B1,ENSSHAG00000024600,CMC2,ATMIN	STRN	2	GAIN	NO	NO	0	0	0	0	0	0	0	0	0	0	0	0	0	0	0	0	0	0	0	0	0	0	0	0	0	0	0	0	1	1	0	0	0	0	0	0	0	0
419	2	202525001	203691000	1166000	CRIM1,LOC116421490,FEZ2,VIT,STRN,HEATR5B,GPATCH11,EIF2AK2,SULT6B1,CEBPZOS,CMC2,CENPN	ENSSHAG00000028955,ENSSHAG00000009712,FEZ2,VIT,STRN,HEATR5B,GPATCH11,ENSSHAG00000001447,SULT6B1,ENSSHAG00000024600,CMC2,ATMIN	STRN	2	GAIN	NO	NO	0	0	0	0	0	0	0	0	0	0	0	0	0	0	0	0	0	0	0	0	0	0	0	0	0	0	0	0	1	1	0	0	0	0	0	0	0	0
420	2	205140001	205395000	255000				1	LOSS	NO	NO	0	0	0	0	0	0	0	0	0	0	0	0	0	0	0	0	0	0	0	0	0	0	0	0	0	0	0	0	0	0	0	0	0	0	0	0	1	0
421	2	219749001	219804000	55000	NUDCD3	NUDCD3		1	GAIN	NO	NO	0	0	0	0	0	0	0	0	0	0	0	0	0	0	0	0	1	0	0	0	0	0	0	0	0	0	0	0	0	0	0	0	0	0	0	0	0	0
422	2	223463001	223742000	279000				2	LOSS	NO	NO	0	0	0	0	0	0	0	0	0	0	0	0	0	0	0	0	0	0	0	0	0	0	0	0	0	0	0	0	1	1	0	0	0	0	0	0	0	0
423	2	227618001	227654000	36000				1	LOSS	NO	NO	0	0	0	0	0	0	0	0	0	0	0	0	0	0	0	0	0	0	0	0	0	0	0	0	0	0	0	0	0	0	0	0	0	0	0	0	1	0
424	2	239329001	239501000	172000	CDH4	CDH4		1	LOSS	NO	NO	0	0	0	0	0	0	0	0	0	0	0	0	0	0	0	0	1	0	0	0	0	0	0	0	0	0	0	0	0	0	0	0	0	0	0	0	0	0
425	2	239329001	239551000	222000	CDH4	CDH4,ENSSHAG00000030481		1	LOSS	NO	NO	0	0	0	0	0	0	0	0	0	0	0	0	0	0	0	0	0	0	0	0	0	0	0	0	0	0	0	0	0	0	0	0	0	0	0	0	0	0
426	2	263000001	264512000	1512000	MAPKBP1,JMJD7,LOC116421553,PLA2G4B,SPTBN5,EHD4,PLA2G4E,PLA2G4D,PLA2G4F,VPS39,TMEM87A,GANC,CAPN3,ZNF106,SNAP23,LRRC57,HAUS2,STARD9,CDAN1,TTBK2,LOC100919197,UBR1	MAPKBP1,ENSSHAG00000020922,JMJD7,ENSSHAG00000006565,ENSSHAG00000006970,EHD4,PLA2G4E,PLA2G4D,PLA2G4F,VPS39,TMEM87A,ENSSHAG00000006638,CAPN3,ZNF106,SNAP23,ENSSHAG00000005138,HAUS2,ENSSHAG00000023572,TTBK2,CDAN1,ENSSHAG00000010014,UBR1		2	GAIN	NO	NO	0	0	0	0	0	0	0	0	0	0	0	0	0	0	0	0	0	0	0	0	0	0	0	0	0	0	0	0	0	0	0	0	0	0	0	0	0	0
427	2	241889001	267619000	25730000	LOC116421525,LOC116421524,SLCO4A1,LOC116421114,NTSR1,LOC116421526,MRGBP,OGFR,COL9A3,TCFL5,DIDO1,GID8,SLC17A9,BHLHE23,LOC116421527,LOC116421528,YTHDF1,BIRC7,NKAIN4,ARFGAP1,LOC100916953,COL20A1,CHRNA4,KCNQ2,EEF1A2,NDUFA3,PPDPF,PTK6,SRMS,LOC116421529,FNDC11,LOC100915643,HELZ2,LOC116421531,GMEB2,STMN3,RTEL1,TNFRSF6B,ARFRP1,ZGPAT,LIME1,SLC2A4RG,ZBTB46,ABHD16B,TPD52L2,DNAJC5,LOC100913565,LOC111718575,M…	SLCO4A1,NTSR1,ENSSHAG00000010685,ENSSHAG00000025084,TCFL5,DIDO1,SLC17A9,BHLHE23,YTHDF1,ENSSHAG00000010237,NKAIN4,ARFGAP1,ENSSHAG00000008158,CHRNA4,KCNQ2,EEF1A2,ENSSHAG00000018338,PTK6,SRMS,FNDC11,ENSSHAG00000028470,ENSSHAG00000018163,GMEB2,ENSSHAG00000017874,ARFRP1,TNFRSF6B,ENSSHAG00000017828,ENSSHAG00000022555,ZBTB46,ABHD16B,TPD52L2,ENSSHAG00000017235,UCKL1,ZNF512B,SAMD10,PRPF6,SOX18,TCEA2,RGS19…	B2M,BUB1B,CCNB1IP1,KNL1,KNSTRN,NUTM1,PTK6	77	LOSS	NO	NO	0	1	1	1	1	1	1	1	1	1	1	1	1	1	1	1	1	1	1	1	1	1	1	1	1	1	1	1	1	1	1	1	1	1	1	1	1	1
428	2	249247001	249301000	54000	RABL6	RABL6		1	LOSS (pre-tetraploidisation)	NO	NO	0	0	0	0	0	0	0	0	0	0	0	0	0	0	0	0	0	0	0	0	0	0	1	0	0	0	0	0	0	0	0	0	0	0	0	0	0	0
429	2	290415001	290504000	89000				1	LOSS	NO	NO	0	0	0	0	0	0	0	0	0	0	0	0	0	0	0	0	0	0	0	0	0	0	0	0	0	0	0	0	0	0	0	0	0	0	0	0	0	0
430	2	322658001	324513000	1855000	CHURC1,GPX2,RAB15,FNTB,MAX,LOC100916945,LOC116421590,LOC116421591,FUT8,LOC116421592,LOC116421593,LOC111720617	CHURC1,GPX2,RAB15,ENSSHAG00000027324,ENSSHAG00000030743,MAX,ENSSHAG00000014537,FUT8	MAX	1	LOSS	NO	NO	0	0	0	0	0	0	0	1	0	0	0	0	0	0	0	0	0	0	0	0	0	0	0	0	0	0	0	0	0	0	0	0	0	0	0	0	0	0
431	2	337841001	338010000	169000	MIPOL1	ENSSHAG00000029995		1	LOSS	NO	NO	0	0	0	0	0	0	0	0	0	0	0	0	0	0	0	0	0	0	0	0	0	0	0	0	0	0	0	0	0	0	0	0	0	0	0	0	0	0
432	2	344027001	389520000	45493000	SMAD5,TGFBI,LECT2,SLC25A48,IL9,LOC100935016,CXCL14,LOC116421136,NEUROG1,TIFAB,LOC116421137,LOC100924346,LOC116421138,PITX1,CATSPER3,LOC116421611,PCBD2,LOC100924962,DDX46,CAMLG,SEC24A,SAR1B,JADE2,LOC111720812,CDKN2AIPNL,UBE2B,CDKL3,PPP2CA,SKP1,TCF7,VDAC1,C2H5orf15,FSTL4,LOC111720823,RAPGEF6,FNIP1,MEIKIN,ACSL6,P4HA2,LOC100932742,DLGAP5,PDLIM4,SLC22A4,LOC100914422,IRF1,IL5,RAD50,IL13,IL4,KIF3A,SEPTI…	SMAD5,TGFBI,LECT2,ENSSHAG00000027023,SLC25A48,CXCL14,NEUROG1,MACROH2A1,PITX1,CATSPER3,ENSSHAG00000025610,ENSSHAG00000014172,DDX46,CAMLG,SEC24A,SAR1B,JADE2,ENSSHAG00000023696,CDKL3,PPP2CA,ENSSHAG00000027320,ENSSHAG00000016841,VDAC1,C5orf15,ENSSHAG00000025310,ENSSHAG00000018710,ENSSHAG00000006253,ENSSHAG00000003849,ENSSHAG00000006580,ENSSHAG00000007755,ENSSHAG00000024165,P4HA2,ENSSHAG00000029069,EN…	ACSL6,AFF4,AKT1,ARHGAP26,BCL11B,CD74,CSF1R,DICER1,HSP90AA1,PDGFRB	1	GAIN	NO	NO	0	0	0	0	0	0	0	0	0	0	0	0	0	0	0	0	0	0	0	0	0	0	0	0	0	0	0	0	0	0	0	0	0	0	0	0	0	0
433	2	350643001	350687000	44000	PDLIM4	PDLIM4		1	GAIN	NO	NO	0	0	0	0	0	0	0	0	0	0	0	0	0	0	0	0	0	0	0	0	0	0	0	0	0	0	0	0	0	0	0	0	0	0	0	0	0	0
434	2	361086001	361173000	87000	YY1,LOC116421625,DEGS2	YY1,DEGS2		1	LOSS (pre-tetraploidisation)	NO	NO	0	0	0	0	0	0	0	0	0	0	0	0	0	0	0	0	0	0	0	0	0	0	0	0	0	0	0	0	0	0	0	0	0	0	0	1	0	0
435	2	366522001	367538000	1016000	VRK1,PAPOLA,AK7,GSKIP,ATG2B	VRK1,ENSSHAG00000015211,AK7,ENSSHAG00000023023,ATG2B		1	GAIN	NO	NO	0	0	0	0	0	0	0	0	0	0	0	0	0	0	1	0	0	0	0	0	0	0	0	0	0	0	0	0	0	0	0	0	0	0	0	0	0	0
436	2	366522001	367538000	1016000	VRK1,PAPOLA,AK7,GSKIP,ATG2B	VRK1,ENSSHAG00000015211,AK7,ENSSHAG00000023023,ATG2B		1	GAIN	NO	NO	0	0	0	0	0	0	0	0	0	0	0	0	0	0	1	0	0	0	0	0	0	0	0	0	0	0	0	0	0	0	0	0	0	0	0	0	0	0
437	2	368478001	369528000	1050000	GLRX5,LOC105750677,LOC111721091,SYNE3,CLMN,DICER1	GLRX5,SYNE3,CLMN,DICER1	DICER1	2	GAIN	NO	YES	0	1	1	0	0	0	0	0	0	0	0	0	0	0	0	0	0	0	0	0	0	0	0	0	0	0	0	0	0	0	0	0	0	0	0	0	0	0
438	2	368478001	369528000	1050000	GLRX5,LOC105750677,LOC111721091,SYNE3,CLMN,DICER1	GLRX5,SYNE3,CLMN,DICER1	DICER1	2	GAIN	NO	YES	0	1	1	0	0	0	0	0	0	0	0	0	0	0	0	0	0	0	0	0	0	0	0	0	0	0	0	0	0	0	0	0	0	0	0	0	0	0
439	2	368478001	369528000	1050000	GLRX5,LOC105750677,LOC111721091,SYNE3,CLMN,DICER1	GLRX5,SYNE3,CLMN,DICER1	DICER1	1	GAIN	NO	YES	0	1	0	0	0	0	0	0	0	0	0	0	0	0	0	0	0	0	0	0	0	0	0	0	0	0	0	0	0	0	0	0	0	0	0	0	0	0
440	2	368478001	369528000	1050000	GLRX5,LOC105750677,LOC111721091,SYNE3,CLMN,DICER1	GLRX5,SYNE3,CLMN,DICER1	DICER1	1	GAIN	NO	YES	0	1	0	0	0	0	0	0	0	0	0	0	0	0	0	0	0	0	0	0	0	0	0	0	0	0	0	0	0	0	0	0	0	0	0	0	0	0
441	2	368478001	369528000	1050000	GLRX5,LOC105750677,LOC111721091,SYNE3,CLMN,DICER1	GLRX5,SYNE3,CLMN,DICER1	DICER1	1	GAIN	NO	YES	0	1	0	0	0	0	0	0	0	0	0	0	0	0	0	0	0	0	0	0	0	0	0	0	0	0	0	0	0	0	0	0	0	0	0	0	0	0
442	2	368478001	369528000	1050000	GLRX5,LOC105750677,LOC111721091,SYNE3,CLMN,DICER1	GLRX5,SYNE3,CLMN,DICER1	DICER1	1	GAIN	NO	YES	0	1	0	0	0	0	0	0	0	0	0	0	0	0	0	0	0	0	0	0	0	0	0	0	0	0	0	0	0	0	0	0	0	0	0	0	0	0
443	2	368478001	369528000	1050000	GLRX5,LOC105750677,LOC111721091,SYNE3,CLMN,DICER1	GLRX5,SYNE3,CLMN,DICER1	DICER1	1	GAIN	NO	YES	0	1	0	0	0	0	0	0	0	0	0	0	0	0	0	0	0	0	0	0	0	0	0	0	0	0	0	0	0	0	0	0	0	0	0	0	0	0
444	2	368478001	369528000	1050000	GLRX5,LOC105750677,LOC111721091,SYNE3,CLMN,DICER1	GLRX5,SYNE3,CLMN,DICER1	DICER1	1	GAIN	NO	YES	0	1	0	0	0	0	0	0	0	0	0	0	0	0	0	0	0	0	0	0	0	0	0	0	0	0	0	0	0	0	0	0	0	0	0	0	0	0
445	2	368478001	369528000	1050000	GLRX5,LOC105750677,LOC111721091,SYNE3,CLMN,DICER1	GLRX5,SYNE3,CLMN,DICER1	DICER1	1	GAIN	NO	YES	0	1	0	0	0	0	0	0	0	0	0	0	0	0	0	0	0	0	0	0	0	0	0	0	0	0	0	0	0	0	0	0	0	0	0	0	0	0
446	2	369528001	375983000	6455000	GSC,LOC100931899,LOC100927993,SERPINA12,LOC100919984,LOC100922596,LOC111721103,LOC100920247,FAM13B,MYOT,PKD2L2,WNT8A,NME5,BRD8,KIF20A,CDC23,GFRA3,CDC25C,LOC116421630,LOC111721096,FAM53C,KDM3B,REEP2,EGR1,ETF1,HSPA9,LOC111721118,LOC116421631,LRRTM2,LOC100930828,SIL1,LOC116421632,LOC111721174,MATR3,LOC116421633,PAIP2,SLC23A1,MZB1,PROB1,SPATA24,DNAJC18,ECSCR,SMIM33,STING1,UBE2D2,CXXC5,LOC116420997,PS…	GSC,SERPINA3,ENSSHAG00000003499,ENSSHAG00000004325,ENSSHAG00000005795,ENSSHAG00000006226,ENSSHAG00000006629,ENSSHAG00000007409,ENSSHAG00000008524,ENSSHAG00000008780,FAM13B,WNT8A,NME5,BRD8,KIF20A,CDC23,ENSSHAG00000011362,ENSSHAG00000028829,KDM3B,REEP2,EGR1,ETF1,HSPA9,CTNNA1,LRRTM2,SIL1,ENSSHAG00000022049,PAIP2,SLC23A1,MZB1,ENSSHAG00000027756,SPATA24,DNAJC18,ENSSHAG00000011155,TMEM173,UBE2D2,CXXC5,…	ARHGAP26	1	GAIN	NO	NO	0	0	0	0	0	0	0	0	0	0	0	0	0	0	1	0	0	0	0	0	0	0	0	0	0	0	0	0	0	0	0	0	0	0	0	0	0	0
447	2	369528001	375983000	6455000	GSC,LOC100931899,LOC100927993,SERPINA12,LOC100919984,LOC100922596,LOC111721103,LOC100920247,FAM13B,MYOT,PKD2L2,WNT8A,NME5,BRD8,KIF20A,CDC23,GFRA3,CDC25C,LOC116421630,LOC111721096,FAM53C,KDM3B,REEP2,EGR1,ETF1,HSPA9,LOC111721118,LOC116421631,LRRTM2,LOC100930828,SIL1,LOC116421632,LOC111721174,MATR3,LOC116421633,PAIP2,SLC23A1,MZB1,PROB1,SPATA24,DNAJC18,ECSCR,SMIM33,STING1,UBE2D2,CXXC5,LOC116420997,PS…	GSC,SERPINA3,ENSSHAG00000003499,ENSSHAG00000004325,ENSSHAG00000005795,ENSSHAG00000006226,ENSSHAG00000006629,ENSSHAG00000007409,ENSSHAG00000008524,ENSSHAG00000008780,FAM13B,WNT8A,NME5,BRD8,KIF20A,CDC23,ENSSHAG00000011362,ENSSHAG00000028829,KDM3B,REEP2,EGR1,ETF1,HSPA9,CTNNA1,LRRTM2,SIL1,ENSSHAG00000022049,PAIP2,SLC23A1,MZB1,ENSSHAG00000027756,SPATA24,DNAJC18,ENSSHAG00000011155,TMEM173,UBE2D2,CXXC5,…	ARHGAP26	1	GAIN	NO	NO	0	0	0	0	0	0	0	0	0	0	0	0	0	0	1	0	0	0	0	0	0	0	0	0	0	0	0	0	0	0	0	0	0	0	0	0	0	0
448	2	370612001	382645000	12033000	BRD8,KIF20A,CDC23,GFRA3,CDC25C,LOC116421630,LOC111721096,FAM53C,KDM3B,REEP2,EGR1,ETF1,HSPA9,LOC111721118,LOC116421631,LRRTM2,LOC100930828,SIL1,LOC116421632,LOC111721174,MATR3,LOC116421633,PAIP2,SLC23A1,MZB1,PROB1,SPATA24,DNAJC18,ECSCR,SMIM33,STING1,UBE2D2,CXXC5,LOC116420997,PSD2,NRG2,PURA,CYSTM1,PFDN1,HBEGF,SLC4A9,LOC111721172,LOC100933962,SRA1,APBB3,LOC111721155,SLC35A4,LOC105750696,CD14,TMCO6,N…	BRD8,KIF20A,CDC23,ENSSHAG00000011362,ENSSHAG00000028829,KDM3B,REEP2,EGR1,ETF1,HSPA9,CTNNA1,LRRTM2,SIL1,ENSSHAG00000022049,PAIP2,SLC23A1,MZB1,ENSSHAG00000027756,SPATA24,DNAJC18,ENSSHAG00000011155,TMEM173,UBE2D2,CXXC5,PSD2,NRG2,PURA,ENSSHAG00000021280,PFDN1,HBEGF,SLC4A9,ENSSHAG00000016083,EIF4EBP3,APBB3,SRA1,SLC35A4,ENSSHAG00000016390,TMCO6,NDUFA2,IK,WDR55,HARS1,HARS2,ENSSHAG00000031663,ENSSHAG0000…	ARHGAP26,CSF1R,PDGFRB	1	GAIN (post-tetraploidisation)	NO	NO	0	0	0	0	0	0	0	0	0	0	0	0	0	0	0	0	0	0	0	0	0	0	0	0	0	0	0	0	0	0	0	0	0	0	0	0	0	0
449	2	370889001	375983000	5094000	EGR1,ETF1,HSPA9,LOC111721118,LOC116421631,LRRTM2,LOC100930828,SIL1,LOC116421632,LOC111721174,MATR3,LOC116421633,PAIP2,SLC23A1,MZB1,PROB1,SPATA24,DNAJC18,ECSCR,SMIM33,STING1,UBE2D2,CXXC5,LOC116420997,PSD2,NRG2,PURA,CYSTM1,PFDN1,HBEGF,SLC4A9,LOC111721172,LOC100933962,SRA1,APBB3,LOC111721155,SLC35A4,LOC105750696,CD14,TMCO6,NDUFA2,IK,WDR55,DND1,HARS1,LOC100913299,ZMAT2,LOC100916421,LOC116421634,LOC10…	EGR1,ETF1,HSPA9,CTNNA1,LRRTM2,SIL1,ENSSHAG00000022049,PAIP2,SLC23A1,MZB1,ENSSHAG00000027756,SPATA24,DNAJC18,ENSSHAG00000011155,TMEM173,UBE2D2,CXXC5,PSD2,NRG2,PURA,ENSSHAG00000021280,PFDN1,HBEGF,SLC4A9,ENSSHAG00000016083,EIF4EBP3,APBB3,SRA1,SLC35A4,ENSSHAG00000016390,TMCO6,NDUFA2,IK,WDR55,HARS1,HARS2,ENSSHAG00000031663,ENSSHAG00000032119,ENSSHAG00000028572,ENSSHAG00000025775,ENSSHAG00000021552,PCD…	ARHGAP26	2	GAIN	NO	YES	0	1	1	0	0	0	0	0	0	0	0	0	0	0	0	0	0	0	0	0	0	0	0	0	0	0	0	0	0	0	0	0	0	0	0	0	0	0
450	2	370889001	375983000	5094000	EGR1,ETF1,HSPA9,LOC111721118,LOC116421631,LRRTM2,LOC100930828,SIL1,LOC116421632,LOC111721174,MATR3,LOC116421633,PAIP2,SLC23A1,MZB1,PROB1,SPATA24,DNAJC18,ECSCR,SMIM33,STING1,UBE2D2,CXXC5,LOC116420997,PSD2,NRG2,PURA,CYSTM1,PFDN1,HBEGF,SLC4A9,LOC111721172,LOC100933962,SRA1,APBB3,LOC111721155,SLC35A4,LOC105750696,CD14,TMCO6,NDUFA2,IK,WDR55,DND1,HARS1,LOC100913299,ZMAT2,LOC100916421,LOC116421634,LOC10…	EGR1,ETF1,HSPA9,CTNNA1,LRRTM2,SIL1,ENSSHAG00000022049,PAIP2,SLC23A1,MZB1,ENSSHAG00000027756,SPATA24,DNAJC18,ENSSHAG00000011155,TMEM173,UBE2D2,CXXC5,PSD2,NRG2,PURA,ENSSHAG00000021280,PFDN1,HBEGF,SLC4A9,ENSSHAG00000016083,EIF4EBP3,APBB3,SRA1,SLC35A4,ENSSHAG00000016390,TMCO6,NDUFA2,IK,WDR55,HARS1,HARS2,ENSSHAG00000031663,ENSSHAG00000032119,ENSSHAG00000028572,ENSSHAG00000025775,ENSSHAG00000021552,PCD…	ARHGAP26	2	GAIN	NO	YES	0	1	1	0	0	0	0	0	0	0	0	0	0	0	0	0	0	0	0	0	0	0	0	0	0	0	0	0	0	0	0	0	0	0	0	0	0	0
451	2	370889001	375983000	5094000	EGR1,ETF1,HSPA9,LOC111721118,LOC116421631,LRRTM2,LOC100930828,SIL1,LOC116421632,LOC111721174,MATR3,LOC116421633,PAIP2,SLC23A1,MZB1,PROB1,SPATA24,DNAJC18,ECSCR,SMIM33,STING1,UBE2D2,CXXC5,LOC116420997,PSD2,NRG2,PURA,CYSTM1,PFDN1,HBEGF,SLC4A9,LOC111721172,LOC100933962,SRA1,APBB3,LOC111721155,SLC35A4,LOC105750696,CD14,TMCO6,NDUFA2,IK,WDR55,DND1,HARS1,LOC100913299,ZMAT2,LOC100916421,LOC116421634,LOC10…	EGR1,ETF1,HSPA9,CTNNA1,LRRTM2,SIL1,ENSSHAG00000022049,PAIP2,SLC23A1,MZB1,ENSSHAG00000027756,SPATA24,DNAJC18,ENSSHAG00000011155,TMEM173,UBE2D2,CXXC5,PSD2,NRG2,PURA,ENSSHAG00000021280,PFDN1,HBEGF,SLC4A9,ENSSHAG00000016083,EIF4EBP3,APBB3,SRA1,SLC35A4,ENSSHAG00000016390,TMCO6,NDUFA2,IK,WDR55,HARS1,HARS2,ENSSHAG00000031663,ENSSHAG00000032119,ENSSHAG00000028572,ENSSHAG00000025775,ENSSHAG00000021552,PCD…	ARHGAP26	1	GAIN	NO	YES	0	1	0	0	0	0	0	0	0	0	0	0	0	0	0	0	0	0	0	0	0	0	0	0	0	0	0	0	0	0	0	0	0	0	0	0	0	0
452	2	370889001	375983000	5094000	EGR1,ETF1,HSPA9,LOC111721118,LOC116421631,LRRTM2,LOC100930828,SIL1,LOC116421632,LOC111721174,MATR3,LOC116421633,PAIP2,SLC23A1,MZB1,PROB1,SPATA24,DNAJC18,ECSCR,SMIM33,STING1,UBE2D2,CXXC5,LOC116420997,PSD2,NRG2,PURA,CYSTM1,PFDN1,HBEGF,SLC4A9,LOC111721172,LOC100933962,SRA1,APBB3,LOC111721155,SLC35A4,LOC105750696,CD14,TMCO6,NDUFA2,IK,WDR55,DND1,HARS1,LOC100913299,ZMAT2,LOC100916421,LOC116421634,LOC10…	EGR1,ETF1,HSPA9,CTNNA1,LRRTM2,SIL1,ENSSHAG00000022049,PAIP2,SLC23A1,MZB1,ENSSHAG00000027756,SPATA24,DNAJC18,ENSSHAG00000011155,TMEM173,UBE2D2,CXXC5,PSD2,NRG2,PURA,ENSSHAG00000021280,PFDN1,HBEGF,SLC4A9,ENSSHAG00000016083,EIF4EBP3,APBB3,SRA1,SLC35A4,ENSSHAG00000016390,TMCO6,NDUFA2,IK,WDR55,HARS1,HARS2,ENSSHAG00000031663,ENSSHAG00000032119,ENSSHAG00000028572,ENSSHAG00000025775,ENSSHAG00000021552,PCD…	ARHGAP26	1	GAIN	NO	YES	0	1	0	0	0	0	0	0	0	0	0	0	0	0	0	0	0	0	0	0	0	0	0	0	0	0	0	0	0	0	0	0	0	0	0	0	0	0
453	2	370889001	375983000	5094000	EGR1,ETF1,HSPA9,LOC111721118,LOC116421631,LRRTM2,LOC100930828,SIL1,LOC116421632,LOC111721174,MATR3,LOC116421633,PAIP2,SLC23A1,MZB1,PROB1,SPATA24,DNAJC18,ECSCR,SMIM33,STING1,UBE2D2,CXXC5,LOC116420997,PSD2,NRG2,PURA,CYSTM1,PFDN1,HBEGF,SLC4A9,LOC111721172,LOC100933962,SRA1,APBB3,LOC111721155,SLC35A4,LOC105750696,CD14,TMCO6,NDUFA2,IK,WDR55,DND1,HARS1,LOC100913299,ZMAT2,LOC100916421,LOC116421634,LOC10…	EGR1,ETF1,HSPA9,CTNNA1,LRRTM2,SIL1,ENSSHAG00000022049,PAIP2,SLC23A1,MZB1,ENSSHAG00000027756,SPATA24,DNAJC18,ENSSHAG00000011155,TMEM173,UBE2D2,CXXC5,PSD2,NRG2,PURA,ENSSHAG00000021280,PFDN1,HBEGF,SLC4A9,ENSSHAG00000016083,EIF4EBP3,APBB3,SRA1,SLC35A4,ENSSHAG00000016390,TMCO6,NDUFA2,IK,WDR55,HARS1,HARS2,ENSSHAG00000031663,ENSSHAG00000032119,ENSSHAG00000028572,ENSSHAG00000025775,ENSSHAG00000021552,PCD…	ARHGAP26	1	GAIN	NO	YES	0	1	0	0	0	0	0	0	0	0	0	0	0	0	0	0	0	0	0	0	0	0	0	0	0	0	0	0	0	0	0	0	0	0	0	0	0	0
454	2	370889001	375983000	5094000	EGR1,ETF1,HSPA9,LOC111721118,LOC116421631,LRRTM2,LOC100930828,SIL1,LOC116421632,LOC111721174,MATR3,LOC116421633,PAIP2,SLC23A1,MZB1,PROB1,SPATA24,DNAJC18,ECSCR,SMIM33,STING1,UBE2D2,CXXC5,LOC116420997,PSD2,NRG2,PURA,CYSTM1,PFDN1,HBEGF,SLC4A9,LOC111721172,LOC100933962,SRA1,APBB3,LOC111721155,SLC35A4,LOC105750696,CD14,TMCO6,NDUFA2,IK,WDR55,DND1,HARS1,LOC100913299,ZMAT2,LOC100916421,LOC116421634,LOC10…	EGR1,ETF1,HSPA9,CTNNA1,LRRTM2,SIL1,ENSSHAG00000022049,PAIP2,SLC23A1,MZB1,ENSSHAG00000027756,SPATA24,DNAJC18,ENSSHAG00000011155,TMEM173,UBE2D2,CXXC5,PSD2,NRG2,PURA,ENSSHAG00000021280,PFDN1,HBEGF,SLC4A9,ENSSHAG00000016083,EIF4EBP3,APBB3,SRA1,SLC35A4,ENSSHAG00000016390,TMCO6,NDUFA2,IK,WDR55,HARS1,HARS2,ENSSHAG00000031663,ENSSHAG00000032119,ENSSHAG00000028572,ENSSHAG00000025775,ENSSHAG00000021552,PCD…	ARHGAP26	1	GAIN	NO	YES	0	1	0	0	0	0	0	0	0	0	0	0	0	0	0	0	0	0	0	0	0	0	0	0	0	0	0	0	0	0	0	0	0	0	0	0	0	0
455	2	370889001	375983000	5094000	EGR1,ETF1,HSPA9,LOC111721118,LOC116421631,LRRTM2,LOC100930828,SIL1,LOC116421632,LOC111721174,MATR3,LOC116421633,PAIP2,SLC23A1,MZB1,PROB1,SPATA24,DNAJC18,ECSCR,SMIM33,STING1,UBE2D2,CXXC5,LOC116420997,PSD2,NRG2,PURA,CYSTM1,PFDN1,HBEGF,SLC4A9,LOC111721172,LOC100933962,SRA1,APBB3,LOC111721155,SLC35A4,LOC105750696,CD14,TMCO6,NDUFA2,IK,WDR55,DND1,HARS1,LOC100913299,ZMAT2,LOC100916421,LOC116421634,LOC10…	EGR1,ETF1,HSPA9,CTNNA1,LRRTM2,SIL1,ENSSHAG00000022049,PAIP2,SLC23A1,MZB1,ENSSHAG00000027756,SPATA24,DNAJC18,ENSSHAG00000011155,TMEM173,UBE2D2,CXXC5,PSD2,NRG2,PURA,ENSSHAG00000021280,PFDN1,HBEGF,SLC4A9,ENSSHAG00000016083,EIF4EBP3,APBB3,SRA1,SLC35A4,ENSSHAG00000016390,TMCO6,NDUFA2,IK,WDR55,HARS1,HARS2,ENSSHAG00000031663,ENSSHAG00000032119,ENSSHAG00000028572,ENSSHAG00000025775,ENSSHAG00000021552,PCD…	ARHGAP26	1	GAIN	NO	YES	0	1	0	0	0	0	0	0	0	0	0	0	0	0	0	0	0	0	0	0	0	0	0	0	0	0	0	0	0	0	0	0	0	0	0	0	0	0
456	2	370889001	375983000	5094000	EGR1,ETF1,HSPA9,LOC111721118,LOC116421631,LRRTM2,LOC100930828,SIL1,LOC116421632,LOC111721174,MATR3,LOC116421633,PAIP2,SLC23A1,MZB1,PROB1,SPATA24,DNAJC18,ECSCR,SMIM33,STING1,UBE2D2,CXXC5,LOC116420997,PSD2,NRG2,PURA,CYSTM1,PFDN1,HBEGF,SLC4A9,LOC111721172,LOC100933962,SRA1,APBB3,LOC111721155,SLC35A4,LOC105750696,CD14,TMCO6,NDUFA2,IK,WDR55,DND1,HARS1,LOC100913299,ZMAT2,LOC100916421,LOC116421634,LOC10…	EGR1,ETF1,HSPA9,CTNNA1,LRRTM2,SIL1,ENSSHAG00000022049,PAIP2,SLC23A1,MZB1,ENSSHAG00000027756,SPATA24,DNAJC18,ENSSHAG00000011155,TMEM173,UBE2D2,CXXC5,PSD2,NRG2,PURA,ENSSHAG00000021280,PFDN1,HBEGF,SLC4A9,ENSSHAG00000016083,EIF4EBP3,APBB3,SRA1,SLC35A4,ENSSHAG00000016390,TMCO6,NDUFA2,IK,WDR55,HARS1,HARS2,ENSSHAG00000031663,ENSSHAG00000032119,ENSSHAG00000028572,ENSSHAG00000025775,ENSSHAG00000021552,PCD…	ARHGAP26	1	GAIN	NO	YES	0	1	0	0	0	0	0	0	0	0	0	0	0	0	0	0	0	0	0	0	0	0	0	0	0	0	0	0	0	0	0	0	0	0	0	0	0	0
457	2	370889001	375983000	5094000	EGR1,ETF1,HSPA9,LOC111721118,LOC116421631,LRRTM2,LOC100930828,SIL1,LOC116421632,LOC111721174,MATR3,LOC116421633,PAIP2,SLC23A1,MZB1,PROB1,SPATA24,DNAJC18,ECSCR,SMIM33,STING1,UBE2D2,CXXC5,LOC116420997,PSD2,NRG2,PURA,CYSTM1,PFDN1,HBEGF,SLC4A9,LOC111721172,LOC100933962,SRA1,APBB3,LOC111721155,SLC35A4,LOC105750696,CD14,TMCO6,NDUFA2,IK,WDR55,DND1,HARS1,LOC100913299,ZMAT2,LOC100916421,LOC116421634,LOC10…	EGR1,ETF1,HSPA9,CTNNA1,LRRTM2,SIL1,ENSSHAG00000022049,PAIP2,SLC23A1,MZB1,ENSSHAG00000027756,SPATA24,DNAJC18,ENSSHAG00000011155,TMEM173,UBE2D2,CXXC5,PSD2,NRG2,PURA,ENSSHAG00000021280,PFDN1,HBEGF,SLC4A9,ENSSHAG00000016083,EIF4EBP3,APBB3,SRA1,SLC35A4,ENSSHAG00000016390,TMCO6,NDUFA2,IK,WDR55,HARS1,HARS2,ENSSHAG00000031663,ENSSHAG00000032119,ENSSHAG00000028572,ENSSHAG00000025775,ENSSHAG00000021552,PCD…	ARHGAP26	1	GAIN	NO	YES	0	1	0	0	0	0	0	0	0	0	0	0	0	0	0	0	0	0	0	0	0	0	0	0	0	0	0	0	0	0	0	0	0	0	0	0	0	0
458	2	371085001	372737000	1652000	LOC116421631,LRRTM2,LOC100930828,SIL1,LOC116421632,LOC111721174,MATR3,LOC116421633,PAIP2,SLC23A1,MZB1,PROB1,SPATA24,DNAJC18,ECSCR,SMIM33,STING1,UBE2D2,CXXC5,LOC116420997,PSD2,NRG2	CTNNA1,LRRTM2,SIL1,ENSSHAG00000022049,PAIP2,SLC23A1,MZB1,ENSSHAG00000027756,SPATA24,DNAJC18,ENSSHAG00000011155,TMEM173,UBE2D2,CXXC5,PSD2,NRG2		2	GAIN	NO	NO	0	0	0	0	0	0	0	0	0	0	0	0	0	0	0	0	0	0	0	0	0	0	0	0	0	0	0	0	0	0	0	0	0	0	0	0	0	0
459	2	371513001	371776000	263000	SIL1,LOC116421632	SIL1		1	GAIN	NO	NO	0	0	0	0	0	0	0	0	0	0	0	0	0	0	1	0	0	0	0	0	0	0	0	0	0	0	0	0	0	0	0	0	0	0	0	0	0	0
460	2	371513001	371776000	263000	SIL1,LOC116421632	SIL1		1	GAIN	NO	NO	0	0	0	0	0	0	0	0	0	0	0	0	0	0	1	0	0	0	0	0	0	0	0	0	0	0	0	0	0	0	0	0	0	0	0	0	0	0
461	2	371776001	394051000	22275000	SIL1,LOC111721174,MATR3,LOC116421633,PAIP2,SLC23A1,MZB1,PROB1,SPATA24,DNAJC18,ECSCR,SMIM33,STING1,UBE2D2,CXXC5,LOC116420997,PSD2,NRG2,PURA,CYSTM1,PFDN1,HBEGF,SLC4A9,LOC111721172,LOC100933962,SRA1,APBB3,LOC111721155,SLC35A4,LOC105750696,CD14,TMCO6,NDUFA2,IK,WDR55,DND1,HARS1,LOC100913299,ZMAT2,LOC100916421,LOC116421634,LOC100916684,LOC116420998,LOC116421637,LOC116421635,LOC100917211,LOC100917468,LO…	ENSSHAG00000022049,PAIP2,SLC23A1,MZB1,ENSSHAG00000027756,SPATA24,DNAJC18,ENSSHAG00000011155,TMEM173,UBE2D2,CXXC5,PSD2,NRG2,PURA,ENSSHAG00000021280,PFDN1,HBEGF,SLC4A9,ENSSHAG00000016083,EIF4EBP3,APBB3,SRA1,SLC35A4,ENSSHAG00000016390,TMCO6,NDUFA2,IK,WDR55,HARS1,HARS2,ENSSHAG00000031663,ENSSHAG00000032119,ENSSHAG00000028572,ENSSHAG00000025775,ENSSHAG00000021552,PCDHB1,ENSSHAG00000025529,ENSSHAG00000…	ARHGAP26,CD74,CSF1R,EBF1,ITK,PDGFRB,PWWP2A	2	GAIN	NO	NO	0	0	0	0	0	0	0	0	0	0	0	0	0	0	0	0	0	0	0	0	0	0	0	1	1	0	0	0	0	0	0	0	0	0	0	0	0	0
462	2	371961001	374778000	2817000	MATR3,LOC116421633,PAIP2,SLC23A1,MZB1,PROB1,SPATA24,DNAJC18,ECSCR,SMIM33,STING1,UBE2D2,CXXC5,LOC116420997,PSD2,NRG2,PURA,CYSTM1,PFDN1,HBEGF,SLC4A9,LOC111721172,LOC100933962,SRA1,APBB3,LOC111721155,SLC35A4,LOC105750696,CD14,TMCO6,NDUFA2,IK,WDR55,DND1,HARS1,LOC100913299,ZMAT2,LOC100916421,LOC116421634,LOC100916684,LOC116420998,LOC116421637,LOC116421635,LOC100917211,LOC100917468,LOC100917728,LOC1009…	ENSSHAG00000022049,PAIP2,SLC23A1,MZB1,ENSSHAG00000027756,SPATA24,DNAJC18,ENSSHAG00000011155,TMEM173,UBE2D2,CXXC5,PSD2,NRG2,PURA,ENSSHAG00000021280,PFDN1,HBEGF,SLC4A9,ENSSHAG00000016083,EIF4EBP3,APBB3,SRA1,SLC35A4,ENSSHAG00000016390,TMCO6,NDUFA2,IK,WDR55,HARS1,HARS2,ENSSHAG00000031663,ENSSHAG00000032119,ENSSHAG00000028572,ENSSHAG00000025775,ENSSHAG00000021552,PCDHB1,ENSSHAG00000025529,ENSSHAG00000…		1	GAIN	NO	NO	0	0	0	0	0	0	0	0	0	0	0	0	0	0	1	0	0	0	0	0	0	0	0	0	0	0	0	0	0	0	0	0	0	0	0	0	0	0
463	2	371961001	374778000	2817000	MATR3,LOC116421633,PAIP2,SLC23A1,MZB1,PROB1,SPATA24,DNAJC18,ECSCR,SMIM33,STING1,UBE2D2,CXXC5,LOC116420997,PSD2,NRG2,PURA,CYSTM1,PFDN1,HBEGF,SLC4A9,LOC111721172,LOC100933962,SRA1,APBB3,LOC111721155,SLC35A4,LOC105750696,CD14,TMCO6,NDUFA2,IK,WDR55,DND1,HARS1,LOC100913299,ZMAT2,LOC100916421,LOC116421634,LOC100916684,LOC116420998,LOC116421637,LOC116421635,LOC100917211,LOC100917468,LOC100917728,LOC1009…	ENSSHAG00000022049,PAIP2,SLC23A1,MZB1,ENSSHAG00000027756,SPATA24,DNAJC18,ENSSHAG00000011155,TMEM173,UBE2D2,CXXC5,PSD2,NRG2,PURA,ENSSHAG00000021280,PFDN1,HBEGF,SLC4A9,ENSSHAG00000016083,EIF4EBP3,APBB3,SRA1,SLC35A4,ENSSHAG00000016390,TMCO6,NDUFA2,IK,WDR55,HARS1,HARS2,ENSSHAG00000031663,ENSSHAG00000032119,ENSSHAG00000028572,ENSSHAG00000025775,ENSSHAG00000021552,PCDHB1,ENSSHAG00000025529,ENSSHAG00000…		1	GAIN	NO	NO	0	0	0	0	0	0	0	0	0	0	0	0	0	0	1	0	0	0	0	0	0	0	0	0	0	0	0	0	0	0	0	0	0	0	0	0	0	0
464	2	372422001	372480000	58000				1	GAIN	NO	NO	0	0	0	0	0	0	0	0	0	0	0	0	0	0	0	0	0	0	1	0	0	0	0	0	0	0	0	0	0	0	0	0	0	0	0	0	0	0
465	2	379215001	385711000	6496000	PRELID2,GRXCR2,SH3RF2,PLAC8L1,LARS1,RBM27,POU4F3,TCERG1,GPR151,PPP2R2B,STK32A,DPYSL3,LOC100933963,CSNK1A1,ARHGEF37,PPARGC1B,PDE6A,SLC26A2,TIGD6,HMGXB3,CSF1R,PDGFRB,CDX1,SLC6A7,CAMK2A,ARSI,SMIM3,DCTN4,RBM22,MYOZ3,SYNPO,TCOF1,CD74,RPS14,NDST1,LOC100919292,RUFY1,ADAMTS2,LOC116421656,GPX3,TNIP1,ANXA6,LOC116421657,LOC100920599,CCDC69,LOC105750833,GM2A,LOC100921121,LOC100922597,LOC116421658,SLC36A1,FAT…	PRELID2,GRXCR2,SH3RF2,LARS1,ENSSHAG00000006988,POU4F3,TCERG1,GPR151,STK32A,ENSSHAG00000024017,ENSSHAG00000014038,ENSSHAG00000020812,ENSSHAG00000015563,PPARGC1B,PDE6A,SLC26A2,TIGD6,HMGXB3,CSF1R,PDGFRB,CDX1,SLC6A7,CAMK2A,ENSSHAG00000017512,ENSSHAG00000023178,ENSSHAG00000022372,DCTN4,ENSSHAG00000017734,ENSSHAG00000024493,ENSSHAG00000021644,ENSSHAG00000017928,ENSSHAG00000030118,RPS14,ENSSHAG000000180…	CD74,CSF1R,PDGFRB	1	GAIN	NO	NO	0	0	0	0	0	0	0	0	0	0	0	0	0	0	1	0	0	0	0	0	0	0	0	0	0	0	0	0	0	0	0	0	0	0	0	0	0	0
466	2	379215001	385711000	6496000	PRELID2,GRXCR2,SH3RF2,PLAC8L1,LARS1,RBM27,POU4F3,TCERG1,GPR151,PPP2R2B,STK32A,DPYSL3,LOC100933963,CSNK1A1,ARHGEF37,PPARGC1B,PDE6A,SLC26A2,TIGD6,HMGXB3,CSF1R,PDGFRB,CDX1,SLC6A7,CAMK2A,ARSI,SMIM3,DCTN4,RBM22,MYOZ3,SYNPO,TCOF1,CD74,RPS14,NDST1,LOC100919292,RUFY1,ADAMTS2,LOC116421656,GPX3,TNIP1,ANXA6,LOC116421657,LOC100920599,CCDC69,LOC105750833,GM2A,LOC100921121,LOC100922597,LOC116421658,SLC36A1,FAT…	PRELID2,GRXCR2,SH3RF2,LARS1,ENSSHAG00000006988,POU4F3,TCERG1,GPR151,STK32A,ENSSHAG00000024017,ENSSHAG00000014038,ENSSHAG00000020812,ENSSHAG00000015563,PPARGC1B,PDE6A,SLC26A2,TIGD6,HMGXB3,CSF1R,PDGFRB,CDX1,SLC6A7,CAMK2A,ENSSHAG00000017512,ENSSHAG00000023178,ENSSHAG00000022372,DCTN4,ENSSHAG00000017734,ENSSHAG00000024493,ENSSHAG00000021644,ENSSHAG00000017928,ENSSHAG00000030118,RPS14,ENSSHAG000000180…	CD74,CSF1R,PDGFRB	1	GAIN	NO	NO	0	0	0	0	0	0	0	0	0	0	0	0	0	0	1	0	0	0	0	0	0	0	0	0	0	0	0	0	0	0	0	0	0	0	0	0	0	0
467	2	379215001	386152000	6937000	PRELID2,GRXCR2,SH3RF2,PLAC8L1,LARS1,RBM27,POU4F3,TCERG1,GPR151,PPP2R2B,STK32A,DPYSL3,LOC100933963,CSNK1A1,ARHGEF37,PPARGC1B,PDE6A,SLC26A2,TIGD6,HMGXB3,CSF1R,PDGFRB,CDX1,SLC6A7,CAMK2A,ARSI,SMIM3,DCTN4,RBM22,MYOZ3,SYNPO,TCOF1,CD74,RPS14,NDST1,LOC100919292,RUFY1,ADAMTS2,LOC116421656,GPX3,TNIP1,ANXA6,LOC116421657,LOC100920599,CCDC69,LOC105750833,GM2A,LOC100921121,LOC100922597,LOC116421658,SLC36A1,FAT…	PRELID2,GRXCR2,SH3RF2,LARS1,ENSSHAG00000006988,POU4F3,TCERG1,GPR151,STK32A,ENSSHAG00000024017,ENSSHAG00000014038,ENSSHAG00000020812,ENSSHAG00000015563,PPARGC1B,PDE6A,SLC26A2,TIGD6,HMGXB3,CSF1R,PDGFRB,CDX1,SLC6A7,CAMK2A,ENSSHAG00000017512,ENSSHAG00000023178,ENSSHAG00000022372,DCTN4,ENSSHAG00000017734,ENSSHAG00000024493,ENSSHAG00000021644,ENSSHAG00000017928,ENSSHAG00000030118,RPS14,ENSSHAG000000180…	CD74,CSF1R,PDGFRB	2	GAIN	NO	YES	0	1	1	0	0	0	0	0	0	0	0	0	0	0	0	0	0	0	0	0	0	0	0	0	0	0	0	0	0	0	0	0	0	0	0	0	0	0
468	2	379215001	386152000	6937000	PRELID2,GRXCR2,SH3RF2,PLAC8L1,LARS1,RBM27,POU4F3,TCERG1,GPR151,PPP2R2B,STK32A,DPYSL3,LOC100933963,CSNK1A1,ARHGEF37,PPARGC1B,PDE6A,SLC26A2,TIGD6,HMGXB3,CSF1R,PDGFRB,CDX1,SLC6A7,CAMK2A,ARSI,SMIM3,DCTN4,RBM22,MYOZ3,SYNPO,TCOF1,CD74,RPS14,NDST1,LOC100919292,RUFY1,ADAMTS2,LOC116421656,GPX3,TNIP1,ANXA6,LOC116421657,LOC100920599,CCDC69,LOC105750833,GM2A,LOC100921121,LOC100922597,LOC116421658,SLC36A1,FAT…	PRELID2,GRXCR2,SH3RF2,LARS1,ENSSHAG00000006988,POU4F3,TCERG1,GPR151,STK32A,ENSSHAG00000024017,ENSSHAG00000014038,ENSSHAG00000020812,ENSSHAG00000015563,PPARGC1B,PDE6A,SLC26A2,TIGD6,HMGXB3,CSF1R,PDGFRB,CDX1,SLC6A7,CAMK2A,ENSSHAG00000017512,ENSSHAG00000023178,ENSSHAG00000022372,DCTN4,ENSSHAG00000017734,ENSSHAG00000024493,ENSSHAG00000021644,ENSSHAG00000017928,ENSSHAG00000030118,RPS14,ENSSHAG000000180…	CD74,CSF1R,PDGFRB	2	GAIN	NO	YES	0	1	1	0	0	0	0	0	0	0	0	0	0	0	0	0	0	0	0	0	0	0	0	0	0	0	0	0	0	0	0	0	0	0	0	0	0	0
469	2	379215001	386152000	6937000	PRELID2,GRXCR2,SH3RF2,PLAC8L1,LARS1,RBM27,POU4F3,TCERG1,GPR151,PPP2R2B,STK32A,DPYSL3,LOC100933963,CSNK1A1,ARHGEF37,PPARGC1B,PDE6A,SLC26A2,TIGD6,HMGXB3,CSF1R,PDGFRB,CDX1,SLC6A7,CAMK2A,ARSI,SMIM3,DCTN4,RBM22,MYOZ3,SYNPO,TCOF1,CD74,RPS14,NDST1,LOC100919292,RUFY1,ADAMTS2,LOC116421656,GPX3,TNIP1,ANXA6,LOC116421657,LOC100920599,CCDC69,LOC105750833,GM2A,LOC100921121,LOC100922597,LOC116421658,SLC36A1,FAT…	PRELID2,GRXCR2,SH3RF2,LARS1,ENSSHAG00000006988,POU4F3,TCERG1,GPR151,STK32A,ENSSHAG00000024017,ENSSHAG00000014038,ENSSHAG00000020812,ENSSHAG00000015563,PPARGC1B,PDE6A,SLC26A2,TIGD6,HMGXB3,CSF1R,PDGFRB,CDX1,SLC6A7,CAMK2A,ENSSHAG00000017512,ENSSHAG00000023178,ENSSHAG00000022372,DCTN4,ENSSHAG00000017734,ENSSHAG00000024493,ENSSHAG00000021644,ENSSHAG00000017928,ENSSHAG00000030118,RPS14,ENSSHAG000000180…	CD74,CSF1R,PDGFRB	1	GAIN	NO	YES	0	1	0	0	0	0	0	0	0	0	0	0	0	0	0	0	0	0	0	0	0	0	0	0	0	0	0	0	0	0	0	0	0	0	0	0	0	0
470	2	379215001	386152000	6937000	PRELID2,GRXCR2,SH3RF2,PLAC8L1,LARS1,RBM27,POU4F3,TCERG1,GPR151,PPP2R2B,STK32A,DPYSL3,LOC100933963,CSNK1A1,ARHGEF37,PPARGC1B,PDE6A,SLC26A2,TIGD6,HMGXB3,CSF1R,PDGFRB,CDX1,SLC6A7,CAMK2A,ARSI,SMIM3,DCTN4,RBM22,MYOZ3,SYNPO,TCOF1,CD74,RPS14,NDST1,LOC100919292,RUFY1,ADAMTS2,LOC116421656,GPX3,TNIP1,ANXA6,LOC116421657,LOC100920599,CCDC69,LOC105750833,GM2A,LOC100921121,LOC100922597,LOC116421658,SLC36A1,FAT…	PRELID2,GRXCR2,SH3RF2,LARS1,ENSSHAG00000006988,POU4F3,TCERG1,GPR151,STK32A,ENSSHAG00000024017,ENSSHAG00000014038,ENSSHAG00000020812,ENSSHAG00000015563,PPARGC1B,PDE6A,SLC26A2,TIGD6,HMGXB3,CSF1R,PDGFRB,CDX1,SLC6A7,CAMK2A,ENSSHAG00000017512,ENSSHAG00000023178,ENSSHAG00000022372,DCTN4,ENSSHAG00000017734,ENSSHAG00000024493,ENSSHAG00000021644,ENSSHAG00000017928,ENSSHAG00000030118,RPS14,ENSSHAG000000180…	CD74,CSF1R,PDGFRB	1	GAIN	NO	YES	0	1	0	0	0	0	0	0	0	0	0	0	0	0	0	0	0	0	0	0	0	0	0	0	0	0	0	0	0	0	0	0	0	0	0	0	0	0
471	2	379215001	386152000	6937000	PRELID2,GRXCR2,SH3RF2,PLAC8L1,LARS1,RBM27,POU4F3,TCERG1,GPR151,PPP2R2B,STK32A,DPYSL3,LOC100933963,CSNK1A1,ARHGEF37,PPARGC1B,PDE6A,SLC26A2,TIGD6,HMGXB3,CSF1R,PDGFRB,CDX1,SLC6A7,CAMK2A,ARSI,SMIM3,DCTN4,RBM22,MYOZ3,SYNPO,TCOF1,CD74,RPS14,NDST1,LOC100919292,RUFY1,ADAMTS2,LOC116421656,GPX3,TNIP1,ANXA6,LOC116421657,LOC100920599,CCDC69,LOC105750833,GM2A,LOC100921121,LOC100922597,LOC116421658,SLC36A1,FAT…	PRELID2,GRXCR2,SH3RF2,LARS1,ENSSHAG00000006988,POU4F3,TCERG1,GPR151,STK32A,ENSSHAG00000024017,ENSSHAG00000014038,ENSSHAG00000020812,ENSSHAG00000015563,PPARGC1B,PDE6A,SLC26A2,TIGD6,HMGXB3,CSF1R,PDGFRB,CDX1,SLC6A7,CAMK2A,ENSSHAG00000017512,ENSSHAG00000023178,ENSSHAG00000022372,DCTN4,ENSSHAG00000017734,ENSSHAG00000024493,ENSSHAG00000021644,ENSSHAG00000017928,ENSSHAG00000030118,RPS14,ENSSHAG000000180…	CD74,CSF1R,PDGFRB	1	GAIN	NO	YES	0	1	0	0	0	0	0	0	0	0	0	0	0	0	0	0	0	0	0	0	0	0	0	0	0	0	0	0	0	0	0	0	0	0	0	0	0	0
472	2	379215001	386152000	6937000	PRELID2,GRXCR2,SH3RF2,PLAC8L1,LARS1,RBM27,POU4F3,TCERG1,GPR151,PPP2R2B,STK32A,DPYSL3,LOC100933963,CSNK1A1,ARHGEF37,PPARGC1B,PDE6A,SLC26A2,TIGD6,HMGXB3,CSF1R,PDGFRB,CDX1,SLC6A7,CAMK2A,ARSI,SMIM3,DCTN4,RBM22,MYOZ3,SYNPO,TCOF1,CD74,RPS14,NDST1,LOC100919292,RUFY1,ADAMTS2,LOC116421656,GPX3,TNIP1,ANXA6,LOC116421657,LOC100920599,CCDC69,LOC105750833,GM2A,LOC100921121,LOC100922597,LOC116421658,SLC36A1,FAT…	PRELID2,GRXCR2,SH3RF2,LARS1,ENSSHAG00000006988,POU4F3,TCERG1,GPR151,STK32A,ENSSHAG00000024017,ENSSHAG00000014038,ENSSHAG00000020812,ENSSHAG00000015563,PPARGC1B,PDE6A,SLC26A2,TIGD6,HMGXB3,CSF1R,PDGFRB,CDX1,SLC6A7,CAMK2A,ENSSHAG00000017512,ENSSHAG00000023178,ENSSHAG00000022372,DCTN4,ENSSHAG00000017734,ENSSHAG00000024493,ENSSHAG00000021644,ENSSHAG00000017928,ENSSHAG00000030118,RPS14,ENSSHAG000000180…	CD74,CSF1R,PDGFRB	1	GAIN	NO	YES	0	1	0	0	0	0	0	0	0	0	0	0	0	0	0	0	0	0	0	0	0	0	0	0	0	0	0	0	0	0	0	0	0	0	0	0	0	0
473	2	379215001	386152000	6937000	PRELID2,GRXCR2,SH3RF2,PLAC8L1,LARS1,RBM27,POU4F3,TCERG1,GPR151,PPP2R2B,STK32A,DPYSL3,LOC100933963,CSNK1A1,ARHGEF37,PPARGC1B,PDE6A,SLC26A2,TIGD6,HMGXB3,CSF1R,PDGFRB,CDX1,SLC6A7,CAMK2A,ARSI,SMIM3,DCTN4,RBM22,MYOZ3,SYNPO,TCOF1,CD74,RPS14,NDST1,LOC100919292,RUFY1,ADAMTS2,LOC116421656,GPX3,TNIP1,ANXA6,LOC116421657,LOC100920599,CCDC69,LOC105750833,GM2A,LOC100921121,LOC100922597,LOC116421658,SLC36A1,FAT…	PRELID2,GRXCR2,SH3RF2,LARS1,ENSSHAG00000006988,POU4F3,TCERG1,GPR151,STK32A,ENSSHAG00000024017,ENSSHAG00000014038,ENSSHAG00000020812,ENSSHAG00000015563,PPARGC1B,PDE6A,SLC26A2,TIGD6,HMGXB3,CSF1R,PDGFRB,CDX1,SLC6A7,CAMK2A,ENSSHAG00000017512,ENSSHAG00000023178,ENSSHAG00000022372,DCTN4,ENSSHAG00000017734,ENSSHAG00000024493,ENSSHAG00000021644,ENSSHAG00000017928,ENSSHAG00000030118,RPS14,ENSSHAG000000180…	CD74,CSF1R,PDGFRB	1	GAIN	NO	YES	0	1	0	0	0	0	0	0	0	0	0	0	0	0	0	0	0	0	0	0	0	0	0	0	0	0	0	0	0	0	0	0	0	0	0	0	0	0
474	2	379215001	386152000	6937000	PRELID2,GRXCR2,SH3RF2,PLAC8L1,LARS1,RBM27,POU4F3,TCERG1,GPR151,PPP2R2B,STK32A,DPYSL3,LOC100933963,CSNK1A1,ARHGEF37,PPARGC1B,PDE6A,SLC26A2,TIGD6,HMGXB3,CSF1R,PDGFRB,CDX1,SLC6A7,CAMK2A,ARSI,SMIM3,DCTN4,RBM22,MYOZ3,SYNPO,TCOF1,CD74,RPS14,NDST1,LOC100919292,RUFY1,ADAMTS2,LOC116421656,GPX3,TNIP1,ANXA6,LOC116421657,LOC100920599,CCDC69,LOC105750833,GM2A,LOC100921121,LOC100922597,LOC116421658,SLC36A1,FAT…	PRELID2,GRXCR2,SH3RF2,LARS1,ENSSHAG00000006988,POU4F3,TCERG1,GPR151,STK32A,ENSSHAG00000024017,ENSSHAG00000014038,ENSSHAG00000020812,ENSSHAG00000015563,PPARGC1B,PDE6A,SLC26A2,TIGD6,HMGXB3,CSF1R,PDGFRB,CDX1,SLC6A7,CAMK2A,ENSSHAG00000017512,ENSSHAG00000023178,ENSSHAG00000022372,DCTN4,ENSSHAG00000017734,ENSSHAG00000024493,ENSSHAG00000021644,ENSSHAG00000017928,ENSSHAG00000030118,RPS14,ENSSHAG000000180…	CD74,CSF1R,PDGFRB	1	GAIN	NO	YES	0	1	0	0	0	0	0	0	0	0	0	0	0	0	0	0	0	0	0	0	0	0	0	0	0	0	0	0	0	0	0	0	0	0	0	0	0	0
475	2	379215001	386152000	6937000	PRELID2,GRXCR2,SH3RF2,PLAC8L1,LARS1,RBM27,POU4F3,TCERG1,GPR151,PPP2R2B,STK32A,DPYSL3,LOC100933963,CSNK1A1,ARHGEF37,PPARGC1B,PDE6A,SLC26A2,TIGD6,HMGXB3,CSF1R,PDGFRB,CDX1,SLC6A7,CAMK2A,ARSI,SMIM3,DCTN4,RBM22,MYOZ3,SYNPO,TCOF1,CD74,RPS14,NDST1,LOC100919292,RUFY1,ADAMTS2,LOC116421656,GPX3,TNIP1,ANXA6,LOC116421657,LOC100920599,CCDC69,LOC105750833,GM2A,LOC100921121,LOC100922597,LOC116421658,SLC36A1,FAT…	PRELID2,GRXCR2,SH3RF2,LARS1,ENSSHAG00000006988,POU4F3,TCERG1,GPR151,STK32A,ENSSHAG00000024017,ENSSHAG00000014038,ENSSHAG00000020812,ENSSHAG00000015563,PPARGC1B,PDE6A,SLC26A2,TIGD6,HMGXB3,CSF1R,PDGFRB,CDX1,SLC6A7,CAMK2A,ENSSHAG00000017512,ENSSHAG00000023178,ENSSHAG00000022372,DCTN4,ENSSHAG00000017734,ENSSHAG00000024493,ENSSHAG00000021644,ENSSHAG00000017928,ENSSHAG00000030118,RPS14,ENSSHAG000000180…	CD74,CSF1R,PDGFRB	1	GAIN	NO	YES	0	1	0	0	0	0	0	0	0	0	0	0	0	0	0	0	0	0	0	0	0	0	0	0	0	0	0	0	0	0	0	0	0	0	0	0	0	0
476	2	379925001	382557000	2632000	TCERG1,GPR151,PPP2R2B,STK32A,DPYSL3,LOC100933963,CSNK1A1,ARHGEF37,PPARGC1B,PDE6A,SLC26A2,TIGD6,HMGXB3,CSF1R,PDGFRB,CDX1,SLC6A7,CAMK2A,ARSI,SMIM3,DCTN4	TCERG1,GPR151,STK32A,ENSSHAG00000024017,ENSSHAG00000014038,ENSSHAG00000020812,ENSSHAG00000015563,PPARGC1B,PDE6A,SLC26A2,TIGD6,HMGXB3,CSF1R,PDGFRB,CDX1,SLC6A7,CAMK2A,ENSSHAG00000017512,ENSSHAG00000023178,ENSSHAG00000022372,DCTN4	CSF1R,PDGFRB	1	GAIN	NO	NO	0	0	0	0	0	0	0	0	0	0	0	0	0	0	0	0	0	0	0	0	0	0	0	0	0	0	0	0	0	0	0	0	0	0	0	0	0	0
477	2	379940001	382524000	2584000	TCERG1,GPR151,PPP2R2B,STK32A,DPYSL3,LOC100933963,CSNK1A1,ARHGEF37,PPARGC1B,PDE6A,SLC26A2,TIGD6,HMGXB3,CSF1R,PDGFRB,CDX1,SLC6A7,CAMK2A,ARSI,SMIM3	TCERG1,GPR151,STK32A,ENSSHAG00000024017,ENSSHAG00000014038,ENSSHAG00000020812,ENSSHAG00000015563,PPARGC1B,PDE6A,SLC26A2,TIGD6,HMGXB3,CSF1R,PDGFRB,CDX1,SLC6A7,CAMK2A,ENSSHAG00000017512,ENSSHAG00000023178,ENSSHAG00000022372	CSF1R,PDGFRB	1	GAIN	NO	NO	0	0	0	0	0	0	0	0	0	0	0	0	0	0	0	0	0	0	0	0	0	0	0	0	0	0	0	0	0	0	0	0	0	0	0	0	0	0
478	2	382207001	382258000	51000	CDX1	CDX1		4	GAIN	NO	NO	0	0	0	0	0	0	0	1	1	1	1	0	0	0	0	0	0	0	0	0	0	0	0	0	0	0	0	0	0	0	0	0	0	0	0	0	0	0
479	2	382207001	382258000	51000	CDX1	CDX1		1	GAIN	NO	NO	0	0	0	0	0	0	0	0	0	0	1	0	0	0	0	0	0	0	0	0	0	0	0	0	0	0	0	0	0	0	0	0	0	0	0	0	0	0
480	2	382229001	382340000	111000	CDX1,SLC6A7,CAMK2A	CDX1,SLC6A7,CAMK2A		2	GAIN	NO	NO	0	0	0	0	0	0	0	0	0	0	0	0	0	0	0	0	0	0	0	0	0	0	0	0	0	0	0	0	0	0	0	0	0	0	0	0	0	0
481	2	383256001	385572000	2316000	ADAMTS2,LOC116421656,GPX3,TNIP1,ANXA6,LOC116421657,LOC100920599,CCDC69,LOC105750833,GM2A,LOC100921121,LOC100922597,LOC116421658,SLC36A1,FAT2,SPARC,LOC116421659,ATOX1,G3BP1,GLRA1,LOC116421660,NMUR2	ENSSHAG00000018488,ENSSHAG00000001286,TNIP1,ANXA6,ENSSHAG00000002492,ENSSHAG00000023155,ENSSHAG00000023006,ENSSHAG00000001683,ENSSHAG00000004583,FAT2,ENSSHAG00000007301,G3BP1,GLRA1,NMUR2		1	GAIN	NO	NO	0	0	0	0	0	0	0	0	0	0	0	0	0	0	1	0	0	0	0	0	0	0	0	0	0	0	0	0	0	0	0	0	0	0	0	0	0	0
482	2	383256001	385572000	2316000	ADAMTS2,LOC116421656,GPX3,TNIP1,ANXA6,LOC116421657,LOC100920599,CCDC69,LOC105750833,GM2A,LOC100921121,LOC100922597,LOC116421658,SLC36A1,FAT2,SPARC,LOC116421659,ATOX1,G3BP1,GLRA1,LOC116421660,NMUR2	ENSSHAG00000018488,ENSSHAG00000001286,TNIP1,ANXA6,ENSSHAG00000002492,ENSSHAG00000023155,ENSSHAG00000023006,ENSSHAG00000001683,ENSSHAG00000004583,FAT2,ENSSHAG00000007301,G3BP1,GLRA1,NMUR2		1	GAIN	NO	NO	0	0	0	0	0	0	0	0	0	0	0	0	0	0	1	0	0	0	0	0	0	0	0	0	0	0	0	0	0	0	0	0	0	0	0	0	0	0
483	2	385997001	386009000	12000				1	GAIN	NO	YES	0	0	1	0	0	0	0	0	0	0	0	0	0	0	0	0	0	0	0	0	0	0	0	0	0	0	0	0	0	0	0	0	0	0	0	0	0	0
484	2	385997001	386009000	12000				1	GAIN	NO	YES	0	0	1	0	0	0	0	0	0	0	0	0	0	0	0	0	0	0	0	0	0	0	0	0	0	0	0	0	0	0	0	0	0	0	0	0	0	0
485	2	385997001	386009000	12000				1	GAIN	NO	YES	0	1	0	0	0	0	0	0	0	0	0	0	0	0	0	0	0	0	0	0	0	0	0	0	0	0	0	0	0	0	0	0	0	0	0	0	0	0
486	2	385997001	386009000	12000				1	GAIN	NO	YES	0	1	0	0	0	0	0	0	0	0	0	0	0	0	0	0	0	0	0	0	0	0	0	0	0	0	0	0	0	0	0	0	0	0	0	0	0	0
487	2	385997001	386009000	12000				1	GAIN	NO	YES	0	1	0	0	0	0	0	0	0	0	0	0	0	0	0	0	0	0	0	0	0	0	0	0	0	0	0	0	0	0	0	0	0	0	0	0	0	0
488	2	385997001	386009000	12000				1	GAIN	NO	YES	0	1	0	0	0	0	0	0	0	0	0	0	0	0	0	0	0	0	0	0	0	0	0	0	0	0	0	0	0	0	0	0	0	0	0	0	0	0
489	2	385997001	386009000	12000				1	GAIN	NO	YES	0	1	0	0	0	0	0	0	0	0	0	0	0	0	0	0	0	0	0	0	0	0	0	0	0	0	0	0	0	0	0	0	0	0	0	0	0	0
490	2	385997001	386009000	12000				1	GAIN	NO	YES	0	1	0	0	0	0	0	0	0	0	0	0	0	0	0	0	0	0	0	0	0	0	0	0	0	0	0	0	0	0	0	0	0	0	0	0	0	0
491	2	385997001	386009000	12000				1	GAIN	NO	YES	0	1	0	0	0	0	0	0	0	0	0	0	0	0	0	0	0	0	0	0	0	0	0	0	0	0	0	0	0	0	0	0	0	0	0	0	0	0
492	2	385997001	386009000	12000				1	GAIN	NO	YES	0	1	0	0	0	0	0	0	0	0	0	0	0	0	0	0	0	0	0	0	0	0	0	0	0	0	0	0	0	0	0	0	0	0	0	0	0	0
493	2	388704001	388765000	61000	SGCD			1	LOSS	NO	NO	0	0	0	0	0	0	0	0	0	0	0	0	0	0	0	0	1	0	0	0	0	0	0	0	0	0	0	0	0	0	0	0	0	0	0	0	0	0
494	2	398967001	399090000	123000				1	LOSS	NO	NO	0	0	0	0	0	0	0	0	0	0	0	0	0	0	0	0	0	0	0	0	0	0	0	0	0	0	0	0	0	0	0	0	0	0	0	0	1	0
495	2	399433001	399588000	155000				1	LOSS (post-tetraploidisation)	NO	NO	0	0	0	0	1	0	0	0	0	0	0	0	0	0	0	0	0	0	0	0	0	0	0	0	0	0	0	0	0	0	0	0	0	0	0	0	0	0
496	2	407448001	407906000	458000	FBXW11,LOC116421671,STK10,EFCAB9,UBTD2,SH3PXD2B	FBXW11,STK10,UBTD2,EFCAB9,SH3PXD2B		2	LOSS	NO	NO	0	1	1	0	0	0	0	0	0	0	0	0	0	0	0	0	0	0	0	0	0	0	0	0	0	0	0	0	0	0	0	0	0	0	0	0	0	0
497	2	408078001	408216000	138000	NEURL1B	NEURL1B		2	LOSS	NO	NO	0	1	1	0	0	0	0	0	0	0	0	0	0	0	0	0	0	0	0	0	0	0	0	0	0	0	0	0	0	0	0	0	0	0	0	0	0	0
498	2	408245001	408329000	84000		ENSSHAG00000025417		2	GAIN	NO	NO	0	0	0	0	0	0	0	0	0	0	0	0	0	0	0	0	0	0	0	0	0	0	0	0	0	0	0	0	0	0	0	0	0	0	0	0	0	0
499	2	430682001	430749000	67000	RPN2,GHRH	RPN2,ENSSHAG00000017258		17	GAIN	NO	NO	0	0	0	0	0	0	0	0	0	0	0	0	0	0	0	0	0	1	1	1	1	1	1	1	1	1	1	1	1	1	1	1	1	1	0	0	0	0
500	2	438849001	439076000	227000	ASTN2	ASTN2		3	LOSS	NO	NO	0	0	0	0	0	0	0	0	0	0	0	0	0	0	0	0	0	0	0	0	0	0	0	0	0	0	0	0	0	0	0	1	1	1	0	0	0	0
501	2	442940001	443000000	60000				2	LOSS	NO	NO	0	0	0	0	0	0	0	0	0	0	0	0	0	0	0	0	0	0	0	0	0	0	0	0	0	0	0	0	0	0	0	0	0	0	0	1	1	0
502	2	444893001	444957000	64000	DAB2IP	DAB2IP		2	LOSS	NO	NO	0	1	1	0	0	0	0	0	0	0	0	0	0	0	0	0	0	0	0	0	0	0	0	0	0	0	0	0	0	0	0	0	0	0	0	0	0	0
503	2	445277001	445473000	196000	TTLL11,LOC116421735,LOC100935348	TTLL11,ENSSHAG00000010712		2	LOSS	NO	NO	0	1	1	0	0	0	0	0	0	0	0	0	0	0	0	0	0	0	0	0	0	0	0	0	0	0	0	0	0	0	0	0	0	0	0	0	0	0
504	2	448022001	448039000	17000	NEK6	NEK6		2	LOSS	NO	NO	0	1	1	0	0	0	0	0	0	0	0	0	0	0	0	0	0	0	0	0	0	0	0	0	0	0	0	0	0	0	0	0	0	0	0	0	0	0
505	2	448376001	448392000	16000	NR5A1	NR5A1		2	LOSS	NO	NO	0	1	1	0	0	0	0	0	0	0	0	0	0	0	0	0	0	0	0	0	0	0	0	0	0	0	0	0	0	0	0	0	0	0	0	0	0	0
506	2	449181001	449277000	96000	PPP6C,RABEPK,HSPA5	PPP6C,RABEPK,HSPA5	PPP6C	1	LOSS	NO	NO	0	0	0	0	0	0	0	0	0	0	0	0	0	0	0	0	0	0	0	0	0	0	0	0	0	0	0	0	0	0	0	0	0	0	1	0	0	0
507	2	466426001	466456000	30000	ADCY7	ADCY7		1	LOSS	NO	NO	0	0	0	0	0	0	0	0	0	1	0	0	0	0	0	0	0	0	0	0	0	0	0	0	0	0	0	0	0	0	0	0	0	0	0	0	0	0
508	2	489354001	489404000	50000	INPP5E,PMPCA,ENTR1	INPP5E,SEC16A,ENSSHAG00000007346,ENSSHAG00000024780,ENTR1		2	LOSS	NO	NO	0	1	1	0	0	0	0	0	0	0	0	0	0	0	0	0	0	0	0	0	0	0	0	0	0	0	0	0	0	0	0	0	0	0	0	0	0	0
509	2	500264001	501598000	1334000	LOC116421174,CEP152,SHC4,SECISBP2L,COPS2,GALK2,FAM227B,FGF7,DTWD1,ATP8B4	CEP152,SHC4,SECISBP2L,COPS2,GALK2,FGF7,ENSSHAG00000001548,DTWD1,ATP8B4		1	LOSS (pre-tetraploidisation)	NO	NO	0	0	0	0	0	0	0	0	0	0	0	0	0	0	0	0	0	1	0	0	0	0	0	0	0	0	0	0	0	0	0	0	0	0	0	0	0	0
510	2	500556001	500634000	78000	SHC4,SECISBP2L	SHC4,SECISBP2L		1	GAIN	NO	NO	0	0	0	0	0	0	0	0	0	0	0	0	0	0	0	0	0	0	0	0	0	0	0	0	0	0	0	0	0	0	0	0	0	0	0	0	0	0
511	2	509166001	509207000	41000				1	LOSS (pre-tetraploidisation)	NO	NO	0	0	0	0	1	0	0	0	0	0	0	0	0	0	0	0	0	0	0	0	0	0	0	0	0	0	0	0	0	0	0	0	0	0	0	0	0	0
512	2	510939001	511014000	75000	ADAM10	ADAM10		1	LOSS	NO	NO	0	0	0	0	0	0	0	0	0	0	0	0	0	0	1	0	0	0	0	0	0	0	0	0	0	0	0	0	0	0	0	0	0	0	0	0	0	0
513	2	516327001	517861000	1534000	ANP32A,CORO2B,ITGA11,FEM1B,CLN6,LOC111719493,CALML4,PIAS1,LOC116421175,SKOR1,MAP2K5,C2H15orf61,IQCH	ENSSHAG00000010906,CORO2B,ITGA11,FEM1B,ENSSHAG00000003272,CALML4,PIAS1,SKOR1,MAP2K5,C15orf61,IQCH		1	GAIN	NO	NO	0	0	0	0	0	0	0	0	0	0	0	0	0	1	0	0	0	0	0	0	0	0	0	0	0	0	0	0	0	0	0	0	0	0	0	0	0	0
514	2	518272001	529544000	11272000	SMAD3,SMAD6,LCTL,ZWILCH,RPL4,LOC111719472,LOC111719468,LOC111719470,LOC111719469,LOC111719465,SNAPC5,MAP2K1,TIPIN,LOC111719441,DIS3L,LOC116421836,MEGF11,RAB11A,TRNAQ-CUG,DENND4A,SLC24A1,INTS14,HACD3,DPP8,IGDCC4,IGDCC3,LOC116421838,PARP16,CILP,CLPX,LOC116421839,PDCD7,UBAP1L,LOC116421842,KBTBD13,RASL12,SLC51B,MTFMT,SPG21,ANKDD1A,LOC100914412,PLEKHO2,PIF1,LOC100914241,RBPMS2,OAZ2,ZNF609,TRIP4,PCLAF,…	SMAD3,SMAD6,LCTL,ZWILCH,RPL4,SNAPC5,MAP2K1,TIPIN,DIS3L,MEGF11,RAB11A,DENND4A,ENSSHAG00000013623,INTS14,HACD3,DPP8,IGDCC4,IGDCC3,PARP16,CILP,CLPX,PDCD7,ENSSHAG00000024296,KBTBD13,RASL12,ENSSHAG00000010231,MTFMT,SPG21,ANKDD1A,ENSSHAG00000009145,ENSSHAG00000030172,PIF1,RBPMS2,OAZ2,ZNF609,TRIP4,ENSSHAG00000030585,CSNK1G1,PPIB,SNX22,SNX1,CIAO2A,DAPK2,HERC1,FBXL22,USP3,ENSSHAG00000022554,CA12,APH1B,RAB…	MAP2K1,SMAD3	1	LOSS (post-tetraploidisation)	NO	NO	0	0	0	0	1	0	0	0	0	0	0	0	0	0	0	0	0	0	0	0	0	0	0	0	0	0	0	0	0	0	0	0	0	0	0	0	0	0
515	2	522814001	523419000	605000	APH1B,LOC116421844,RAB8B,RPS27L,LACTB,TPM1,TLN2,MIR190	APH1B,RAB8B,ENSSHAG00000022073,LACTB,TPM1,TLN2		2	LOSS	NO	NO	0	0	0	0	0	0	0	0	0	0	0	1	1	0	0	0	0	0	0	0	0	0	0	0	0	0	0	0	0	0	0	0	0	0	0	0	0	0
516	2	537494001	537547000	53000				2	LOSS	NO	NO	0	0	0	0	0	0	0	0	0	0	0	0	0	0	0	0	0	0	0	0	0	0	0	0	0	0	0	0	0	0	0	0	0	0	0	1	1	0
517	2	557346001	572111000	14765000	BTRC,POLL,DPCD,FBXW4,FGF8,NPM3,OGA,KCNIP2,ARMH3,LOC116421883,HPS6,LDB1,PPRC1,LOC116421884,NOLC1,ELOVL3,PITX3,GBF1,NFKB2,PSD,FBXL15,CUEDC2,MFSD13A,C2H10orf95,ACTR1A,SUFU,TRIM8,ARL3,SFXN2,WBP1L,LOC100915970,BORCS7,CNNM2,NT5C2,INA,PCGF6,TAF5,ATP5MD,PDCD11,CALHM2,CALHM1,CALHM3,LOC116421885,NEURL1,SH3PXD2A,LOC116421886,STN1,SLK,COL17A1,LOC100913363,LOC100919281,SFR1,LOC100918759,GSTO1,ITPRIP,CFAP58,LO…	BTRC,POLL,DPCD,FBXW4,FGF8,NPM3,OGA,KCNIP2,ARMH3,HPS6,LDB1,ENSSHAG00000003350,ENSSHAG00000002222,ELOVL3,PITX3,GBF1,NFKB2,PSD,FBXL15,CUEDC2,MFSD13A,ACTR1A,SUFU,TRIM8,ARL3,ENSSHAG00000018726,WBP1L,ENSSHAG00000018650,CYP17A1,CNNM2,ENSSHAG00000018477,INA,PCGF6,ENSSHAG00000018296,PDCD11,CALHM2,CALHM1,CALHM3,NEURL1,SH3PXD2A,STN1,ENSSHAG00000017376,ENSSHAG00000017266,ENSSHAG00000022398,ENSSHAG00000016910…	NFKB2,NT5C2,SUFU,TCF7L2,VTI1A	2	LOSS (post-tetraploidisation)	NO	NO	0	0	0	0	0	0	0	0	0	0	0	0	0	0	0	0	0	0	0	0	0	0	0	0	0	0	0	0	0	0	0	0	0	0	0	0	0	0
518	2	561375001	572454000	11079000	SORCS3,SORCS1,LOC116421889,XPNPEP1,ADD3,MXI1,SMNDC1,LOC116421891,LOC111719044,DUSP5,SMC3,RBM20,LOC116421892,LOC116421893,PDCD4,BBIP1,SHOC2,LOC116421184,ADRA2A,LOC116421029,GPAM,TECTB,LOC105749254,ACSL5,ZDHHC6,VTI1A,LOC105749267,TCF7L2,LOC116421894,HABP2,NRAP,LOC111719005,CASP7,PLEKHS1,DCLRE1A,NHLRC2,ADRB1,CCDC186,TDRD1,LOC116421896,VWA2,AFAP1L2,ABLIM1,FAM160B1,TRUB1,ATRNL1	SORCS3,SORCS1,ENSSHAG00000026020,XPNPEP1,ADD3,MXI1,SMNDC1,DUSP5,SMC3,RBM20,PDCD4,BBIP1,SHOC2,ADRA2A,GPAM,TECTB,ENSSHAG00000018403,ACSL5,ZDHHC6,VTI1A,TCF7L2,HABP2,NRAP,CASP7,ENSSHAG00000016101,DCLRE1A,NHLRC2,ADRB1,CCDC186,TDRD1,VWA2,AFAP1L2,ABLIM1,FAM160B1,ENSSHAG00000030456,TRUB1,ATRNL1	TCF7L2,VTI1A	2	LOSS	NO	NO	0	0	0	0	0	0	0	0	0	0	0	0	0	0	0	0	0	0	0	0	0	0	0	0	0	0	0	0	0	0	0	0	0	0	0	1	1	0
519	2	566297001	566523000	226000	RBM20,PDCD4,BBIP1,SHOC2	RBM20,PDCD4,BBIP1,SHOC2		1	LOSS (pre-tetraploidisation)	NO	NO	0	0	0	0	0	0	0	0	0	0	0	0	0	0	0	0	0	1	0	0	0	0	0	0	0	0	0	0	0	0	0	0	0	0	0	0	0	0
520	2	568649001	571014000	2365000	VTI1A,LOC105749267,TCF7L2,LOC116421894,HABP2,NRAP,LOC111719005,CASP7,PLEKHS1,DCLRE1A,NHLRC2,ADRB1,CCDC186,TDRD1,LOC116421896,VWA2,AFAP1L2,ABLIM1	VTI1A,TCF7L2,HABP2,NRAP,CASP7,ENSSHAG00000016101,DCLRE1A,NHLRC2,ADRB1,CCDC186,TDRD1,VWA2,AFAP1L2,ABLIM1	TCF7L2,VTI1A	3	LOSS	NO	NO	0	0	0	0	0	0	0	0	0	0	0	0	0	0	0	0	0	0	0	0	0	0	0	0	0	0	0	0	0	0	0	0	0	0	0	0	0	0
521	2	579598001	579639000	41000				2	LOSS	NO	NO	0	0	0	0	0	0	0	0	0	0	0	0	0	0	0	0	0	0	0	0	0	0	0	0	0	0	0	0	0	0	0	0	0	0	0	1	1	0
522	2	599311001	599579000	268000				2	LOSS (post-tetraploidisation)	NO	NO	0	0	0	0	0	0	0	0	0	0	0	0	0	0	0	0	0	0	0	0	0	0	0	0	0	0	0	0	0	0	0	0	0	0	0	0	0	0
523	2	604266001	604488000	222000	RASGEF1A			2	LOSS	NO	NO	0	0	0	0	0	0	0	0	0	0	0	0	0	0	0	0	0	0	0	0	0	0	0	0	0	0	0	0	0	0	0	0	0	0	0	1	1	0
524	2	616217001	616315000	98000	SIN3A,LOC116421950,MAN2C1	SIN3A,MAN2C1		78	LOSS	NO	NO	1	1	1	1	1	1	1	1	1	1	1	1	1	1	1	1	1	1	1	1	1	1	1	1	1	1	1	1	1	1	1	1	1	1	1	1	1	1
525	2	616315001	632671000	16356000	MAN2C1,NEIL1,COMMD4,LOC100935017,LOC111718860,LOC111718861,C2H15orf39,PPCDC,SCAMP5,RPP25,LOC100928744,FAM219B,MPI,SCAMP2,ULK3,LOC116421953,CPLX3,LMAN1L,CSK,LOC116421952,LOC100927711,EDC3,CLK3,LOC100927448,LOC105750130,ARID3B,LOC100923807,UBL7,SEMA7A,LOC100923284,CCDC33,STRA6,ISLR,LOC116421190,LOC116421956,PML,STOML1,LOXL1,TBC1D21,LOC116421957,INSYN1,CD276,LOC116421958,NPTN,REC114,HCN4,LOC11642195…	MAN2C1,NEIL1,ENSSHAG00000003673,ENSSHAG00000028048,ENSSHAG00000005167,PPCDC,SCAMP5,RPP25,COX5A,FAM219B,ENSSHAG00000015707,MPI,ENSSHAG00000030208,ENSSHAG00000031326,CPLX3,ENSSHAG00000001961,CSK,ENSSHAG00000027873,ENSSHAG00000015354,EDC3,CLK3,ENSSHAG00000026466,ARID3B,ENSSHAG00000027312,UBL7,SEMA7A,CYP11A1,ENSSHAG00000012301,STRA6,ISLR,ISLR2,ENSSHAG00000010679,STOML1,LOXL1,TBC1D21,INSYN1,ENSSHAG000…	BMPR1A,CRTC3,PML,PRF1	1	LOSS (post-tetraploidisation)	NO	NO	0	0	0	0	1	0	0	0	0	0	0	0	0	0	0	0	0	0	0	0	0	0	0	0	0	0	0	0	0	0	0	0	0	0	0	0	0	0
526	2	621547001	622137000	590000	TMEM72,RASSF4	TMEM72,RASSF4		1	LOSS	NO	NO	0	0	0	0	0	0	0	0	0	0	0	0	0	0	0	0	0	0	0	0	0	0	0	0	0	0	0	0	0	0	0	0	0	0	0	0	0	1
527	2	632671001	632701000	30000	PPA1,SAR1A	PPA1,SAR1A,TYSND1		78	LOSS	NO	NO	1	1	1	1	1	1	1	1	1	1	1	1	1	1	1	1	1	1	1	1	1	1	1	1	1	1	1	1	1	1	1	1	1	1	1	1	1	1
528	2	639244001	639263000	19000	LOC100922431	ENSSHAG00000001621		1	LOSS	NO	NO	0	0	0	0	0	0	0	0	0	0	0	0	0	0	0	0	0	0	0	0	0	0	0	0	0	0	0	0	0	0	0	0	0	1	0	0	0	0
529	2	639244001	639263000	19000	LOC100922431	ENSSHAG00000001621		1	LOSS	NO	NO	0	0	0	0	0	0	0	0	0	0	0	0	0	0	0	0	0	0	0	0	0	0	0	0	0	0	0	0	0	0	0	0	0	1	0	0	0	0
530	2	648450001	649373000	923000	PCDH15,LOC116421999,LOC116421195,LOC116422000,LOC116422001,DKK1,PRKG1	PCDH15,DKK1,PRKG1		1	LOSS (post-tetraploidisation)	NO	NO	0	0	0	0	0	0	0	0	0	0	0	0	0	0	0	0	0	1	0	0	0	0	0	0	0	0	0	0	0	0	0	0	0	0	0	0	0	0
531	2	655285001	657374000	2089000	LOC116422010,CLRN3,PTPRE,LOC105749178,MKI67,LOC116421196,MGMT	CLRN3,ENSSHAG00000023519,ENSSHAG00000000360,ENSSHAG00000031175,ENSSHAG00000027038,ENSSHAG00000028096	MGMT	1	LOSS	NO	NO	0	0	0	0	0	0	0	0	0	0	0	0	0	0	1	0	0	0	0	0	0	0	0	0	0	0	0	0	0	0	0	0	0	0	0	0	0	0
532	2	660165001	660370000	205000	JAKMIP3,LOC116421048,DPYSL4	JAKMIP3,DPYSL4		1	LOSS	NO	NO	0	0	0	0	0	0	0	0	0	0	1	0	0	0	0	0	0	0	0	0	0	0	0	0	0	0	0	0	0	0	0	0	0	0	0	0	0	0
533	3	1	611347000	611347000	LOC105750258,LOC100932526,RABEP1,NUP88,RPAIN,C1QBP,DHX33,DERL2,MIS12,WSCD1,AIPL1,PIMREG,PITPNM3,KIAA0753,TXNDC17,MED31,SLC13A5,XAF1,FBXO39,TEKT1,LOC100922817,SMTNL2,NCBP3,ITGAE,HASPIN,P2RX5,EMC6,TAX1BP3,SHPK,TRPV1,LOC111720246,LOC111720294,LOC100930962,ASPA,SPATA22,LOC111720220,MYBBP1A,SPNS2,SPNS3,LOC116422154,LOC116422155,LOC116422156,UBE2G1,ANKFY1,LOC100931579,ZZEF1,LOC116422157,ATP2A3,LOC11642…	ENSSHAG00000023670,ENSSHAG00000002650,ENSSHAG00000031373,ENSSHAG00000001867,ENSSHAG00000000590,NUP88,ENSSHAG00000002158,C1QBP,DHX33,DERL2,ENSSHAG00000028229,WSCD1,ENSSHAG00000028514,ENSSHAG00000001604,PITPNM3,ENSSHAG00000025467,MED31,SLC13A5,FBXO39,ENSSHAG00000006223,ENSSHAG00000000186,ENSSHAG00000031531,ENSSHAG00000003466,ENSSHAG00000004276,ENSSHAG00000023829,ENSSHAG00000004992,EMC6,ENSSHAG00000…	ACSL3,ACVR1,ACVR2A,AFF3,ARHGEF10L,ARHGEF12,ARID1A,ATIC,ATM,ATR,BARD1,BCL6,BCL9L,BCOR,BRCA2,CAMTA1,CASP8,CASP9,CBL,CBLB,CD28,CDX2,COL3A1,CREB1,CRLF2,CSF3R,CUL3,CXCR4,CYSLTR2,DDX10,DDX3X,DDX6,EED,EIF1AX,EIF4A2,EPHA3,ERBB4,ERCC3,ERG,FAT3,FEV,FLI1,FLT3,FOXL2,FOXO1,FOXR1,GMPS,GPC5,HOXD11,HOXD13,ID3,IDH1,ITGAV,KCNJ5,KDM6A,KMT2A,LATS2,LCK,LCP1,LHFPL6,LPP,LRP1B,MAML2,MB21D2,MECOM,MLF1,MTOR,MYCL,NBEA,NFE2…	1	GAIN (post-tetraploidisation)	NO	NO	0	0	0	0	0	0	0	0	0	0	0	0	0	0	0	0	0	0	0	0	0	0	0	0	0	0	0	0	0	0	0	0	0	0	0	0	0	0
534	3	4907001	5359000	452000	LOC116422981,CCDC50,OSTN	CCDC50,OSTN		1	GAIN (post-tetraploidisation)	NO	NO	0	0	0	0	0	0	0	0	0	0	0	0	0	0	0	0	0	0	0	0	0	0	0	0	0	0	0	0	0	0	0	0	0	0	0	0	0	0
535	3	16085001	17808000	1723000	SHOX2,RSRC1,MLF1,GFM1,LXN,RARRES1,LOC116422987,MFSD1,LOC116422189,LOC116422190,IQCJ,LOC100913944	ENSSHAG00000025260,RSRC1,MLF1,GFM1,LXN,ENSSHAG00000025059,MFSD1,ENSSHAG00000028509,ENSSHAG00000023699	MLF1	19	LOSS	NO	NO	0	0	0	0	0	0	0	0	0	0	0	0	0	0	0	1	1	1	1	1	1	1	1	1	1	1	1	1	1	1	1	1	1	1	0	0	0	0
536	3	16142001	16180000	38000				1	LOSS	NO	NO	0	0	0	0	0	0	0	0	0	0	0	0	0	0	0	0	0	0	0	0	0	0	0	0	0	0	0	0	0	0	0	0	0	0	0	0	1	0
537	3	17719001	17836000	117000	LOC100913944	ENSSHAG00000023699		1	LOSS	NO	NO	0	0	0	0	0	0	0	0	0	0	0	0	0	0	0	0	0	0	0	0	0	0	0	0	0	0	0	0	0	0	0	0	0	0	0	0	1	0
538	3	21103001	21180000	77000	LOC116422195	ENSSHAG00000026799		1	LOSS	NO	NO	0	0	0	0	0	0	0	0	0	0	0	0	0	0	0	0	0	0	0	0	0	0	0	0	0	0	0	0	0	0	0	0	0	0	0	0	1	0
539	3	22561001	22636000	75000				1	LOSS	NO	NO	0	0	0	0	0	0	0	0	0	0	0	0	0	0	0	0	0	0	0	0	0	0	0	0	0	0	0	0	0	0	0	0	0	0	0	0	1	0
540	3	32741001	33069000	328000	NAALADL2	NAALADL2		1	LOSS	NO	NO	0	0	0	0	0	0	0	0	0	0	0	0	0	0	0	0	0	0	0	0	0	0	0	0	0	0	0	0	0	0	0	0	0	0	0	0	0	1
541	3	33531001	33775000	244000	NAALADL2	NAALADL2		1	LOSS (pre-tetraploidisation)	NO	NO	0	0	0	0	0	0	0	0	0	0	0	0	0	0	0	0	0	0	0	0	0	0	0	0	0	0	0	0	0	0	0	0	0	0	0	0	0	0
542	3	36856001	36905000	49000				1	LOSS	NO	NO	0	0	0	0	0	0	0	0	0	0	0	0	0	0	0	0	0	0	0	0	0	0	0	0	0	0	0	0	0	0	0	0	0	1	0	0	0	0
543	3	48633001	48751000	118000	DIPK2A	DIPK2A		6	GAIN	NO	NO	0	0	0	0	0	0	0	0	0	0	0	0	0	0	0	0	0	0	0	0	0	0	0	0	0	0	0	0	1	1	1	1	1	1	0	0	0	0
544	3	50534001	104024000	53490000	GK5,TFDP2,ATP1B3,GRK7,RNF7,LOC111720084,RASA2,ZBTB38,SLC16A14,FBXO36,TRIP12,DNER,PID1,SPHKAP,MBLAC1,DAW1,LOC116422217,CCL20,LOC116422517,SLC19A3,LOC116422994,AGFG1,LOC116422518,TM4SF20,MFF,COL4A3,COL4A4,RHBDD1,IRS1,NYAP2,LOC116422219,DOCK10,LOC111720087,CUL3,FAM124B,SERPINE2,MRPL44,WDFY1,AP1S3,SCG2,KCNE4,ACSL3,MOGAT1,FARSB,SGPP2,LOC116422220,PAX3,LOC116422520,EPHA4,LOC111720090,LOC111720051,SLC4A…	GK5,TFDP2,ATP1B3,RNF7,RASA2,ENSSHAG00000025608,ENSSHAG00000017940,FBXO36,TRIP12,DNER,PID1,ENSSHAG00000027803,SPHKAP,ENSSHAG00000021439,DAW1,ENSSHAG00000009236,SLC19A3,AGFG1,ENSSHAG00000021545,TM4SF20,COL4A3,COL4A4,RHBDD1,IRS1,NYAP2,DOCK10,CUL3,FAM124B,SERPINE2,MRPL44,ENSSHAG00000022597,AP1S3,SCG2,ENSSHAG00000021315,KCNE4,ACSL3,MOGAT1,FARSB,SGPP2,ENSSHAG00000030241,PAX3,ENSSHAG00000022012,ENSSHAG0…	ACSL3,ATIC,BARD1,CASP8,CD28,CREB1,CUL3,ERBB4,FEV,IDH1,PAX3	1	LOSS	NO	NO	0	0	0	0	0	0	0	0	0	0	0	0	0	0	0	0	0	0	0	0	0	0	0	0	0	0	0	0	0	0	0	0	0	0	0	0	0	0
545	3	51910001	51933000	23000	DNER	DNER		1	LOSS	NO	NO	0	0	0	0	0	0	0	0	0	0	0	0	0	0	0	0	0	0	0	0	0	0	0	0	0	0	0	0	0	0	0	0	0	0	1	0	0	0
546	3	53699001	53827000	128000	LOC116422994	SLC19A3		1	GAIN (post-tetraploidisation)	NO	NO	0	0	0	0	0	0	0	0	0	0	0	0	0	0	0	0	0	0	0	0	0	1	0	0	0	0	0	0	0	0	0	0	0	0	0	0	0	0
547	3	56777001	141403000	84626000	DOCK10,LOC111720087,CUL3,FAM124B,SERPINE2,MRPL44,WDFY1,AP1S3,SCG2,KCNE4,ACSL3,MOGAT1,FARSB,SGPP2,LOC116422220,PAX3,LOC116422520,EPHA4,LOC111720090,LOC111720051,SLC4A3,STK11IP,INHA,OBSL1,TMEM198,CHPF,ASIC4,GMPPA,SPEGNB,SPEG,DES,DNPEP,PTPRN,DNAJB2,LOC100932522,LOC116422222,LOC100932786,STK16,GLB1L,ANKZF1,ATG9A,ABCB6,ZFAND2B,RETREG2,CNPPD1,SLC23A3,NHEJ1,LOC116422223,IHH,CFAP65,CRYBA2,FEV,CDK5R2,WNT1…	DOCK10,CUL3,FAM124B,SERPINE2,MRPL44,ENSSHAG00000022597,AP1S3,SCG2,ENSSHAG00000021315,KCNE4,ACSL3,MOGAT1,FARSB,SGPP2,ENSSHAG00000030241,PAX3,ENSSHAG00000022012,ENSSHAG00000025440,EPHA4,SLC4A3,STK11IP,INHA,OBSL1,TMEM198,CHPF,ASIC4,GMPPA,ENSSHAG00000029474,ENSSHAG00000022051,ENSSHAG00000025879,SPEG,DES,DNPEP,PTPRN,ENSSHAG00000027372,ENSSHAG00000013304,ENSSHAG00000025481,STK16,ENSSHAG00000013486,ANKZ…	ACSL3,ATIC,BARD1,CASP8,CD28,CREB1,CUL3,ERBB4,FEV,GPC5,IDH1,PAX3	1	LOSS	NO	NO	0	0	0	0	0	0	0	0	0	0	0	0	0	0	0	0	0	0	0	0	0	0	0	0	0	0	0	0	0	0	0	0	0	0	0	0	0	0
548	3	57006001	63933000	6927000	CUL3,FAM124B,SERPINE2,MRPL44,WDFY1,AP1S3,SCG2,KCNE4,ACSL3,MOGAT1,FARSB,SGPP2,LOC116422220,PAX3,LOC116422520,EPHA4,LOC111720090,LOC111720051,SLC4A3,STK11IP,INHA,OBSL1,TMEM198,CHPF,ASIC4,GMPPA,SPEGNB,SPEG,DES,DNPEP,PTPRN,DNAJB2,LOC100932522,LOC116422222,LOC100932786,STK16,GLB1L,ANKZF1,ATG9A,ABCB6,ZFAND2B,RETREG2,CNPPD1,SLC23A3,NHEJ1,LOC116422223,IHH,CFAP65,CRYBA2,FEV,CDK5R2,WNT10A,WNT6,LOC116422225…	CUL3,FAM124B,SERPINE2,MRPL44,ENSSHAG00000022597,AP1S3,SCG2,ENSSHAG00000021315,KCNE4,ACSL3,MOGAT1,FARSB,SGPP2,ENSSHAG00000030241,PAX3,ENSSHAG00000022012,ENSSHAG00000025440,EPHA4,SLC4A3,STK11IP,INHA,OBSL1,TMEM198,CHPF,ASIC4,GMPPA,ENSSHAG00000029474,ENSSHAG00000022051,ENSSHAG00000025879,SPEG,DES,DNPEP,PTPRN,ENSSHAG00000027372,ENSSHAG00000013304,ENSSHAG00000025481,STK16,ENSSHAG00000013486,ANKZF1,ZFAN…	ACSL3,CUL3,FEV,PAX3	1	LOSS	NO	NO	0	0	0	0	0	0	0	0	0	0	0	0	0	0	0	0	0	0	0	0	0	0	0	0	0	0	0	0	0	0	0	0	0	0	0	0	0	0
549	3	57194001	57284000	90000	CUL3	CUL3,FAM124B	CUL3	1	LOSS	NO	NO	0	0	0	0	0	0	0	0	0	0	0	0	0	0	0	0	0	0	0	0	0	0	0	0	0	0	0	0	0	0	0	0	0	0	0	0	0	0
550	3	67333001	100526000	33193000	ABCA12,BARD1,VWC2L,LOC116422233,SPAG16,LOC111720054,IKZF2,ERBB4,LOC111720055,LOC116422999,CPS1,LANCL1,LOC116422234,MYL1,ACADL,KANSL1L,RPE,UNC80,MAP2,PTH2R,LOC111720057,PIKFYVE,IDH1,LOC105750035,LOC100916112,LOC100916376,LOC100933995,LOC100934257,LOC100934777,LOC100934514,PLEKHM3,FZD5,CCNYL1,METTL21A,CREB1,LOC116422237,KLF7,CPO,FASTKD2,MDH1B,FAM237A,ADAM23,ZDBF2,GPR1,EEF1B2,LOC111720060,LOC1117200…	ABCA12,BARD1,VWC2L,ENSSHAG00000025155,ENSSHAG00000004079,IKZF2,ERBB4,ENSSHAG00000025581,CPS1,LANCL1,MYL1,ACADL,KANSL1L,ENSSHAG00000025167,UNC80,MAP2,ENSSHAG00000003999,PIKFYVE,IDH1,ENSSHAG00000026792,ENSSHAG00000021554,CRYGA,ENSSHAG00000026286,ENSSHAG00000011184,CRYGD,ENSSHAG00000011379,PLEKHM3,FZD5,ENSSHAG00000013219,METTL21A,CREB1,KLF7,CPO,ENSSHAG00000022521,ENSSHAG00000016740,MDH1B,FAM237A,ADA…	BARD1,CASP8,CD28,CREB1,ERBB4,IDH1	1	LOSS	NO	NO	0	0	0	0	0	0	0	0	0	0	0	0	0	0	0	0	0	0	0	0	0	0	0	0	0	0	0	0	0	0	0	0	0	0	0	0	0	0
551	3	70828001	119933000	49105000	ERBB4,LOC116422999,CPS1,LANCL1,LOC116422234,MYL1,ACADL,KANSL1L,RPE,UNC80,MAP2,PTH2R,LOC111720057,PIKFYVE,IDH1,LOC105750035,LOC100916112,LOC100916376,LOC100933995,LOC100934257,LOC100934777,LOC100934514,PLEKHM3,FZD5,CCNYL1,METTL21A,CREB1,LOC116422237,KLF7,CPO,FASTKD2,MDH1B,FAM237A,ADAM23,ZDBF2,GPR1,EEF1B2,LOC111720060,LOC111720059,NDUFS1,LOC116422238,INO80D,LOC116422239,GNL3L,NRP2,PARD3B,LOC1164229…	ERBB4,ENSSHAG00000025581,CPS1,LANCL1,MYL1,ACADL,KANSL1L,ENSSHAG00000025167,UNC80,MAP2,ENSSHAG00000003999,PIKFYVE,IDH1,ENSSHAG00000026792,ENSSHAG00000021554,CRYGA,ENSSHAG00000026286,ENSSHAG00000011184,CRYGD,ENSSHAG00000011379,PLEKHM3,FZD5,ENSSHAG00000013219,METTL21A,CREB1,KLF7,CPO,ENSSHAG00000022521,ENSSHAG00000016740,MDH1B,FAM237A,ADAM23,ENSSHAG00000028209,GPR1,EEF1B2,NDUFS1,INO80D,ENSSHAG0000002…	CASP8,CD28,CREB1,ERBB4,IDH1	1	LOSS	NO	NO	0	0	0	0	0	0	0	0	0	0	0	0	0	0	0	0	0	0	0	0	0	0	0	0	0	0	0	0	0	0	0	0	0	0	0	0	0	0
552	3	72940001	73060000	120000	KANSL1L	KANSL1L		1	LOSS	NO	NO	0	0	0	0	0	0	0	0	0	0	0	0	0	0	0	0	0	0	0	0	0	0	0	0	0	0	0	0	0	0	0	0	0	0	0	0	0	1
553	3	73127001	154504000	81377000	KANSL1L,RPE,UNC80,MAP2,PTH2R,LOC111720057,PIKFYVE,IDH1,LOC105750035,LOC100916112,LOC100916376,LOC100933995,LOC100934257,LOC100934777,LOC100934514,PLEKHM3,FZD5,CCNYL1,METTL21A,CREB1,LOC116422237,KLF7,CPO,FASTKD2,MDH1B,FAM237A,ADAM23,ZDBF2,GPR1,EEF1B2,LOC111720060,LOC111720059,NDUFS1,LOC116422238,INO80D,LOC116422239,GNL3L,NRP2,PARD3B,LOC116422969,ICOS,CTLA4,CD28,LOC116422241,RAPH1,ABI2,LOC100930181…	KANSL1L,ENSSHAG00000025167,UNC80,MAP2,ENSSHAG00000003999,PIKFYVE,IDH1,ENSSHAG00000026792,ENSSHAG00000021554,CRYGA,ENSSHAG00000026286,ENSSHAG00000011184,CRYGD,ENSSHAG00000011379,PLEKHM3,FZD5,ENSSHAG00000013219,METTL21A,CREB1,KLF7,CPO,ENSSHAG00000022521,ENSSHAG00000016740,MDH1B,FAM237A,ADAM23,ENSSHAG00000028209,GPR1,EEF1B2,NDUFS1,INO80D,ENSSHAG00000026001,ENSSHAG00000018322,ENSSHAG00000024159,PARD3…	CASP8,CD28,CREB1,GPC5,IDH1,SOX21	8	LOSS	NO	NO	0	0	0	1	1	1	1	1	1	1	1	0	0	0	0	0	0	0	0	0	0	0	0	0	0	0	0	0	0	0	0	0	0	0	0	0	0	0
554	3	76848001	120593000	43745000	ZDBF2,GPR1,EEF1B2,LOC111720060,LOC111720059,NDUFS1,LOC116422238,INO80D,LOC116422239,GNL3L,NRP2,PARD3B,LOC116422969,ICOS,CTLA4,CD28,LOC116422241,RAPH1,ABI2,LOC100930181,LOC100930436,NBEAL1,CARF,WDR12,ICA1L,FAM117B,BMPR2,LOC116422243,NOP58,LOC111720064,LOC111720065,LOC111720063,LOC111720062,SUMO1,KIAA2012,LOC116422244,FZD7,CDK15,ALS2,MPP4,TMEM237,C2CD6,STRADB,TRAK2,FLACC1,CASP8,CASP10,CFLAR,NDUFB3,…	ENSSHAG00000028209,GPR1,EEF1B2,NDUFS1,INO80D,ENSSHAG00000026001,ENSSHAG00000018322,ENSSHAG00000024159,PARD3B,ENSSHAG00000024535,ENSSHAG00000015832,CTLA4,CD28,ENSSHAG00000007679,ABI2,CYP20A1,ENSSHAG00000021267,NBEAL1,CARF,WDR12,ICA1L,FAM117B,BMPR2,NOP58,ENSSHAG00000022830,ENSSHAG00000012030,FZD7,CDK15,ALS2,MPP4,TMEM237,ENSSHAG00000023780,STRADB,TRAK2,ENSSHAG00000023296,CASP8,CASP10,CFLAR,NDUFB3,FA…	CASP8,CD28	1	LOSS	NO	NO	0	0	0	0	0	0	0	0	0	0	0	0	0	0	0	0	0	0	0	0	0	0	0	0	0	0	0	0	0	0	0	0	0	0	0	0	0	0
555	3	101055001	101086000	31000				1	LOSS	NO	NO	0	0	0	0	0	0	0	0	0	0	0	0	0	0	0	0	0	0	0	0	0	0	0	0	0	0	0	0	0	0	0	0	0	0	0	0	0	1
556	3	106942001	107041000	99000				3	LOSS	NO	NO	0	0	0	0	0	0	0	0	0	0	0	0	0	0	0	0	0	0	0	0	0	0	0	0	0	0	0	0	0	0	0	0	0	0	0	0	0	0
557	3	107785001	107851000	66000				1	GAIN (post-tetraploidisation)	NO	NO	0	0	0	0	0	0	0	0	0	0	0	0	0	0	0	0	0	0	0	0	0	0	0	0	0	1	0	0	0	0	0	0	0	0	0	0	0	0
558	3	127689001	128478000	789000	SLITRK1	ENSSHAG00000003252,ENSSHAG00000021875		1	GAIN	NO	NO	0	0	0	0	0	0	0	0	0	0	0	0	0	1	0	0	0	0	0	0	0	0	0	0	0	0	0	0	0	0	0	0	0	0	0	0	0	0
559	3	144636001	148333000	3697000	HS6ST3,LOC105750238,OXGR1,MBNL2,RAP2A,LOC100914817,IPO5,FARP1,STK24,SLC15A1,DOCK9,UBAC2,GPR18,LOC100934607,TM9SF2,CLYBL	ENSSHAG00000024804,OXGR1,MBNL2,RAP2A,ENSSHAG00000005252,IPO5,FARP1,STK24,SLC15A1,DOCK9,ENSSHAG00000022989,UBAC2,GPR18,GPR183,TM9SF2		1	LOSS	NO	NO	0	0	0	0	0	0	0	0	0	0	0	0	0	0	0	0	0	0	0	0	0	0	0	0	0	0	0	0	0	0	0	0	0	0	0	0	0	0
560	3	154861001	154931000	70000				1	LOSS	NO	NO	0	0	0	0	0	0	0	0	0	0	0	0	0	0	0	0	0	0	0	0	0	0	0	0	0	0	0	0	0	0	0	0	0	0	0	0	0	0
561	3	155047001	155117000	70000				1	LOSS	NO	NO	0	0	0	0	0	0	0	0	0	0	0	0	0	0	0	0	0	0	0	0	0	0	0	0	0	0	0	0	0	0	0	0	0	0	0	0	0	0
562	3	159122001	159216000	94000	LOC116422278,LIG4,ABHD13	LIG4,ABHD13		1	LOSS	NO	NO	0	0	0	0	0	0	0	0	0	0	0	0	0	0	0	0	0	0	0	0	0	0	0	0	0	0	0	0	0	0	0	0	0	0	0	0	0	0
563	3	160466001	161025000	559000	LOC116422534			1	LOSS	NO	NO	0	0	0	0	0	0	0	0	0	0	0	0	0	0	0	0	0	0	0	0	0	0	0	0	0	0	0	0	0	0	0	0	0	0	0	0	0	0
564	3	161969001	162181000	212000	COL4A2	COL4A2		1	LOSS	NO	NO	0	0	0	0	0	0	0	0	0	0	0	0	0	0	0	0	0	0	0	0	0	0	0	0	0	0	0	0	0	0	0	0	0	0	0	0	0	0
565	3	172597001	172704000	107000	LOC116422540			8	LOSS	NO	NO	0	0	0	1	1	1	1	1	1	1	1	0	0	0	0	0	0	0	0	0	0	0	0	0	0	0	0	0	0	0	0	0	0	0	0	0	0	0
566	3	175710001	189256000	13546000	TMEM182,MFSD9,SLC9A2,SLC9A4,IL18RAP,IL18R1,IL1RL1,IL1RL2,LOC100913514,IL1R2,MAP4K4,CREG2,RNF149,LOC111719996,CNOT11,ROBO2,LOC116422292,ROBO1,LOC116422293,GBE1,LOC116422294,LOC111720203,LOC116422544,CADM2,LOC116422972,LOC116422973,LOC100927854,LOC111719977,VGLL3,CHMP2B,POU1F1,HTR1F,CGGBP1,ZNF654,LOC105749980,C3H3orf38,CSNKA2IP,LOC116422295,LOC100929144,LOC116423079,EPHA3,LOC116422296,LOC116422297,…	ENSSHAG00000023226,ENSSHAG00000008326,SLC9A2,SLC9A4,IL18RAP,ENSSHAG00000007987,ENSSHAG00000007642,IL1RL2,IL1R1,ENSSHAG00000002423,MAP4K4,RNF149,ENSSHAG00000022641,ENSSHAG00000032388,ENSSHAG00000003760,ENSSHAG00000025373,ENSSHAG00000030581,ENSSHAG00000003799,ENSSHAG00000000936,ENSSHAG00000016491,ENSSHAG00000013236,ENSSHAG00000021081,ENSSHAG00000001836,CHMP2B,ENSSHAG00000008747,HTR1F,CGGBP1,ZNF654,…	EPHA3,ROBO2	1	LOSS	NO	NO	0	0	0	0	0	0	0	0	0	0	0	0	0	0	1	0	0	0	0	0	0	0	0	0	0	0	0	0	0	0	0	0	0	0	0	0	0	0
567	3	190431001	190461000	30000	EPHA6	EPHA6		8	LOSS	NO	NO	0	0	0	1	1	1	1	1	1	1	1	0	0	0	0	0	0	0	0	0	0	0	0	0	0	0	0	0	0	0	0	0	0	0	0	0	0	0
568	3	190808001	190873000	65000	EPHA6	EPHA6		1	LOSS	NO	NO	0	0	0	0	0	0	0	0	0	0	0	0	0	0	0	0	0	0	0	0	0	0	0	0	0	0	0	0	0	0	0	0	0	0	0	0	0	0
569	3	192161001	216866000	24705000	ADGRG2,PHKA2,PPEF1,RS1,TRNAV-UAC,CDKL5,SCML2,RAI2,BEND2,NHS,LOC116422304,LOC116422305,REPS2,RBBP7,TXLNG,SYAP1,CTPS2,S100G,GRPR,LOC116422306,LOC116423080,AP1S2,ZRSR2,CA5B,CLTRN,ACE2,BMX,LOC111720209,PIR,VEGFD,PIGA,ASB11,ASB9,MOSPD2,FANCB,LOC100919852,GLRA2,GEMIN8,GPM6B,OFD1,TRAPPC2,RAB9A,TCEANC,EGFL6,LOC116423081,TMSB4X,TLR8,TLR7,LOC111720260,PRPS2,FRMPD4,MSL3,ARHGAP6,LOC116422308,AMELX,LOC1009249…	ENSSHAG00000002067,PHKA2,PPEF1,ENSSHAG00000006363,CDKL5,ENSSHAG00000010320,ENSSHAG00000011373,ENSSHAG00000022320,ENSSHAG00000014423,REPS2,RBBP7,TXLNG,SYAP1,CTPS2,S100G,GRPR,ENSSHAG00000013119,ZRSR2,CA5B,ENSSHAG00000013822,ENSSHAG00000023187,BMX,PIR,VEGFD,PIGA,ASB11,ASB9,MOSPD2,FANCB,GLRA2,GEMIN8,GPM6B,ENSSHAG00000007072,ENSSHAG00000031877,ENSSHAG00000026780,RAB9A,TCEANC,ENSSHAG00000008649,ENSSHAG…	P2RY8,ZRSR2	78	LOSS	NO	NO	1	1	1	1	1	1	1	1	1	1	1	1	1	1	1	1	1	1	1	1	1	1	1	1	1	1	1	1	1	1	1	1	1	1	1	1	1	1
570	3	221994001	222201000	207000	LOC100915681	ENSSHAG00000029607		1	LOSS	NO	NO	0	0	0	0	0	0	0	0	0	0	0	0	0	0	1	0	0	0	0	0	0	0	0	0	0	0	0	0	0	0	0	0	0	0	0	0	0	0
571	3	234563001	234598000	35000				1	GAIN	NO	NO	0	0	0	0	0	0	0	0	0	0	0	0	0	0	0	0	0	0	0	0	0	0	0	0	0	0	0	0	0	0	0	0	0	0	0	0	0	0
572	3	239351001	239433000	82000	DYRK1A	DYRK1A		1	LOSS	NO	NO	0	0	0	0	0	0	0	0	0	0	0	0	0	0	0	0	0	0	0	0	0	0	0	0	0	0	0	0	0	0	0	0	0	0	0	0	0	0
573	3	239351001	239457000	106000	DYRK1A	DYRK1A		1	LOSS	NO	NO	0	0	0	0	0	0	0	0	0	0	0	0	0	0	0	0	0	0	0	0	0	0	0	0	0	0	0	0	0	0	0	0	0	0	0	0	0	0
574	3	239408001	239483000	75000	DYRK1A	DYRK1A		1	LOSS (pre-tetraploidisation)	NO	NO	0	0	0	0	1	0	0	0	0	0	0	0	0	0	0	0	0	0	0	0	0	0	0	0	0	0	0	0	0	0	0	0	0	0	0	0	0	0
575	3	239433001	239457000	24000	DYRK1A	DYRK1A		1	LOSS (pre-tetraploidisation)	NO	NO	0	0	0	0	0	0	0	0	0	0	0	0	0	0	0	1	0	0	0	0	0	0	0	0	0	0	0	0	0	0	0	0	0	0	0	0	0	0
576	3	239433001	239483000	50000	DYRK1A	DYRK1A		2	LOSS	NO	NO	0	0	0	0	0	0	0	0	0	0	0	0	0	0	0	0	0	0	0	0	0	0	0	0	0	0	0	0	0	0	0	0	0	0	0	0	0	0
577	3	240576001	240621000	45000	SCAF4	ENSSHAG00000001581		1	LOSS (pre-tetraploidisation)	NO	NO	0	0	0	0	0	0	0	0	0	0	0	0	0	0	0	0	0	0	0	0	0	0	1	0	0	0	0	0	0	0	0	0	0	0	0	0	0	0
578	3	241832001	241888000	56000				1	LOSS	NO	NO	0	0	0	0	0	0	0	0	0	0	0	0	0	0	0	0	0	0	0	0	0	0	0	0	0	0	0	0	0	0	0	0	0	0	0	0	0	0
579	3	251409001	298002000	46593000	USP9X,MED14,C3HXorf38,MPC1L,ATP6AP2,LOC111719669,LOC116422348,LOC100914631,BCOR,LOC111719668,MID1IP1,TSPAN7,LOC116423100,OTC,RPGR,LOC100916712,SRPX,SYTL5,LOC111719672,DYNLT3,LOC100917667,LOC111719670,XK,LANCL3,PRRG1,CFAP47,TMEM47,DMD,LOC116422975,TAB3,LOC111719673,FTHL17,LOC116422349,LOC116422350,LOC116422351,LOC111719689,LOC100925077,GK,C3HXorf21,LOC100925250,NR0B1,IL1RAPL1,LOC111719674,LOC11642…	ENSSHAG00000008762,MED14,ENSSHAG00000031563,ATP6AP2,ENSSHAG00000028827,BCOR,ENSSHAG00000022083,MID1IP1,ENSSHAG00000012655,OTC,ENSSHAG00000026580,ENSSHAG00000000010,SRPX,SYTL5,DYNLT3,CYBB,XK,LANCL3,PRRG1,ENSSHAG00000012460,ENSSHAG00000021064,ENSSHAG00000026216,DMD,TAB3,ENSSHAG00000017813,ENSSHAG00000006470,CXorf21,ENSSHAG00000029844,ENSSHAG00000020557,IL1RAPL1,ENSSHAG00000020510,POLA1,PCYT1B,PDK3,…	BCOR,CBLB,EIF1AX,TFG	1	GAIN (pre-tetraploidisation)	NO	NO	0	0	0	0	0	0	0	0	0	0	0	0	0	0	0	1	0	0	0	0	0	0	0	0	0	0	0	0	0	0	0	0	0	0	0	0	0	0
580	3	262201001	262223000	22000	LOC111719689			1	LOSS (pre-tetraploidisation)	NO	NO	0	0	0	0	1	0	0	0	0	0	0	0	0	0	0	0	0	0	0	0	0	0	0	0	0	0	0	0	0	0	0	0	0	0	0	0	0	0
581	3	268980001	268997000	17000	LOC116422353			1	LOSS	NO	NO	0	0	0	0	0	0	0	0	0	0	0	0	0	0	0	0	0	0	0	0	0	0	0	0	0	0	0	0	0	0	0	0	0	1	0	0	0	0
582	3	284581001	284664000	83000		ENSSHAG00000024641		1	LOSS	NO	NO	0	0	0	0	0	0	0	0	0	0	0	0	0	0	0	0	0	0	0	0	0	0	0	0	0	0	0	0	0	0	0	0	0	0	0	0	0	1
583	3	294228001	294268000	40000				2	LOSS	NO	NO	0	0	0	0	0	0	0	0	0	0	0	1	1	0	0	0	0	0	0	0	0	0	0	0	0	0	0	0	0	0	0	0	0	0	0	0	0	0
584	3	315230001	315503000	273000	ARHGEF4	ENSSHAG00000011465		2	LOSS	NO	NO	0	1	1	0	0	0	0	0	0	0	0	0	0	0	0	0	0	0	0	0	0	0	0	0	0	0	0	0	0	0	0	0	0	0	0	0	0	0
585	3	320686001	329143000	8457000	TEX51,LOC116422070,GYPC,LOC105749654,LOC111719628,LOC116422071,LOC100924132,CNTNAP5,LOC116422399,LOC116422072,LOC116422073,LOC111720129,TSN,NIFK,CLASP1,LOC116422400,LOC111719728,TFCP2L1,GLI2,LOC116422401	ENSSHAG00000024800,ENSSHAG00000030206,CNTNAP5,ENSSHAG00000002654,TSN,NIFK,CLASP1,TFCP2L1,GLI2		1	LOSS (post-tetraploidisation)	NO	NO	0	0	0	0	0	0	0	0	0	0	0	0	0	0	0	0	0	1	0	0	0	0	0	0	0	0	0	0	0	0	0	0	0	0	0	0	0	0
586	3	342965001	344991000	2026000	HNMT,SPOPL,LOC116422568,NXPH2,LOC105749847,LOC116422414,LOC116422075	HNMT,SPOPL,NXPH2,ENSSHAG00000031146		1	LOSS (post-tetraploidisation)	NO	NO	0	0	0	0	0	0	0	0	0	0	0	0	0	0	0	0	0	0	0	0	0	0	0	0	0	0	0	0	0	0	0	0	0	0	0	0	0	0
587	3	350398001	350598000	200000	GTDC1	GTDC1		1	LOSS	NO	NO	0	0	0	0	0	0	0	0	0	0	0	0	0	0	0	0	0	0	0	0	0	0	0	0	0	0	0	0	0	0	0	0	0	0	0	0	0	0
588	3	353600001	353642000	42000				1	LOSS	NO	NO	0	0	0	0	0	0	0	0	0	0	0	0	0	0	0	0	0	0	0	0	0	0	0	0	0	0	0	0	0	0	0	0	0	0	0	0	0	0
589	3	380236001	395471000	15235000	COL5A2,COL3A1,LOC100930075,LOC116422434,GULP1,TFPI,CALCRL,ZSWIM2,FAM171B,ITGAV,ZC3H15,LOC100928280,ZNF804A,NUP35,DUSP19,NCKAP1,FRZB,DNAJC10,PDE1A,PPP1R1C,ITPRID2,NEUROD1,CERKL,ITGA4,UBE2E3,LOC116422083,CWC22,ZNF385B,LOC116422435,SESTD1,CCDC141,TTN,LOC116422437,LOC116422436,PLEKHA3,FKBP7,PJVK,PRKRA,LOC116422438,OSBPL6,RBM45,LOC100919671,PDE11A,TTC30B,AGPS,NFE2L2,HNRNPA3	COL5A2,COL3A1,GULP1,TFPI,CALCRL,ENSSHAG00000025194,ZSWIM2,FAM171B,ITGAV,ZC3H15,ENSSHAG00000032298,ENSSHAG00000032191,ENSSHAG00000025166,ENSSHAG00000008939,ENSSHAG00000021533,ENSSHAG00000028139,ENSSHAG00000030079,ENSSHAG00000031065,ENSSHAG00000020746,NCKAP1,DUSP19,FRZB,DNAJC10,ENSSHAG00000001468,ENSSHAG00000024868,ITPRID2,NEUROD1,CERKL,ITGA4,UBE2E3,CWC22,ENSSHAG00000016053,ZNF385B,SESTD1,CCDC141,E…	COL3A1,ITGAV,NFE2L2	1	LOSS	NO	NO	0	0	0	0	0	0	0	0	0	0	0	0	0	1	0	0	0	0	0	0	0	0	0	0	0	0	0	0	0	0	0	0	0	0	0	0	0	0
590	3	394995001	395324000	329000	AGPS,NFE2L2	AGPS,NFE2L2,HNRNPA3	NFE2L2	1	LOSS	NO	NO	0	0	0	0	0	0	0	0	0	0	0	0	0	0	0	0	0	0	0	0	0	0	0	0	0	0	0	0	0	0	0	0	0	0	0	0	0	0
591	3	415223001	415243000	20000	RBMS1	RBMS1		1	LOSS	NO	NO	0	0	0	0	0	0	0	0	1	0	0	0	0	0	0	0	0	0	0	0	0	0	0	0	0	0	0	0	0	0	0	0	0	0	0	0	0	0
592	3	421514001	421627000	113000				1	LOSS	NO	NO	0	0	0	1	0	0	0	0	0	0	0	0	0	0	0	0	0	0	0	0	0	0	0	0	0	0	0	0	0	0	0	0	0	0	0	0	0	0
593	3	424622001	424715000	93000	STAM2,CACNB4	STAM2,ENSSHAG00000026802		1	LOSS	NO	NO	0	0	0	0	0	0	0	0	0	0	0	0	0	0	0	0	0	0	0	0	0	0	0	0	0	0	0	0	0	0	0	0	0	0	0	0	1	0
594	3	440716001	440772000	56000		ENSSHAG00000009807		1	LOSS	NO	NO	0	0	0	0	0	0	0	0	0	0	0	0	0	0	0	0	0	0	0	0	0	0	0	0	0	0	0	0	0	0	0	0	0	0	0	0	1	0
595	3	441240001	441380000	140000	MIPEP,TNFRSF19	MIPEP,TNFRSF19		1	LOSS	NO	NO	0	0	0	0	0	0	0	0	0	0	0	0	0	0	0	0	0	0	0	0	0	0	0	0	0	0	0	0	0	0	0	0	0	0	0	0	1	0
596	3	444263001	444299000	36000				1	LOSS	NO	NO	0	0	0	0	0	0	0	0	0	0	0	0	0	0	0	0	1	0	0	0	0	0	0	0	0	0	0	0	0	0	0	0	0	0	0	0	0	0
597	3	445108001	445214000	106000	LATS2,XPO4	LATS2,XPO4	LATS2	1	LOSS (pre-tetraploidisation)	NO	NO	0	0	0	0	0	0	0	0	0	0	0	0	0	0	0	0	0	0	0	0	0	0	0	0	0	0	0	0	0	0	0	0	0	0	0	0	0	0
598	3	447142001	447171000	29000	LOC100921851	ENSSHAG00000022876		1	LOSS	NO	NO	0	0	0	0	0	0	0	0	0	0	0	0	1	0	0	0	0	0	0	0	0	0	0	0	0	0	0	0	0	0	0	0	0	0	0	0	0	0
599	3	450835001	487641000	36806000	LOC100931919,LOC116422487,SNX19,ADAMTS15,ADAMTS8,ZBTB44,ST14,LOC116422489,APLP2,PRDM10,LOC116422490,NFRKB,TMEM45B,LOC111719820,BARX2,ARHGAP32,KCNJ5,KCNJ1,FLI1,ETS1,LOC111719818,LOC116422095,LOC116423002,KIRREL3,LOC116423004,LOC116423005,LOC116423003,ST3GAL4,DCPS,TIRAP,FOXRED1,SRPRA,FAM118B,RPUSD4,CDON,VSIG10L2,DDX25,HYLS1,PUS3,LOC100924919,LOC116422096,LOC116422097,PATE2,LOC100923418,TMEM218,CHEK…	NTM,ENSSHAG00000006859,ENSSHAG00000022671,SNX19,ADAMTS15,ENSSHAG00000022774,ZBTB44,ST14,APLP2,PRDM10,NFRKB,ENSSHAG00000000980,BARX2,ARHGAP32,KCNJ5,FLI1,ETS1,KIRREL3,ENSSHAG00000032321,ST3GAL4,DCPS,TIRAP,ENSSHAG00000009226,SRPRA,RPUSD4,CDON,DDX25,PUS3,HYLS1,ENSSHAG00000022424,ENSSHAG00000031325,ENSSHAG00000031012,ENSSHAG00000017445,STT3A,EI24,FEZ1,PKNOX2,ENSSHAG00000028005,ENSSHAG00000021673,ENSSH…	ATM,DDX10,FAT3,FLI1,KCNJ5,MAML2,POU2AF1	1	LOSS	NO	NO	0	0	0	0	0	0	0	0	0	0	0	0	1	0	0	0	0	0	0	0	0	0	0	0	0	0	0	0	0	0	0	0	0	0	0	0	0	0
600	3	464987001	465287000	300000	FAT3	FAT3	FAT3	1	LOSS	NO	NO	0	0	0	0	0	0	0	0	0	0	0	0	0	0	0	0	0	0	0	0	0	0	0	0	1	0	0	0	0	0	0	0	0	0	0	0	0	0
601	3	466885001	488428000	21543000	HEPHL1,PANX1,IZUMO1R,GPR83,MRE11,ANKRD49,C3H11orf97,FUT4,PIWIL4,AMOTL1,CWC15,ENDOD1,SESN3,LOC100920717,LOC116422500,LOC116422501,FAM76B,CEP57,MTMR2,MAML2,CCDC82,LOC116422503,JRKL,CNTN5,ARHGAP42,PGR,LOC105750086,TRPC6,ANGPTL5,CEP126,CFAP300,YAP1,LOC100933131,LOC100914028,TMEM123,MMP7,MMP20,MMP27,MMP8,MMP1,LOC100934169,LOC100915322,MMP13,DCUN1D5,DYNC2H1,LOC116422504,PDGFD,CARD16,LOC100913330,LOC100…	HEPHL1,PANX1,IZUMO1R,GPR83,MRE11,ENSSHAG00000021016,ENSSHAG00000028715,FUT4,PIWIL4,AMOTL1,ENSSHAG00000016534,ENDOD1,SESN3,ENSSHAG00000014772,FAM76B,CEP57,MTMR2,MAML2,CCDC82,JRKL,ENSSHAG00000000656,CNTN5,ARHGAP42,PGR,TRPC6,ANGPTL5,ENSSHAG00000008521,CFAP300,YAP1,BIRC2,ENSSHAG00000031693,ENSSHAG00000012748,MMP20,MMP27,MMP8,MMP1,MMP3,ENSSHAG00000014540,MMP13,DCUN1D5,DYNC2H1,ENSSHAG00000027313,PDGFD,…	ATM,DDX10,MAML2,POU2AF1,SDHD	1	LOSS (post-tetraploidisation)	NO	NO	0	0	0	0	0	0	0	0	0	0	0	0	0	0	0	0	0	0	0	0	0	0	0	0	0	0	0	0	0	0	0	0	0	0	0	0	0	0
602	3	483009001	483173000	164000	CWF19L2	CWF19L2		1	LOSS (pre-tetraploidisation)	NO	NO	0	0	0	0	0	0	0	0	0	0	0	0	0	0	0	0	0	0	0	0	0	0	0	0	0	0	0	0	0	0	0	0	0	0	0	0	0	0
603	3	483626001	483749000	123000	LOC116422508,CUL5,ACAT1	CUL5,ACAT1		1	LOSS (post-tetraploidisation)	NO	NO	0	0	0	0	0	0	0	0	0	0	0	0	0	0	0	0	0	0	0	0	0	0	0	0	0	0	0	0	0	0	0	0	0	0	0	0	0	0
604	3	487425001	487567000	142000	BTG4,C3H11orf88,LAYN	ENSSHAG00000015374,ENSSHAG00000025424,LAYN		1	GAIN	NO	NO	0	0	0	0	0	0	0	0	0	0	0	0	0	0	0	0	0	0	0	0	0	0	0	0	0	0	0	0	0	0	0	0	0	0	0	0	0	0
605	3	487746001	487884000	138000	PPP2R1B,ALG9,LOC111719792	PPP2R1B,ENSSHAG00000013552,ENSSHAG00000029561		1	LOSS	NO	NO	0	0	0	0	0	0	0	0	0	0	0	0	1	0	0	0	0	0	0	0	0	0	0	0	0	0	0	0	0	0	0	0	0	0	0	0	0	0
606	3	489895001	489972000	77000	NCAM1	NCAM1		1	LOSS (post-tetraploidisation)	NO	NO	0	0	0	0	0	0	0	0	0	0	0	0	0	0	0	0	0	0	0	0	0	0	0	0	0	0	0	0	0	0	0	0	0	0	0	0	0	0
607	3	490387001	490502000	115000				1	LOSS (post-tetraploidisation)	NO	NO	0	0	0	0	0	0	0	0	0	0	0	0	0	0	0	0	0	0	0	0	0	0	0	0	0	0	0	0	0	0	0	0	0	0	0	0	0	0
608	3	501354001	501414000	60000	PLEKHB1	PLEKHB1		1	LOSS (post-tetraploidisation)	NO	NO	0	0	0	0	0	0	0	0	0	0	0	0	0	0	0	0	0	0	0	0	0	0	0	0	0	0	0	0	0	0	0	0	0	0	0	0	0	0
609	3	503245001	503277000	32000	RSF1	RSF1		1	GAIN	NO	NO	0	0	0	0	0	0	0	0	0	0	0	0	0	1	0	0	0	0	0	0	0	0	0	0	0	0	0	0	0	0	0	0	0	0	0	0	0	0
610	3	506199001	506477000	278000	LOC116422633	TENM4		1	LOSS (pre-tetraploidisation)	NO	NO	0	0	0	0	0	0	0	0	0	0	0	0	0	0	0	1	0	0	0	0	0	0	0	0	0	0	0	0	0	0	0	0	0	0	0	0	0	0
611	3	506308001	507001000	693000	LOC116422633	TENM4		2	LOSS	NO	NO	0	0	0	0	0	0	0	0	0	0	0	0	0	0	0	0	0	0	0	0	0	1	1	0	0	0	0	0	0	0	0	0	0	0	0	0	0	0
612	3	512090001	512393000	303000		DLG2		1	LOSS (post-tetraploidisation)	NO	NO	0	0	0	0	0	0	0	0	0	0	0	0	0	0	0	0	0	0	0	0	0	0	0	0	0	0	0	0	0	0	0	0	0	0	0	0	0	0
613	3	514658001	514688000	30000	TMEM135	TMEM135		1	LOSS	NO	NO	0	0	0	0	0	0	0	0	0	0	0	0	0	0	0	0	0	0	0	0	0	0	0	0	0	0	0	0	0	0	0	0	0	0	0	0	0	0
614	3	517497001	517691000	194000	FOLH1B,LOC100932011,LOC116422106,LOC116422595,LOC116422596,LOC111720214	ENSSHAG00000002531		1	LOSS (post-tetraploidisation)	NO	NO	0	0	0	0	0	0	0	0	0	0	0	0	0	0	0	0	0	0	0	0	0	0	0	0	0	0	0	0	0	0	0	0	0	0	0	0	0	0
615	3	520184001	524919000	4735000	NUDT15,MED4,ITM2B,RB1,LPAR6,RCBTB2,LOC116422760,LOC116422761,CYSLTR2,LOC116422762,FNDC3A,MLNR,CDADC1,CAB39L,LOC100934863,RCBTB1,ARL11,EBPL,KPNA3,LOC111720195,SPRYD7,TRIM13,KCNRG,LOC100921869,DLEU7,RNASEH2B,LOC100932257,C3H13orf42,FAM124A,SERPINE3,INTS6,WDFY2,TMEM272,CCDC70,LOC100927409,CKAP2,LOC116422764,VPS36,THSD1,LOC100929397	NUDT15,MED4,ENSSHAG00000005331,ITM2B,RB1,LPAR6,RCBTB2,ENSSHAG00000012802,ENSSHAG00000023617,FNDC3A,ENSSHAG00000030574,CDADC1,CAB39L,SETDB2,RCBTB1,ARL11,EBPL,KPNA3,SPRYD7,TRIM13,DLEU7,RNASEH2B,ENSSHAG00000015825,ENSSHAG00000025257,FAM124A,SERPINE3,INTS6,WDFY2,TMEM272,CCDC70,ENSSHAG00000010217,ENSSHAG00000009985,ENSSHAG00000026952,ENSSHAG00000009283,ENSSHAG00000008155	CYSLTR2,RB1	1	LOSS (post-tetraploidisation)	NO	NO	0	0	0	0	0	0	0	0	0	0	0	0	0	0	0	0	0	0	0	0	0	0	0	0	0	0	0	0	0	0	0	0	0	0	0	0	0	0
616	3	521745001	539561000	17816000	RCBTB1,ARL11,EBPL,KPNA3,LOC111720195,SPRYD7,TRIM13,KCNRG,LOC100921869,DLEU7,RNASEH2B,LOC100932257,C3H13orf42,FAM124A,SERPINE3,INTS6,WDFY2,TMEM272,CCDC70,LOC100927409,CKAP2,LOC116422764,VPS36,THSD1,LOC100929397,SLC25A15,MRPS31,FOXO1,LOC100926477,LOC111719838,COG6,LHFPL6,LOC116422110,NHLRC3,PROSER1,STOML3,FREM2,UFM1,LOC100922908,TRPC4,POSTN,SUPT20H,EXOSC8,ALG5,SMAD9,RFXAP,SERTM1,LOC111719837,CCNA1,…	RCBTB1,ARL11,EBPL,KPNA3,SPRYD7,TRIM13,DLEU7,RNASEH2B,ENSSHAG00000015825,ENSSHAG00000025257,FAM124A,SERPINE3,INTS6,WDFY2,TMEM272,CCDC70,ENSSHAG00000010217,ENSSHAG00000009985,ENSSHAG00000026952,ENSSHAG00000009283,ENSSHAG00000008155,ENSSHAG00000007778,ENSSHAG00000007140,FOXO1,ENSSHAG00000023232,ENSSHAG00000000300,COG6,LHFPL6,NHLRC3,PROSER1,STOML3,FREM2,ENSSHAG00000023606,ENSSHAG00000025671,TRPC4,POS…	FOXO1,LHFPL6,NUMA1,NUP98,SFPQ	1	LOSS	NO	NO	0	0	0	0	0	0	0	0	0	0	0	0	0	0	0	0	0	0	0	0	0	0	0	0	0	0	0	0	0	0	0	0	0	0	0	0	0	0
617	3	525496001	525572000	76000				1	LOSS (post-tetraploidisation)	NO	NO	0	0	0	0	0	0	0	0	0	0	0	0	0	0	0	0	0	0	0	0	0	0	0	0	0	0	0	0	0	0	0	0	0	0	0	0	0	0
618	3	527184001	527260000	76000	FREM2	FREM2		4	LOSS	NO	NO	0	0	0	0	0	0	0	0	0	0	0	0	0	0	0	0	0	0	0	0	0	0	0	0	0	0	0	0	0	0	1	1	1	1	0	0	0	0
619	3	528299001	528387000	88000	TRPC4	TRPC4		1	LOSS	NO	NO	0	0	0	0	0	0	0	0	0	0	0	0	0	0	0	0	1	0	0	0	0	0	0	0	0	0	0	0	0	0	0	0	0	0	0	0	0	0
620	3	531915001	532193000	278000	LOC100913254,LOC105750207,LOC116422768,LOC105750187,LOC105749909	ENSSHAG00000002900,ENSSHAG00000024317,ENSSHAG00000026985		1	GAIN (post-tetraploidisation)	NO	NO	0	0	0	0	0	0	0	0	0	0	0	0	0	0	0	0	0	0	0	0	0	0	0	0	0	0	1	0	0	0	0	0	0	0	0	0	0	0
621	3	541712001	558809000	17097000	LOC116422133,LOC116422134,LOC116422626,ZC3H12A,MEAF6,SNIP1,DNALI1,GNL2,RSPO1,C3H1orf109,CDCA8,EPHA10,LOC116422135,MANEAL,YRDC,MTF1,INPP5B,SF3A3,FHL3,UTP11,POU3F1,LOC116422779,LOC100931837,RRAGC,MYCBP,LOC116422781,RHBDL2,LOC116422780,AKIRIN1,NDUFS5,MACF1,LOC116422782,LOC100916021,PPIE,PABPC4,LOC111719966,HEYL,NT5C1A,HPCAL4,LOC100933568,TRIT1,MYCL,MFSD2A,CAP1,PPT1,RLF,TMCO2,ZMPSTE24,COL9A2,SMAP2,RI…	ZC3H12A,MEAF6,ENSSHAG00000012118,DNALI1,GNL2,RSPO1,C1orf109,CDCA8,EPHA10,ENSSHAG00000013916,YRDC,MTF1,INPP5B,SF3A3,FHL3,UTP11,POU3F1,ENSSHAG00000026433,ENSSHAG00000023962,RRAGC,ENSSHAG00000027443,RHBDL2,AKIRIN1,MACF1,ENSSHAG00000022489,ENSSHAG00000020938,PABPC4,HEYL,NT5C1A,HPCAL4,ENSSHAG00000018329,ENSSHAG00000027288,ENSSHAG00000022663,ENSSHAG00000018449,ENSSHAG00000004229,CAP1,PPT1,RLF,ZMPSTE24,…	ARID1A,LCK,MYCL	1	GAIN	NO	NO	0	0	0	0	0	0	0	0	0	0	0	0	0	0	0	0	0	0	0	0	0	0	0	0	0	0	0	0	0	0	0	0	0	0	1	0	0	0
622	3	542239001	543785000	1546000	ZC3H12A,MEAF6,SNIP1,DNALI1,GNL2,RSPO1,C3H1orf109,CDCA8,EPHA10,LOC116422135,MANEAL,YRDC,MTF1,INPP5B,SF3A3,FHL3,UTP11,POU3F1,LOC116422779,LOC100931837	ZC3H12A,MEAF6,ENSSHAG00000012118,DNALI1,GNL2,RSPO1,C1orf109,CDCA8,EPHA10,ENSSHAG00000013916,YRDC,MTF1,INPP5B,SF3A3,FHL3,UTP11,POU3F1,ENSSHAG00000026433,ENSSHAG00000023962		2	GAIN	NO	NO	0	0	0	0	0	0	0	0	0	0	0	0	0	0	0	0	0	0	0	0	0	0	0	0	0	0	0	0	0	0	0	0	0	0	0	0	0	0
623	3	544853001	544889000	36000	HPCAL4	HPCAL4		2	GAIN	NO	NO	0	0	0	0	0	0	0	0	0	0	0	0	0	0	0	0	0	0	0	0	0	0	0	0	0	0	0	0	1	1	0	0	0	0	0	0	0	0
624	3	551341001	551391000	50000	NKAIN1			1	LOSS	NO	NO	0	0	0	0	0	0	0	0	0	1	0	0	0	0	0	0	0	0	0	0	0	0	0	0	0	0	0	0	0	0	0	0	0	0	0	0	0	0
625	3	552133001	552175000	42000				1	LOSS	NO	NO	0	0	0	0	0	0	0	0	0	0	0	0	0	0	0	0	0	0	0	0	0	0	0	0	1	0	0	0	0	0	0	0	0	0	0	0	0	0
626	3	562730001	562768000	38000	KIF17	KIF17		1	GAIN	NO	NO	0	0	0	0	0	0	0	0	0	0	0	0	0	0	0	0	1	0	0	0	0	0	0	0	0	0	0	0	0	0	0	0	0	0	0	0	0	0
627	3	569370001	569384000	14000	KAZN			1	LOSS (pre-tetraploidisation)	NO	NO	0	0	0	0	0	0	0	0	0	0	0	0	0	0	0	0	0	0	0	0	0	0	0	0	0	0	0	0	0	0	0	0	0	0	0	0	0	0
628	3	569800001	570279000	479000	LOC111719910,PRDM2	PRDM2	PRDM2	1	LOSS (pre-tetraploidisation)	NO	NO	0	0	0	0	0	0	0	0	0	0	0	0	0	0	0	0	0	0	0	0	0	0	0	0	0	0	0	0	0	0	0	0	0	0	0	0	0	0
629	3	572361001	578756000	6395000	UBIAD1,MTOR,ANGPTL7,EXOSC10,SRM,MASP2,LOC116422850,TARDBP,C3H1orf127,LOC116422638,LOC116422639,LOC100922988,PEX14,LOC116422851,DFFA,LOC100920374,LOC116422853,CENPS,PGD,KIF1B,UBE4B,RBP7,NMNAT1,LZIC,CTNNBIP1,CLSTN1,PIK3CD,LOC116422640,TMEM201,SLC25A33,SPSB1,H6PD,LOC116422854,GPR157,SLC2A5,LOC100925963,CA6,LOC100925341,LOC100924827,RERE,SLC45A1,ERRFI1,PARK7,TNFRSF9,LOC111719935,UTS2,PER3,VAMP3,CAMTA…	UBIAD1,MTOR,ANGPTL7,EXOSC10,SRM,MASP2,TARDBP,ENSSHAG00000027245,CASZ1,PEX14,DFFA,ENSSHAG00000029483,ENSSHAG00000020847,PGD,KIF1B,UBE4B,RBP7,NMNAT1,LZIC,CLSTN1,PIK3CD,ENSSHAG00000006093,SLC25A33,SPSB1,H6PD,GPR157,SLC2A5,SLC2A7,ENSSHAG00000027924,ENSSHAG00000003578,ENSSHAG00000016248,RERE,SLC45A1,ERRFI1,PARK7,TNFRSF9,ENSSHAG00000015729,UTS2,PER3,ENSSHAG00000028884,ENSSHAG00000015237,ENSSHAG00000031…	CAMTA1,MTOR,RPL22	1	LOSS (pre-tetraploidisation)	NO	NO	0	0	0	0	0	0	0	0	0	0	0	0	0	0	0	0	0	0	0	0	0	0	0	0	0	0	0	0	0	0	0	0	0	0	0	0	0	0
630	3	577458001	577476000	18000		ENSSHAG00000031063		1	GAIN	NO	NO	0	0	0	0	0	0	0	0	0	0	0	0	0	1	0	0	0	0	0	0	0	0	0	0	0	0	0	0	0	0	0	0	0	0	0	0	0	0
631	3	578319001	578374000	55000	ICMT,RNF207,RPL22	ICMT,RNF207,CHD5	RPL22	1	LOSS (post-tetraploidisation)	NO	NO	0	0	0	0	0	0	0	0	0	0	0	0	0	0	0	0	0	0	0	0	0	0	0	0	0	0	1	0	0	0	0	0	0	0	0	0	0	0
632	3	578319001	579383000	1064000	ICMT,RNF207,RPL22,CHD5,KCNAB2,NPHP4,LOC116423019	ICMT,RNF207,CHD5,KCNAB2,NPHP4	RPL22	1	LOSS	NO	NO	0	0	0	0	0	0	0	0	0	0	0	0	0	0	0	0	0	0	0	0	0	0	0	0	0	0	0	0	0	0	0	0	0	0	0	0	0	0
633	3	578786001	579250000	464000	NPHP4	NPHP4		1	LOSS (pre-tetraploidisation)	NO	NO	0	0	0	0	0	0	0	0	0	0	0	0	0	0	0	0	0	0	0	0	0	0	0	0	0	0	0	0	0	0	0	0	0	0	0	0	0	0
634	3	584638001	584870000	232000	PLCH2,PEX10,RER1,MORN1	PEX10,RER1,ENSSHAG00000011280		1	LOSS (pre-tetraploidisation)	NO	NO	0	0	0	0	0	0	0	0	0	0	0	0	0	0	0	0	0	0	0	0	0	0	0	0	0	0	0	0	0	0	0	0	0	0	0	0	0	0
635	3	585999001	586190000	191000	GNB1,NADK,LOC116422641,SLC35E2B	GNB1,ENSSHAG00000030032,ENSSHAG00000020550,SLC35E2B		1	LOSS (pre-tetraploidisation)	NO	NO	0	0	0	0	0	0	0	0	0	0	0	0	0	0	0	0	0	0	0	0	0	0	0	0	0	0	0	0	0	0	0	0	0	0	0	0	0	0
636	3	592091001	592177000	86000	PRKD2,LOC100923157	PRKD2,ENSSHAG00000025928,ENSSHAG00000020505		1	GAIN	NO	NO	0	0	0	0	0	0	0	0	0	0	0	0	0	0	0	0	0	0	0	0	0	0	0	0	0	0	0	0	0	0	0	0	0	0	1	0	0	0
637	3	593350001	593393000	43000	MARK4,EXOC3L2	ENSSHAG00000002976,EXOC3L2		1	LOSS	NO	NO	0	0	0	0	0	0	0	0	0	0	0	0	0	0	0	0	0	0	0	0	0	0	0	0	0	0	0	0	0	0	0	0	0	0	0	0	0	0
638	3	596078001	598078000	2000000	LOC105750227,LOC105750163,LOC100934965,CTU1,KLK14,KLK13,KLK12,KLK11,KLK10,KLK9,KLK8,LOC105750209,LOC100933396,LOC100933649,KLK6,KLK5,LOC100934171,LOC100932869,LOC100934693,LOC100934958,LOC100935218,LOC100913244,LOC100913506,LOC100933134,LOC100913770,LOC100914034,LOC100914288,LOC100914554,LOC116422142,LOC116422674,LOC100914812,LOC100915067,LOC100915326,LOC111719941,LOC100916107,LOC100916371,LOC100…	ENSSHAG00000028002,ENSSHAG00000000771,ENSSHAG00000032354,ENSSHAG00000006302,ENSSHAG00000005882,ENSSHAG00000031389,ENSSHAG00000025169,ENSSHAG00000005358,ENSSHAG00000030561,ENSSHAG00000025923,ENSSHAG00000004448,KLK8,ENSSHAG00000003365,ENSSHAG00000000252,ENSSHAG00000025264,KLK6,KLK5,ENSSHAG00000031714,ENSSHAG00000028682,ENSSHAG00000029344,ENSSHAG00000027036,ENSSHAG00000023965,ENSSHAG00000023566,ENSS…		1	LOSS	NO	NO	0	0	0	0	0	0	0	0	0	0	0	0	0	0	0	0	0	0	0	0	0	0	0	0	0	0	0	0	0	0	0	0	0	0	0	0	0	0
639	3	598120001	598386000	266000	LOC100931139,LOC100931402,LOC111720269,LOC116422909,LOC100919762,LOC105749951,LOC116419031,LOC105749950,LOC116422911,LOC100920026,LOC100920547	ENSSHAG00000029406,ENSSHAG00000024955,ENSSHAG00000001451,ENSSHAG00000026185,ENSSHAG00000025639,ENSSHAG00000029673,ENSSHAG00000028588,ENSSHAG00000004474,ENSSHAG00000004928,ENSSHAG00000027586,ENSSHAG00000026421,ENSSHAG00000002880		1	LOSS	NO	NO	0	0	0	0	0	0	0	0	0	0	0	0	0	0	0	0	0	0	0	0	0	0	0	0	0	0	0	0	0	0	0	0	0	0	0	0	0	0
640	3	598838001	598855000	17000	LOC100921344	ENSSHAG00000003344		1	LOSS	NO	NO	0	0	0	0	0	0	0	0	0	0	0	0	0	0	0	0	0	0	0	0	0	0	0	0	0	0	0	0	0	0	0	0	0	1	0	0	0	0
641	3	598838001	598855000	17000	LOC100921344	ENSSHAG00000003344		1	LOSS	NO	NO	0	0	0	0	0	0	0	0	0	0	0	0	0	0	0	0	0	0	0	0	0	0	0	0	0	0	0	0	0	0	0	0	0	1	0	0	0	0
642	3	608531001	608973000	442000	LOC100915593,LOC100915332,LOC111720104,LOC100914820,LOC100914561,LOC111720103,LOC100914040,LOC100913774,LOC100913511,LOC111720102,LOC100913249,LOC105750069,LOC100935223,LOC100934962,NR1H2	ENSSHAG00000003154,ENSSHAG00000027292,ENSSHAG00000020959,ENSSHAG00000031739,ENSSHAG00000006945,ENSSHAG00000007248,ENSSHAG00000032014,ENSSHAG00000029172,ENSSHAG00000021342,ENSSHAG00000021449,ENSSHAG00000026638,ENSSHAG00000024094,ENSSHAG00000024451,ENSSHAG00000024884,ENSSHAG00000004748,ENSSHAG00000029358,ENSSHAG00000031699,ENSSHAG00000021745,ENSSHAG00000026790,ENSSHAG00000020519		1	LOSS (pre-tetraploidisation)	NO	NO	0	0	0	0	0	0	0	0	0	0	0	0	0	0	0	0	0	0	0	0	0	0	0	0	0	0	0	0	0	0	0	0	0	0	0	0	0	0
643	4	1	293165000	293165000	LOC111720857,LOC116423398,PTGFR,GIPC2,DNAJB4,LOC116423717,FUBP1,NEXN,MIGA1,USP33,ZZZ3,LOC116423718,AK5,PIGK,LOC116423719,ST6GALNAC5,LOC116423720,ST6GALNAC3,LOC111720921,ASB17,MSH4,RABGGTB,LOC111720922,ACADM,LOC105750607,SLC44A5,LHX8,CRYZ,ERICH3,TNNI3K,FPGT,LRRIQ3,NEGR1,LOC116423364,ZRANB2,PTGER3,LOC116423531,CTH,ANKRD13C,SRSF11,LRRC40,LRRC7,LOC116423520,LOC111720338,LOC116423724,LOC100932269,DEPD…	ENSSHAG00000002658,GIPC2,ENSSHAG00000027865,DNAJB4,ENSSHAG00000005367,NEXN,MIGA1,USP33,ZZZ3,AK5,PIGK,ST6GALNAC5,ENSSHAG00000003277,MSH4,ASB17,ENSSHAG00000007705,SLC44A5,LHX8,ENSSHAG00000024726,CRYZ,ENSSHAG00000003449,ENSSHAG00000005927,ENSSHAG00000029221,FPGT,ENSSHAG00000027433,NEGR1,ENSSHAG00000008054,ENSSHAG00000029066,CTH,ANKRD13C,SRSF11,LRRC40,LRRC7,ENSSHAG00000016708,DEPDC1,RPE65,ENSSHAG0000…	ABL2,AFDN,ARID1B,BCL10,BCLAF1,BMP5,CCNC,CCND3,CDC73,CDKN1A,CDKN2C,DAXX,DDR2,ECT2L,ELF3,ELK4,EPHA7,EPS15,ESR1,EZR,FANCE,FCGR2B,FGFR1OP,FOXO3,FUBP1,GOPC,HMGA1,HSP90AB1,JAK1,JUN,LATS1,MDM4,MUTYH,MYB,NFKBIE,PBX1,PER1,PIM1,POU5F1,PRDM1,PRRX1,PTPRC,PTPRK,QKI,RPL5,RSPO3,SDHC,SGK1,SLC45A3,SRSF3,STIL,TAL1,TFEB,TNFAIP3,TP53,TPR	1	LOSS (post-tetraploidisation)	NO	NO	0	0	0	0	1	0	0	0	0	0	0	0	0	0	0	0	0	0	0	0	0	0	0	0	0	0	0	0	0	0	0	0	0	0	0	0	0	0
644	4	1	464895000	464895000	LOC111720857,LOC116423398,PTGFR,GIPC2,DNAJB4,LOC116423717,FUBP1,NEXN,MIGA1,USP33,ZZZ3,LOC116423718,AK5,PIGK,LOC116423719,ST6GALNAC5,LOC116423720,ST6GALNAC3,LOC111720921,ASB17,MSH4,RABGGTB,LOC111720922,ACADM,LOC105750607,SLC44A5,LHX8,CRYZ,ERICH3,TNNI3K,FPGT,LRRIQ3,NEGR1,LOC116423364,ZRANB2,PTGER3,LOC116423531,CTH,ANKRD13C,SRSF11,LRRC40,LRRC7,LOC116423520,LOC111720338,LOC116423724,LOC100932269,DEPD…	ENSSHAG00000002658,GIPC2,ENSSHAG00000027865,DNAJB4,ENSSHAG00000005367,NEXN,MIGA1,USP33,ZZZ3,AK5,PIGK,ST6GALNAC5,ENSSHAG00000003277,MSH4,ASB17,ENSSHAG00000007705,SLC44A5,LHX8,ENSSHAG00000024726,CRYZ,ENSSHAG00000003449,ENSSHAG00000005927,ENSSHAG00000029221,FPGT,ENSSHAG00000027433,NEGR1,ENSSHAG00000008054,ENSSHAG00000029066,CTH,ANKRD13C,SRSF11,LRRC40,LRRC7,ENSSHAG00000016708,DEPDC1,RPE65,ENSSHAG0000…	ABL2,AFDN,AKT3,ARID1B,ARNT,ASPSCR1,ATP1A1,AXIN2,BCL10,BCL9,BCLAF1,BMP5,BRCA1,BRIP1,CANT1,CCNC,CCND3,CCR7,CD79B,CDC73,CDK12,CDKN1A,CDKN2C,CLTC,COL1A1,DAXX,DDR2,ECT2L,ELF3,ELK4,ELN,EPHA7,EPS15,ERBB2,ESR1,ETV4,EZR,FANCE,FCGR2B,FGFR1OP,FH,FOXO3,FUBP1,GAS7,GOPC,HLF,HMGA1,HSP90AB1,JAK1,JUN,KAT7,LASP1,LATS1,LMNA,MAP2K4,MDM4,MLLT11,MLLT6,MSI2,MUC1,MUTYH,MYB,NCOR1,NFKBIE,NOTCH2,NRAS,NTRK1,PBX1,PER1,PIM1,P…	1	LOSS (post-tetraploidisation)	NO	NO	0	0	0	0	0	0	0	0	0	0	0	0	0	0	0	0	0	0	0	0	0	0	0	0	0	0	0	0	0	0	0	0	0	0	0	0	0	0
645	4	1	464895000	464895000	LOC111720857,LOC116423398,PTGFR,GIPC2,DNAJB4,LOC116423717,FUBP1,NEXN,MIGA1,USP33,ZZZ3,LOC116423718,AK5,PIGK,LOC116423719,ST6GALNAC5,LOC116423720,ST6GALNAC3,LOC111720921,ASB17,MSH4,RABGGTB,LOC111720922,ACADM,LOC105750607,SLC44A5,LHX8,CRYZ,ERICH3,TNNI3K,FPGT,LRRIQ3,NEGR1,LOC116423364,ZRANB2,PTGER3,LOC116423531,CTH,ANKRD13C,SRSF11,LRRC40,LRRC7,LOC116423520,LOC111720338,LOC116423724,LOC100932269,DEPD…	ENSSHAG00000002658,GIPC2,ENSSHAG00000027865,DNAJB4,ENSSHAG00000005367,NEXN,MIGA1,USP33,ZZZ3,AK5,PIGK,ST6GALNAC5,ENSSHAG00000003277,MSH4,ASB17,ENSSHAG00000007705,SLC44A5,LHX8,ENSSHAG00000024726,CRYZ,ENSSHAG00000003449,ENSSHAG00000005927,ENSSHAG00000029221,FPGT,ENSSHAG00000027433,NEGR1,ENSSHAG00000008054,ENSSHAG00000029066,CTH,ANKRD13C,SRSF11,LRRC40,LRRC7,ENSSHAG00000016708,DEPDC1,RPE65,ENSSHAG0000…	ABL2,AFDN,AKT3,ARID1B,ARNT,ASPSCR1,ATP1A1,AXIN2,BCL10,BCL9,BCLAF1,BMP5,BRCA1,BRIP1,CANT1,CCNC,CCND3,CCR7,CD79B,CDC73,CDK12,CDKN1A,CDKN2C,CLTC,COL1A1,DAXX,DDR2,ECT2L,ELF3,ELK4,ELN,EPHA7,EPS15,ERBB2,ESR1,ETV4,EZR,FANCE,FCGR2B,FGFR1OP,FH,FOXO3,FUBP1,GAS7,GOPC,HLF,HMGA1,HSP90AB1,JAK1,JUN,KAT7,LASP1,LATS1,LMNA,MAP2K4,MDM4,MLLT11,MLLT6,MSI2,MUC1,MUTYH,MYB,NCOR1,NFKBIE,NOTCH2,NRAS,NTRK1,PBX1,PER1,PIM1,P…	1	LOSS	NO	NO	0	0	0	0	0	0	0	0	0	0	0	0	0	0	0	0	0	0	0	0	0	0	0	0	0	0	0	0	0	0	0	0	0	0	0	0	0	0
646	4	1	464895000	464895000	LOC111720857,LOC116423398,PTGFR,GIPC2,DNAJB4,LOC116423717,FUBP1,NEXN,MIGA1,USP33,ZZZ3,LOC116423718,AK5,PIGK,LOC116423719,ST6GALNAC5,LOC116423720,ST6GALNAC3,LOC111720921,ASB17,MSH4,RABGGTB,LOC111720922,ACADM,LOC105750607,SLC44A5,LHX8,CRYZ,ERICH3,TNNI3K,FPGT,LRRIQ3,NEGR1,LOC116423364,ZRANB2,PTGER3,LOC116423531,CTH,ANKRD13C,SRSF11,LRRC40,LRRC7,LOC116423520,LOC111720338,LOC116423724,LOC100932269,DEPD…	ENSSHAG00000002658,GIPC2,ENSSHAG00000027865,DNAJB4,ENSSHAG00000005367,NEXN,MIGA1,USP33,ZZZ3,AK5,PIGK,ST6GALNAC5,ENSSHAG00000003277,MSH4,ASB17,ENSSHAG00000007705,SLC44A5,LHX8,ENSSHAG00000024726,CRYZ,ENSSHAG00000003449,ENSSHAG00000005927,ENSSHAG00000029221,FPGT,ENSSHAG00000027433,NEGR1,ENSSHAG00000008054,ENSSHAG00000029066,CTH,ANKRD13C,SRSF11,LRRC40,LRRC7,ENSSHAG00000016708,DEPDC1,RPE65,ENSSHAG0000…	ABL2,AFDN,AKT3,ARID1B,ARNT,ASPSCR1,ATP1A1,AXIN2,BCL10,BCL9,BCLAF1,BMP5,BRCA1,BRIP1,CANT1,CCNC,CCND3,CCR7,CD79B,CDC73,CDK12,CDKN1A,CDKN2C,CLTC,COL1A1,DAXX,DDR2,ECT2L,ELF3,ELK4,ELN,EPHA7,EPS15,ERBB2,ESR1,ETV4,EZR,FANCE,FCGR2B,FGFR1OP,FH,FOXO3,FUBP1,GAS7,GOPC,HLF,HMGA1,HSP90AB1,JAK1,JUN,KAT7,LASP1,LATS1,LMNA,MAP2K4,MDM4,MLLT11,MLLT6,MSI2,MUC1,MUTYH,MYB,NCOR1,NFKBIE,NOTCH2,NRAS,NTRK1,PBX1,PER1,PIM1,P…	1	GAIN	NO	NO	0	0	0	0	0	0	0	0	0	0	0	0	0	0	0	0	0	0	0	0	0	0	0	0	0	0	0	0	0	0	0	0	0	0	0	0	0	0
647	4	1154001	63918000	62764000	ST6GALNAC5,ST6GALNAC3,LOC111720921,ASB17,MSH4,RABGGTB,LOC111720922,ACADM,LOC105750607,SLC44A5,LHX8,CRYZ,ERICH3,TNNI3K,FPGT,LRRIQ3,NEGR1,LOC116423364,ZRANB2,PTGER3,LOC116423531,CTH,ANKRD13C,SRSF11,LRRC40,LRRC7,LOC116423520,LOC111720338,LOC116423724,LOC100932269,DEPDC1,RPE65,LOC100934782,WLS,LOC116423725,DIRAS3,GNG12,GADD45A,SERBP1,IL12RB2,LOC116423728,IL23R,C4H1orf141,SLC35D1,MIER1,WDR78,INSL5,TCT…	ST6GALNAC5,ENSSHAG00000003277,MSH4,ASB17,ENSSHAG00000007705,SLC44A5,LHX8,ENSSHAG00000024726,CRYZ,ENSSHAG00000003449,ENSSHAG00000005927,ENSSHAG00000029221,FPGT,ENSSHAG00000027433,NEGR1,ENSSHAG00000008054,ENSSHAG00000029066,CTH,ANKRD13C,SRSF11,LRRC40,LRRC7,ENSSHAG00000016708,DEPDC1,RPE65,ENSSHAG00000016940,WLS,ENSSHAG00000024943,GADD45A,SERBP1,ENSSHAG00000007683,ENSSHAG00000006594,ENSSHAG0000002428…	BCL10,CDKN2C,DDR2,EPS15,FCGR2B,JAK1,JUN,MUTYH,PBX1,PRRX1,RPL5,STIL,TAL1	1	LOSS (post-tetraploidisation)	NO	NO	0	0	0	0	0	0	0	0	0	0	0	0	0	0	0	0	0	0	0	0	0	0	0	0	0	0	1	0	0	0	0	0	0	0	0	0	0	0
648	4	2008001	2092000	84000				1	GAIN (pre-tetraploidisation)	NO	NO	0	0	0	0	0	0	0	0	0	0	0	0	0	0	0	0	0	0	0	0	0	1	0	0	0	0	0	0	0	0	0	0	0	0	0	0	0	0
649	4	31040001	31073000	33000	ELOVL1	ELOVL1		1	GAIN	NO	NO	0	0	0	0	0	0	0	0	0	0	1	0	0	0	0	0	0	0	0	0	0	0	0	0	0	0	0	0	0	0	0	0	0	0	0	0	0	0
650	4	32044001	33049000	1005000	RPAP2,GLMN,C4H1orf146,BTBD8,LOC116423776,EPHX4,BRDT,TGFBR3,LOC111720335,LOC116423777,CDC7,HFM1	RPAP2,GLMN,C1orf146,BTBD8,EPHX4,BRDT,TGFBR3,CDC7,ENSSHAG00000014616		1	GAIN	NO	NO	0	0	0	0	0	0	0	0	0	1	0	0	0	0	0	0	0	0	0	0	0	0	0	0	0	0	0	0	0	0	0	0	0	0	0	0	0	0
651	4	49177001	49289000	112000	ATF6	ATF6,ENSSHAG00000023337		1	LOSS	NO	NO	0	0	0	0	0	1	0	0	0	0	0	0	0	0	0	0	0	0	0	0	0	0	0	0	0	0	0	0	0	0	0	0	0	0	0	0	0	0
652	4	50079001	50152000	73000	DDR2	DDR2	DDR2	1	LOSS (pre-tetraploidisation)	NO	NO	0	0	0	0	0	0	0	0	0	0	0	0	0	0	0	0	0	0	0	0	0	0	0	0	0	1	0	0	0	0	0	0	0	0	0	0	0	0
653	4	66561001	66615000	54000	RASAL2	RASAL2		1	LOSS	NO	NO	0	0	0	0	0	0	1	0	0	0	0	0	0	0	0	0	0	0	0	0	0	0	0	0	0	0	0	0	0	0	0	0	0	0	0	0	0	0
654	4	66786001	66813000	27000	RASAL2	RASAL2		1	LOSS	NO	NO	0	0	0	0	0	0	0	0	0	0	0	0	0	0	0	0	0	0	1	0	0	0	0	0	0	0	0	0	0	0	0	0	0	0	0	0	0	0
655	4	69849001	69912000	63000				2	LOSS	NO	NO	0	0	0	0	0	0	0	0	0	0	0	0	0	0	0	0	0	0	0	0	0	0	0	0	0	0	0	0	0	0	0	0	0	0	0	0	0	0
656	4	75650001	75683000	33000	PTGS2	PTGS2		1	LOSS	NO	NO	0	0	0	0	0	0	0	0	0	0	0	0	0	0	0	0	1	0	0	0	0	0	0	0	0	0	0	0	0	0	0	0	0	0	0	0	0	0
657	4	80355001	80434000	79000	BRINP3	BRINP3		2	LOSS	NO	NO	0	0	0	0	0	1	1	0	0	0	0	0	0	0	0	0	0	0	0	0	0	0	0	0	0	0	0	0	0	0	0	0	0	0	0	0	0	0
658	4	82711001	86515000	3804000	RGS18,LOC100931492,RGS21,RGS1,RGS13,RGS2,UCHL5,RO60,GLRX2,CDC73,B3GALT2,LOC100931052,LOC116419081,LOC116423549,LOC111720415	RGS18,ENSSHAG00000029586,RGS21,RGS1,ENSSHAG00000023026,RGS2,UCHL5,RO60,GLRX2,CDC73,B3GALT2,ENSSHAG00000000199	CDC73	1	LOSS	NO	NO	0	0	0	0	0	0	0	0	0	0	0	0	0	0	0	0	0	0	0	0	0	0	0	0	0	0	0	0	0	0	0	0	0	0	0	0	0	0
659	4	112811001	112869000	58000	ESRRG	ESRRG		1	LOSS (pre-tetraploidisation)	NO	NO	0	0	0	0	0	0	0	0	0	0	0	0	0	0	0	0	0	0	0	0	0	0	0	0	0	0	0	0	0	0	0	0	0	0	0	0	0	0
660	4	113267001	113380000	113000				1	LOSS (pre-tetraploidisation)	NO	NO	0	0	0	0	0	0	0	0	0	0	0	0	0	0	0	0	0	0	0	0	0	0	0	0	0	0	0	0	0	0	0	0	0	0	0	0	0	0
661	4	127963001	128176000	213000	PACRG	PACRG		2	LOSS	NO	NO	0	0	0	0	0	0	0	0	0	0	0	0	0	0	0	0	0	0	0	0	0	0	0	0	0	0	0	0	0	0	0	0	0	0	0	0	0	0
662	4	128067001	128485000	418000	PACRG,PRKN	PACRG,AGPAT4		1	LOSS	NO	NO	0	0	0	0	0	0	0	0	0	0	0	0	0	0	0	0	0	0	0	0	0	0	0	0	0	0	0	0	0	0	0	0	0	0	0	0	0	0
663	4	128083001	128461000	378000	PACRG,PRKN	PACRG,AGPAT4		1	LOSS	NO	NO	0	0	0	0	0	0	0	0	0	0	0	0	0	0	1	0	0	0	0	0	0	0	0	0	0	0	0	0	0	0	0	0	0	0	0	0	0	0
664	4	128940001	130054000	1114000	PRKN	AGPAT4		1	LOSS	NO	NO	0	0	0	0	0	0	0	0	0	0	0	0	0	0	0	0	0	0	0	0	0	0	0	0	0	0	0	0	0	0	0	0	0	0	1	0	0	0
665	4	133791001	133828000	37000	ZDHHC14	ZDHHC14		1	LOSS	NO	NO	0	0	0	0	0	0	0	0	0	0	0	0	0	0	0	0	0	0	0	0	0	0	0	0	0	0	0	0	0	0	0	0	0	0	0	0	0	0
666	4	136342001	136370000	28000	NOX3	NOX3		1	GAIN	NO	NO	0	0	0	0	0	0	0	0	0	0	0	0	0	0	0	0	0	0	0	0	0	0	0	0	0	0	0	0	0	0	0	0	0	0	0	0	1	0
667	4	142647001	142928000	281000	PPP1R14C,LRP11,PCMT1	PPP1R14C,LRP11,PCMT1		1	LOSS	NO	NO	0	0	0	0	0	0	0	0	0	0	0	0	0	0	0	0	0	0	0	0	0	0	0	0	0	0	0	0	0	0	0	0	0	0	0	0	0	0
668	4	167284001	167308000	24000	LAMA2	LAMA2		1	LOSS	NO	NO	0	0	0	0	0	0	0	0	0	0	0	0	0	0	0	0	0	0	0	0	0	0	0	0	0	0	0	0	0	0	0	0	0	0	0	0	0	0
669	4	182859001	186721000	3862000	RFX6,GPRC6A,KPNA5,ZUP1,RSPH4A,RWDD1,LOC116423152,CALHM4,TRAPPC3L,CALHM5,CALHM6,LOC100930625,DSE,NT5DC1,COL10A1,FRK,HS3ST5,LOC111720671,HDAC2,LOC116423153,MARCKS	RFX6,GPRC6A,KPNA5,ZUP1,RSPH4A,RWDD1,ENSSHAG00000025679,CALHM4,TRAPPC3L,CALHM5,ENSSHAG00000004138,ENSSHAG00000025331,ENSSHAG00000000534,NT5DC1,ENSSHAG00000018580,FRK,ENSSHAG00000021743,HS3ST5,HDAC2,ENSSHAG00000032396		1	LOSS	NO	NO	0	0	0	0	0	0	0	0	0	0	0	0	0	0	0	0	0	0	0	0	1	0	0	0	0	0	0	0	0	0	0	0	0	0	0	0	0	0
670	4	185316001	185392000	76000				3	LOSS	NO	NO	0	0	0	0	0	0	0	0	0	0	0	0	0	0	0	0	0	0	0	0	0	0	0	0	0	0	0	0	0	0	0	0	0	0	0	0	0	0
671	4	192172001	192204000	32000	MICAL1,SMPD2,PPIL6	ZBTB24,MICAL1,SMPD2,PPIL6		1	LOSS	NO	NO	0	0	0	0	0	0	0	0	0	0	0	0	0	0	0	0	0	0	0	0	0	0	0	0	0	0	0	0	0	0	0	0	0	0	0	0	0	0
672	4	192228001	192328000	100000	PPIL6,CD164,CCDC162P	PPIL6,ENSSHAG00000029619,ENSSHAG00000007042		1	LOSS	NO	NO	0	0	0	0	0	0	0	0	0	0	0	0	0	0	0	0	0	0	0	0	0	0	0	0	0	0	0	0	0	0	0	0	0	0	0	0	0	0
673	4	192397001	192454000	57000	CCDC162P	ENSSHAG00000007042		1	LOSS	NO	NO	0	0	0	0	0	0	0	0	0	0	0	0	0	0	0	0	0	0	0	0	0	0	0	0	0	0	0	0	0	0	0	0	0	0	0	0	0	0
674	4	197883001	197894000	11000				1	LOSS (pre-tetraploidisation)	NO	NO	0	0	0	0	0	0	0	0	0	0	0	0	0	0	0	0	0	0	0	0	0	0	0	0	0	0	0	1	0	0	0	0	0	0	0	0	0	0
675	4	199977001	200003000	26000				1	LOSS	NO	NO	0	0	0	0	0	0	0	0	0	0	0	0	0	0	0	0	0	0	0	0	0	0	0	0	0	0	0	0	0	1	0	0	0	0	0	0	0	0
676	4	204073001	205322000	1249000	PNISR,COQ3,FAXC,FBXL4,POU3F2,LOC116423162	PNISR,COQ3,FAXC,FBXL4,POU3F2		2	GAIN	NO	NO	0	0	0	0	0	0	0	0	0	0	0	0	0	0	0	0	0	0	0	0	0	0	0	0	0	0	0	0	1	1	0	0	0	0	0	0	0	0
677	4	204104001	205322000	1218000	PNISR,COQ3,FAXC,FBXL4,POU3F2,LOC116423162	PNISR,COQ3,FAXC,FBXL4,POU3F2		2	GAIN	NO	NO	0	0	0	0	0	0	0	0	0	0	0	0	0	0	0	0	0	0	0	0	0	0	0	0	0	0	0	0	1	1	0	0	0	0	0	0	0	0
678	4	205592001	205765000	173000				1	LOSS (post-tetraploidisation)	NO	NO	0	0	0	0	0	0	0	0	0	0	0	0	0	0	0	0	0	0	0	0	0	0	0	0	0	0	0	0	0	0	0	0	0	0	0	0	0	0
679	4	224999001	225108000	109000				1	LOSS	NO	NO	1	0	0	0	0	0	0	0	0	0	0	0	0	0	0	0	0	0	0	0	0	0	0	0	0	0	0	0	0	0	0	0	0	0	0	0	0	0
680	4	230685001	231989000	1304000	MEI4,HTR1B	ENSSHAG00000009668,HTR1B,ENSSHAG00000023915		1	LOSS (pre-tetraploidisation)	NO	NO	0	0	0	0	0	0	0	0	0	0	0	0	0	0	0	0	0	0	0	0	0	0	0	0	0	1	0	0	0	0	0	0	0	0	0	0	0	0
681	4	233605001	233639000	34000	FILIP1	FILIP1		1	LOSS (pre-tetraploidisation)	NO	NO	0	0	0	0	0	0	0	0	0	0	0	0	0	0	0	1	0	0	0	0	0	0	0	0	0	0	0	0	0	0	0	0	0	0	0	0	0	0
682	4	236220001	236328000	108000	KCNQ5	KCNQ5		1	GAIN	NO	NO	0	0	0	0	0	0	0	0	0	0	0	0	0	0	0	0	0	0	0	1	0	0	0	0	0	0	0	0	0	0	0	0	0	0	0	0	0	0
683	4	243995001	244922000	927000				1	LOSS (pre-tetraploidisation)	NO	NO	0	0	0	0	1	0	0	0	0	0	0	0	0	0	0	0	0	0	0	0	0	0	0	0	0	0	0	0	0	0	0	0	0	0	0	0	0	0
684	4	252257001	252381000	124000	DST,LOC116423182	ENSSHAG00000014250,ENSSHAG00000029627		1	LOSS	NO	NO	0	0	0	0	0	0	0	0	0	0	0	0	0	0	0	0	0	0	0	0	0	0	0	0	0	0	0	0	0	0	0	0	0	0	0	0	0	0
685	4	253692001	253724000	32000	HMGCLL1	HMGCLL1		1	LOSS	NO	NO	0	0	0	0	0	0	0	0	0	0	0	0	0	0	0	0	0	0	0	0	0	0	0	0	0	0	0	0	0	0	0	0	0	0	0	0	0	0
686	4	256282001	267580000	11298000	KLHL31,GCLC,LOC116423184,ELOVL5,GCM1,FBXO9,CILK1,LOC100927091,LOC100926836,GSTA1,LOC100926310,TMEM14A,TRAM2,EFHC1,LOC111720633,PAQR8,MCM3,IL17F,IL17A,PKHD1,TFAP2B,TFAP2D,LOC111720632,CRISP1,LOC100924579,LOC105750606,RHAG,LOC100919174,C4H6orf141,GLYATL3,CENPQ,MMUT,LOC116423693,LOC116423694,LOC100922655,PTCHD4,OPN5,LOC111720630,ADGRF4,ADGRF2,CD2AP,TNFRSF21,ADGRF1,ADGRF5,MEP1A,TDRD6,ANKRD66,PLA2G7,L…	KLHL31,GCLC,ELOVL5,GCM1,FBXO9,CILK1,ENSSHAG00000028098,ENSSHAG00000026000,TMEM14A,TRAM2,EFHC1,PAQR8,MCM3,ENSSHAG00000032353,IL17A,PKHD1,TFAP2B,TFAP2D,ENSSHAG00000029329,ENSSHAG00000022744,ENSSHAG00000006653,ENSSHAG00000000853,ENSSHAG00000001880,ENSSHAG00000023038,ENSSHAG00000031560,GLYATL3,ENSSHAG00000003275,MMUT,PTCHD4,OPN5,ADGRF4,ADGRF2,CD2AP,TNFRSF21,ADGRF1,ADGRF5,ENSSHAG00000017223,TDRD6,ENSS…		1	LOSS	NO	NO	0	0	0	0	0	0	0	0	0	0	0	0	0	0	0	0	0	0	0	0	0	0	0	0	0	0	0	0	0	0	0	0	0	0	1	0	0	0
687	4	285830001	285950000	120000	IER3	FLOT1		1	LOSS	NO	NO	0	0	0	0	0	0	0	0	0	0	0	0	0	0	0	0	0	0	0	0	0	0	0	0	0	0	0	0	0	0	0	0	0	0	0	0	0	0
688	4	291833001	291861000	28000	STX8	STX8		1	LOSS	NO	NO	1	0	0	0	0	0	0	0	0	0	0	0	0	0	0	0	0	0	0	0	0	0	0	0	0	0	0	0	0	0	0	0	0	0	0	0	0	0
689	4	293165001	296618000	3453000	SH3BP5L,ZNF672,ZNF692,LOC105750414,TRNAL-CAA-2,LOC100923259,PGBD2,LOC116423615,OGFOD3,HEXD,LOC100913798,NARF,LOC116423558,FOXK2,WDR45B,LOC105750435,LOC100913340,TBCD,ZNF750,B3GNTL1,METRNL,ZNF286A,PGBD1,ZSCAN16,CDRT1,LOC100935244,CDRT4,LOC116423557,TEKT3,PMP22,ZKSCAN5,LOC100921621,LOC100922483,LOC100934108,LOC100933662,LOC100932624,LOC100930365,ELAC2,ARHGAP44,MYOCD,LOC116423697	ENSSHAG00000029033,ENSSHAG00000031549,ZNF692,ENSSHAG00000003615,ENSSHAG00000002617,HEXD,OGFOD3,CYBC1,NARF,FOXK2,WDR45B,FN3KRP,TBCD,ZNF750,B3GNTL1,ENSSHAG00000000862,ENSSHAG00000025664,ENSSHAG00000004551,ZSCAN16,ENSSHAG00000001333,ENSSHAG00000003883,CDRT4,TEKT3,PMP22,ENSSHAG00000002854,ENSSHAG00000029738,ZNF396,ZNF24,ENSSHAG00000023499,ENSSHAG00000005434,ENSSHAG00000002796,ENSSHAG00000003900,ELAC2…		1	LOSS (pre-tetraploidisation)	NO	NO	0	0	0	0	0	0	0	0	0	0	0	0	0	0	0	0	0	0	0	0	0	0	0	0	0	0	0	0	0	0	0	0	0	0	0	1	0	0
690	4	293165001	297113000	3948000	SH3BP5L,ZNF672,ZNF692,LOC105750414,TRNAL-CAA-2,LOC100923259,PGBD2,LOC116423615,OGFOD3,HEXD,LOC100913798,NARF,LOC116423558,FOXK2,WDR45B,LOC105750435,LOC100913340,TBCD,ZNF750,B3GNTL1,METRNL,ZNF286A,PGBD1,ZSCAN16,CDRT1,LOC100935244,CDRT4,LOC116423557,TEKT3,PMP22,ZKSCAN5,LOC100921621,LOC100922483,LOC100934108,LOC100933662,LOC100932624,LOC100930365,ELAC2,ARHGAP44,MYOCD,LOC116423697,MAP2K4,ZNF18,DNAH9	ENSSHAG00000029033,ENSSHAG00000031549,ZNF692,ENSSHAG00000003615,ENSSHAG00000002617,HEXD,OGFOD3,CYBC1,NARF,FOXK2,WDR45B,FN3KRP,TBCD,ZNF750,B3GNTL1,ENSSHAG00000000862,ENSSHAG00000025664,ENSSHAG00000004551,ZSCAN16,ENSSHAG00000001333,ENSSHAG00000003883,CDRT4,TEKT3,PMP22,ENSSHAG00000002854,ENSSHAG00000029738,ZNF396,ZNF24,ENSSHAG00000023499,ENSSHAG00000005434,ENSSHAG00000002796,ENSSHAG00000003900,ELAC2…	MAP2K4	4	GAIN	NO	NO	0	0	0	0	0	0	0	0	0	0	0	0	0	0	0	0	0	0	0	0	0	0	0	0	0	0	0	0	0	0	1	1	1	1	0	0	0	0
691	4	293165001	297113000	3948000	SH3BP5L,ZNF672,ZNF692,LOC105750414,TRNAL-CAA-2,LOC100923259,PGBD2,LOC116423615,OGFOD3,HEXD,LOC100913798,NARF,LOC116423558,FOXK2,WDR45B,LOC105750435,LOC100913340,TBCD,ZNF750,B3GNTL1,METRNL,ZNF286A,PGBD1,ZSCAN16,CDRT1,LOC100935244,CDRT4,LOC116423557,TEKT3,PMP22,ZKSCAN5,LOC100921621,LOC100922483,LOC100934108,LOC100933662,LOC100932624,LOC100930365,ELAC2,ARHGAP44,MYOCD,LOC116423697,MAP2K4,ZNF18,DNAH9	ENSSHAG00000029033,ENSSHAG00000031549,ZNF692,ENSSHAG00000003615,ENSSHAG00000002617,HEXD,OGFOD3,CYBC1,NARF,FOXK2,WDR45B,FN3KRP,TBCD,ZNF750,B3GNTL1,ENSSHAG00000000862,ENSSHAG00000025664,ENSSHAG00000004551,ZSCAN16,ENSSHAG00000001333,ENSSHAG00000003883,CDRT4,TEKT3,PMP22,ENSSHAG00000002854,ENSSHAG00000029738,ZNF396,ZNF24,ENSSHAG00000023499,ENSSHAG00000005434,ENSSHAG00000002796,ENSSHAG00000003900,ELAC2…	MAP2K4	1	GAIN	NO	NO	0	0	0	0	0	0	0	0	0	0	0	0	0	0	0	0	0	0	0	0	0	0	0	0	0	0	0	0	0	0	1	0	0	0	0	0	0	0
692	4	293165001	464895000	171730000	SH3BP5L,ZNF672,ZNF692,LOC105750414,TRNAL-CAA-2,LOC100923259,PGBD2,LOC116423615,OGFOD3,HEXD,LOC100913798,NARF,LOC116423558,FOXK2,WDR45B,LOC105750435,LOC100913340,TBCD,ZNF750,B3GNTL1,METRNL,ZNF286A,PGBD1,ZSCAN16,CDRT1,LOC100935244,CDRT4,LOC116423557,TEKT3,PMP22,ZKSCAN5,LOC100921621,LOC100922483,LOC100934108,LOC100933662,LOC100932624,LOC100930365,ELAC2,ARHGAP44,MYOCD,LOC116423697,MAP2K4,ZNF18,DNAH9,…	ENSSHAG00000029033,ENSSHAG00000031549,ZNF692,ENSSHAG00000003615,ENSSHAG00000002617,HEXD,OGFOD3,CYBC1,NARF,FOXK2,WDR45B,FN3KRP,TBCD,ZNF750,B3GNTL1,ENSSHAG00000000862,ENSSHAG00000025664,ENSSHAG00000004551,ZSCAN16,ENSSHAG00000001333,ENSSHAG00000003883,CDRT4,TEKT3,PMP22,ENSSHAG00000002854,ENSSHAG00000029738,ZNF396,ZNF24,ENSSHAG00000023499,ENSSHAG00000005434,ENSSHAG00000002796,ENSSHAG00000003900,ELAC2…	ACKR3,AKT3,ARNT,ASPSCR1,ATP1A1,AXIN2,BCL9,BRCA1,BRIP1,CANT1,CCR7,CD79B,CDK12,CLTC,COL1A1,CUX1,ELN,ERBB2,ETV4,ETV5,FH,GAS7,HIP1,HLF,IGF2BP2,KAT7,LASP1,LMNA,MAP2K4,MAP3K13,MLLT11,MLLT6,MSI2,MUC1,NCOR1,NF1,NOTCH2,NRAS,NTRK1,PPM1D,PRCC,PRKAR1A,RARA,RBM15,RGS7,RNF213,RNF43,SBDS,SETDB1,SMARCE1,SPECC1,SPOP,SRSF2,STAT3,STAT5B,SUZ12,TAF15,TENT5C,TPM3,TRIM33,YWHAE	78	GAIN	NO	NO	1	1	1	1	1	1	1	1	1	1	1	1	1	1	1	1	1	1	1	1	1	1	1	1	1	1	1	1	1	1	1	1	1	1	1	1	1	1
693	4	293165001	464895000	171730000	SH3BP5L,ZNF672,ZNF692,LOC105750414,TRNAL-CAA-2,LOC100923259,PGBD2,LOC116423615,OGFOD3,HEXD,LOC100913798,NARF,LOC116423558,FOXK2,WDR45B,LOC105750435,LOC100913340,TBCD,ZNF750,B3GNTL1,METRNL,ZNF286A,PGBD1,ZSCAN16,CDRT1,LOC100935244,CDRT4,LOC116423557,TEKT3,PMP22,ZKSCAN5,LOC100921621,LOC100922483,LOC100934108,LOC100933662,LOC100932624,LOC100930365,ELAC2,ARHGAP44,MYOCD,LOC116423697,MAP2K4,ZNF18,DNAH9,…	ENSSHAG00000029033,ENSSHAG00000031549,ZNF692,ENSSHAG00000003615,ENSSHAG00000002617,HEXD,OGFOD3,CYBC1,NARF,FOXK2,WDR45B,FN3KRP,TBCD,ZNF750,B3GNTL1,ENSSHAG00000000862,ENSSHAG00000025664,ENSSHAG00000004551,ZSCAN16,ENSSHAG00000001333,ENSSHAG00000003883,CDRT4,TEKT3,PMP22,ENSSHAG00000002854,ENSSHAG00000029738,ZNF396,ZNF24,ENSSHAG00000023499,ENSSHAG00000005434,ENSSHAG00000002796,ENSSHAG00000003900,ELAC2…	ACKR3,AKT3,ARNT,ASPSCR1,ATP1A1,AXIN2,BCL9,BRCA1,BRIP1,CANT1,CCR7,CD79B,CDK12,CLTC,COL1A1,CUX1,ELN,ERBB2,ETV4,ETV5,FH,GAS7,HIP1,HLF,IGF2BP2,KAT7,LASP1,LMNA,MAP2K4,MAP3K13,MLLT11,MLLT6,MSI2,MUC1,NCOR1,NF1,NOTCH2,NRAS,NTRK1,PPM1D,PRCC,PRKAR1A,RARA,RBM15,RGS7,RNF213,RNF43,SBDS,SETDB1,SMARCE1,SPECC1,SPOP,SRSF2,STAT3,STAT5B,SUZ12,TAF15,TENT5C,TPM3,TRIM33,YWHAE	1	LOSS	NO	NO	0	0	0	0	0	0	0	0	0	0	0	0	0	0	0	0	0	0	0	0	0	0	0	0	0	0	0	0	0	0	0	0	0	0	0	0	0	0
694	4	293165001	464895000	171730000	SH3BP5L,ZNF672,ZNF692,LOC105750414,TRNAL-CAA-2,LOC100923259,PGBD2,LOC116423615,OGFOD3,HEXD,LOC100913798,NARF,LOC116423558,FOXK2,WDR45B,LOC105750435,LOC100913340,TBCD,ZNF750,B3GNTL1,METRNL,ZNF286A,PGBD1,ZSCAN16,CDRT1,LOC100935244,CDRT4,LOC116423557,TEKT3,PMP22,ZKSCAN5,LOC100921621,LOC100922483,LOC100934108,LOC100933662,LOC100932624,LOC100930365,ELAC2,ARHGAP44,MYOCD,LOC116423697,MAP2K4,ZNF18,DNAH9,…	ENSSHAG00000029033,ENSSHAG00000031549,ZNF692,ENSSHAG00000003615,ENSSHAG00000002617,HEXD,OGFOD3,CYBC1,NARF,FOXK2,WDR45B,FN3KRP,TBCD,ZNF750,B3GNTL1,ENSSHAG00000000862,ENSSHAG00000025664,ENSSHAG00000004551,ZSCAN16,ENSSHAG00000001333,ENSSHAG00000003883,CDRT4,TEKT3,PMP22,ENSSHAG00000002854,ENSSHAG00000029738,ZNF396,ZNF24,ENSSHAG00000023499,ENSSHAG00000005434,ENSSHAG00000002796,ENSSHAG00000003900,ELAC2…	ACKR3,AKT3,ARNT,ASPSCR1,ATP1A1,AXIN2,BCL9,BRCA1,BRIP1,CANT1,CCR7,CD79B,CDK12,CLTC,COL1A1,CUX1,ELN,ERBB2,ETV4,ETV5,FH,GAS7,HIP1,HLF,IGF2BP2,KAT7,LASP1,LMNA,MAP2K4,MAP3K13,MLLT11,MLLT6,MSI2,MUC1,NCOR1,NF1,NOTCH2,NRAS,NTRK1,PPM1D,PRCC,PRKAR1A,RARA,RBM15,RGS7,RNF213,RNF43,SBDS,SETDB1,SMARCE1,SPECC1,SPOP,SRSF2,STAT3,STAT5B,SUZ12,TAF15,TENT5C,TPM3,TRIM33,YWHAE	1	LOSS	NO	NO	0	0	1	0	0	0	0	0	0	0	0	0	0	0	0	0	0	0	0	0	0	0	0	0	0	0	0	0	0	0	0	0	0	0	0	0	0	0
695	4	293165001	464895000	171730000	SH3BP5L,ZNF672,ZNF692,LOC105750414,TRNAL-CAA-2,LOC100923259,PGBD2,LOC116423615,OGFOD3,HEXD,LOC100913798,NARF,LOC116423558,FOXK2,WDR45B,LOC105750435,LOC100913340,TBCD,ZNF750,B3GNTL1,METRNL,ZNF286A,PGBD1,ZSCAN16,CDRT1,LOC100935244,CDRT4,LOC116423557,TEKT3,PMP22,ZKSCAN5,LOC100921621,LOC100922483,LOC100934108,LOC100933662,LOC100932624,LOC100930365,ELAC2,ARHGAP44,MYOCD,LOC116423697,MAP2K4,ZNF18,DNAH9,…	ENSSHAG00000029033,ENSSHAG00000031549,ZNF692,ENSSHAG00000003615,ENSSHAG00000002617,HEXD,OGFOD3,CYBC1,NARF,FOXK2,WDR45B,FN3KRP,TBCD,ZNF750,B3GNTL1,ENSSHAG00000000862,ENSSHAG00000025664,ENSSHAG00000004551,ZSCAN16,ENSSHAG00000001333,ENSSHAG00000003883,CDRT4,TEKT3,PMP22,ENSSHAG00000002854,ENSSHAG00000029738,ZNF396,ZNF24,ENSSHAG00000023499,ENSSHAG00000005434,ENSSHAG00000002796,ENSSHAG00000003900,ELAC2…	ACKR3,AKT3,ARNT,ASPSCR1,ATP1A1,AXIN2,BCL9,BRCA1,BRIP1,CANT1,CCR7,CD79B,CDK12,CLTC,COL1A1,CUX1,ELN,ERBB2,ETV4,ETV5,FH,GAS7,HIP1,HLF,IGF2BP2,KAT7,LASP1,LMNA,MAP2K4,MAP3K13,MLLT11,MLLT6,MSI2,MUC1,NCOR1,NF1,NOTCH2,NRAS,NTRK1,PPM1D,PRCC,PRKAR1A,RARA,RBM15,RGS7,RNF213,RNF43,SBDS,SETDB1,SMARCE1,SPECC1,SPOP,SRSF2,STAT3,STAT5B,SUZ12,TAF15,TENT5C,TPM3,TRIM33,YWHAE	1	LOSS	NO	NO	0	0	0	0	0	0	0	0	0	0	0	0	0	0	0	0	0	0	0	0	0	0	0	0	0	0	0	0	0	0	0	0	0	0	0	0	0	0
696	4	297726001	348791000	51065000	SHISA6,LOC100932545,LOC116423698,PIRT,LOC116423699,TMEM220,ADPRM,LOC100918395,LOC100920261,MYH2,LOC100921220,MYH4,LOC100919827,LOC100920693,GAS7,RCVRN,GLP2R,DHRS7C,MXRA7,JMJD6,METTL23,SRSF2,MFSD11,MGAT5B,LOC100926318,LOC111720920,SEC14L1,SEPTIN9,TNRC6C,TMC6,TMC8,C4H17orf99,SYNGR2,TK1,AFMID,BIRC5,LOC100917862,SOCS3,PGS1,DNAH17,CYTH1,USP36,TIMP2,CANT1,C1QTNF1,ENGASE,RBFOX3,ENPP7,CBX2,CBX8,LOC116423…	SHISA6,ENSSHAG00000031265,PIRT,TMEM238L,TMEM220,ADPRM,SCO1,MYH3,ENSSHAG00000031215,ENSSHAG00000026259,MYH4,MYH8,MYH13,GAS7,RCVRN,GLP2R,ENSSHAG00000001993,ENSSHAG00000006038,ENSSHAG00000005983,SRSF2,MFSD11,MGAT5B,ENSSHAG00000023322,SEC14L1,SEPTIN9,TNRC6C,TMC6,TMC8,ENSSHAG00000018227,SYNGR2,TK1,ENSSHAG00000028609,ENSSHAG00000023869,ENSSHAG00000031772,PGS1,DNAH17,CYTH1,USP36,TIMP2,ENSSHAG00000020837…	ASPSCR1,AXIN2,BRCA1,CANT1,CCR7,CD79B,CDK12,COL1A1,ERBB2,ETV4,GAS7,HLF,KAT7,LASP1,MLLT6,MSI2,PRKAR1A,RARA,RNF213,SMARCE1,SPOP,SRSF2,STAT3,STAT5B	1	GAIN	NO	NO	0	0	0	0	0	0	0	0	0	0	0	0	0	0	0	0	0	0	0	1	0	0	0	0	0	0	0	0	0	0	0	0	0	0	0	0	0	0
697	4	297900001	298052000	152000	SHISA6,LOC100932545	SHISA6,ENSSHAG00000031265		4	GAIN	NO	NO	0	0	0	0	0	0	0	0	0	0	0	0	0	0	0	0	0	0	0	0	0	0	0	0	0	0	0	0	0	0	1	1	1	1	0	0	0	0
698	4	297900001	298052000	152000	SHISA6,LOC100932545	SHISA6,ENSSHAG00000031265		1	GAIN	NO	NO	0	0	0	0	0	0	0	0	0	0	0	0	0	0	0	0	0	0	0	0	0	0	0	0	0	0	0	0	0	0	1	0	0	0	0	0	0	0
699	4	298998001	302641000	3643000	GAS7,RCVRN,GLP2R,DHRS7C,MXRA7,JMJD6,METTL23,SRSF2,MFSD11,MGAT5B,LOC100926318,LOC111720920,SEC14L1,SEPTIN9,TNRC6C,TMC6,TMC8,C4H17orf99,SYNGR2,TK1,AFMID,BIRC5,LOC100917862,SOCS3,PGS1,DNAH17,CYTH1,USP36,TIMP2	GAS7,RCVRN,GLP2R,ENSSHAG00000001993,ENSSHAG00000006038,ENSSHAG00000005983,SRSF2,MFSD11,MGAT5B,ENSSHAG00000023322,SEC14L1,SEPTIN9,TNRC6C,TMC6,TMC8,ENSSHAG00000018227,SYNGR2,TK1,ENSSHAG00000028609,ENSSHAG00000023869,ENSSHAG00000031772,PGS1,DNAH17,CYTH1,USP36,TIMP2,ENSSHAG00000020837	GAS7,SRSF2	4	GAIN	NO	NO	0	0	0	0	0	0	0	0	0	0	0	0	0	0	0	0	0	0	0	0	0	0	0	0	0	0	0	0	0	0	1	1	1	1	0	0	0	0
700	4	298998001	302641000	3643000	GAS7,RCVRN,GLP2R,DHRS7C,MXRA7,JMJD6,METTL23,SRSF2,MFSD11,MGAT5B,LOC100926318,LOC111720920,SEC14L1,SEPTIN9,TNRC6C,TMC6,TMC8,C4H17orf99,SYNGR2,TK1,AFMID,BIRC5,LOC100917862,SOCS3,PGS1,DNAH17,CYTH1,USP36,TIMP2	GAS7,RCVRN,GLP2R,ENSSHAG00000001993,ENSSHAG00000006038,ENSSHAG00000005983,SRSF2,MFSD11,MGAT5B,ENSSHAG00000023322,SEC14L1,SEPTIN9,TNRC6C,TMC6,TMC8,ENSSHAG00000018227,SYNGR2,TK1,ENSSHAG00000028609,ENSSHAG00000023869,ENSSHAG00000031772,PGS1,DNAH17,CYTH1,USP36,TIMP2,ENSSHAG00000020837	GAS7,SRSF2	1	GAIN	NO	NO	0	0	0	0	0	0	0	0	0	0	0	0	0	0	0	0	0	0	0	0	0	0	0	0	0	0	0	0	0	0	1	0	0	0	0	0	0	0
701	4	299774001	302608000	2834000	LOC100926318,LOC111720920,SEC14L1,SEPTIN9,TNRC6C,TMC6,TMC8,C4H17orf99,SYNGR2,TK1,AFMID,BIRC5,LOC100917862,SOCS3,PGS1,DNAH17,CYTH1,USP36,TIMP2	ENSSHAG00000023322,SEC14L1,SEPTIN9,TNRC6C,TMC6,TMC8,ENSSHAG00000018227,SYNGR2,TK1,ENSSHAG00000028609,ENSSHAG00000023869,ENSSHAG00000031772,PGS1,DNAH17,CYTH1,USP36,TIMP2,ENSSHAG00000020837		4	GAIN	NO	NO	0	0	0	0	0	0	0	0	0	0	0	0	0	0	0	0	0	0	0	0	0	0	0	0	0	0	0	0	0	0	1	1	1	1	0	0	0	0
702	4	299774001	302608000	2834000	LOC100926318,LOC111720920,SEC14L1,SEPTIN9,TNRC6C,TMC6,TMC8,C4H17orf99,SYNGR2,TK1,AFMID,BIRC5,LOC100917862,SOCS3,PGS1,DNAH17,CYTH1,USP36,TIMP2	ENSSHAG00000023322,SEC14L1,SEPTIN9,TNRC6C,TMC6,TMC8,ENSSHAG00000018227,SYNGR2,TK1,ENSSHAG00000028609,ENSSHAG00000023869,ENSSHAG00000031772,PGS1,DNAH17,CYTH1,USP36,TIMP2,ENSSHAG00000020837		2	GAIN	NO	NO	0	0	0	0	0	0	0	0	0	0	0	0	0	0	0	0	0	0	0	0	0	0	0	0	0	0	0	0	0	0	0	0	1	1	0	0	0	0
703	4	299774001	302608000	2834000	LOC100926318,LOC111720920,SEC14L1,SEPTIN9,TNRC6C,TMC6,TMC8,C4H17orf99,SYNGR2,TK1,AFMID,BIRC5,LOC100917862,SOCS3,PGS1,DNAH17,CYTH1,USP36,TIMP2	ENSSHAG00000023322,SEC14L1,SEPTIN9,TNRC6C,TMC6,TMC8,ENSSHAG00000018227,SYNGR2,TK1,ENSSHAG00000028609,ENSSHAG00000023869,ENSSHAG00000031772,PGS1,DNAH17,CYTH1,USP36,TIMP2,ENSSHAG00000020837		1	GAIN	NO	NO	0	0	0	0	0	0	0	0	0	0	0	0	0	0	0	0	0	0	0	0	0	0	0	0	0	0	0	0	0	0	1	0	0	0	0	0	0	0
704	4	301159001	302548000	1389000	TNRC6C,TMC6,TMC8,C4H17orf99,SYNGR2,TK1,AFMID,BIRC5,LOC100917862,SOCS3,PGS1,DNAH17,CYTH1,USP36,TIMP2	TNRC6C,TMC6,TMC8,ENSSHAG00000018227,SYNGR2,TK1,ENSSHAG00000028609,ENSSHAG00000023869,ENSSHAG00000031772,PGS1,DNAH17,CYTH1,USP36,TIMP2,ENSSHAG00000020837		2	GAIN	NO	NO	0	0	0	0	0	0	0	0	0	0	0	0	0	0	0	0	0	0	0	0	0	0	0	0	0	0	0	0	0	0	0	0	0	0	0	0	0	0
705	4	307170001	307240000	70000	BAHCC1	BAHCC1		1	LOSS (pre-tetraploidisation)	NO	NO	0	0	0	0	0	0	0	0	0	0	0	0	0	0	0	0	0	0	0	0	0	0	0	0	0	0	0	0	0	0	0	0	0	0	0	0	0	0
706	4	307685001	307746000	61000	TSPAN10,PDE6G,LOC105750406,OXLD1,CCDC137	ENSSHAG00000013145,PDE6G,ENSSHAG00000029815,CCDC137		1	LOSS	NO	NO	0	0	0	0	0	0	0	0	0	0	0	0	1	0	0	0	0	0	0	0	0	0	0	0	0	0	0	0	0	0	0	0	0	0	0	0	0	0
707	4	330910001	331080000	170000	ZNF652,LOC116423296,PHOSPHO1	PHOSPHO1,ABI3		1	LOSS (post-tetraploidisation)	NO	NO	0	0	0	0	1	0	0	0	0	0	0	0	0	0	0	0	0	0	0	0	0	0	0	0	0	0	0	0	0	0	0	0	0	0	0	0	0	0
708	4	333392001	333409000	17000	ARHGAP23	ARHGAP23		1	LOSS	NO	NO	0	0	0	0	0	0	0	0	0	0	0	0	0	0	0	0	0	0	0	0	0	0	0	0	0	0	0	0	0	0	0	0	0	0	0	0	0	0
709	4	358676001	358705000	29000	C4H1orf61			1	GAIN	NO	NO	0	0	0	0	0	0	0	0	0	0	0	0	0	0	0	0	0	0	1	0	0	0	0	0	0	0	0	0	0	0	0	0	0	0	0	0	0	0
710	4	361375001	370796000	9421000	SPTA1,LOC100924401,LOC100924139,LOC100923609,LOC116423714,LOC100923348,LOC100923081,LOC100922823,LOC100922565,LOC100922311,LOC116423636,LOC116423715,LOC100922053,AIM2,LOC116423355,TRNAR-UCU-3,CADM3,LOC116423356,ACKR1,LOC100929938,FCER1A,LOC100917092,LOC100921268,LOC100921536,LOC100915618,LOC100917076,LOC100916813,DUSP23,LOC116423358,FCRL6,SLAMF8,VSIG8,CFAP45,TAGLN2,IGSF9,SLAMF9,PIGM,KCNJ10,KCNJ9,…	ENSSHAG00000009917,ENSSHAG00000009854,ENSSHAG00000009498,ENSSHAG00000030433,ENSSHAG00000020733,ENSSHAG00000008771,OR6K6,OR6N1,OR6N2,ENSSHAG00000005599,ENSSHAG00000026175,ENSSHAG00000001432,ENSSHAG00000000029,OR10J3,ENSSHAG00000001073,OR10J4,OR10J1,APCS,CRP,ENSSHAG00000032205,ENSSHAG00000030943,SLAMF8,VSIG8,CFAP45,TAGLN2,ENSSHAG00000011017,ENSSHAG00000010826,ENSSHAG00000028223,ENSSHAG00000025008,K…		1	LOSS (post-tetraploidisation)	NO	NO	0	0	0	0	0	0	0	0	0	0	0	0	0	0	0	0	0	0	0	0	0	0	0	0	0	0	1	0	0	0	0	0	0	0	0	0	0	0
711	4	363913001	364050000	137000	LOC116423716,LOC116419153,LOC111720978,LOC116419151,GNPAT	ENSSHAG00000018451		1	LOSS (post-tetraploidisation)	NO	NO	0	0	0	0	0	0	0	0	0	0	0	1	0	0	0	0	0	0	0	0	0	0	0	0	0	0	0	0	0	0	0	0	0	0	0	0	0	0
712	4	368527001	368573000	46000	SIPA1L2	SIPA1L2		1	LOSS	NO	NO	0	0	0	0	0	0	0	0	0	1	0	0	0	0	0	0	0	0	0	0	0	0	0	0	0	0	0	0	0	0	0	0	0	0	0	0	0	0
713	4	374160001	374227000	67000	RYR2	RYR2		3	LOSS	NO	NO	0	0	0	0	0	0	0	0	0	0	0	0	0	0	0	0	0	0	0	0	0	0	0	0	0	0	0	0	0	0	0	1	1	1	0	0	0	0
714	4	376842001	377023000	181000	CHRM3,LOC116423366			1	LOSS	NO	NO	0	0	0	0	0	0	0	0	0	0	0	0	0	0	0	0	0	0	0	0	0	0	0	0	0	0	0	0	0	0	0	0	0	0	0	0	0	1
715	4	394638001	395047000	409000	SLC44A3,CNN3,ALG14,LOC116423388,LOC100931063	SLC44A3,CNN3,ENSSHAG00000005113,ENSSHAG00000028714		1	LOSS	NO	NO	0	0	0	0	0	0	0	0	0	0	0	0	0	1	0	0	0	0	0	0	0	0	0	0	0	0	0	0	0	0	0	0	0	0	0	0	0	0
716	4	400242001	400463000	221000	PALMD,FRRS1,LOC116423392,AGL	PALMD,FRRS1,AGL		2	GAIN	NO	NO	0	0	0	0	0	0	0	0	0	0	0	0	0	0	0	0	0	0	0	0	0	0	0	0	0	0	0	0	0	0	0	0	0	0	0	0	0	0
717	4	403136001	403383000	247000				1	LOSS (pre-tetraploidisation)	NO	NO	0	0	0	0	0	0	0	0	0	0	0	0	0	0	0	0	0	0	0	0	0	0	0	0	0	0	0	0	0	0	0	0	0	0	0	0	0	0
718	4	407534001	407606000	72000				1	LOSS	NO	NO	0	0	0	0	0	0	0	0	0	0	0	0	0	0	0	0	0	0	0	0	0	0	0	0	1	0	0	0	0	0	0	0	0	0	0	0	0	0
719	4	425627001	425749000	122000	CA14,APH1A,C4H1orf54,CIART,MRPS21,PRPF3,RPRD2	CA14,APH1A,CIART,MRPS21,RPRD2,TARS2,ENSSHAG00000009548		1	LOSS	NO	NO	0	0	0	0	0	0	0	0	0	0	0	0	0	0	0	0	0	0	0	0	0	0	0	0	0	0	0	0	0	0	0	0	0	0	0	0	0	0
720	4	433305001	433516000	211000	TRNAT-CGU-2,RAB11FIP4	RAB11FIP4		2	LOSS	NO	NO	0	0	0	0	0	0	0	0	0	0	0	0	0	0	0	0	0	0	0	0	0	0	0	0	0	0	0	0	0	0	0	0	0	0	0	0	0	0
721	4	434514001	434532000	18000				1	LOSS	NO	NO	0	0	0	0	0	0	0	0	0	0	0	0	1	0	0	0	0	0	0	0	0	0	0	0	0	0	0	0	0	0	0	0	0	0	0	0	0	0
722	4	444044001	444213000	169000	AUTS2	ENSSHAG00000009443		1	LOSS	NO	NO	0	0	0	0	0	0	0	0	0	0	0	0	0	0	1	0	0	0	0	0	0	0	0	0	0	0	0	0	0	0	0	0	0	0	0	0	0	0
723	4	444352001	444435000	83000	AUTS2	ENSSHAG00000009443		1	LOSS (post-tetraploidisation)	NO	NO	0	0	0	0	0	0	0	0	0	0	0	0	0	0	0	0	0	0	0	0	0	0	0	0	0	0	1	0	0	0	0	0	0	0	0	0	0	0
724	4	444576001	444618000	42000	AUTS2	ENSSHAG00000009443		1	LOSS	NO	NO	0	0	0	0	0	0	0	0	0	0	0	0	0	1	0	0	0	0	0	0	0	0	0	0	0	0	0	0	0	0	0	0	0	0	0	0	0	0
725	4	444645001	444865000	220000		ENSSHAG00000009443		1	LOSS (pre-tetraploidisation)	NO	NO	0	0	0	0	0	0	0	0	0	0	0	0	0	0	0	0	0	1	0	0	0	0	0	0	0	0	0	0	0	0	0	0	0	0	0	0	0	0
726	4	444727001	444824000	97000		ENSSHAG00000009443		2	LOSS	NO	NO	0	0	0	0	0	0	0	0	0	0	0	0	0	0	0	0	0	0	0	0	0	0	0	0	0	0	0	0	0	0	0	0	0	0	0	0	0	0
727	4	449817001	449908000	91000	CUX1	CUX1	CUX1	1	LOSS	NO	NO	0	0	0	0	0	0	0	1	0	0	0	0	0	0	0	0	0	0	0	0	0	0	0	0	0	0	0	0	0	0	0	0	0	0	0	0	0	0
728	4	449817001	449984000	167000	CUX1	CUX1	CUX1	1	LOSS	NO	NO	0	0	0	0	0	0	0	0	0	0	0	0	0	0	0	0	0	0	0	0	0	0	0	0	0	0	0	0	0	0	0	0	0	0	0	0	0	0
729	4	449957001	450027000	70000	CUX1	CUX1	CUX1	1	LOSS (pre-tetraploidisation)	NO	NO	0	0	0	0	0	0	0	0	0	0	0	0	0	0	0	0	0	0	0	0	0	1	0	0	0	0	0	0	0	0	0	0	0	0	0	0	0	0
730	4	451350001	451411000	61000	GPC1	GPC1		2	LOSS	NO	NO	0	0	0	0	0	0	0	0	0	0	0	0	0	0	0	0	0	0	0	0	0	0	0	1	1	0	0	0	0	0	0	0	0	0	0	0	0	0
731	4	451862001	451928000	66000	KLHL6,IFT22	ENSSHAG00000030858,ENSSHAG00000024719,ENSSHAG00000013020		1	LOSS	NO	NO	0	0	0	0	0	0	0	0	0	0	0	0	0	0	0	0	0	0	0	0	0	0	0	0	0	0	0	0	0	0	0	0	0	0	1	0	0	0
732	4	459308001	459608000	300000	AGAP1	AGAP1		1	LOSS	NO	NO	0	0	0	0	0	0	0	0	0	0	0	0	0	1	0	0	0	0	0	0	0	0	0	0	0	0	0	0	0	0	0	0	0	0	0	0	0	0
733	4	463904001	464053000	149000	POFUT2,ADARB1	POFUT2,ADARB1		1	GAIN	NO	NO	0	0	0	0	0	0	0	0	0	0	0	0	0	0	0	0	0	0	0	0	0	0	0	0	0	0	0	0	0	0	0	0	0	0	0	0	0	0
734	4	463904001	464155000	251000	POFUT2,ADARB1,LOC116423679	POFUT2,ADARB1		1	LOSS (pre-tetraploidisation)	NO	NO	0	0	0	0	0	0	0	0	0	0	0	0	0	0	0	0	0	1	0	0	0	0	0	0	0	0	0	0	0	0	0	0	0	0	0	0	0	0
735	5	1	101951000	101951000	LOC100914589,LOC116419300,LOC100929679,LOC100929426,LOC100929168,LOC100928658,LOC111721255,LOC111721257,LOC116419308,LOC100927252,LOC100920321,LOC116419251,LOC116419310,LOC100916316,LOC100921885,CD163,LOC100920058,GRAMD4,CELSR1,TRMU,GTSE1,LOC116419313,TTC38,PKDREJ,CDPF1,PPARA,LOC116419315,LOC116419283,LOC116419360,WNT7B,ATXN10,LOC100924842,LOC116419581,LOC111721017,RIBC2,SMC1B,FAM118A,UPK3A,KIAA0…	ENSSHAG00000001457,ENSSHAG00000029602,ENSSHAG00000022676,ENSSHAG00000026269,ENSSHAG00000023636,ENSSHAG00000030479,ENSSHAG00000003798,ENSSHAG00000026637,ENSSHAG00000000635,ENSSHAG00000028985,ENSSHAG00000003025,ENSSHAG00000022255,ENSSHAG00000005602,TRMU,ENSSHAG00000027235,ENSSHAG00000029790,ENSSHAG00000023161,PPARA,WNT7B,ATXN10,FBLN1,ENSSHAG00000029829,SMC1B,FAM118A,UPK3A,KIAA0930,NUP50,ENSSHAG0000…	ARID2,ATF1,BTG1,CCND2,CDK4,CHST11,COL2A1,DDIT3,EP300,ERC1,GLI1,HMGA2,HOXC11,HOXC13,ISX,KDM5A,KMT2D,LRIG3,MDM2,MRTFA,MYH9,NAB2,NACA,PDGFB,PPFIBP1,PRPF40B,PTPRB,SMARCD1,STAT6,USP44,WIF1	1	GAIN	NO	NO	0	0	0	0	0	0	0	0	0	0	0	0	0	0	0	0	0	0	0	0	0	0	0	0	0	0	0	0	0	0	0	0	0	0	0	0	0	0
736	5	1	101951000	101951000	LOC100914589,LOC116419300,LOC100929679,LOC100929426,LOC100929168,LOC100928658,LOC111721255,LOC111721257,LOC116419308,LOC100927252,LOC100920321,LOC116419251,LOC116419310,LOC100916316,LOC100921885,CD163,LOC100920058,GRAMD4,CELSR1,TRMU,GTSE1,LOC116419313,TTC38,PKDREJ,CDPF1,PPARA,LOC116419315,LOC116419283,LOC116419360,WNT7B,ATXN10,LOC100924842,LOC116419581,LOC111721017,RIBC2,SMC1B,FAM118A,UPK3A,KIAA0…	ENSSHAG00000001457,ENSSHAG00000029602,ENSSHAG00000022676,ENSSHAG00000026269,ENSSHAG00000023636,ENSSHAG00000030479,ENSSHAG00000003798,ENSSHAG00000026637,ENSSHAG00000000635,ENSSHAG00000028985,ENSSHAG00000003025,ENSSHAG00000022255,ENSSHAG00000005602,TRMU,ENSSHAG00000027235,ENSSHAG00000029790,ENSSHAG00000023161,PPARA,WNT7B,ATXN10,FBLN1,ENSSHAG00000029829,SMC1B,FAM118A,UPK3A,KIAA0930,NUP50,ENSSHAG0000…	ARID2,ATF1,BTG1,CCND2,CDK4,CHST11,COL2A1,DDIT3,EP300,ERC1,GLI1,HMGA2,HOXC11,HOXC13,ISX,KDM5A,KMT2D,LRIG3,MDM2,MRTFA,MYH9,NAB2,NACA,PDGFB,PPFIBP1,PRPF40B,PTPRB,SMARCD1,STAT6,USP44,WIF1	1	GAIN	NO	NO	0	0	1	0	0	0	0	0	0	0	0	0	0	0	0	0	0	0	0	0	0	0	0	0	0	0	0	0	0	0	0	0	0	0	0	0	0	0
737	5	1	101951000	101951000	LOC100914589,LOC116419300,LOC100929679,LOC100929426,LOC100929168,LOC100928658,LOC111721255,LOC111721257,LOC116419308,LOC100927252,LOC100920321,LOC116419251,LOC116419310,LOC100916316,LOC100921885,CD163,LOC100920058,GRAMD4,CELSR1,TRMU,GTSE1,LOC116419313,TTC38,PKDREJ,CDPF1,PPARA,LOC116419315,LOC116419283,LOC116419360,WNT7B,ATXN10,LOC100924842,LOC116419581,LOC111721017,RIBC2,SMC1B,FAM118A,UPK3A,KIAA0…	ENSSHAG00000001457,ENSSHAG00000029602,ENSSHAG00000022676,ENSSHAG00000026269,ENSSHAG00000023636,ENSSHAG00000030479,ENSSHAG00000003798,ENSSHAG00000026637,ENSSHAG00000000635,ENSSHAG00000028985,ENSSHAG00000003025,ENSSHAG00000022255,ENSSHAG00000005602,TRMU,ENSSHAG00000027235,ENSSHAG00000029790,ENSSHAG00000023161,PPARA,WNT7B,ATXN10,FBLN1,ENSSHAG00000029829,SMC1B,FAM118A,UPK3A,KIAA0930,NUP50,ENSSHAG0000…	ARID2,ATF1,BTG1,CCND2,CDK4,CHST11,COL2A1,DDIT3,EP300,ERC1,GLI1,HMGA2,HOXC11,HOXC13,ISX,KDM5A,KMT2D,LRIG3,MDM2,MRTFA,MYH9,NAB2,NACA,PDGFB,PPFIBP1,PRPF40B,PTPRB,SMARCD1,STAT6,USP44,WIF1	1	GAIN	NO	NO	0	0	0	0	0	0	0	0	0	0	0	0	0	0	0	0	0	0	0	0	0	0	0	0	0	0	0	0	0	0	0	0	0	0	0	0	0	0
738	5	4693001	4750000	57000				1	LOSS	NO	NO	0	0	0	0	0	0	0	0	0	0	0	0	0	0	0	0	0	0	0	0	0	0	0	0	0	0	0	0	0	0	0	0	0	0	0	0	0	0
739	5	11192001	11242000	50000	MRTFA,SGSM3,ADSL	MRTFA,SGSM3,ADSL	MRTFA	1	LOSS	NO	NO	0	0	0	0	0	0	0	0	0	0	0	0	0	0	0	0	0	0	0	0	0	0	0	0	0	0	0	0	0	0	0	0	0	0	0	0	0	0
740	5	18133001	18259000	126000	TIMP3	TIMP3		2	GAIN	NO	NO	0	0	0	0	0	0	0	0	0	0	0	0	0	0	0	0	0	0	0	0	0	0	0	0	0	0	0	0	0	0	0	0	0	0	0	0	0	0
741	5	18201001	18259000	58000				1	GAIN	NO	NO	0	0	0	0	0	0	0	0	0	0	0	0	0	0	0	0	0	0	0	1	0	0	0	0	0	0	0	0	0	0	0	0	0	0	0	0	0	0
742	5	29557001	29600000	43000	ELK3,LOC111721049	ELK3		1	LOSS	NO	NO	0	0	0	0	0	0	0	0	0	0	0	0	0	0	0	0	0	0	0	0	0	0	0	0	0	0	0	0	0	0	0	0	0	0	0	0	0	0
743	5	56142001	56412000	270000	TRHDE	ENSSHAG00000023271		1	LOSS	NO	NO	0	0	0	0	0	0	0	0	0	0	0	0	0	0	0	0	0	0	0	0	0	0	0	0	0	0	0	0	0	0	0	0	0	0	0	0	0	0
744	5	72618001	73688000	1070000	GRIP1,HELB,IRAK3,TMBIM4,LLPH,HMGA2	GRIP1,HELB,IRAK3,ENSSHAG00000006829,LLPH,HMGA2	HMGA2	1	GAIN (pre-tetraploidisation)	NO	NO	0	0	0	0	0	0	0	0	0	0	0	0	0	0	0	0	0	0	0	0	0	1	0	0	0	0	0	0	0	0	0	0	0	0	0	0	0	0
745	5	72618001	73688000	1070000	GRIP1,HELB,IRAK3,TMBIM4,LLPH,HMGA2	GRIP1,HELB,IRAK3,ENSSHAG00000006829,LLPH,HMGA2	HMGA2	1	GAIN (post-tetraploidisation)	NO	NO	0	0	0	0	0	0	0	0	0	0	0	0	0	0	0	0	0	0	0	0	0	1	0	0	0	0	0	0	0	0	0	0	0	0	0	0	0	0
746	5	72822001	74053000	1231000	GRIP1,HELB,IRAK3,TMBIM4,LLPH,HMGA2,MSRB3	GRIP1,HELB,IRAK3,ENSSHAG00000006829,LLPH,HMGA2,MSRB3	HMGA2	2	GAIN	NO	NO	0	0	0	0	0	0	0	0	0	0	0	0	0	0	0	0	0	0	0	0	0	0	0	0	0	0	0	0	1	1	0	0	0	0	0	0	0	0
747	5	72834001	74032000	1198000	GRIP1,HELB,IRAK3,TMBIM4,LLPH,HMGA2,MSRB3	GRIP1,HELB,IRAK3,ENSSHAG00000006829,LLPH,HMGA2,MSRB3	HMGA2	2	GAIN	NO	NO	0	0	0	0	0	0	0	0	0	0	0	0	0	0	0	0	0	0	0	0	0	0	0	0	0	0	0	0	1	1	0	0	0	0	0	0	0	0
748	5	83484001	83612000	128000	STAT6,NAB2,NEMP1,MYO1A,TAC3	STAT6,NAB2,NEMP1,MYO1A,TAC3,ZBTB39	NAB2,STAT6	1	LOSS	NO	NO	0	0	0	0	0	0	0	0	0	0	0	0	0	0	0	0	0	0	0	0	0	0	0	0	0	0	0	0	0	0	0	0	0	0	0	0	1	0
749	5	83516001	84324000	808000	NAB2,NEMP1,MYO1A,TAC3,ZBTB39,GPR182,RDH16,SDR9C7,LOC100931687,PRIM1,NACA,PTGES3,ATP5F1B,LOC111721250,LOC111721249,BAZ2A,RBMS2,GLS2,SPRYD4,MIP,TIMELESS,APOF,STAT2,IL23A,PAN2,CNPY2,CS	NAB2,NEMP1,MYO1A,TAC3,ZBTB39,GPR182,RDH16,SDR9C7,ENSSHAG00000001470,HSD17B6,ENSSHAG00000003174,ENSSHAG00000025553,ENSSHAG00000031892,ATP5F1B,ENSSHAG00000000118,ENSSHAG00000020932,ENSSHAG00000003536,SPRYD4,MIP,ENSSHAG00000000431,ENSSHAG00000000508,ENSSHAG00000025056,ENSSHAG00000000122,ENSSHAG00000000672	NAB2,NACA	1	LOSS	NO	NO	0	0	0	0	0	0	0	0	0	0	0	0	0	0	0	0	0	0	0	0	0	0	0	0	0	0	0	0	0	0	0	0	0	0	0	0	0	0
750	5	84406001	84484000	78000	NABP2,RNF41,TRNAS-CGA-3,SMARCC2,MYL6,MYL6B	ENSSHAG00000002240,ENSSHAG00000002679,ENSSHAG00000004114,ENSSHAG00000022868,ENSSHAG00000004586		1	LOSS	NO	NO	0	0	0	0	0	0	0	0	0	0	0	0	0	0	0	0	0	0	0	0	0	0	0	0	0	0	0	0	0	0	0	0	0	0	0	0	0	0
751	5	88113001	88135000	22000	HOXC12	HOXC12		1	LOSS	NO	NO	0	0	0	0	0	0	0	0	0	0	0	0	0	0	0	0	0	0	0	0	0	0	0	0	0	0	0	0	0	0	0	0	0	0	0	0	0	0
752	5	100945001	101000000	55000	CNOT2	ENSSHAG00000005001		2	LOSS	NO	NO	0	0	0	0	0	0	0	0	0	0	0	0	0	0	0	0	0	0	0	0	0	0	0	0	0	0	0	0	0	0	0	0	0	0	0	0	0	0
753	5	101825001	288121000	186296000	LOC100933497,LOC100932972,LOC116419228,LOC100931680,LOC100932715,TMEM52B,GABARAPL1,KLRK1,LOC105750692,STYK1,YBX3,LOC116419595,LOC116419336,LOC116419231,ETV6,LOC111721089,LRP6,MANSC1,BORCS5,DUSP16,LOC116419604,CREBL2,GPR19,CDKN1B,LOC111721090,APOLD1,LOC116419237,DDX47,GPRC5A,GPRC5D,HEBP1,FAM234B,GSG1,EMP1,GRIN2B,LOC116419241,LOC116419625,LOC116419242,ATF7IP,LOC116419243,PLBD1,GUCY2C,PEX5,CLSTN3,C1…	ENSSHAG00000009589,CD69,ENSSHAG00000008711,ENSSHAG00000008536,CLEC1A,ENSSHAG00000032012,GABARAPL1,ENSSHAG00000006171,ENSSHAG00000005920,ENSSHAG00000005191,ENSSHAG00000003262,ENSSHAG00000014916,ENSSHAG00000013979,ENSSHAG00000013648,BORCS5,DUSP16,CREBL2,GPR19,CDKN1B,ENSSHAG00000017469,DDX47,GPRC5A,GPRC5D,HEBP1,FAM234B,GSG1,EMP1,ENSSHAG00000021144,ENSSHAG00000031955,ENSSHAG00000024639,ATF7IP,PLBD1,E…	ABI1,AKAP9,BRAF,CCR4,CDK6,CDKN1B,CHD4,CNTNAP2,CREB3L2,CTNNB1,ETNK1,ETV1,ETV6,EZH2,FAM131B,GATA3,GRM3,HNRNPA2B1,HOXA11,HOXA13,HOXA9,JAZF1,KIAA1549,KIF5B,KLF6,KMT2C,KRAS,LARP4B,MACC1,MET,MLLT10,MNX1,POT1,PTPN6,SMC1A,SMO,SND1,TGFBR2,TRIM24,ZEB1,ZNF384	1	GAIN (post-tetraploidisation)	NO	NO	0	0	0	0	0	0	0	0	0	0	0	0	0	0	0	0	0	0	0	0	0	0	0	0	0	0	0	0	0	0	0	0	0	0	0	0	0	0
754	5	133143001	133201000	58000				78	LOSS	NO	NO	1	1	1	1	1	1	1	1	1	1	1	1	1	1	1	1	1	1	1	1	1	1	1	1	1	1	1	1	1	1	1	1	1	1	1	1	1	1
755	5	144228001	144251000	23000	MAGI2	MAGI2		2	LOSS	NO	NO	0	0	0	0	0	0	0	0	0	0	0	0	0	0	0	0	0	0	0	0	0	0	0	0	0	0	0	0	0	0	0	0	0	0	0	0	0	0
756	5	144948001	145373000	425000	MAGI2,LOC116419659	MAGI2		1	LOSS (pre-tetraploidisation)	NO	NO	0	0	0	0	0	0	0	0	0	0	0	0	0	0	0	0	0	1	0	0	0	0	0	0	0	0	0	0	0	0	0	0	0	0	0	0	0	0
757	5	158253001	158383000	130000				1	LOSS	NO	NO	0	0	0	0	0	0	0	0	0	1	0	0	0	0	0	0	0	0	0	0	0	0	0	0	0	0	0	0	0	0	0	0	0	0	0	0	0	0
758	5	163661001	163683000	22000	CFTR	CFTR		1	LOSS	NO	NO	0	0	0	0	0	0	0	0	0	0	0	0	0	0	0	0	0	0	0	1	0	0	0	0	0	0	0	0	0	0	0	0	0	0	0	0	0	0
759	5	163683001	163735000	52000	CFTR	CFTR		1	LOSS (pre-tetraploidisation)	NO	NO	0	0	0	0	0	0	0	0	0	0	0	0	0	0	0	0	0	1	0	0	0	0	0	0	0	0	0	0	0	0	0	0	0	0	0	0	0	0
760	5	175891001	175980000	89000	SND1	SND1	SND1	2	LOSS	NO	NO	0	0	0	0	0	0	0	0	0	0	0	0	0	0	0	0	0	0	0	0	0	0	0	0	0	0	0	0	1	1	0	0	0	0	0	0	0	0
761	5	194395001	194412000	17000				1	LOSS	NO	NO	0	0	0	1	0	0	0	0	0	0	0	0	0	0	0	0	0	0	0	0	0	0	0	0	0	0	0	0	0	0	0	0	0	0	0	0	0	0
762	5	198454001	198554000	100000	LOC116419416,CUL1,EZH2	CUL1,EZH2	EZH2	10	LOSS	NO	NO	0	1	1	1	1	1	1	1	1	1	1	0	0	0	0	0	0	0	0	0	0	0	0	0	0	0	0	0	0	0	0	0	0	0	0	0	0	0
763	5	201420001	209391000	7971000	PRKAG2,LOC100919790,LOC116419424,GALNT11,KMT2C,CCT8L2,XRCC2,ACTR3B,LOC100918487,DPP6,PAXIP1,HTR5A,LOC111721146,LOC116419428,INSIG1,EN2,CNPY1,RBM33,SHH,LOC116419249,LOC111721148,RNF32,LMBR1,NOM1,MNX1,UBE3C,DNAJB6,PTPRN2,LOC116419191	PRKAG2,ENSSHAG00000030338,ENSSHAG00000029506,ENSSHAG00000011660,KMT2C,ENSSHAG00000013137,ENSSHAG00000014123,ENSSHAG00000014717,ENSSHAG00000026902,ENSSHAG00000030988,DPP6,ENSSHAG00000031876,PAXIP1,HTR5A,INSIG1,EN2,ENSSHAG00000014325,RBM33,SHH,RNF32,LMBR1,NOM1,MNX1,UBE3C,DNAJB6,ENSSHAG00000028187	KMT2C,MNX1	1	LOSS	NO	NO	0	0	0	0	0	0	0	0	0	0	0	0	0	0	0	0	0	0	0	0	0	0	0	0	0	0	0	0	0	0	0	0	0	0	0	0	0	0
764	5	201569001	220942000	19373000	PRKAG2,LOC116419424,GALNT11,KMT2C,CCT8L2,XRCC2,ACTR3B,LOC100918487,DPP6,PAXIP1,HTR5A,LOC111721146,LOC116419428,INSIG1,EN2,CNPY1,RBM33,SHH,LOC116419249,LOC111721148,RNF32,LMBR1,NOM1,MNX1,UBE3C,DNAJB6,PTPRN2,LOC116419191,NCAPG2,ESYT2,LOC116419430,WDR60,VIPR2,ZMYND11,DIP2C,LARP4B,LOC116419431,LOC116419432,GTPBP4,LOC100930022,LOC111721254,WDR37,ADARB2,LOC116419436,PFKP,PITRM1,LOC116419437,LOC11172115…	PRKAG2,ENSSHAG00000029506,ENSSHAG00000011660,KMT2C,ENSSHAG00000013137,ENSSHAG00000014123,ENSSHAG00000014717,ENSSHAG00000026902,ENSSHAG00000030988,DPP6,ENSSHAG00000031876,PAXIP1,HTR5A,INSIG1,EN2,ENSSHAG00000014325,RBM33,SHH,RNF32,LMBR1,NOM1,MNX1,UBE3C,DNAJB6,ENSSHAG00000028187,NCAPG2,ESYT2,DYNC2I1,ENSSHAG00000030298,ENSSHAG00000026146,ENSSHAG00000007920,DIP2C,ENSSHAG00000013392,GTPBP4,IDI2,IDI1,WD…	KLF6,KMT2C,LARP4B,MNX1	3	LOSS	NO	NO	0	0	0	0	0	0	0	0	0	0	0	0	0	0	0	0	0	0	0	0	0	0	0	0	0	0	0	0	0	0	0	0	0	0	0	0	0	0
765	5	202621001	202737000	116000	ACTR3B	ENSSHAG00000014717		1	LOSS	NO	NO	0	0	0	1	0	0	0	0	0	0	0	0	0	0	0	0	0	0	0	0	0	0	0	0	0	0	0	0	0	0	0	0	0	0	0	0	0	0
766	5	204602001	204783000	181000	DPP6	DPP6,ENSSHAG00000031876		4	LOSS	NO	NO	0	0	0	0	0	0	0	0	0	0	0	0	0	0	0	0	0	0	0	0	0	0	0	0	0	0	0	0	0	0	1	1	1	1	0	0	0	0
767	5	204929001	205009000	80000	DPP6	DPP6		1	GAIN (post-tetraploidisation)	NO	NO	0	0	0	0	0	0	0	0	0	0	0	0	0	0	0	0	0	0	0	0	0	0	0	0	0	0	0	0	0	0	0	0	0	0	0	0	0	0
768	5	211580001	211969000	389000	DIP2C,LARP4B	DIP2C,ENSSHAG00000013392	LARP4B	1	LOSS	NO	NO	0	0	0	1	0	0	0	0	0	0	0	0	0	0	0	0	0	0	0	0	0	0	0	0	0	0	0	0	0	0	0	0	0	0	0	0	0	0
769	5	229952001	230287000	335000	KIAA1217	KIAA1217		1	LOSS	NO	NO	0	0	0	0	0	0	0	0	0	0	0	0	0	1	0	0	0	0	0	0	0	0	0	0	0	0	0	0	0	0	0	0	0	0	0	0	0	0
770	5	229992001	230256000	264000	KIAA1217	KIAA1217		1	LOSS (pre-tetraploidisation)	NO	NO	0	0	0	0	0	0	0	0	0	0	0	0	0	0	0	1	0	0	0	0	0	0	0	0	0	0	0	0	0	0	0	0	0	0	0	0	0	0
771	5	230287001	230350000	63000		KIAA1217		1	LOSS	NO	NO	0	0	0	0	0	0	0	0	0	0	0	0	0	0	0	0	1	0	0	0	0	0	0	0	0	0	0	0	0	0	0	0	0	0	0	0	0	0
772	5	230338001	230389000	51000		KIAA1217		1	LOSS	NO	NO	0	0	0	0	0	0	0	1	0	0	0	0	0	0	0	0	0	0	0	0	0	0	0	0	0	0	0	0	0	0	0	0	0	0	0	0	0	0
773	5	237069001	237108000	39000	TRDMT1	TRDMT1		1	GAIN (pre-tetraploidisation)	NO	NO	0	0	0	0	1	0	0	0	0	0	0	0	0	0	0	0	0	0	0	0	0	0	0	0	0	0	0	0	0	0	0	0	0	0	0	0	0	0
774	5	240258001	252950000	12692000	ADAM22,SRI,STEAP4,LOC100919181,LOC116419473,LOC100919439,LOC116419475,LOC116419474,LOC116419476,LOC116419294,TEX47,ZNF804B,STEAP1,STEAP2,CFAP69,GTPBP10,CLDN12,CDK14,LOC116419477,FZD1,AKAP9,LOC100916047,LRRD1,KRIT1,ANKIB1,LOC116419478,GATAD1,PEX1,RBM48,LOC116419481,LOC116419480,FAM133B,CDK6,LOC105750751,LOC100924419,LOC100924681,SUSD5,CRTAP,GLB1,TMPPE,CCR4,LOC111721177,CX3CR1,CCR8,SLC25A38,LOC1009…	ADAM22,SRI,STEAP4,TEX47,ENSSHAG00000017197,STEAP2,CFAP69,ENSSHAG00000017484,GTPBP10,CLDN12,CDK14,FZD1,AKAP9,CYP51A1,ENSSHAG00000018866,ENSSHAG00000023424,ANKIB1,GATAD1,PEX1,RBM48,ENSSHAG00000024561,CDK6,ENSSHAG00000009644,ENSSHAG00000009876,ENSSHAG00000023203,CRTAP,GLB1,ENSSHAG00000001777,ENSSHAG00000028196,ENSSHAG00000023944,ENSSHAG00000027456,ENSSHAG00000006567,ENSSHAG00000006896,ENSSHAG0000000…	AKAP9,CCR4,CDK6,CTNNB1	1	GAIN (post-tetraploidisation)	NO	NO	0	0	0	0	1	0	0	0	0	0	0	0	0	0	0	0	0	0	0	0	0	0	0	0	0	0	0	0	0	0	0	0	0	0	0	0	0	0
775	5	240258001	252950000	12692000	ADAM22,SRI,STEAP4,LOC100919181,LOC116419473,LOC100919439,LOC116419475,LOC116419474,LOC116419476,LOC116419294,TEX47,ZNF804B,STEAP1,STEAP2,CFAP69,GTPBP10,CLDN12,CDK14,LOC116419477,FZD1,AKAP9,LOC100916047,LRRD1,KRIT1,ANKIB1,LOC116419478,GATAD1,PEX1,RBM48,LOC116419481,LOC116419480,FAM133B,CDK6,LOC105750751,LOC100924419,LOC100924681,SUSD5,CRTAP,GLB1,TMPPE,CCR4,LOC111721177,CX3CR1,CCR8,SLC25A38,LOC1009…	ADAM22,SRI,STEAP4,TEX47,ENSSHAG00000017197,STEAP2,CFAP69,ENSSHAG00000017484,GTPBP10,CLDN12,CDK14,FZD1,AKAP9,CYP51A1,ENSSHAG00000018866,ENSSHAG00000023424,ANKIB1,GATAD1,PEX1,RBM48,ENSSHAG00000024561,CDK6,ENSSHAG00000009644,ENSSHAG00000009876,ENSSHAG00000023203,CRTAP,GLB1,ENSSHAG00000001777,ENSSHAG00000028196,ENSSHAG00000023944,ENSSHAG00000027456,ENSSHAG00000006567,ENSSHAG00000006896,ENSSHAG0000000…	AKAP9,CCR4,CDK6,CTNNB1	1	GAIN	NO	NO	0	0	0	0	0	0	0	0	0	0	0	0	0	0	0	0	1	0	0	0	0	0	0	0	0	0	0	0	0	0	0	0	0	0	0	0	0	0
776	5	240258001	252950000	12692000	ADAM22,SRI,STEAP4,LOC100919181,LOC116419473,LOC100919439,LOC116419475,LOC116419474,LOC116419476,LOC116419294,TEX47,ZNF804B,STEAP1,STEAP2,CFAP69,GTPBP10,CLDN12,CDK14,LOC116419477,FZD1,AKAP9,LOC100916047,LRRD1,KRIT1,ANKIB1,LOC116419478,GATAD1,PEX1,RBM48,LOC116419481,LOC116419480,FAM133B,CDK6,LOC105750751,LOC100924419,LOC100924681,SUSD5,CRTAP,GLB1,TMPPE,CCR4,LOC111721177,CX3CR1,CCR8,SLC25A38,LOC1009…	ADAM22,SRI,STEAP4,TEX47,ENSSHAG00000017197,STEAP2,CFAP69,ENSSHAG00000017484,GTPBP10,CLDN12,CDK14,FZD1,AKAP9,CYP51A1,ENSSHAG00000018866,ENSSHAG00000023424,ANKIB1,GATAD1,PEX1,RBM48,ENSSHAG00000024561,CDK6,ENSSHAG00000009644,ENSSHAG00000009876,ENSSHAG00000023203,CRTAP,GLB1,ENSSHAG00000001777,ENSSHAG00000028196,ENSSHAG00000023944,ENSSHAG00000027456,ENSSHAG00000006567,ENSSHAG00000006896,ENSSHAG0000000…	AKAP9,CCR4,CDK6,CTNNB1	1	LOSS (post-tetraploidisation)	NO	NO	0	0	0	0	0	0	0	0	0	0	0	1	0	0	0	0	0	0	0	0	0	0	0	0	0	0	0	0	0	0	0	0	0	0	0	0	0	0
777	5	240258001	252950000	12692000	ADAM22,SRI,STEAP4,LOC100919181,LOC116419473,LOC100919439,LOC116419475,LOC116419474,LOC116419476,LOC116419294,TEX47,ZNF804B,STEAP1,STEAP2,CFAP69,GTPBP10,CLDN12,CDK14,LOC116419477,FZD1,AKAP9,LOC100916047,LRRD1,KRIT1,ANKIB1,LOC116419478,GATAD1,PEX1,RBM48,LOC116419481,LOC116419480,FAM133B,CDK6,LOC105750751,LOC100924419,LOC100924681,SUSD5,CRTAP,GLB1,TMPPE,CCR4,LOC111721177,CX3CR1,CCR8,SLC25A38,LOC1009…	ADAM22,SRI,STEAP4,TEX47,ENSSHAG00000017197,STEAP2,CFAP69,ENSSHAG00000017484,GTPBP10,CLDN12,CDK14,FZD1,AKAP9,CYP51A1,ENSSHAG00000018866,ENSSHAG00000023424,ANKIB1,GATAD1,PEX1,RBM48,ENSSHAG00000024561,CDK6,ENSSHAG00000009644,ENSSHAG00000009876,ENSSHAG00000023203,CRTAP,GLB1,ENSSHAG00000001777,ENSSHAG00000028196,ENSSHAG00000023944,ENSSHAG00000027456,ENSSHAG00000006567,ENSSHAG00000006896,ENSSHAG0000000…	AKAP9,CCR4,CDK6,CTNNB1	1	LOSS	NO	NO	0	0	0	0	0	0	0	0	0	0	0	0	0	0	0	0	0	0	0	0	0	0	0	0	0	0	0	0	0	0	0	0	0	0	0	0	0	0
778	5	240258001	252950000	12692000	ADAM22,SRI,STEAP4,LOC100919181,LOC116419473,LOC100919439,LOC116419475,LOC116419474,LOC116419476,LOC116419294,TEX47,ZNF804B,STEAP1,STEAP2,CFAP69,GTPBP10,CLDN12,CDK14,LOC116419477,FZD1,AKAP9,LOC100916047,LRRD1,KRIT1,ANKIB1,LOC116419478,GATAD1,PEX1,RBM48,LOC116419481,LOC116419480,FAM133B,CDK6,LOC105750751,LOC100924419,LOC100924681,SUSD5,CRTAP,GLB1,TMPPE,CCR4,LOC111721177,CX3CR1,CCR8,SLC25A38,LOC1009…	ADAM22,SRI,STEAP4,TEX47,ENSSHAG00000017197,STEAP2,CFAP69,ENSSHAG00000017484,GTPBP10,CLDN12,CDK14,FZD1,AKAP9,CYP51A1,ENSSHAG00000018866,ENSSHAG00000023424,ANKIB1,GATAD1,PEX1,RBM48,ENSSHAG00000024561,CDK6,ENSSHAG00000009644,ENSSHAG00000009876,ENSSHAG00000023203,CRTAP,GLB1,ENSSHAG00000001777,ENSSHAG00000028196,ENSSHAG00000023944,ENSSHAG00000027456,ENSSHAG00000006567,ENSSHAG00000006896,ENSSHAG0000000…	AKAP9,CCR4,CDK6,CTNNB1	10	LOSS	NO	NO	0	0	0	0	0	0	0	0	0	0	0	0	0	0	0	0	0	0	0	0	0	0	0	0	0	0	0	0	0	0	0	0	0	0	0	0	0	0
779	5	242825001	243117000	292000	CDK14	CDK14		1	LOSS	NO	NO	0	0	0	0	0	0	0	0	0	0	0	0	0	0	0	0	0	0	0	0	1	0	0	0	0	0	0	0	0	0	0	0	0	0	0	0	0	0
780	5	250905001	250935000	30000	DNAJC13	DNAJC13		1	LOSS	NO	NO	0	0	0	0	0	0	0	0	0	0	0	0	0	0	0	0	0	0	0	0	0	0	0	1	0	0	0	0	0	0	0	0	0	0	0	0	0	0
781	5	252950001	255096000	2146000	METTL6,EAF1,COLQ,HACL1,BTD,ANKRD28,LOC116419563,LOC116419568,LOC116419571,GALNT15,DPH3,OXNAD1,RFTN1,DAZL,LOC116419575,PLCL2,LOC116419549,TBC1D5	METTL6,ENSSHAG00000006597,COLQ,HACL1,BTD,ANKRD28,GALNT15,ENSSHAG00000027017,OXNAD1,RFTN1,ENSSHAG00000005944,PLCL2,TBC1D5		1	LOSS (post-tetraploidisation)	NO	NO	0	0	0	0	0	0	0	0	0	0	0	0	0	0	0	0	0	0	0	0	0	0	0	0	0	0	0	0	0	0	0	0	0	0	0	0	0	0
782	5	258607001	287687000	29080000	ZNF385D,LOC116419550,LOC100927026,LOC111721188,LOC100919271,LOC116419580,NKIRAS1,RPL15,NR1D2,THRB,LOC111721189,RARB,TOP2B,NGLY1,OXSM,LRRC3B,LOC100931425,LOC100931686,LOC100915273,LOC116419552,LOC100933943,LOC116419553,LOC116419554,LOC116419555,LOC100932463,NEK10,SLC4A7,EOMES,LOC116419582,CMC1,AZI2,ZCWPW2,RBMS3,LOC111721192,LOC116419225,LOC116419226,LOC111721195,TGFBR2,GADL1,LOC116419312,LOC116419…	ENSSHAG00000026012,UBE2E2,UBE2E1,ENSSHAG00000023165,RPL15,NR1D2,THRB,RARB,TOP2B,NGLY1,OXSM,LRRC3B,ENSSHAG00000028727,NEK10,SLC4A7,EOMES,ENSSHAG00000029977,CMC1,AZI2,ENSSHAG00000030228,RBMS3,TGFBR2,GADL1,STT3B,OSBPL10,GPD1L,CMTM8,CMTM7,ENSSHAG00000027248,DYNC1LI1,ENSSHAG00000017280,ENSSHAG00000021944,ENSSHAG00000017580,ENSSHAG00000017638,ENSSHAG00000030874,ENSSHAG00000031972,ENSSHAG00000018334,ENS…	ETV1,HNRNPA2B1,HOXA11,HOXA13,HOXA9,JAZF1,MACC1,TGFBR2	1	GAIN	NO	NO	0	0	0	0	0	0	0	0	0	0	0	0	0	0	0	0	0	0	0	0	0	0	0	0	0	0	0	0	0	0	0	0	0	0	0	0	1	0
783	5	274876001	283482000	8606000	TRA2A,IGF2BP3,MALSU1,LOC111721198,GPNMB,NUP42,KLHL7,LOC116419612,FAM126A,LOC100930201,LOC111721197,LOC111721199,TOMM7,IL6,RAPGEF5,LOC116419615,LOC116419614,LOC116419616,CDCA7L,DNAH11,SP4,LOC116419617,SP8,LOC116419619,LOC116419620,ITGB8,LOC116419564,MACC1,TMEM196,TWISTNB,LOC116419621,FERD3L,TWIST1,LOC116419323,HDAC9,LOC116419623,SNX13,LOC116419624,AHR,LOC116419626,AGR3,AGR2,TSPAN13,BZW2,ANKMY2,LRR…	TRA2A,IGF2BP3,MALSU1,GPNMB,ENSSHAG00000024414,KLHL7,FAM126A,ENSSHAG00000030782,ENSSHAG00000010703,TOMM7,ENSSHAG00000011246,RAPGEF5,DNAH11,CDCA7L,SP8,ITGB8,MACC1,ENSSHAG00000031277,POLR1F,FERD3L,TWIST1,HDAC9,SNX13,ENSSHAG00000021588,AGR3,AGR2,TSPAN13,BZW2,ANKMY2,ENSSHAG00000005836,SOSTDC1,CRPPA,MEOX2,AGMO,DGKB,ETV1,ENSSHAG00000027735,ARL4A,SCIN,ENSSHAG00000014425,ENSSHAG00000014230,TMEM106B	ETV1,MACC1	1	LOSS (post-tetraploidisation)	NO	NO	0	0	0	0	0	0	0	0	0	0	0	0	0	0	0	0	0	0	0	0	0	0	0	0	0	0	0	0	0	0	0	0	0	0	0	0	0	0
784	5	275883001	276127000	244000	RAPGEF5,LOC116419615,LOC116419614,LOC116419616,CDCA7L,DNAH11	RAPGEF5,DNAH11,CDCA7L		78	LOSS	NO	NO	1	1	1	1	1	1	1	1	1	1	1	1	1	1	1	1	1	1	1	1	1	1	1	1	1	1	1	1	1	1	1	1	1	1	1	1	1	1
785	5	282709001	282778000	69000				1	LOSS (pre-tetraploidisation)	NO	NO	0	0	0	0	0	0	0	0	0	0	0	0	0	0	0	0	0	1	0	0	0	0	0	0	0	0	0	0	0	0	0	0	0	0	0	0	0	0
786	5	283482001	287687000	4205000	LOC116419638,THSD7A,LOC116419639,LOC100913353,PHF14,NDUFA4,LOC116419641,LOC116419642,LOC116419643,LOC116419644,LOC116419326,NXPH1,LOC116419645,ICA1,LOC116419566,GLCCI1,UMAD1,RPA3,MIOS,COL28A1,LOC116419567,C1GALT1,ASNS,TAC1,SDHAF3,DLX5,DLX6,SEM1,LOC116419647,SLC25A13,PDK4,LOC116419569,ASB4,LOC100922843,LOC100929514,LOC116419648,PPP1R9A,LOC116419570,PEG10,SGCE,CASD1,COL1A2	TMEM106B,THSD7A,PHF14,NXPH1,ENSSHAG00000025497,ENSSHAG00000021268,ENSSHAG00000024581,UMAD1,RPA3,ENSSHAG00000028708,ENSSHAG00000006557,ENSSHAG00000023951,ENSSHAG00000007629,SDHAF3,DLX5,DLX6,ENSSHAG00000022755,SLC25A13,DYNC1I1,ENSSHAG00000021828,PDK4,ASB4,PON2,PON3,PON1,PPP1R9A,ENSSHAG00000023764,SGCE,CASD1,ENSSHAG00000005410		78	GAIN	YES	NO	1	1	1	1	1	1	1	1	1	1	1	1	1	1	1	1	1	1	1	1	1	1	1	1	1	1	1	1	1	1	1	1	1	1	1	1	1	1
787	5	283482001	287687000	4205000	LOC116419638,THSD7A,LOC116419639,LOC100913353,PHF14,NDUFA4,LOC116419641,LOC116419642,LOC116419643,LOC116419644,LOC116419326,NXPH1,LOC116419645,ICA1,LOC116419566,GLCCI1,UMAD1,RPA3,MIOS,COL28A1,LOC116419567,C1GALT1,ASNS,TAC1,SDHAF3,DLX5,DLX6,SEM1,LOC116419647,SLC25A13,PDK4,LOC116419569,ASB4,LOC100922843,LOC100929514,LOC116419648,PPP1R9A,LOC116419570,PEG10,SGCE,CASD1,COL1A2	TMEM106B,THSD7A,PHF14,NXPH1,ENSSHAG00000025497,ENSSHAG00000021268,ENSSHAG00000024581,UMAD1,RPA3,ENSSHAG00000028708,ENSSHAG00000006557,ENSSHAG00000023951,ENSSHAG00000007629,SDHAF3,DLX5,DLX6,ENSSHAG00000022755,SLC25A13,DYNC1I1,ENSSHAG00000021828,PDK4,ASB4,PON2,PON3,PON1,PPP1R9A,ENSSHAG00000023764,SGCE,CASD1,ENSSHAG00000005410		1	GAIN (post-tetraploidisation)	YES	NO	0	0	0	0	1	0	0	0	0	0	0	0	0	0	0	0	0	0	0	0	0	0	0	0	0	0	0	0	0	0	0	0	0	0	0	0	0	0
788	5	283482001	287687000	4205000	LOC116419638,THSD7A,LOC116419639,LOC100913353,PHF14,NDUFA4,LOC116419641,LOC116419642,LOC116419643,LOC116419644,LOC116419326,NXPH1,LOC116419645,ICA1,LOC116419566,GLCCI1,UMAD1,RPA3,MIOS,COL28A1,LOC116419567,C1GALT1,ASNS,TAC1,SDHAF3,DLX5,DLX6,SEM1,LOC116419647,SLC25A13,PDK4,LOC116419569,ASB4,LOC100922843,LOC100929514,LOC116419648,PPP1R9A,LOC116419570,PEG10,SGCE,CASD1,COL1A2	TMEM106B,THSD7A,PHF14,NXPH1,ENSSHAG00000025497,ENSSHAG00000021268,ENSSHAG00000024581,UMAD1,RPA3,ENSSHAG00000028708,ENSSHAG00000006557,ENSSHAG00000023951,ENSSHAG00000007629,SDHAF3,DLX5,DLX6,ENSSHAG00000022755,SLC25A13,DYNC1I1,ENSSHAG00000021828,PDK4,ASB4,PON2,PON3,PON1,PPP1R9A,ENSSHAG00000023764,SGCE,CASD1,ENSSHAG00000005410		9	LOSS	YES	NO	0	0	0	0	0	0	0	0	0	0	0	0	0	0	0	0	0	0	0	0	0	0	0	0	0	1	1	1	1	1	1	1	1	1	0	0	0	0
789	5	283482001	287687000	4205000	LOC116419638,THSD7A,LOC116419639,LOC100913353,PHF14,NDUFA4,LOC116419641,LOC116419642,LOC116419643,LOC116419644,LOC116419326,NXPH1,LOC116419645,ICA1,LOC116419566,GLCCI1,UMAD1,RPA3,MIOS,COL28A1,LOC116419567,C1GALT1,ASNS,TAC1,SDHAF3,DLX5,DLX6,SEM1,LOC116419647,SLC25A13,PDK4,LOC116419569,ASB4,LOC100922843,LOC100929514,LOC116419648,PPP1R9A,LOC116419570,PEG10,SGCE,CASD1,COL1A2	TMEM106B,THSD7A,PHF14,NXPH1,ENSSHAG00000025497,ENSSHAG00000021268,ENSSHAG00000024581,UMAD1,RPA3,ENSSHAG00000028708,ENSSHAG00000006557,ENSSHAG00000023951,ENSSHAG00000007629,SDHAF3,DLX5,DLX6,ENSSHAG00000022755,SLC25A13,DYNC1I1,ENSSHAG00000021828,PDK4,ASB4,PON2,PON3,PON1,PPP1R9A,ENSSHAG00000023764,SGCE,CASD1,ENSSHAG00000005410		4	LOSS	YES	NO	0	0	0	0	0	0	0	0	0	0	0	0	0	0	0	0	0	0	0	0	0	0	0	0	0	0	0	0	0	0	0	0	0	0	0	0	0	0
790	5	283482001	287687000	4205000	LOC116419638,THSD7A,LOC116419639,LOC100913353,PHF14,NDUFA4,LOC116419641,LOC116419642,LOC116419643,LOC116419644,LOC116419326,NXPH1,LOC116419645,ICA1,LOC116419566,GLCCI1,UMAD1,RPA3,MIOS,COL28A1,LOC116419567,C1GALT1,ASNS,TAC1,SDHAF3,DLX5,DLX6,SEM1,LOC116419647,SLC25A13,PDK4,LOC116419569,ASB4,LOC100922843,LOC100929514,LOC116419648,PPP1R9A,LOC116419570,PEG10,SGCE,CASD1,COL1A2	TMEM106B,THSD7A,PHF14,NXPH1,ENSSHAG00000025497,ENSSHAG00000021268,ENSSHAG00000024581,UMAD1,RPA3,ENSSHAG00000028708,ENSSHAG00000006557,ENSSHAG00000023951,ENSSHAG00000007629,SDHAF3,DLX5,DLX6,ENSSHAG00000022755,SLC25A13,DYNC1I1,ENSSHAG00000021828,PDK4,ASB4,PON2,PON3,PON1,PPP1R9A,ENSSHAG00000023764,SGCE,CASD1,ENSSHAG00000005410		3	LOSS	YES	NO	0	0	0	0	0	0	0	0	0	0	0	0	0	0	0	0	0	0	0	0	1	1	1	0	0	0	0	0	0	0	0	0	0	0	0	0	0	0
791	5	283482001	287687000	4205000	LOC116419638,THSD7A,LOC116419639,LOC100913353,PHF14,NDUFA4,LOC116419641,LOC116419642,LOC116419643,LOC116419644,LOC116419326,NXPH1,LOC116419645,ICA1,LOC116419566,GLCCI1,UMAD1,RPA3,MIOS,COL28A1,LOC116419567,C1GALT1,ASNS,TAC1,SDHAF3,DLX5,DLX6,SEM1,LOC116419647,SLC25A13,PDK4,LOC116419569,ASB4,LOC100922843,LOC100929514,LOC116419648,PPP1R9A,LOC116419570,PEG10,SGCE,CASD1,COL1A2	TMEM106B,THSD7A,PHF14,NXPH1,ENSSHAG00000025497,ENSSHAG00000021268,ENSSHAG00000024581,UMAD1,RPA3,ENSSHAG00000028708,ENSSHAG00000006557,ENSSHAG00000023951,ENSSHAG00000007629,SDHAF3,DLX5,DLX6,ENSSHAG00000022755,SLC25A13,DYNC1I1,ENSSHAG00000021828,PDK4,ASB4,PON2,PON3,PON1,PPP1R9A,ENSSHAG00000023764,SGCE,CASD1,ENSSHAG00000005410		2	LOSS	YES	NO	0	0	0	0	0	1	1	0	0	0	0	0	0	0	0	0	0	0	0	0	0	0	0	0	0	0	0	0	0	0	0	0	0	0	0	0	0	0
792	5	283482001	287687000	4205000	LOC116419638,THSD7A,LOC116419639,LOC100913353,PHF14,NDUFA4,LOC116419641,LOC116419642,LOC116419643,LOC116419644,LOC116419326,NXPH1,LOC116419645,ICA1,LOC116419566,GLCCI1,UMAD1,RPA3,MIOS,COL28A1,LOC116419567,C1GALT1,ASNS,TAC1,SDHAF3,DLX5,DLX6,SEM1,LOC116419647,SLC25A13,PDK4,LOC116419569,ASB4,LOC100922843,LOC100929514,LOC116419648,PPP1R9A,LOC116419570,PEG10,SGCE,CASD1,COL1A2	TMEM106B,THSD7A,PHF14,NXPH1,ENSSHAG00000025497,ENSSHAG00000021268,ENSSHAG00000024581,UMAD1,RPA3,ENSSHAG00000028708,ENSSHAG00000006557,ENSSHAG00000023951,ENSSHAG00000007629,SDHAF3,DLX5,DLX6,ENSSHAG00000022755,SLC25A13,DYNC1I1,ENSSHAG00000021828,PDK4,ASB4,PON2,PON3,PON1,PPP1R9A,ENSSHAG00000023764,SGCE,CASD1,ENSSHAG00000005410		2	LOSS	YES	NO	0	0	0	0	0	0	0	0	0	0	0	1	1	0	0	0	0	0	0	0	0	0	0	0	0	0	0	0	0	0	0	0	0	0	0	0	0	0
793	5	283482001	287687000	4205000	LOC116419638,THSD7A,LOC116419639,LOC100913353,PHF14,NDUFA4,LOC116419641,LOC116419642,LOC116419643,LOC116419644,LOC116419326,NXPH1,LOC116419645,ICA1,LOC116419566,GLCCI1,UMAD1,RPA3,MIOS,COL28A1,LOC116419567,C1GALT1,ASNS,TAC1,SDHAF3,DLX5,DLX6,SEM1,LOC116419647,SLC25A13,PDK4,LOC116419569,ASB4,LOC100922843,LOC100929514,LOC116419648,PPP1R9A,LOC116419570,PEG10,SGCE,CASD1,COL1A2	TMEM106B,THSD7A,PHF14,NXPH1,ENSSHAG00000025497,ENSSHAG00000021268,ENSSHAG00000024581,UMAD1,RPA3,ENSSHAG00000028708,ENSSHAG00000006557,ENSSHAG00000023951,ENSSHAG00000007629,SDHAF3,DLX5,DLX6,ENSSHAG00000022755,SLC25A13,DYNC1I1,ENSSHAG00000021828,PDK4,ASB4,PON2,PON3,PON1,PPP1R9A,ENSSHAG00000023764,SGCE,CASD1,ENSSHAG00000005410		2	LOSS	YES	NO	0	0	0	0	0	0	0	0	0	0	0	0	0	0	0	0	0	0	0	0	0	0	0	0	0	0	0	0	0	0	0	0	0	0	0	0	0	0
794	5	283482001	287687000	4205000	LOC116419638,THSD7A,LOC116419639,LOC100913353,PHF14,NDUFA4,LOC116419641,LOC116419642,LOC116419643,LOC116419644,LOC116419326,NXPH1,LOC116419645,ICA1,LOC116419566,GLCCI1,UMAD1,RPA3,MIOS,COL28A1,LOC116419567,C1GALT1,ASNS,TAC1,SDHAF3,DLX5,DLX6,SEM1,LOC116419647,SLC25A13,PDK4,LOC116419569,ASB4,LOC100922843,LOC100929514,LOC116419648,PPP1R9A,LOC116419570,PEG10,SGCE,CASD1,COL1A2	TMEM106B,THSD7A,PHF14,NXPH1,ENSSHAG00000025497,ENSSHAG00000021268,ENSSHAG00000024581,UMAD1,RPA3,ENSSHAG00000028708,ENSSHAG00000006557,ENSSHAG00000023951,ENSSHAG00000007629,SDHAF3,DLX5,DLX6,ENSSHAG00000022755,SLC25A13,DYNC1I1,ENSSHAG00000021828,PDK4,ASB4,PON2,PON3,PON1,PPP1R9A,ENSSHAG00000023764,SGCE,CASD1,ENSSHAG00000005410		1	LOSS	YES	NO	0	0	0	0	0	0	0	0	0	0	0	0	0	1	0	0	0	0	0	0	0	0	0	0	0	0	0	0	0	0	0	0	0	0	0	0	0	0
795	5	283482001	287687000	4205000	LOC116419638,THSD7A,LOC116419639,LOC100913353,PHF14,NDUFA4,LOC116419641,LOC116419642,LOC116419643,LOC116419644,LOC116419326,NXPH1,LOC116419645,ICA1,LOC116419566,GLCCI1,UMAD1,RPA3,MIOS,COL28A1,LOC116419567,C1GALT1,ASNS,TAC1,SDHAF3,DLX5,DLX6,SEM1,LOC116419647,SLC25A13,PDK4,LOC116419569,ASB4,LOC100922843,LOC100929514,LOC116419648,PPP1R9A,LOC116419570,PEG10,SGCE,CASD1,COL1A2	TMEM106B,THSD7A,PHF14,NXPH1,ENSSHAG00000025497,ENSSHAG00000021268,ENSSHAG00000024581,UMAD1,RPA3,ENSSHAG00000028708,ENSSHAG00000006557,ENSSHAG00000023951,ENSSHAG00000007629,SDHAF3,DLX5,DLX6,ENSSHAG00000022755,SLC25A13,DYNC1I1,ENSSHAG00000021828,PDK4,ASB4,PON2,PON3,PON1,PPP1R9A,ENSSHAG00000023764,SGCE,CASD1,ENSSHAG00000005410		1	LOSS	YES	NO	0	0	0	0	0	0	0	0	0	0	0	0	0	0	0	0	1	0	0	0	0	0	0	0	0	0	0	0	0	0	0	0	0	0	0	0	0	0
796	5	283482001	287687000	4205000	LOC116419638,THSD7A,LOC116419639,LOC100913353,PHF14,NDUFA4,LOC116419641,LOC116419642,LOC116419643,LOC116419644,LOC116419326,NXPH1,LOC116419645,ICA1,LOC116419566,GLCCI1,UMAD1,RPA3,MIOS,COL28A1,LOC116419567,C1GALT1,ASNS,TAC1,SDHAF3,DLX5,DLX6,SEM1,LOC116419647,SLC25A13,PDK4,LOC116419569,ASB4,LOC100922843,LOC100929514,LOC116419648,PPP1R9A,LOC116419570,PEG10,SGCE,CASD1,COL1A2	TMEM106B,THSD7A,PHF14,NXPH1,ENSSHAG00000025497,ENSSHAG00000021268,ENSSHAG00000024581,UMAD1,RPA3,ENSSHAG00000028708,ENSSHAG00000006557,ENSSHAG00000023951,ENSSHAG00000007629,SDHAF3,DLX5,DLX6,ENSSHAG00000022755,SLC25A13,DYNC1I1,ENSSHAG00000021828,PDK4,ASB4,PON2,PON3,PON1,PPP1R9A,ENSSHAG00000023764,SGCE,CASD1,ENSSHAG00000005410		1	LOSS	YES	NO	0	0	0	0	0	0	0	0	0	0	0	0	0	0	0	0	0	0	0	0	0	0	0	0	0	0	0	0	0	0	0	0	0	0	0	0	1	0
797	5	283482001	287687000	4205000	LOC116419638,THSD7A,LOC116419639,LOC100913353,PHF14,NDUFA4,LOC116419641,LOC116419642,LOC116419643,LOC116419644,LOC116419326,NXPH1,LOC116419645,ICA1,LOC116419566,GLCCI1,UMAD1,RPA3,MIOS,COL28A1,LOC116419567,C1GALT1,ASNS,TAC1,SDHAF3,DLX5,DLX6,SEM1,LOC116419647,SLC25A13,PDK4,LOC116419569,ASB4,LOC100922843,LOC100929514,LOC116419648,PPP1R9A,LOC116419570,PEG10,SGCE,CASD1,COL1A2	TMEM106B,THSD7A,PHF14,NXPH1,ENSSHAG00000025497,ENSSHAG00000021268,ENSSHAG00000024581,UMAD1,RPA3,ENSSHAG00000028708,ENSSHAG00000006557,ENSSHAG00000023951,ENSSHAG00000007629,SDHAF3,DLX5,DLX6,ENSSHAG00000022755,SLC25A13,DYNC1I1,ENSSHAG00000021828,PDK4,ASB4,PON2,PON3,PON1,PPP1R9A,ENSSHAG00000023764,SGCE,CASD1,ENSSHAG00000005410		1	LOSS	YES	NO	0	0	0	0	0	0	0	0	0	0	0	0	0	0	0	0	0	0	0	0	0	0	0	0	0	0	0	0	0	0	0	0	0	0	0	0	0	0
798	5	283482001	287687000	4205000	LOC116419638,THSD7A,LOC116419639,LOC100913353,PHF14,NDUFA4,LOC116419641,LOC116419642,LOC116419643,LOC116419644,LOC116419326,NXPH1,LOC116419645,ICA1,LOC116419566,GLCCI1,UMAD1,RPA3,MIOS,COL28A1,LOC116419567,C1GALT1,ASNS,TAC1,SDHAF3,DLX5,DLX6,SEM1,LOC116419647,SLC25A13,PDK4,LOC116419569,ASB4,LOC100922843,LOC100929514,LOC116419648,PPP1R9A,LOC116419570,PEG10,SGCE,CASD1,COL1A2	TMEM106B,THSD7A,PHF14,NXPH1,ENSSHAG00000025497,ENSSHAG00000021268,ENSSHAG00000024581,UMAD1,RPA3,ENSSHAG00000028708,ENSSHAG00000006557,ENSSHAG00000023951,ENSSHAG00000007629,SDHAF3,DLX5,DLX6,ENSSHAG00000022755,SLC25A13,DYNC1I1,ENSSHAG00000021828,PDK4,ASB4,PON2,PON3,PON1,PPP1R9A,ENSSHAG00000023764,SGCE,CASD1,ENSSHAG00000005410		1	LOSS	YES	NO	0	0	0	0	0	0	0	0	0	0	0	0	0	0	0	0	0	0	0	0	0	0	0	0	0	0	0	0	0	0	0	0	0	0	0	0	0	0
799	5	283482001	287687000	4205000	LOC116419638,THSD7A,LOC116419639,LOC100913353,PHF14,NDUFA4,LOC116419641,LOC116419642,LOC116419643,LOC116419644,LOC116419326,NXPH1,LOC116419645,ICA1,LOC116419566,GLCCI1,UMAD1,RPA3,MIOS,COL28A1,LOC116419567,C1GALT1,ASNS,TAC1,SDHAF3,DLX5,DLX6,SEM1,LOC116419647,SLC25A13,PDK4,LOC116419569,ASB4,LOC100922843,LOC100929514,LOC116419648,PPP1R9A,LOC116419570,PEG10,SGCE,CASD1,COL1A2	TMEM106B,THSD7A,PHF14,NXPH1,ENSSHAG00000025497,ENSSHAG00000021268,ENSSHAG00000024581,UMAD1,RPA3,ENSSHAG00000028708,ENSSHAG00000006557,ENSSHAG00000023951,ENSSHAG00000007629,SDHAF3,DLX5,DLX6,ENSSHAG00000022755,SLC25A13,DYNC1I1,ENSSHAG00000021828,PDK4,ASB4,PON2,PON3,PON1,PPP1R9A,ENSSHAG00000023764,SGCE,CASD1,ENSSHAG00000005410		1	LOSS (pre-tetraploidisation)	YES	NO	0	0	0	0	0	0	0	0	0	0	0	0	0	0	0	0	0	1	0	0	0	0	0	0	0	0	0	0	0	0	0	0	0	0	0	0	0	0
800	5	283482001	287687000	4205000	LOC116419638,THSD7A,LOC116419639,LOC100913353,PHF14,NDUFA4,LOC116419641,LOC116419642,LOC116419643,LOC116419644,LOC116419326,NXPH1,LOC116419645,ICA1,LOC116419566,GLCCI1,UMAD1,RPA3,MIOS,COL28A1,LOC116419567,C1GALT1,ASNS,TAC1,SDHAF3,DLX5,DLX6,SEM1,LOC116419647,SLC25A13,PDK4,LOC116419569,ASB4,LOC100922843,LOC100929514,LOC116419648,PPP1R9A,LOC116419570,PEG10,SGCE,CASD1,COL1A2	TMEM106B,THSD7A,PHF14,NXPH1,ENSSHAG00000025497,ENSSHAG00000021268,ENSSHAG00000024581,UMAD1,RPA3,ENSSHAG00000028708,ENSSHAG00000006557,ENSSHAG00000023951,ENSSHAG00000007629,SDHAF3,DLX5,DLX6,ENSSHAG00000022755,SLC25A13,DYNC1I1,ENSSHAG00000021828,PDK4,ASB4,PON2,PON3,PON1,PPP1R9A,ENSSHAG00000023764,SGCE,CASD1,ENSSHAG00000005410		1	LOSS (pre-tetraploidisation)	YES	NO	0	0	0	0	0	0	0	0	0	0	0	0	0	0	0	0	0	0	0	0	0	0	0	0	0	0	0	0	0	0	0	0	0	0	0	0	0	0
801	5	283482001	287687000	4205000	LOC116419638,THSD7A,LOC116419639,LOC100913353,PHF14,NDUFA4,LOC116419641,LOC116419642,LOC116419643,LOC116419644,LOC116419326,NXPH1,LOC116419645,ICA1,LOC116419566,GLCCI1,UMAD1,RPA3,MIOS,COL28A1,LOC116419567,C1GALT1,ASNS,TAC1,SDHAF3,DLX5,DLX6,SEM1,LOC116419647,SLC25A13,PDK4,LOC116419569,ASB4,LOC100922843,LOC100929514,LOC116419648,PPP1R9A,LOC116419570,PEG10,SGCE,CASD1,COL1A2	TMEM106B,THSD7A,PHF14,NXPH1,ENSSHAG00000025497,ENSSHAG00000021268,ENSSHAG00000024581,UMAD1,RPA3,ENSSHAG00000028708,ENSSHAG00000006557,ENSSHAG00000023951,ENSSHAG00000007629,SDHAF3,DLX5,DLX6,ENSSHAG00000022755,SLC25A13,DYNC1I1,ENSSHAG00000021828,PDK4,ASB4,PON2,PON3,PON1,PPP1R9A,ENSSHAG00000023764,SGCE,CASD1,ENSSHAG00000005410		1	LOSS (post-tetraploidisation)	YES	NO	0	0	0	0	0	0	0	0	0	0	0	0	0	0	0	1	0	0	0	0	0	0	0	0	0	0	0	0	0	0	0	0	0	0	0	0	0	0
802	5	283482001	287687000	4205000	LOC116419638,THSD7A,LOC116419639,LOC100913353,PHF14,NDUFA4,LOC116419641,LOC116419642,LOC116419643,LOC116419644,LOC116419326,NXPH1,LOC116419645,ICA1,LOC116419566,GLCCI1,UMAD1,RPA3,MIOS,COL28A1,LOC116419567,C1GALT1,ASNS,TAC1,SDHAF3,DLX5,DLX6,SEM1,LOC116419647,SLC25A13,PDK4,LOC116419569,ASB4,LOC100922843,LOC100929514,LOC116419648,PPP1R9A,LOC116419570,PEG10,SGCE,CASD1,COL1A2	TMEM106B,THSD7A,PHF14,NXPH1,ENSSHAG00000025497,ENSSHAG00000021268,ENSSHAG00000024581,UMAD1,RPA3,ENSSHAG00000028708,ENSSHAG00000006557,ENSSHAG00000023951,ENSSHAG00000007629,SDHAF3,DLX5,DLX6,ENSSHAG00000022755,SLC25A13,DYNC1I1,ENSSHAG00000021828,PDK4,ASB4,PON2,PON3,PON1,PPP1R9A,ENSSHAG00000023764,SGCE,CASD1,ENSSHAG00000005410		1	LOSS (post-tetraploidisation)	YES	NO	0	0	0	0	0	0	0	0	0	0	0	0	0	0	0	0	0	0	0	0	0	0	0	0	0	0	0	0	0	0	0	0	0	0	0	1	0	0
803	5	283482001	287687000	4205000	LOC116419638,THSD7A,LOC116419639,LOC100913353,PHF14,NDUFA4,LOC116419641,LOC116419642,LOC116419643,LOC116419644,LOC116419326,NXPH1,LOC116419645,ICA1,LOC116419566,GLCCI1,UMAD1,RPA3,MIOS,COL28A1,LOC116419567,C1GALT1,ASNS,TAC1,SDHAF3,DLX5,DLX6,SEM1,LOC116419647,SLC25A13,PDK4,LOC116419569,ASB4,LOC100922843,LOC100929514,LOC116419648,PPP1R9A,LOC116419570,PEG10,SGCE,CASD1,COL1A2	TMEM106B,THSD7A,PHF14,NXPH1,ENSSHAG00000025497,ENSSHAG00000021268,ENSSHAG00000024581,UMAD1,RPA3,ENSSHAG00000028708,ENSSHAG00000006557,ENSSHAG00000023951,ENSSHAG00000007629,SDHAF3,DLX5,DLX6,ENSSHAG00000022755,SLC25A13,DYNC1I1,ENSSHAG00000021828,PDK4,ASB4,PON2,PON3,PON1,PPP1R9A,ENSSHAG00000023764,SGCE,CASD1,ENSSHAG00000005410		1	LOSS (post-tetraploidisation)	YES	NO	0	0	0	0	0	0	0	0	0	0	0	0	0	0	0	0	0	0	0	0	0	0	0	0	0	0	0	0	0	0	0	0	0	0	0	0	0	0
804	5	287687001	288121000	434000	LOC100915785,LOC100915522,LOC100915261,LOC116419653,LOC116419652,LOC105749011,LOC100918312,LOC100916830,LOC100918227,LOC105750802	ENSSHAG00000004228,ENSSHAG00000003708,ENSSHAG00000002231,ENSSHAG00000028004,ENSSHAG00000026245,ENSSHAG00000030610,ENSSHAG00000023610,ENSSHAG00000023348,ENSSHAG00000030594,ENSSHAG00000001251,ENSSHAG00000023616,ENSSHAG00000025773,ENSSHAG00000003648,ENSSHAG00000029605,ENSSHAG00000002004		78	LOSS	NO	NO	1	1	1	1	1	1	1	1	1	1	1	1	1	1	1	1	1	1	1	1	1	1	1	1	1	1	1	1	1	1	1	1	1	1	1	1	1	1
805	6	1	11191000	11191000	LOC116419890,LOC100919361,LOC116419711,LOC116419710,LOC111721569,LOC105751052,LOC116420010,LOC100923191,PPP2R2C,WFS1,LOC116419813,LOC116419812,JAKMIP1,C6H4orf50,CRMP1,EVC,EVC2,LOC116420022,STK32B,CYTL1,MSX1,LOC116419994,LOC116419786,STX18,NSG1,ZBTB49,LYAR,TMEM128,OTOP1,DRD5,SLC2A9,LOC116419867,WDR1,ZNF518B,CLNK,LOC116419841,LOC111721385,HS3ST1,LOC116419773,LOC116419870,RAB28,NKX3-2,BOD1L1,LOC1164…	ENSSHAG00000028398,ENSSHAG00000026373,ENSSHAG00000027031,ENSSHAG00000031361,ENSSHAG00000023630,ENSSHAG00000021025,ENSSHAG00000030246,ENSSHAG00000021688,ENSSHAG00000021583,ENSSHAG00000031908,ENSSHAG00000022476,ENSSHAG00000016839,ENSSHAG00000016725,ENSSHAG00000029756,JAKMIP1,CRMP1,EVC,EVC2,STK32B,CYTL1,MSX1,STX18,NSG1,ZBTB49,LYAR,TMEM128,ENSSHAG00000007809,ENSSHAG00000007567,ENSSHAG00000027701,ENSS…		1	LOSS	NO	NO	0	0	0	0	0	0	0	0	0	0	0	0	0	0	0	0	0	0	0	0	0	0	0	0	0	0	0	0	0	0	0	0	0	0	0	0	1	0
806	6	1	254895979	254895979	LOC116419890,LOC100919361,LOC116419711,LOC116419710,LOC111721569,LOC105751052,LOC116420010,LOC100923191,PPP2R2C,WFS1,LOC116419813,LOC116419812,JAKMIP1,C6H4orf50,CRMP1,EVC,EVC2,LOC116420022,STK32B,CYTL1,MSX1,LOC116419994,LOC116419786,STX18,NSG1,ZBTB49,LYAR,TMEM128,OTOP1,DRD5,SLC2A9,LOC116419867,WDR1,ZNF518B,CLNK,LOC116419841,LOC111721385,HS3ST1,LOC116419773,LOC116419870,RAB28,NKX3-2,BOD1L1,LOC1164…	ENSSHAG00000028398,ENSSHAG00000026373,ENSSHAG00000027031,ENSSHAG00000031361,ENSSHAG00000023630,ENSSHAG00000021025,ENSSHAG00000030246,ENSSHAG00000021688,ENSSHAG00000021583,ENSSHAG00000031908,ENSSHAG00000022476,ENSSHAG00000016839,ENSSHAG00000016725,ENSSHAG00000029756,JAKMIP1,CRMP1,EVC,EVC2,STK32B,CYTL1,MSX1,STX18,NSG1,ZBTB49,LYAR,TMEM128,ENSSHAG00000007809,ENSSHAG00000007567,ENSSHAG00000027701,ENSS…	AFF1,CASP3,CCND1,CHIC2,CLP1,CREB3L1,CTNND1,DCTN1,DDB2,EXT2,FANCF,FAT1,FAT4,FBXW7,FEN1,FGFR3,FIP1L1,HRAS,IL2,KDR,KIT,LEF1,LEPROTL1,LMO1,LMO2,MEN1,MYOD1,N4BP2,NRG1,NSD2,PCM1,PDGFRA,PHOX2B,PTPN13,RAP1GDS1,RHOH,SDHAF2,TEC,TET2,WRN,WT1	1	LOSS (post-tetraploidisation)	NO	NO	0	0	0	0	1	0	0	0	0	0	0	0	0	0	0	0	0	0	0	0	0	0	0	0	0	0	0	0	0	0	0	0	0	0	0	0	0	0
807	6	1	254895979	254895979	LOC116419890,LOC100919361,LOC116419711,LOC116419710,LOC111721569,LOC105751052,LOC116420010,LOC100923191,PPP2R2C,WFS1,LOC116419813,LOC116419812,JAKMIP1,C6H4orf50,CRMP1,EVC,EVC2,LOC116420022,STK32B,CYTL1,MSX1,LOC116419994,LOC116419786,STX18,NSG1,ZBTB49,LYAR,TMEM128,OTOP1,DRD5,SLC2A9,LOC116419867,WDR1,ZNF518B,CLNK,LOC116419841,LOC111721385,HS3ST1,LOC116419773,LOC116419870,RAB28,NKX3-2,BOD1L1,LOC1164…	ENSSHAG00000028398,ENSSHAG00000026373,ENSSHAG00000027031,ENSSHAG00000031361,ENSSHAG00000023630,ENSSHAG00000021025,ENSSHAG00000030246,ENSSHAG00000021688,ENSSHAG00000021583,ENSSHAG00000031908,ENSSHAG00000022476,ENSSHAG00000016839,ENSSHAG00000016725,ENSSHAG00000029756,JAKMIP1,CRMP1,EVC,EVC2,STK32B,CYTL1,MSX1,STX18,NSG1,ZBTB49,LYAR,TMEM128,ENSSHAG00000007809,ENSSHAG00000007567,ENSSHAG00000027701,ENSS…	AFF1,CASP3,CCND1,CHIC2,CLP1,CREB3L1,CTNND1,DCTN1,DDB2,EXT2,FANCF,FAT1,FAT4,FBXW7,FEN1,FGFR3,FIP1L1,HRAS,IL2,KDR,KIT,LEF1,LEPROTL1,LMO1,LMO2,MEN1,MYOD1,N4BP2,NRG1,NSD2,PCM1,PDGFRA,PHOX2B,PTPN13,RAP1GDS1,RHOH,SDHAF2,TEC,TET2,WRN,WT1	1	GAIN (post-tetraploidisation)	NO	NO	0	0	0	0	1	0	0	0	0	0	0	0	0	0	0	0	0	0	0	0	0	0	0	0	0	0	0	0	0	0	0	0	0	0	0	0	0	0
808	6	5754001	5801000	47000				1	LOSS (post-tetraploidisation)	NO	NO	0	0	0	0	0	0	0	0	0	0	0	0	0	0	0	0	0	0	0	0	0	0	0	0	0	0	0	0	0	0	0	0	0	0	0	0	0	0
809	6	6001001	6173000	172000	LOC116419760			1	GAIN (post-tetraploidisation)	NO	NO	0	0	0	0	0	0	0	0	0	0	0	0	0	0	0	0	0	0	0	0	0	0	0	0	0	0	0	0	0	0	0	0	0	0	0	0	0	0
810	6	6415001	6568000	153000	LOC116419908,CPEB2	CPEB2		1	LOSS (post-tetraploidisation)	NO	NO	0	0	0	0	0	0	0	0	0	0	0	0	0	0	0	0	0	0	0	0	0	0	0	0	0	0	0	0	0	0	0	0	0	0	0	0	0	0
811	6	8798001	8861000	63000	LCORL	NCAPG,LCORL		16	LOSS	NO	NO	0	0	0	0	0	0	0	0	0	0	0	0	0	0	0	0	0	0	0	0	0	0	0	0	0	0	0	0	0	0	0	0	0	0	0	0	0	1
812	6	11916001	12450000	534000	KCNIP4			1	GAIN (post-tetraploidisation)	NO	NO	0	0	0	0	0	0	0	0	0	0	0	0	0	0	0	0	0	0	0	0	0	0	0	0	0	0	0	0	0	0	0	0	0	0	0	0	0	0
813	6	12683001	13141000	458000	LOC100932649	GBA3		1	GAIN (post-tetraploidisation)	NO	NO	0	0	0	0	0	0	0	0	0	0	0	0	0	0	0	0	0	0	0	0	0	0	0	0	0	0	0	0	0	0	0	0	0	0	0	0	0	0
814	6	13264001	13606000	342000	LOC116419857			1	GAIN (post-tetraploidisation)	NO	NO	0	0	0	0	0	0	0	0	0	0	0	0	0	0	0	0	0	0	0	0	0	0	0	0	0	0	0	0	0	0	0	0	0	0	0	0	0	0
815	6	14386001	14478000	92000	PPARGC1A,LOC116419974			1	GAIN (post-tetraploidisation)	NO	NO	0	0	0	0	0	0	0	0	0	0	0	0	0	0	0	0	0	0	0	0	0	0	0	0	0	0	0	0	0	0	0	0	0	0	0	0	0	0
816	6	14536001	14798000	262000	DHX15,SOD3,CCDC149	DHX15,ENSSHAG00000010341,CCDC149		1	GAIN (post-tetraploidisation)	NO	NO	0	0	0	0	0	0	0	0	0	0	0	0	0	0	0	0	0	0	0	0	0	0	0	0	0	0	0	0	0	0	0	0	0	0	0	0	0	0
817	6	14878001	14958000	80000	LGI2	CCDC149,LGI2		1	GAIN (post-tetraploidisation)	NO	NO	0	0	0	0	0	0	0	0	0	0	0	0	0	0	0	0	0	0	0	0	0	0	0	0	0	0	0	0	0	0	0	0	0	0	0	0	0	0
818	6	15316001	15758000	442000	ANAPC4,LOC100928060,LOC105751026,LOC100927806,LOC100928837,LOC100928577,LOC100928317,SEL1L3	ANAPC4,ENSSHAG00000010251,ENSSHAG00000004649,ENSSHAG00000010890,ENSSHAG00000031795,ENSSHAG00000028205,ENSSHAG00000023004,SEL1L3		1	LOSS (post-tetraploidisation)	NO	NO	0	0	0	0	0	0	0	0	0	0	0	0	0	0	0	0	0	0	0	0	0	0	0	0	0	0	0	0	0	0	0	0	0	0	0	0	0	0
819	6	15758001	15825000	67000	SEL1L3	SEL1L3		1	GAIN (post-tetraploidisation)	NO	NO	0	0	0	0	0	0	0	0	0	0	0	0	0	0	0	0	0	0	0	0	0	0	0	0	0	0	0	0	0	0	0	0	0	0	0	0	0	0
820	6	15888001	16575000	687000	SMIM20,RBPJ,LOC116420156,LOC105750921,CCKAR,LOC116419972,TBC1D19,LOC116419927	ENSSHAG00000030717,RBPJ,CCKAR,TBC1D19		1	GAIN (post-tetraploidisation)	NO	NO	0	0	0	0	0	0	0	0	0	0	0	0	0	0	0	0	0	0	0	0	0	0	0	0	0	0	0	0	0	0	0	0	0	0	0	0	0	0
821	6	16770001	17054000	284000				1	GAIN (post-tetraploidisation)	NO	NO	0	0	0	0	0	0	0	0	0	0	0	0	0	0	0	0	0	0	0	0	0	0	0	0	0	0	0	0	0	0	0	0	0	0	0	0	0	0
822	6	17176001	17261000	85000				1	GAIN (post-tetraploidisation)	NO	NO	0	0	0	0	0	0	0	0	0	0	0	0	0	0	0	0	0	0	0	0	0	0	0	0	0	0	0	0	0	0	0	0	0	0	0	0	0	0
823	6	19135001	19226000	91000				1	LOSS (post-tetraploidisation)	NO	NO	0	0	0	0	0	0	0	0	0	0	0	0	0	0	0	0	0	0	0	0	0	0	0	0	0	0	0	0	0	0	0	0	0	0	0	0	0	0
824	6	22710001	22779000	69000				1	LOSS (post-tetraploidisation)	NO	NO	0	0	0	0	0	0	0	0	0	0	0	0	0	0	0	0	0	0	0	0	0	0	0	0	0	0	0	0	0	0	0	0	0	0	0	0	0	0
825	6	23080001	23256000	176000				1	LOSS (post-tetraploidisation)	NO	NO	0	0	0	0	0	0	0	0	0	0	0	0	0	0	0	0	0	0	0	0	0	0	0	0	0	0	0	0	0	0	0	0	0	0	0	0	0	0
826	6	23331001	24032000	701000	LOC116419878			1	GAIN (post-tetraploidisation)	NO	NO	0	0	0	0	0	0	0	0	0	0	0	0	0	0	0	0	0	0	0	0	0	0	0	0	0	0	0	0	0	0	0	0	0	0	0	0	0	0
827	6	24147001	24335000	188000				1	GAIN (post-tetraploidisation)	NO	NO	0	0	0	0	0	0	0	0	0	0	0	0	0	0	0	0	0	0	0	0	0	0	0	0	0	0	0	0	0	0	0	0	0	0	0	0	0	0
828	6	24390001	24802000	412000	LOC116419765	ENSSHAG00000020576		1	GAIN (post-tetraploidisation)	NO	NO	0	0	0	0	0	0	0	0	0	0	0	0	0	0	0	0	0	0	0	0	0	0	0	0	0	0	0	0	0	0	0	0	0	0	0	0	0	0
829	6	44147001	44682000	535000	LOC116420164,ADGRL3	ADGRL3		1	LOSS	NO	NO	0	0	0	1	0	0	0	0	0	0	0	0	0	0	0	0	0	0	0	0	0	0	0	0	0	0	0	0	0	0	0	0	0	0	0	0	0	0
830	6	45556001	47205000	1649000				1	GAIN	NO	NO	0	0	0	0	0	0	0	0	0	0	0	0	0	0	0	0	0	0	0	0	0	0	0	0	0	0	0	0	0	0	0	0	0	0	0	0	0	0
831	6	47980001	48232000	252000				1	LOSS	NO	NO	0	0	0	0	0	0	0	0	0	0	0	0	0	0	0	0	0	0	0	0	0	0	0	0	0	0	0	0	0	0	0	0	0	0	0	0	0	0
832	6	49266001	49294000	28000				1	LOSS	NO	NO	0	0	0	0	0	0	0	0	0	0	0	0	0	0	0	0	0	0	0	0	0	0	0	0	0	0	0	0	0	0	0	0	0	0	0	0	0	0
833	6	74356001	74500000	144000	IQCM	ENSSHAG00000020813		1	LOSS	NO	NO	0	0	0	0	0	0	0	0	0	0	0	0	0	0	0	0	0	0	0	0	0	0	0	0	0	0	0	0	0	0	0	0	0	0	0	0	0	0
834	6	78792001	78810000	18000	LOC116419984,TMEM131L	TMEM131L		1	GAIN (pre-tetraploidisation)	NO	NO	0	0	0	0	0	0	0	0	0	0	0	0	0	0	0	0	0	0	0	0	0	0	1	0	0	0	0	0	0	0	0	0	0	0	0	0	0	0
835	6	88434001	88452000	18000	FSTL5	FSTL5		1	LOSS	NO	NO	0	0	1	0	0	0	0	0	0	0	0	0	0	0	0	0	0	0	0	0	0	0	0	0	0	0	0	0	0	0	0	0	0	0	0	0	0	0
836	6	88509001	88846000	337000	FSTL5	FSTL5		1	LOSS	NO	NO	0	0	0	0	0	0	0	0	0	0	0	0	0	0	1	0	0	0	0	0	0	0	0	0	0	0	0	0	0	0	0	0	0	0	0	0	0	0
837	6	89024001	89331000	307000	FSTL5	FSTL5		1	LOSS (pre-tetraploidisation)	NO	NO	0	0	0	0	0	0	0	0	0	0	0	0	0	0	0	1	0	0	0	0	0	0	0	0	0	0	0	0	0	0	0	0	0	0	0	0	0	0
838	6	95444001	95622000	178000	SPOCK3	SPOCK3		1	LOSS (pre-tetraploidisation)	NO	NO	0	0	0	0	1	0	0	0	0	0	0	0	0	0	0	0	0	0	0	0	0	0	0	0	0	0	0	0	0	0	0	0	0	0	0	0	0	0
839	6	107436001	107462000	26000				1	LOSS (pre-tetraploidisation)	NO	NO	0	0	0	0	0	0	0	0	0	0	0	0	0	0	0	0	0	0	0	0	0	0	0	0	0	0	0	0	0	0	0	0	0	0	0	0	0	0
840	6	108640001	122309000	13669000	NEIL3,AGA,LOC111721322,LOC111721514,LOC100927447,LOC116420023,LOC116420025,LOC111721316,LOC100924065,LOC111721317,DCTD,WWC2,LOC100926163,LOC100923805,CDKN2AIP,ING2,LOC116419926,LOC116419980,RWDD4,TRAPPC11,LOC111721315,STOX2,ENPP6,IRF2,LOC100922757,CASP3,LOC116420055,PRIMPOL,CENPU,LOC100921191,ACSL1,LOC100921721,HELT,SLC25A4,CFAP97,SNX25,LRP2BP,ANKRD37,UFSP2,C6H4orf47,LOC111721314,CCDC110,PDLIM3,S…	NEIL3,AGA,ENSSHAG00000021250,ENSSHAG00000018103,ENSSHAG00000028695,TENM3,ENSSHAG00000027006,WWC2,ENSSHAG00000013806,ENSSHAG00000013799,CDKN2AIP,ING2,RWDD4,TRAPPC11,STOX2,ENPP6,IRF2,ENSSHAG00000027604,PRIMPOL,ENSSHAG00000032064,ACSL1,ENSSHAG00000030602,HELT,SLC25A4,CFAP97,SNX25,LRP2BP,UFSP2,ANKRD37,C4orf47,ENSSHAG00000012622,PDLIM3,ENSSHAG00000011168,TLR3,ENSSHAG00000006744,CYP4V2,KLKB1,F11,MTNR1A…	CASP3,FAT1	1	LOSS	NO	NO	0	0	0	0	0	0	0	0	0	0	0	0	0	0	0	0	0	0	0	0	0	0	0	0	0	0	0	0	0	0	0	0	0	0	0	0	0	0
841	6	111864001	111957000	93000				1	GAIN (pre-tetraploidisation)	NO	NO	0	0	0	0	1	0	0	0	0	0	0	0	0	0	0	0	0	0	0	0	0	0	0	0	0	0	0	0	0	0	0	0	0	0	0	0	0	0
842	6	112768001	112839000	71000	LOC116420023			1	LOSS	NO	NO	0	0	0	0	0	0	0	0	0	0	0	0	0	0	0	0	0	0	0	0	0	0	0	0	0	0	0	0	0	0	0	0	0	0	0	0	0	0
843	6	114910001	114966000	56000	LOC116420025	TENM3		1	LOSS (post-tetraploidisation)	NO	NO	0	0	0	0	0	0	0	0	0	0	0	0	0	0	0	0	0	0	0	0	0	0	0	0	0	0	0	0	0	0	0	0	0	0	0	1	0	0
844	6	114924001	115064000	140000	LOC116420025	TENM3		1	LOSS (pre-tetraploidisation)	NO	NO	0	0	0	0	0	0	0	0	0	0	0	0	0	0	0	0	0	1	0	0	0	0	0	0	0	0	0	0	0	0	0	0	0	0	0	0	0	0
845	6	115064001	115437000	373000	LOC116420025,LOC100924065	TENM3		1	LOSS (post-tetraploidisation)	NO	NO	0	0	0	0	0	0	0	0	0	0	0	0	0	0	0	0	0	1	0	0	0	0	0	0	0	0	0	0	0	0	0	0	0	0	0	0	0	0
846	6	117593001	117686000	93000	IRF2	IRF2		11	LOSS	NO	NO	0	0	0	0	0	0	0	0	0	0	0	0	0	0	0	0	0	0	0	0	0	0	0	0	0	0	0	0	0	0	0	0	0	0	0	0	0	0
847	6	122158001	254895000	132737000	NDST4,UGT8,ARSJ,CAMK2D,ANK2,LARP7,ZGRF1,NEUROG2,TIFA,AP1AR,FAM241A,LOC100934119,PITX2,ENPEP,ELOVL6,EGF,LRIT3,RRH,GAR1,CFI,LOC100930545,LOC105750861,MCUB,SEC24B,COL25A1,OSTC,VPS52,LOC100931606,LOC100932392,LOC105751046,LOC100923548,ETNPPL,LOC100932646,LEF1,HADH,LOC100934899,SGMS2,PAPSS1,DKK2,GIMD1,AIMP1,TBCK,NPNT,GSTCD,INTS12,ARHGEF38,PPA2,LOC116419866,TET2,LOC116419803,LOC116419742,LOC105750865,C…	ENSSHAG00000003145,UGT8,ARSJ,ENSSHAG00000027716,ENSSHAG00000001917,ANK2,LARP7,ENSSHAG00000007062,ENSSHAG00000026477,AP1AR,ENSSHAG00000030119,PITX2,ENPEP,ELOVL6,EGF,LRIT3,GAR1,ENSSHAG00000024052,ENSSHAG00000002786,ENSSHAG00000004900,MCUB,SEC24B,COL25A1,ENSSHAG00000029911,ENSSHAG00000008320,ENSSHAG00000008658,ENSSHAG00000027128,ENSSHAG00000026968,ENSSHAG00000025927,ENSSHAG00000002342,RPL34,LEF1,HAD…	AFF1,CCND1,CLP1,CREB3L1,CTNND1,DCTN1,DDB2,EXT2,FANCF,FAT4,FEN1,FGFR3,HRAS,IL2,LEF1,LEPROTL1,LMO1,LMO2,MEN1,MYOD1,NRG1,NSD2,PCM1,PTPN13,RAP1GDS1,SDHAF2,TET2,WRN,WT1	1	GAIN (post-tetraploidisation)	NO	NO	0	0	0	0	0	0	0	0	0	0	0	0	0	0	0	0	0	0	0	0	0	0	0	0	0	0	0	0	0	0	0	0	0	0	0	0	0	0
848	6	122740001	123208000	468000	NDST4,UGT8	ENSSHAG00000003145,UGT8		2	LOSS	NO	NO	0	0	0	0	0	0	0	0	0	0	0	1	1	0	0	0	0	0	0	0	0	0	0	0	0	0	0	0	0	0	0	0	0	0	0	0	0	0
849	6	124532001	124557000	25000	ANK2	ANK2		1	LOSS	NO	NO	0	0	0	0	0	0	0	0	0	0	0	0	0	0	0	0	0	0	0	0	0	0	0	0	0	0	0	0	0	0	0	0	0	0	0	0	0	0
850	6	137065001	137107000	42000	GRID2	ENSSHAG00000028876		1	GAIN	NO	NO	0	0	0	0	0	0	0	0	0	0	0	0	0	0	0	0	0	0	0	0	0	0	0	0	0	0	0	0	0	0	0	0	0	0	0	0	0	0
851	6	137166001	137225000	59000	GRID2	ENSSHAG00000028876		2	GAIN	NO	NO	0	0	0	0	0	0	0	0	0	0	0	0	0	1	1	0	0	0	0	0	0	0	0	0	0	0	0	0	0	0	0	0	0	0	0	0	0	0
852	6	137241001	137510000	269000	GRID2	ENSSHAG00000028876		1	LOSS (post-tetraploidisation)	NO	NO	0	0	0	0	0	0	0	0	0	0	0	0	0	0	0	0	0	0	0	0	0	0	0	0	0	0	0	0	0	0	0	0	0	0	0	1	0	0
853	6	137257001	137538000	281000	GRID2	ENSSHAG00000028876		11	LOSS	NO	NO	0	0	0	0	0	0	0	0	0	0	0	0	0	0	0	0	0	0	0	0	0	0	0	1	1	1	1	1	1	1	1	1	1	1	0	0	0	0
854	6	137287001	137399000	112000	GRID2	ENSSHAG00000028876		1	LOSS	NO	NO	0	0	0	0	0	0	0	0	0	0	0	0	0	0	0	0	0	0	0	0	0	0	0	0	0	0	0	0	0	0	0	0	0	0	0	0	0	0
855	6	137316001	137399000	83000	GRID2	ENSSHAG00000028876		23	LOSS	NO	NO	0	0	0	0	0	0	0	0	0	0	0	0	0	0	0	0	0	0	0	0	0	0	0	0	0	0	0	0	0	0	0	0	0	0	0	0	0	0
856	6	137328001	137349000	21000	GRID2	ENSSHAG00000028876		1	LOSS	NO	NO	0	0	0	0	0	0	0	0	0	0	0	0	0	1	0	0	0	0	0	0	0	0	0	0	0	0	0	0	0	0	0	0	0	0	0	0	0	0
857	6	137387001	137641000	254000	GRID2	ENSSHAG00000028876		1	LOSS (post-tetraploidisation)	NO	NO	0	0	0	0	0	0	0	0	0	0	0	0	0	0	0	0	0	0	0	0	0	0	0	0	0	0	1	0	0	0	0	0	0	0	0	0	0	0
858	6	137767001	137798000	31000	GRID2	ENSSHAG00000028876		1	LOSS	NO	NO	0	0	0	0	0	0	0	0	0	0	0	0	0	0	0	0	0	0	0	0	0	0	0	0	1	0	0	0	0	0	0	0	0	0	0	0	0	0
859	6	138046001	138427000	381000	GRID2	ENSSHAG00000028876		1	LOSS (pre-tetraploidisation)	NO	NO	0	0	0	0	0	0	0	0	0	0	0	0	0	0	0	0	0	0	0	0	0	0	0	0	0	0	0	0	0	0	0	0	0	0	0	0	0	0
860	6	138114001	138140000	26000	GRID2	ENSSHAG00000028876		1	GAIN (pre-tetraploidisation)	NO	NO	0	0	0	0	0	0	0	0	0	0	0	0	0	0	0	0	0	0	0	0	0	0	0	0	0	0	0	0	0	0	0	0	0	0	0	1	0	0
861	6	138114001	138318000	204000	GRID2	ENSSHAG00000028876		3	LOSS	NO	NO	0	0	0	0	1	1	1	0	0	0	0	0	0	0	0	0	0	0	0	0	0	0	0	0	0	0	0	0	0	0	0	0	0	0	0	0	0	0
862	6	138318001	138427000	109000	GRID2	ENSSHAG00000028876		1	LOSS (post-tetraploidisation)	NO	NO	0	0	0	0	1	0	0	0	0	0	0	0	0	0	0	0	0	0	0	0	0	0	0	0	0	0	0	0	0	0	0	0	0	0	0	0	0	0
863	6	143030001	143184000	154000	STPG2	ENSSHAG00000032013		1	LOSS (pre-tetraploidisation)	NO	NO	0	0	0	0	0	0	0	0	0	0	0	0	0	0	0	0	0	0	0	0	0	0	1	0	0	0	0	0	0	0	0	0	0	0	0	0	0	0
864	6	158829001	158954000	125000	CCDC158,STBD1,FAM47E	ENSSHAG00000002216,ENSSHAG00000001426,ENSSHAG00000001112		1	GAIN	NO	NO	0	0	0	0	0	0	0	0	0	0	0	0	0	0	0	0	0	0	0	0	0	0	0	1	0	0	0	0	0	0	0	0	0	0	0	0	0	0
865	6	169673001	169779000	106000	SPATA5,NUDT6,FGF2	SPATA5,ENSSHAG00000010207,ENSSHAG00000027078,ENSSHAG00000026481,FGF2		1	LOSS	NO	NO	0	0	0	0	0	0	0	0	0	0	0	0	0	0	0	0	0	0	0	0	0	0	0	0	0	0	0	0	0	0	0	0	0	0	0	0	0	0
866	6	169984001	170056000	72000				1	LOSS	NO	NO	0	0	0	0	0	0	0	0	0	0	0	0	0	0	0	0	0	0	0	0	0	0	0	0	0	0	0	0	0	0	0	0	0	0	0	0	0	0
867	6	178457001	178743000	286000	MSR1	ENSSHAG00000015271		1	GAIN	NO	NO	0	0	0	0	0	0	0	0	0	0	0	0	0	0	0	0	0	0	0	0	0	0	0	0	0	0	0	0	0	0	0	0	0	0	0	0	0	0
868	6	179808001	179938000	130000	TRMT9B	ENSSHAG00000017856,ENSSHAG00000025526,ENSSHAG00000001652		2	LOSS	NO	NO	0	0	0	0	0	0	0	0	0	0	0	0	0	0	0	0	0	0	0	0	0	0	0	0	0	0	0	0	0	0	0	0	0	0	0	1	1	0
869	6	207264001	207383000	119000				6	GAIN	NO	NO	0	0	0	0	0	0	0	0	0	0	0	0	0	0	0	0	0	0	0	0	0	0	0	0	0	0	0	0	1	1	1	1	1	1	0	0	0	0
870	6	224525001	224755000	230000	LOC116419787,LOC111721571			1	GAIN	NO	NO	0	0	0	0	0	0	0	0	0	0	0	0	0	0	0	0	0	0	0	0	0	0	0	0	0	0	0	0	0	0	0	0	0	0	0	0	0	0
871	6	233902001	236367000	2465000	ODF3,BET1L,LOC116419964,SIRT3,PSMD13,PGGHG,IFITM5,LOC100923025,LOC100917284,LOC100922763,LOC116419920,LOC100922506,LOC100922247,B4GALNT4,PKP3,SIGIRR,LOC116419923,ANO9,LOC116419914,PTDSS2,RNH1,LOC100920670,HRAS,LRRC56,LMNTD2,RASSF7,LOC116420077,PHRF1,LOC116420078,CDHR5,SCT,DRD4,DEAF1,TMEM80,EPS8L2,TALDO1,GATD1,CEND1,SLC25A22,PIDD1,RPLP2,LOC111721504,PNPLA2,LOC116420080,CRACR2B,CD151,POLR2L,CHID1,A…	ENSSHAG00000009261,ENSSHAG00000025145,SIRT3,PSMD13,ENSSHAG00000008824,ENSSHAG00000023046,IFITM5,ENSSHAG00000026929,ENSSHAG00000024811,B4GALNT4,ENSSHAG00000007484,SIGIRR,PTDSS2,RNH1,ENSSHAG00000006061,HRAS,ENSSHAG00000005086,ENSSHAG00000004794,ENSSHAG00000024744,ENSSHAG00000004316,ENSSHAG00000027783,DRD4,DEAF1,ENSSHAG00000029135,EPS8L2,TALDO1,ENSSHAG00000031781,CEND1,SLC25A22,PIDD1,RPLP2,PNPLA2,EN…	HRAS	1	LOSS (pre-tetraploidisation)	NO	NO	0	0	0	0	0	0	0	0	0	0	0	0	0	0	0	0	0	0	0	0	0	0	0	0	0	0	0	0	0	0	0	0	0	0	0	0	0	0
872	6	246270001	246399000	129000	LOC100933178,LOC100932913,LOC100932657,LOC100929615,LOC105751019,LOC105751020	ENSSHAG00000000528,ENSSHAG00000005095,ENSSHAG00000021377		1	LOSS	NO	NO	0	0	0	0	0	0	0	0	0	0	1	0	0	0	0	0	0	0	0	0	0	0	0	0	0	0	0	0	0	0	0	0	0	0	0	0	0	0
873	6	251252001	252855000	1603000	LOC100932994,LOC116419902,LOC100931616,LOC100931086,LOC100931352,LOC116419891,LOC116419741,LOC116420108,LOC116419939,LOC100916237,LOC100916500,LOC100915889,LOC100916148,LOC100916407,LOC100916669,LOC100917198,LOC100917715,LOC100917976,LOC100914855,LOC100918236,LOC100918497,LOC100915111,LOC100915367,LOC100918757,LOC100919018,LOC100919279,LOC100915630,LOC100919542,LOC100920330,LOC100919802,LOC100920…	ENSSHAG00000024547,ENSSHAG00000026295,ENSSHAG00000028757,ENSSHAG00000022019,ENSSHAG00000030764,ENSSHAG00000025549,ENSSHAG00000031220,ENSSHAG00000021672,ENSSHAG00000030855,ENSSHAG00000024858,OR5I1,ENSSHAG00000021057,ENSSHAG00000027646,ENSSHAG00000027368,ENSSHAG00000023928,ENSSHAG00000025474,ENSSHAG00000000430,ENSSHAG00000029192,ENSSHAG00000021854,ENSSHAG00000000358,ENSSHAG00000030541,ENSSHAG000000…		1	LOSS	NO	NO	0	0	0	0	0	0	0	0	0	0	0	0	0	0	0	0	0	0	0	0	0	0	0	0	0	0	0	0	0	0	0	0	0	0	0	0	0	0
874	X	1	11097000	11097000	LOC116420253,LOC116420205,LOC116420202,LOC111721653,LOC105751115,LOC116420306,LOC100924173,LOC116420182,LOC116420181,LOC116420285,LOC100921739,LOC100913560,LOC100925303,LOC116420283,LOC116420377,LOC116420376,LOC116420287,LOC116420378,LOC116420344,LOC116420288,LOC116420346,LOC116420289,LOC116420345,LOC116420290,LOC116420347,LOC116420343,LOC116420401,LOC116420242,LOC116420268,LOC116420189,LOC100924…	ENSSHAG00000031747,ENSSHAG00000001072,ENSSHAG00000023723,ENSSHAG00000001630,ENSSHAG00000030968,ENSSHAG00000001491,ENSSHAG00000000292,ENSSHAG00000000566,ENSSHAG00000027267,ENSSHAG00000030188,ENSSHAG00000027722,ENSSHAG00000029117,ENSSHAG00000003075,ENSSHAG00000002186,ENSSHAG00000027640,ENSSHAG00000002700,ENSSHAG00000029755,ENSSHAG00000024707,ENSSHAG00000001750,ENSSHAG00000024989,ENSSHAG00000003040,…	AMER1,FLNA,MTCP1,RPL10	9	LOSS	YES	NO	0	0	0	0	0	0	0	0	0	0	0	0	0	0	0	0	0	0	0	0	0	0	0	0	0	1	1	1	1	1	1	1	1	1	0	0	0	0
875	X	1	11097000	11097000	LOC116420253,LOC116420205,LOC116420202,LOC111721653,LOC105751115,LOC116420306,LOC100924173,LOC116420182,LOC116420181,LOC116420285,LOC100921739,LOC100913560,LOC100925303,LOC116420283,LOC116420377,LOC116420376,LOC116420287,LOC116420378,LOC116420344,LOC116420288,LOC116420346,LOC116420289,LOC116420345,LOC116420290,LOC116420347,LOC116420343,LOC116420401,LOC116420242,LOC116420268,LOC116420189,LOC100924…	ENSSHAG00000031747,ENSSHAG00000001072,ENSSHAG00000023723,ENSSHAG00000001630,ENSSHAG00000030968,ENSSHAG00000001491,ENSSHAG00000000292,ENSSHAG00000000566,ENSSHAG00000027267,ENSSHAG00000030188,ENSSHAG00000027722,ENSSHAG00000029117,ENSSHAG00000003075,ENSSHAG00000002186,ENSSHAG00000027640,ENSSHAG00000002700,ENSSHAG00000029755,ENSSHAG00000024707,ENSSHAG00000001750,ENSSHAG00000024989,ENSSHAG00000003040,…	AMER1,FLNA,MTCP1,RPL10	4	LOSS	YES	NO	0	0	0	0	0	0	0	0	0	0	0	0	0	0	0	0	0	0	0	0	0	0	0	0	0	0	0	0	0	0	0	0	0	0	0	0	0	0
876	X	1	11097000	11097000	LOC116420253,LOC116420205,LOC116420202,LOC111721653,LOC105751115,LOC116420306,LOC100924173,LOC116420182,LOC116420181,LOC116420285,LOC100921739,LOC100913560,LOC100925303,LOC116420283,LOC116420377,LOC116420376,LOC116420287,LOC116420378,LOC116420344,LOC116420288,LOC116420346,LOC116420289,LOC116420345,LOC116420290,LOC116420347,LOC116420343,LOC116420401,LOC116420242,LOC116420268,LOC116420189,LOC100924…	ENSSHAG00000031747,ENSSHAG00000001072,ENSSHAG00000023723,ENSSHAG00000001630,ENSSHAG00000030968,ENSSHAG00000001491,ENSSHAG00000000292,ENSSHAG00000000566,ENSSHAG00000027267,ENSSHAG00000030188,ENSSHAG00000027722,ENSSHAG00000029117,ENSSHAG00000003075,ENSSHAG00000002186,ENSSHAG00000027640,ENSSHAG00000002700,ENSSHAG00000029755,ENSSHAG00000024707,ENSSHAG00000001750,ENSSHAG00000024989,ENSSHAG00000003040,…	AMER1,FLNA,MTCP1,RPL10	3	LOSS	YES	NO	0	0	0	0	0	0	0	0	0	0	0	0	0	0	0	0	0	0	0	0	1	1	1	0	0	0	0	0	0	0	0	0	0	0	0	0	0	0
877	X	1	11097000	11097000	LOC116420253,LOC116420205,LOC116420202,LOC111721653,LOC105751115,LOC116420306,LOC100924173,LOC116420182,LOC116420181,LOC116420285,LOC100921739,LOC100913560,LOC100925303,LOC116420283,LOC116420377,LOC116420376,LOC116420287,LOC116420378,LOC116420344,LOC116420288,LOC116420346,LOC116420289,LOC116420345,LOC116420290,LOC116420347,LOC116420343,LOC116420401,LOC116420242,LOC116420268,LOC116420189,LOC100924…	ENSSHAG00000031747,ENSSHAG00000001072,ENSSHAG00000023723,ENSSHAG00000001630,ENSSHAG00000030968,ENSSHAG00000001491,ENSSHAG00000000292,ENSSHAG00000000566,ENSSHAG00000027267,ENSSHAG00000030188,ENSSHAG00000027722,ENSSHAG00000029117,ENSSHAG00000003075,ENSSHAG00000002186,ENSSHAG00000027640,ENSSHAG00000002700,ENSSHAG00000029755,ENSSHAG00000024707,ENSSHAG00000001750,ENSSHAG00000024989,ENSSHAG00000003040,…	AMER1,FLNA,MTCP1,RPL10	2	LOSS	YES	NO	0	0	0	0	0	1	1	0	0	0	0	0	0	0	0	0	0	0	0	0	0	0	0	0	0	0	0	0	0	0	0	0	0	0	0	0	0	0
878	X	1	11097000	11097000	LOC116420253,LOC116420205,LOC116420202,LOC111721653,LOC105751115,LOC116420306,LOC100924173,LOC116420182,LOC116420181,LOC116420285,LOC100921739,LOC100913560,LOC100925303,LOC116420283,LOC116420377,LOC116420376,LOC116420287,LOC116420378,LOC116420344,LOC116420288,LOC116420346,LOC116420289,LOC116420345,LOC116420290,LOC116420347,LOC116420343,LOC116420401,LOC116420242,LOC116420268,LOC116420189,LOC100924…	ENSSHAG00000031747,ENSSHAG00000001072,ENSSHAG00000023723,ENSSHAG00000001630,ENSSHAG00000030968,ENSSHAG00000001491,ENSSHAG00000000292,ENSSHAG00000000566,ENSSHAG00000027267,ENSSHAG00000030188,ENSSHAG00000027722,ENSSHAG00000029117,ENSSHAG00000003075,ENSSHAG00000002186,ENSSHAG00000027640,ENSSHAG00000002700,ENSSHAG00000029755,ENSSHAG00000024707,ENSSHAG00000001750,ENSSHAG00000024989,ENSSHAG00000003040,…	AMER1,FLNA,MTCP1,RPL10	2	LOSS	YES	NO	0	0	0	0	0	0	0	0	0	0	0	1	1	0	0	0	0	0	0	0	0	0	0	0	0	0	0	0	0	0	0	0	0	0	0	0	0	0
879	X	1	11097000	11097000	LOC116420253,LOC116420205,LOC116420202,LOC111721653,LOC105751115,LOC116420306,LOC100924173,LOC116420182,LOC116420181,LOC116420285,LOC100921739,LOC100913560,LOC100925303,LOC116420283,LOC116420377,LOC116420376,LOC116420287,LOC116420378,LOC116420344,LOC116420288,LOC116420346,LOC116420289,LOC116420345,LOC116420290,LOC116420347,LOC116420343,LOC116420401,LOC116420242,LOC116420268,LOC116420189,LOC100924…	ENSSHAG00000031747,ENSSHAG00000001072,ENSSHAG00000023723,ENSSHAG00000001630,ENSSHAG00000030968,ENSSHAG00000001491,ENSSHAG00000000292,ENSSHAG00000000566,ENSSHAG00000027267,ENSSHAG00000030188,ENSSHAG00000027722,ENSSHAG00000029117,ENSSHAG00000003075,ENSSHAG00000002186,ENSSHAG00000027640,ENSSHAG00000002700,ENSSHAG00000029755,ENSSHAG00000024707,ENSSHAG00000001750,ENSSHAG00000024989,ENSSHAG00000003040,…	AMER1,FLNA,MTCP1,RPL10	2	LOSS	YES	NO	0	0	0	0	0	0	0	0	0	0	0	0	0	0	0	0	0	0	0	0	0	0	0	0	0	0	0	0	0	0	0	0	0	0	0	0	0	0
880	X	1	11097000	11097000	LOC116420253,LOC116420205,LOC116420202,LOC111721653,LOC105751115,LOC116420306,LOC100924173,LOC116420182,LOC116420181,LOC116420285,LOC100921739,LOC100913560,LOC100925303,LOC116420283,LOC116420377,LOC116420376,LOC116420287,LOC116420378,LOC116420344,LOC116420288,LOC116420346,LOC116420289,LOC116420345,LOC116420290,LOC116420347,LOC116420343,LOC116420401,LOC116420242,LOC116420268,LOC116420189,LOC100924…	ENSSHAG00000031747,ENSSHAG00000001072,ENSSHAG00000023723,ENSSHAG00000001630,ENSSHAG00000030968,ENSSHAG00000001491,ENSSHAG00000000292,ENSSHAG00000000566,ENSSHAG00000027267,ENSSHAG00000030188,ENSSHAG00000027722,ENSSHAG00000029117,ENSSHAG00000003075,ENSSHAG00000002186,ENSSHAG00000027640,ENSSHAG00000002700,ENSSHAG00000029755,ENSSHAG00000024707,ENSSHAG00000001750,ENSSHAG00000024989,ENSSHAG00000003040,…	AMER1,FLNA,MTCP1,RPL10	1	GAIN	YES	NO	0	0	0	0	0	0	0	0	0	1	0	0	0	0	0	0	0	0	0	0	0	0	0	0	0	0	0	0	0	0	0	0	0	0	0	0	0	0
881	X	1	11097000	11097000	LOC116420253,LOC116420205,LOC116420202,LOC111721653,LOC105751115,LOC116420306,LOC100924173,LOC116420182,LOC116420181,LOC116420285,LOC100921739,LOC100913560,LOC100925303,LOC116420283,LOC116420377,LOC116420376,LOC116420287,LOC116420378,LOC116420344,LOC116420288,LOC116420346,LOC116420289,LOC116420345,LOC116420290,LOC116420347,LOC116420343,LOC116420401,LOC116420242,LOC116420268,LOC116420189,LOC100924…	ENSSHAG00000031747,ENSSHAG00000001072,ENSSHAG00000023723,ENSSHAG00000001630,ENSSHAG00000030968,ENSSHAG00000001491,ENSSHAG00000000292,ENSSHAG00000000566,ENSSHAG00000027267,ENSSHAG00000030188,ENSSHAG00000027722,ENSSHAG00000029117,ENSSHAG00000003075,ENSSHAG00000002186,ENSSHAG00000027640,ENSSHAG00000002700,ENSSHAG00000029755,ENSSHAG00000024707,ENSSHAG00000001750,ENSSHAG00000024989,ENSSHAG00000003040,…	AMER1,FLNA,MTCP1,RPL10	1	LOSS	YES	NO	0	0	0	0	0	0	0	0	0	0	0	0	0	1	0	0	0	0	0	0	0	0	0	0	0	0	0	0	0	0	0	0	0	0	0	0	0	0
882	X	1	11097000	11097000	LOC116420253,LOC116420205,LOC116420202,LOC111721653,LOC105751115,LOC116420306,LOC100924173,LOC116420182,LOC116420181,LOC116420285,LOC100921739,LOC100913560,LOC100925303,LOC116420283,LOC116420377,LOC116420376,LOC116420287,LOC116420378,LOC116420344,LOC116420288,LOC116420346,LOC116420289,LOC116420345,LOC116420290,LOC116420347,LOC116420343,LOC116420401,LOC116420242,LOC116420268,LOC116420189,LOC100924…	ENSSHAG00000031747,ENSSHAG00000001072,ENSSHAG00000023723,ENSSHAG00000001630,ENSSHAG00000030968,ENSSHAG00000001491,ENSSHAG00000000292,ENSSHAG00000000566,ENSSHAG00000027267,ENSSHAG00000030188,ENSSHAG00000027722,ENSSHAG00000029117,ENSSHAG00000003075,ENSSHAG00000002186,ENSSHAG00000027640,ENSSHAG00000002700,ENSSHAG00000029755,ENSSHAG00000024707,ENSSHAG00000001750,ENSSHAG00000024989,ENSSHAG00000003040,…	AMER1,FLNA,MTCP1,RPL10	1	LOSS	YES	NO	0	0	0	0	0	0	0	0	0	0	0	0	0	0	0	0	1	0	0	0	0	0	0	0	0	0	0	0	0	0	0	0	0	0	0	0	0	0
883	X	1	11097000	11097000	LOC116420253,LOC116420205,LOC116420202,LOC111721653,LOC105751115,LOC116420306,LOC100924173,LOC116420182,LOC116420181,LOC116420285,LOC100921739,LOC100913560,LOC100925303,LOC116420283,LOC116420377,LOC116420376,LOC116420287,LOC116420378,LOC116420344,LOC116420288,LOC116420346,LOC116420289,LOC116420345,LOC116420290,LOC116420347,LOC116420343,LOC116420401,LOC116420242,LOC116420268,LOC116420189,LOC100924…	ENSSHAG00000031747,ENSSHAG00000001072,ENSSHAG00000023723,ENSSHAG00000001630,ENSSHAG00000030968,ENSSHAG00000001491,ENSSHAG00000000292,ENSSHAG00000000566,ENSSHAG00000027267,ENSSHAG00000030188,ENSSHAG00000027722,ENSSHAG00000029117,ENSSHAG00000003075,ENSSHAG00000002186,ENSSHAG00000027640,ENSSHAG00000002700,ENSSHAG00000029755,ENSSHAG00000024707,ENSSHAG00000001750,ENSSHAG00000024989,ENSSHAG00000003040,…	AMER1,FLNA,MTCP1,RPL10	1	LOSS	YES	NO	0	0	0	0	0	0	0	0	0	0	0	0	0	0	0	0	0	0	0	0	0	0	0	0	0	0	0	0	0	0	0	0	0	0	0	0	1	0
884	X	1	11097000	11097000	LOC116420253,LOC116420205,LOC116420202,LOC111721653,LOC105751115,LOC116420306,LOC100924173,LOC116420182,LOC116420181,LOC116420285,LOC100921739,LOC100913560,LOC100925303,LOC116420283,LOC116420377,LOC116420376,LOC116420287,LOC116420378,LOC116420344,LOC116420288,LOC116420346,LOC116420289,LOC116420345,LOC116420290,LOC116420347,LOC116420343,LOC116420401,LOC116420242,LOC116420268,LOC116420189,LOC100924…	ENSSHAG00000031747,ENSSHAG00000001072,ENSSHAG00000023723,ENSSHAG00000001630,ENSSHAG00000030968,ENSSHAG00000001491,ENSSHAG00000000292,ENSSHAG00000000566,ENSSHAG00000027267,ENSSHAG00000030188,ENSSHAG00000027722,ENSSHAG00000029117,ENSSHAG00000003075,ENSSHAG00000002186,ENSSHAG00000027640,ENSSHAG00000002700,ENSSHAG00000029755,ENSSHAG00000024707,ENSSHAG00000001750,ENSSHAG00000024989,ENSSHAG00000003040,…	AMER1,FLNA,MTCP1,RPL10	1	LOSS	YES	NO	0	0	0	0	0	0	0	0	0	0	0	0	0	0	0	0	0	0	0	0	0	0	0	0	0	0	0	0	0	0	0	0	0	0	0	0	0	0
885	X	1	11097000	11097000	LOC116420253,LOC116420205,LOC116420202,LOC111721653,LOC105751115,LOC116420306,LOC100924173,LOC116420182,LOC116420181,LOC116420285,LOC100921739,LOC100913560,LOC100925303,LOC116420283,LOC116420377,LOC116420376,LOC116420287,LOC116420378,LOC116420344,LOC116420288,LOC116420346,LOC116420289,LOC116420345,LOC116420290,LOC116420347,LOC116420343,LOC116420401,LOC116420242,LOC116420268,LOC116420189,LOC100924…	ENSSHAG00000031747,ENSSHAG00000001072,ENSSHAG00000023723,ENSSHAG00000001630,ENSSHAG00000030968,ENSSHAG00000001491,ENSSHAG00000000292,ENSSHAG00000000566,ENSSHAG00000027267,ENSSHAG00000030188,ENSSHAG00000027722,ENSSHAG00000029117,ENSSHAG00000003075,ENSSHAG00000002186,ENSSHAG00000027640,ENSSHAG00000002700,ENSSHAG00000029755,ENSSHAG00000024707,ENSSHAG00000001750,ENSSHAG00000024989,ENSSHAG00000003040,…	AMER1,FLNA,MTCP1,RPL10	1	LOSS	YES	NO	0	0	0	0	0	0	0	0	0	0	0	0	0	0	0	0	0	0	0	0	0	0	0	0	0	0	0	0	0	0	0	0	0	0	0	0	0	0
886	X	1	11097000	11097000	LOC116420253,LOC116420205,LOC116420202,LOC111721653,LOC105751115,LOC116420306,LOC100924173,LOC116420182,LOC116420181,LOC116420285,LOC100921739,LOC100913560,LOC100925303,LOC116420283,LOC116420377,LOC116420376,LOC116420287,LOC116420378,LOC116420344,LOC116420288,LOC116420346,LOC116420289,LOC116420345,LOC116420290,LOC116420347,LOC116420343,LOC116420401,LOC116420242,LOC116420268,LOC116420189,LOC100924…	ENSSHAG00000031747,ENSSHAG00000001072,ENSSHAG00000023723,ENSSHAG00000001630,ENSSHAG00000030968,ENSSHAG00000001491,ENSSHAG00000000292,ENSSHAG00000000566,ENSSHAG00000027267,ENSSHAG00000030188,ENSSHAG00000027722,ENSSHAG00000029117,ENSSHAG00000003075,ENSSHAG00000002186,ENSSHAG00000027640,ENSSHAG00000002700,ENSSHAG00000029755,ENSSHAG00000024707,ENSSHAG00000001750,ENSSHAG00000024989,ENSSHAG00000003040,…	AMER1,FLNA,MTCP1,RPL10	1	LOSS (pre-tetraploidisation)	YES	NO	0	0	0	0	0	0	0	0	0	0	0	0	0	0	0	0	0	1	0	0	0	0	0	0	0	0	0	0	0	0	0	0	0	0	0	0	0	0
887	X	1	11097000	11097000	LOC116420253,LOC116420205,LOC116420202,LOC111721653,LOC105751115,LOC116420306,LOC100924173,LOC116420182,LOC116420181,LOC116420285,LOC100921739,LOC100913560,LOC100925303,LOC116420283,LOC116420377,LOC116420376,LOC116420287,LOC116420378,LOC116420344,LOC116420288,LOC116420346,LOC116420289,LOC116420345,LOC116420290,LOC116420347,LOC116420343,LOC116420401,LOC116420242,LOC116420268,LOC116420189,LOC100924…	ENSSHAG00000031747,ENSSHAG00000001072,ENSSHAG00000023723,ENSSHAG00000001630,ENSSHAG00000030968,ENSSHAG00000001491,ENSSHAG00000000292,ENSSHAG00000000566,ENSSHAG00000027267,ENSSHAG00000030188,ENSSHAG00000027722,ENSSHAG00000029117,ENSSHAG00000003075,ENSSHAG00000002186,ENSSHAG00000027640,ENSSHAG00000002700,ENSSHAG00000029755,ENSSHAG00000024707,ENSSHAG00000001750,ENSSHAG00000024989,ENSSHAG00000003040,…	AMER1,FLNA,MTCP1,RPL10	1	LOSS (pre-tetraploidisation)	YES	NO	0	0	0	0	0	0	0	0	0	0	0	0	0	0	0	0	0	0	0	0	0	0	0	0	0	0	0	0	0	0	0	0	0	0	0	0	0	0
888	X	1	11097000	11097000	LOC116420253,LOC116420205,LOC116420202,LOC111721653,LOC105751115,LOC116420306,LOC100924173,LOC116420182,LOC116420181,LOC116420285,LOC100921739,LOC100913560,LOC100925303,LOC116420283,LOC116420377,LOC116420376,LOC116420287,LOC116420378,LOC116420344,LOC116420288,LOC116420346,LOC116420289,LOC116420345,LOC116420290,LOC116420347,LOC116420343,LOC116420401,LOC116420242,LOC116420268,LOC116420189,LOC100924…	ENSSHAG00000031747,ENSSHAG00000001072,ENSSHAG00000023723,ENSSHAG00000001630,ENSSHAG00000030968,ENSSHAG00000001491,ENSSHAG00000000292,ENSSHAG00000000566,ENSSHAG00000027267,ENSSHAG00000030188,ENSSHAG00000027722,ENSSHAG00000029117,ENSSHAG00000003075,ENSSHAG00000002186,ENSSHAG00000027640,ENSSHAG00000002700,ENSSHAG00000029755,ENSSHAG00000024707,ENSSHAG00000001750,ENSSHAG00000024989,ENSSHAG00000003040,…	AMER1,FLNA,MTCP1,RPL10	1	GAIN (post-tetraploidisation)	YES	NO	0	0	0	0	0	0	0	0	0	0	0	0	0	0	0	0	0	0	0	0	0	0	0	0	0	0	0	0	0	0	0	0	0	0	0	0	0	0
889	X	1	11097000	11097000	LOC116420253,LOC116420205,LOC116420202,LOC111721653,LOC105751115,LOC116420306,LOC100924173,LOC116420182,LOC116420181,LOC116420285,LOC100921739,LOC100913560,LOC100925303,LOC116420283,LOC116420377,LOC116420376,LOC116420287,LOC116420378,LOC116420344,LOC116420288,LOC116420346,LOC116420289,LOC116420345,LOC116420290,LOC116420347,LOC116420343,LOC116420401,LOC116420242,LOC116420268,LOC116420189,LOC100924…	ENSSHAG00000031747,ENSSHAG00000001072,ENSSHAG00000023723,ENSSHAG00000001630,ENSSHAG00000030968,ENSSHAG00000001491,ENSSHAG00000000292,ENSSHAG00000000566,ENSSHAG00000027267,ENSSHAG00000030188,ENSSHAG00000027722,ENSSHAG00000029117,ENSSHAG00000003075,ENSSHAG00000002186,ENSSHAG00000027640,ENSSHAG00000002700,ENSSHAG00000029755,ENSSHAG00000024707,ENSSHAG00000001750,ENSSHAG00000024989,ENSSHAG00000003040,…	AMER1,FLNA,MTCP1,RPL10	1	LOSS (post-tetraploidisation)	YES	NO	0	0	0	0	0	0	0	0	0	0	0	0	0	0	0	1	0	0	0	0	0	0	0	0	0	0	0	0	0	0	0	0	0	0	0	0	0	0
890	X	1	11097000	11097000	LOC116420253,LOC116420205,LOC116420202,LOC111721653,LOC105751115,LOC116420306,LOC100924173,LOC116420182,LOC116420181,LOC116420285,LOC100921739,LOC100913560,LOC100925303,LOC116420283,LOC116420377,LOC116420376,LOC116420287,LOC116420378,LOC116420344,LOC116420288,LOC116420346,LOC116420289,LOC116420345,LOC116420290,LOC116420347,LOC116420343,LOC116420401,LOC116420242,LOC116420268,LOC116420189,LOC100924…	ENSSHAG00000031747,ENSSHAG00000001072,ENSSHAG00000023723,ENSSHAG00000001630,ENSSHAG00000030968,ENSSHAG00000001491,ENSSHAG00000000292,ENSSHAG00000000566,ENSSHAG00000027267,ENSSHAG00000030188,ENSSHAG00000027722,ENSSHAG00000029117,ENSSHAG00000003075,ENSSHAG00000002186,ENSSHAG00000027640,ENSSHAG00000002700,ENSSHAG00000029755,ENSSHAG00000024707,ENSSHAG00000001750,ENSSHAG00000024989,ENSSHAG00000003040,…	AMER1,FLNA,MTCP1,RPL10	1	LOSS (post-tetraploidisation)	YES	NO	0	0	0	0	0	0	0	0	0	0	0	0	0	0	0	0	0	0	0	0	0	0	0	0	0	0	0	0	0	0	0	0	0	0	0	1	0	0
891	X	8676001	8886000	210000	LOC116420201	ENSSHAG00000028800		1	LOSS	NO	NO	0	0	0	0	0	0	0	0	0	0	0	0	0	0	0	0	0	0	0	0	0	0	0	0	0	0	0	0	0	0	0	0	0	0	0	0	0	0
892	X	10619001	10719000	100000		ENSSHAG00000006530		1	LOSS	YES	NO	0	0	0	0	0	0	0	0	0	0	0	0	0	0	0	0	0	0	0	0	0	0	0	0	0	0	0	0	0	0	0	0	0	0	0	0	0	0
893	X	10875001	11097000	222000	LOC105751131	ENSSHAG00000023331		1	GAIN	YES	NO	0	0	0	0	0	0	0	0	0	0	0	0	0	0	0	0	0	0	0	0	0	0	0	0	0	0	0	0	0	0	0	0	0	0	0	0	0	0
894	X	11001001	11097000	96000	LOC105751131	ENSSHAG00000023331		2	LOSS	YES	NO	0	0	0	0	0	0	0	0	0	0	0	1	1	0	0	0	0	0	0	0	0	0	0	0	0	0	0	0	0	0	0	0	0	0	0	0	0	0
895	X	11097001	11590000	493000	L1TD1	ENSSHAG00000002647,ENSSHAG00000022773		78	GAIN	NO	NO	1	1	1	1	1	1	1	1	1	1	1	1	1	1	1	1	1	1	1	1	1	1	1	1	1	1	1	1	1	1	1	1	1	1	1	1	1	1
896	X	11097001	11590000	493000	L1TD1	ENSSHAG00000002647,ENSSHAG00000022773		1	LOSS	NO	NO	0	0	0	0	0	0	0	0	0	0	0	0	0	0	0	0	0	0	0	0	0	0	0	0	0	0	0	0	0	0	0	0	0	0	0	0	0	0
897	X	11097001	11418000	321000		ENSSHAG00000002647		1	LOSS	NO	NO	0	0	0	1	0	0	0	0	0	0	0	0	0	0	0	0	0	0	0	0	0	0	0	0	0	0	0	0	0	0	0	0	0	0	0	0	0	0
898	X	11590001	13024000	1434000	L1TD1,MTMR8,LOC116420240,LOC116420271,LOC100924694,TKTL1,TEX28,LOC100921555,MECP2,IRAK1,TMEM187,HCFC1,RENBP,NAA10,NUDT16,ARHGAP4,LOC116420381,LOC116420382,AVPR2,L1CAM,LOC111721576,PDZD4,SSR4,LOC111721677,LOC111721676,IDH3G,SRPK3,PLXNB3,LOC116420336	ENSSHAG00000022773,ENSSHAG00000001119,ENSSHAG00000003600,ENSSHAG00000002114,ENSSHAG00000002533,ENSSHAG00000001048,ENSSHAG00000024012,ENSSHAG00000010291,ENSSHAG00000010031,ENSSHAG00000009316,ENSSHAG00000009224,MECP2,IRAK1,TMEM187,ENSSHAG00000006391,RENBP,NAA10,ARHGAP4,ENSSHAG00000005769,AVPR2,L1CAM,PDZD4,SSR4,IDH3G,SRPK3,PLXNB3		1	GAIN (post-tetraploidisation)	YES	NO	0	0	0	0	1	0	0	0	0	0	0	0	0	0	0	0	0	0	0	0	0	0	0	0	0	0	0	0	0	0	0	0	0	0	0	0	0	0
899	X	11590001	13024000	1434000	L1TD1,MTMR8,LOC116420240,LOC116420271,LOC100924694,TKTL1,TEX28,LOC100921555,MECP2,IRAK1,TMEM187,HCFC1,RENBP,NAA10,NUDT16,ARHGAP4,LOC116420381,LOC116420382,AVPR2,L1CAM,LOC111721576,PDZD4,SSR4,LOC111721677,LOC111721676,IDH3G,SRPK3,PLXNB3,LOC116420336	ENSSHAG00000022773,ENSSHAG00000001119,ENSSHAG00000003600,ENSSHAG00000002114,ENSSHAG00000002533,ENSSHAG00000001048,ENSSHAG00000024012,ENSSHAG00000010291,ENSSHAG00000010031,ENSSHAG00000009316,ENSSHAG00000009224,MECP2,IRAK1,TMEM187,ENSSHAG00000006391,RENBP,NAA10,ARHGAP4,ENSSHAG00000005769,AVPR2,L1CAM,PDZD4,SSR4,IDH3G,SRPK3,PLXNB3		9	LOSS	YES	NO	0	0	0	0	0	0	0	0	0	0	0	0	0	0	0	0	0	0	0	0	0	0	0	0	0	1	1	1	1	1	1	1	1	1	0	0	0	0
900	X	11590001	13024000	1434000	L1TD1,MTMR8,LOC116420240,LOC116420271,LOC100924694,TKTL1,TEX28,LOC100921555,MECP2,IRAK1,TMEM187,HCFC1,RENBP,NAA10,NUDT16,ARHGAP4,LOC116420381,LOC116420382,AVPR2,L1CAM,LOC111721576,PDZD4,SSR4,LOC111721677,LOC111721676,IDH3G,SRPK3,PLXNB3,LOC116420336	ENSSHAG00000022773,ENSSHAG00000001119,ENSSHAG00000003600,ENSSHAG00000002114,ENSSHAG00000002533,ENSSHAG00000001048,ENSSHAG00000024012,ENSSHAG00000010291,ENSSHAG00000010031,ENSSHAG00000009316,ENSSHAG00000009224,MECP2,IRAK1,TMEM187,ENSSHAG00000006391,RENBP,NAA10,ARHGAP4,ENSSHAG00000005769,AVPR2,L1CAM,PDZD4,SSR4,IDH3G,SRPK3,PLXNB3		4	LOSS	YES	NO	0	0	0	0	0	0	0	0	0	0	0	0	0	0	0	0	0	0	0	0	0	0	0	0	0	0	0	0	0	0	0	0	0	0	0	0	0	0
901	X	11590001	13024000	1434000	L1TD1,MTMR8,LOC116420240,LOC116420271,LOC100924694,TKTL1,TEX28,LOC100921555,MECP2,IRAK1,TMEM187,HCFC1,RENBP,NAA10,NUDT16,ARHGAP4,LOC116420381,LOC116420382,AVPR2,L1CAM,LOC111721576,PDZD4,SSR4,LOC111721677,LOC111721676,IDH3G,SRPK3,PLXNB3,LOC116420336	ENSSHAG00000022773,ENSSHAG00000001119,ENSSHAG00000003600,ENSSHAG00000002114,ENSSHAG00000002533,ENSSHAG00000001048,ENSSHAG00000024012,ENSSHAG00000010291,ENSSHAG00000010031,ENSSHAG00000009316,ENSSHAG00000009224,MECP2,IRAK1,TMEM187,ENSSHAG00000006391,RENBP,NAA10,ARHGAP4,ENSSHAG00000005769,AVPR2,L1CAM,PDZD4,SSR4,IDH3G,SRPK3,PLXNB3		3	LOSS	YES	NO	0	0	0	0	0	0	0	0	0	0	0	0	0	0	0	0	0	0	0	0	1	1	1	0	0	0	0	0	0	0	0	0	0	0	0	0	0	0
902	X	11590001	13024000	1434000	L1TD1,MTMR8,LOC116420240,LOC116420271,LOC100924694,TKTL1,TEX28,LOC100921555,MECP2,IRAK1,TMEM187,HCFC1,RENBP,NAA10,NUDT16,ARHGAP4,LOC116420381,LOC116420382,AVPR2,L1CAM,LOC111721576,PDZD4,SSR4,LOC111721677,LOC111721676,IDH3G,SRPK3,PLXNB3,LOC116420336	ENSSHAG00000022773,ENSSHAG00000001119,ENSSHAG00000003600,ENSSHAG00000002114,ENSSHAG00000002533,ENSSHAG00000001048,ENSSHAG00000024012,ENSSHAG00000010291,ENSSHAG00000010031,ENSSHAG00000009316,ENSSHAG00000009224,MECP2,IRAK1,TMEM187,ENSSHAG00000006391,RENBP,NAA10,ARHGAP4,ENSSHAG00000005769,AVPR2,L1CAM,PDZD4,SSR4,IDH3G,SRPK3,PLXNB3		2	LOSS	YES	NO	0	0	0	0	0	1	1	0	0	0	0	0	0	0	0	0	0	0	0	0	0	0	0	0	0	0	0	0	0	0	0	0	0	0	0	0	0	0
903	X	11590001	13024000	1434000	L1TD1,MTMR8,LOC116420240,LOC116420271,LOC100924694,TKTL1,TEX28,LOC100921555,MECP2,IRAK1,TMEM187,HCFC1,RENBP,NAA10,NUDT16,ARHGAP4,LOC116420381,LOC116420382,AVPR2,L1CAM,LOC111721576,PDZD4,SSR4,LOC111721677,LOC111721676,IDH3G,SRPK3,PLXNB3,LOC116420336	ENSSHAG00000022773,ENSSHAG00000001119,ENSSHAG00000003600,ENSSHAG00000002114,ENSSHAG00000002533,ENSSHAG00000001048,ENSSHAG00000024012,ENSSHAG00000010291,ENSSHAG00000010031,ENSSHAG00000009316,ENSSHAG00000009224,MECP2,IRAK1,TMEM187,ENSSHAG00000006391,RENBP,NAA10,ARHGAP4,ENSSHAG00000005769,AVPR2,L1CAM,PDZD4,SSR4,IDH3G,SRPK3,PLXNB3		2	LOSS	YES	NO	0	0	0	0	0	0	0	0	0	0	0	1	1	0	0	0	0	0	0	0	0	0	0	0	0	0	0	0	0	0	0	0	0	0	0	0	0	0
904	X	11590001	13024000	1434000	L1TD1,MTMR8,LOC116420240,LOC116420271,LOC100924694,TKTL1,TEX28,LOC100921555,MECP2,IRAK1,TMEM187,HCFC1,RENBP,NAA10,NUDT16,ARHGAP4,LOC116420381,LOC116420382,AVPR2,L1CAM,LOC111721576,PDZD4,SSR4,LOC111721677,LOC111721676,IDH3G,SRPK3,PLXNB3,LOC116420336	ENSSHAG00000022773,ENSSHAG00000001119,ENSSHAG00000003600,ENSSHAG00000002114,ENSSHAG00000002533,ENSSHAG00000001048,ENSSHAG00000024012,ENSSHAG00000010291,ENSSHAG00000010031,ENSSHAG00000009316,ENSSHAG00000009224,MECP2,IRAK1,TMEM187,ENSSHAG00000006391,RENBP,NAA10,ARHGAP4,ENSSHAG00000005769,AVPR2,L1CAM,PDZD4,SSR4,IDH3G,SRPK3,PLXNB3		2	LOSS	YES	NO	0	0	0	0	0	0	0	0	0	0	0	0	0	0	0	0	0	0	0	0	0	0	0	0	0	0	0	0	0	0	0	0	0	0	0	0	0	0
905	X	11590001	13024000	1434000	L1TD1,MTMR8,LOC116420240,LOC116420271,LOC100924694,TKTL1,TEX28,LOC100921555,MECP2,IRAK1,TMEM187,HCFC1,RENBP,NAA10,NUDT16,ARHGAP4,LOC116420381,LOC116420382,AVPR2,L1CAM,LOC111721576,PDZD4,SSR4,LOC111721677,LOC111721676,IDH3G,SRPK3,PLXNB3,LOC116420336	ENSSHAG00000022773,ENSSHAG00000001119,ENSSHAG00000003600,ENSSHAG00000002114,ENSSHAG00000002533,ENSSHAG00000001048,ENSSHAG00000024012,ENSSHAG00000010291,ENSSHAG00000010031,ENSSHAG00000009316,ENSSHAG00000009224,MECP2,IRAK1,TMEM187,ENSSHAG00000006391,RENBP,NAA10,ARHGAP4,ENSSHAG00000005769,AVPR2,L1CAM,PDZD4,SSR4,IDH3G,SRPK3,PLXNB3		1	LOSS	YES	NO	0	0	0	0	0	0	0	0	0	0	0	0	0	1	0	0	0	0	0	0	0	0	0	0	0	0	0	0	0	0	0	0	0	0	0	0	0	0
906	X	11590001	13024000	1434000	L1TD1,MTMR8,LOC116420240,LOC116420271,LOC100924694,TKTL1,TEX28,LOC100921555,MECP2,IRAK1,TMEM187,HCFC1,RENBP,NAA10,NUDT16,ARHGAP4,LOC116420381,LOC116420382,AVPR2,L1CAM,LOC111721576,PDZD4,SSR4,LOC111721677,LOC111721676,IDH3G,SRPK3,PLXNB3,LOC116420336	ENSSHAG00000022773,ENSSHAG00000001119,ENSSHAG00000003600,ENSSHAG00000002114,ENSSHAG00000002533,ENSSHAG00000001048,ENSSHAG00000024012,ENSSHAG00000010291,ENSSHAG00000010031,ENSSHAG00000009316,ENSSHAG00000009224,MECP2,IRAK1,TMEM187,ENSSHAG00000006391,RENBP,NAA10,ARHGAP4,ENSSHAG00000005769,AVPR2,L1CAM,PDZD4,SSR4,IDH3G,SRPK3,PLXNB3		1	LOSS	YES	NO	0	0	0	0	0	0	0	0	0	0	0	0	0	0	0	0	1	0	0	0	0	0	0	0	0	0	0	0	0	0	0	0	0	0	0	0	0	0
907	X	11590001	13024000	1434000	L1TD1,MTMR8,LOC116420240,LOC116420271,LOC100924694,TKTL1,TEX28,LOC100921555,MECP2,IRAK1,TMEM187,HCFC1,RENBP,NAA10,NUDT16,ARHGAP4,LOC116420381,LOC116420382,AVPR2,L1CAM,LOC111721576,PDZD4,SSR4,LOC111721677,LOC111721676,IDH3G,SRPK3,PLXNB3,LOC116420336	ENSSHAG00000022773,ENSSHAG00000001119,ENSSHAG00000003600,ENSSHAG00000002114,ENSSHAG00000002533,ENSSHAG00000001048,ENSSHAG00000024012,ENSSHAG00000010291,ENSSHAG00000010031,ENSSHAG00000009316,ENSSHAG00000009224,MECP2,IRAK1,TMEM187,ENSSHAG00000006391,RENBP,NAA10,ARHGAP4,ENSSHAG00000005769,AVPR2,L1CAM,PDZD4,SSR4,IDH3G,SRPK3,PLXNB3		1	LOSS	YES	NO	0	0	0	0	0	0	0	0	0	0	0	0	0	0	0	0	0	0	0	0	0	0	0	0	0	0	0	0	0	0	0	0	0	0	0	0	1	0
908	X	11590001	13024000	1434000	L1TD1,MTMR8,LOC116420240,LOC116420271,LOC100924694,TKTL1,TEX28,LOC100921555,MECP2,IRAK1,TMEM187,HCFC1,RENBP,NAA10,NUDT16,ARHGAP4,LOC116420381,LOC116420382,AVPR2,L1CAM,LOC111721576,PDZD4,SSR4,LOC111721677,LOC111721676,IDH3G,SRPK3,PLXNB3,LOC116420336	ENSSHAG00000022773,ENSSHAG00000001119,ENSSHAG00000003600,ENSSHAG00000002114,ENSSHAG00000002533,ENSSHAG00000001048,ENSSHAG00000024012,ENSSHAG00000010291,ENSSHAG00000010031,ENSSHAG00000009316,ENSSHAG00000009224,MECP2,IRAK1,TMEM187,ENSSHAG00000006391,RENBP,NAA10,ARHGAP4,ENSSHAG00000005769,AVPR2,L1CAM,PDZD4,SSR4,IDH3G,SRPK3,PLXNB3		1	LOSS	YES	NO	0	0	0	0	0	0	0	0	0	0	0	0	0	0	0	0	0	0	0	0	0	0	0	0	0	0	0	0	0	0	0	0	0	0	0	0	0	0
909	X	11590001	13024000	1434000	L1TD1,MTMR8,LOC116420240,LOC116420271,LOC100924694,TKTL1,TEX28,LOC100921555,MECP2,IRAK1,TMEM187,HCFC1,RENBP,NAA10,NUDT16,ARHGAP4,LOC116420381,LOC116420382,AVPR2,L1CAM,LOC111721576,PDZD4,SSR4,LOC111721677,LOC111721676,IDH3G,SRPK3,PLXNB3,LOC116420336	ENSSHAG00000022773,ENSSHAG00000001119,ENSSHAG00000003600,ENSSHAG00000002114,ENSSHAG00000002533,ENSSHAG00000001048,ENSSHAG00000024012,ENSSHAG00000010291,ENSSHAG00000010031,ENSSHAG00000009316,ENSSHAG00000009224,MECP2,IRAK1,TMEM187,ENSSHAG00000006391,RENBP,NAA10,ARHGAP4,ENSSHAG00000005769,AVPR2,L1CAM,PDZD4,SSR4,IDH3G,SRPK3,PLXNB3		1	LOSS	YES	NO	0	0	0	0	0	0	0	0	0	0	0	0	0	0	0	0	0	0	0	0	0	0	0	0	0	0	0	0	0	0	0	0	0	0	0	0	0	0
910	X	11590001	13024000	1434000	L1TD1,MTMR8,LOC116420240,LOC116420271,LOC100924694,TKTL1,TEX28,LOC100921555,MECP2,IRAK1,TMEM187,HCFC1,RENBP,NAA10,NUDT16,ARHGAP4,LOC116420381,LOC116420382,AVPR2,L1CAM,LOC111721576,PDZD4,SSR4,LOC111721677,LOC111721676,IDH3G,SRPK3,PLXNB3,LOC116420336	ENSSHAG00000022773,ENSSHAG00000001119,ENSSHAG00000003600,ENSSHAG00000002114,ENSSHAG00000002533,ENSSHAG00000001048,ENSSHAG00000024012,ENSSHAG00000010291,ENSSHAG00000010031,ENSSHAG00000009316,ENSSHAG00000009224,MECP2,IRAK1,TMEM187,ENSSHAG00000006391,RENBP,NAA10,ARHGAP4,ENSSHAG00000005769,AVPR2,L1CAM,PDZD4,SSR4,IDH3G,SRPK3,PLXNB3		1	LOSS (pre-tetraploidisation)	YES	NO	0	0	0	0	0	0	0	0	0	0	0	0	0	0	0	0	0	1	0	0	0	0	0	0	0	0	0	0	0	0	0	0	0	0	0	0	0	0
911	X	11590001	13024000	1434000	L1TD1,MTMR8,LOC116420240,LOC116420271,LOC100924694,TKTL1,TEX28,LOC100921555,MECP2,IRAK1,TMEM187,HCFC1,RENBP,NAA10,NUDT16,ARHGAP4,LOC116420381,LOC116420382,AVPR2,L1CAM,LOC111721576,PDZD4,SSR4,LOC111721677,LOC111721676,IDH3G,SRPK3,PLXNB3,LOC116420336	ENSSHAG00000022773,ENSSHAG00000001119,ENSSHAG00000003600,ENSSHAG00000002114,ENSSHAG00000002533,ENSSHAG00000001048,ENSSHAG00000024012,ENSSHAG00000010291,ENSSHAG00000010031,ENSSHAG00000009316,ENSSHAG00000009224,MECP2,IRAK1,TMEM187,ENSSHAG00000006391,RENBP,NAA10,ARHGAP4,ENSSHAG00000005769,AVPR2,L1CAM,PDZD4,SSR4,IDH3G,SRPK3,PLXNB3		1	LOSS (pre-tetraploidisation)	YES	NO	0	0	0	0	0	0	0	0	0	0	0	0	0	0	0	0	0	0	0	0	0	0	0	0	0	0	0	0	0	0	0	0	0	0	0	0	0	0
912	X	11590001	13024000	1434000	L1TD1,MTMR8,LOC116420240,LOC116420271,LOC100924694,TKTL1,TEX28,LOC100921555,MECP2,IRAK1,TMEM187,HCFC1,RENBP,NAA10,NUDT16,ARHGAP4,LOC116420381,LOC116420382,AVPR2,L1CAM,LOC111721576,PDZD4,SSR4,LOC111721677,LOC111721676,IDH3G,SRPK3,PLXNB3,LOC116420336	ENSSHAG00000022773,ENSSHAG00000001119,ENSSHAG00000003600,ENSSHAG00000002114,ENSSHAG00000002533,ENSSHAG00000001048,ENSSHAG00000024012,ENSSHAG00000010291,ENSSHAG00000010031,ENSSHAG00000009316,ENSSHAG00000009224,MECP2,IRAK1,TMEM187,ENSSHAG00000006391,RENBP,NAA10,ARHGAP4,ENSSHAG00000005769,AVPR2,L1CAM,PDZD4,SSR4,IDH3G,SRPK3,PLXNB3		1	LOSS (post-tetraploidisation)	YES	NO	0	0	0	0	0	0	0	0	0	0	0	0	0	0	0	1	0	0	0	0	0	0	0	0	0	0	0	0	0	0	0	0	0	0	0	0	0	0
913	X	11590001	13024000	1434000	L1TD1,MTMR8,LOC116420240,LOC116420271,LOC100924694,TKTL1,TEX28,LOC100921555,MECP2,IRAK1,TMEM187,HCFC1,RENBP,NAA10,NUDT16,ARHGAP4,LOC116420381,LOC116420382,AVPR2,L1CAM,LOC111721576,PDZD4,SSR4,LOC111721677,LOC111721676,IDH3G,SRPK3,PLXNB3,LOC116420336	ENSSHAG00000022773,ENSSHAG00000001119,ENSSHAG00000003600,ENSSHAG00000002114,ENSSHAG00000002533,ENSSHAG00000001048,ENSSHAG00000024012,ENSSHAG00000010291,ENSSHAG00000010031,ENSSHAG00000009316,ENSSHAG00000009224,MECP2,IRAK1,TMEM187,ENSSHAG00000006391,RENBP,NAA10,ARHGAP4,ENSSHAG00000005769,AVPR2,L1CAM,PDZD4,SSR4,IDH3G,SRPK3,PLXNB3		1	LOSS (post-tetraploidisation)	YES	NO	0	0	0	0	0	0	0	0	0	0	0	0	0	0	0	0	0	0	0	0	0	0	0	0	0	0	0	0	0	0	0	0	0	0	0	1	0	0
914	X	11590001	13024000	1434000	L1TD1,MTMR8,LOC116420240,LOC116420271,LOC100924694,TKTL1,TEX28,LOC100921555,MECP2,IRAK1,TMEM187,HCFC1,RENBP,NAA10,NUDT16,ARHGAP4,LOC116420381,LOC116420382,AVPR2,L1CAM,LOC111721576,PDZD4,SSR4,LOC111721677,LOC111721676,IDH3G,SRPK3,PLXNB3,LOC116420336	ENSSHAG00000022773,ENSSHAG00000001119,ENSSHAG00000003600,ENSSHAG00000002114,ENSSHAG00000002533,ENSSHAG00000001048,ENSSHAG00000024012,ENSSHAG00000010291,ENSSHAG00000010031,ENSSHAG00000009316,ENSSHAG00000009224,MECP2,IRAK1,TMEM187,ENSSHAG00000006391,RENBP,NAA10,ARHGAP4,ENSSHAG00000005769,AVPR2,L1CAM,PDZD4,SSR4,IDH3G,SRPK3,PLXNB3		1	LOSS (post-tetraploidisation)	YES	NO	0	0	0	0	0	0	0	0	0	0	0	0	0	0	0	0	0	0	0	0	0	0	0	0	0	0	0	0	0	0	0	0	0	0	0	0	0	0
915	X	13024001	13237000	213000	PLXNB3,LOC116420336,ABCD1,BCAP31,SLC6A8,PNCK,DUSP9	PLXNB3,ENSSHAG00000009362,BCAP31,ENSSHAG00000009030,PNCK,DUSP9		78	LOSS	NO	NO	1	1	1	1	1	1	1	1	1	1	1	1	1	1	1	1	1	1	1	1	1	1	1	1	1	1	1	1	1	1	1	1	1	1	1	1	1	1
916	X	13237001	14765000	1528000	DUSP9,ATP2B3,LOC116420375,BGN,LOC100915456,LOC100924345,TREX2,LOC116420230,LOC116420233,LOC111721641,LOC100913555,LOC100934304,LOC116420236,LOC111721647,FRMPD3,DNAAF6	DUSP9,ATP2B3,BGN,ENSSHAG00000001909,ENSSHAG00000021114,ENSSHAG00000025093,TREX2,ENSSHAG00000021553,ENSSHAG00000021923,ENSSHAG00000002527,ENSSHAG00000001308,ENSSHAG00000005765	ATP2B3	1	GAIN	NO	NO	0	0	0	0	0	0	0	0	0	1	0	0	0	0	0	0	0	0	0	0	0	0	0	0	0	0	0	0	0	0	0	0	0	0	0	0	0	0
917	X	13237001	17880000	4643000	DUSP9,ATP2B3,LOC116420375,BGN,LOC100915456,LOC100924345,TREX2,LOC116420230,LOC116420233,LOC111721641,LOC100913555,LOC100934304,LOC116420236,LOC111721647,FRMPD3,DNAAF6,NUP62,LOC116420231,RBM41,MORC4,CLDN2,LOC111721575,TBC1D8B,RNF128,LOC100914943,LOC100919640,LOC116420259,LOC116420223,LOC100930215,LOC100929532,LOC105751135,LOC111721638,LOC100929620,LOC100928760,LOC116420252,TSC22D3,LOC100929268,LOC…	DUSP9,ATP2B3,BGN,ENSSHAG00000001909,ENSSHAG00000021114,ENSSHAG00000025093,TREX2,ENSSHAG00000021553,ENSSHAG00000021923,ENSSHAG00000002527,ENSSHAG00000001308,ENSSHAG00000005765,ENSSHAG00000002038,ENSSHAG00000002285,ENSSHAG00000021575,CLDN2,ENSSHAG00000005816,ENSSHAG00000026401,ENSSHAG00000021431,ENSSHAG00000030689,ENSSHAG00000000777,ENSSHAG00000000698,ENSSHAG00000029621,ENSSHAG00000029201,ENSSHAG00…	ATP2B3	1	GAIN	NO	NO	0	0	0	0	0	0	0	1	0	0	0	0	0	0	0	0	0	0	0	0	0	0	0	0	0	0	0	0	0	0	0	0	0	0	0	0	0	0
918	X	13237001	17880000	4643000	DUSP9,ATP2B3,LOC116420375,BGN,LOC100915456,LOC100924345,TREX2,LOC116420230,LOC116420233,LOC111721641,LOC100913555,LOC100934304,LOC116420236,LOC111721647,FRMPD3,DNAAF6,NUP62,LOC116420231,RBM41,MORC4,CLDN2,LOC111721575,TBC1D8B,RNF128,LOC100914943,LOC100919640,LOC116420259,LOC116420223,LOC100930215,LOC100929532,LOC105751135,LOC111721638,LOC100929620,LOC100928760,LOC116420252,TSC22D3,LOC100929268,LOC…	DUSP9,ATP2B3,BGN,ENSSHAG00000001909,ENSSHAG00000021114,ENSSHAG00000025093,TREX2,ENSSHAG00000021553,ENSSHAG00000021923,ENSSHAG00000002527,ENSSHAG00000001308,ENSSHAG00000005765,ENSSHAG00000002038,ENSSHAG00000002285,ENSSHAG00000021575,CLDN2,ENSSHAG00000005816,ENSSHAG00000026401,ENSSHAG00000021431,ENSSHAG00000030689,ENSSHAG00000000777,ENSSHAG00000000698,ENSSHAG00000029621,ENSSHAG00000029201,ENSSHAG00…	ATP2B3	1	GAIN	NO	NO	0	0	0	0	0	0	0	1	0	0	0	0	0	0	0	0	0	0	0	0	0	0	0	0	0	0	0	0	0	0	0	0	0	0	0	0	0	0
919	X	13237001	18449000	5212000	DUSP9,ATP2B3,LOC116420375,BGN,LOC100915456,LOC100924345,TREX2,LOC116420230,LOC116420233,LOC111721641,LOC100913555,LOC100934304,LOC116420236,LOC111721647,FRMPD3,DNAAF6,NUP62,LOC116420231,RBM41,MORC4,CLDN2,LOC111721575,TBC1D8B,RNF128,LOC100914943,LOC100919640,LOC116420259,LOC116420223,LOC100930215,LOC100929532,LOC105751135,LOC111721638,LOC100929620,LOC100928760,LOC116420252,TSC22D3,LOC100929268,LOC…	DUSP9,ATP2B3,BGN,ENSSHAG00000001909,ENSSHAG00000021114,ENSSHAG00000025093,TREX2,ENSSHAG00000021553,ENSSHAG00000021923,ENSSHAG00000002527,ENSSHAG00000001308,ENSSHAG00000005765,ENSSHAG00000002038,ENSSHAG00000002285,ENSSHAG00000021575,CLDN2,ENSSHAG00000005816,ENSSHAG00000026401,ENSSHAG00000021431,ENSSHAG00000030689,ENSSHAG00000000777,ENSSHAG00000000698,ENSSHAG00000029621,ENSSHAG00000029201,ENSSHAG00…	ATP2B3	1	GAIN (pre-tetraploidisation)	NO	NO	0	0	0	0	0	0	0	0	0	0	0	0	0	0	0	0	0	1	0	0	0	0	0	0	0	0	0	0	0	0	0	0	0	0	0	0	0	0
920	X	13237001	18466000	5229000	DUSP9,ATP2B3,LOC116420375,BGN,LOC100915456,LOC100924345,TREX2,LOC116420230,LOC116420233,LOC111721641,LOC100913555,LOC100934304,LOC116420236,LOC111721647,FRMPD3,DNAAF6,NUP62,LOC116420231,RBM41,MORC4,CLDN2,LOC111721575,TBC1D8B,RNF128,LOC100914943,LOC100919640,LOC116420259,LOC116420223,LOC100930215,LOC100929532,LOC105751135,LOC111721638,LOC100929620,LOC100928760,LOC116420252,TSC22D3,LOC100929268,LOC…	DUSP9,ATP2B3,BGN,ENSSHAG00000001909,ENSSHAG00000021114,ENSSHAG00000025093,TREX2,ENSSHAG00000021553,ENSSHAG00000021923,ENSSHAG00000002527,ENSSHAG00000001308,ENSSHAG00000005765,ENSSHAG00000002038,ENSSHAG00000002285,ENSSHAG00000021575,CLDN2,ENSSHAG00000005816,ENSSHAG00000026401,ENSSHAG00000021431,ENSSHAG00000030689,ENSSHAG00000000777,ENSSHAG00000000698,ENSSHAG00000029621,ENSSHAG00000029201,ENSSHAG00…	ATP2B3	1	GAIN	NO	NO	0	0	0	0	0	0	0	1	0	0	0	0	0	0	0	0	0	0	0	0	0	0	0	0	0	0	0	0	0	0	0	0	0	0	0	0	0	0
921	X	13237001	18466000	5229000	DUSP9,ATP2B3,LOC116420375,BGN,LOC100915456,LOC100924345,TREX2,LOC116420230,LOC116420233,LOC111721641,LOC100913555,LOC100934304,LOC116420236,LOC111721647,FRMPD3,DNAAF6,NUP62,LOC116420231,RBM41,MORC4,CLDN2,LOC111721575,TBC1D8B,RNF128,LOC100914943,LOC100919640,LOC116420259,LOC116420223,LOC100930215,LOC100929532,LOC105751135,LOC111721638,LOC100929620,LOC100928760,LOC116420252,TSC22D3,LOC100929268,LOC…	DUSP9,ATP2B3,BGN,ENSSHAG00000001909,ENSSHAG00000021114,ENSSHAG00000025093,TREX2,ENSSHAG00000021553,ENSSHAG00000021923,ENSSHAG00000002527,ENSSHAG00000001308,ENSSHAG00000005765,ENSSHAG00000002038,ENSSHAG00000002285,ENSSHAG00000021575,CLDN2,ENSSHAG00000005816,ENSSHAG00000026401,ENSSHAG00000021431,ENSSHAG00000030689,ENSSHAG00000000777,ENSSHAG00000000698,ENSSHAG00000029621,ENSSHAG00000029201,ENSSHAG00…	ATP2B3	1	LOSS (post-tetraploidisation)	NO	NO	0	0	0	0	0	0	0	0	0	0	0	0	0	0	0	1	0	0	0	0	0	0	0	0	0	0	0	0	0	0	0	0	0	0	0	0	0	0
922	X	13237001	19217000	5980000	DUSP9,ATP2B3,LOC116420375,BGN,LOC100915456,LOC100924345,TREX2,LOC116420230,LOC116420233,LOC111721641,LOC100913555,LOC100934304,LOC116420236,LOC111721647,FRMPD3,DNAAF6,NUP62,LOC116420231,RBM41,MORC4,CLDN2,LOC111721575,TBC1D8B,RNF128,LOC100914943,LOC100919640,LOC116420259,LOC116420223,LOC100930215,LOC100929532,LOC105751135,LOC111721638,LOC100929620,LOC100928760,LOC116420252,TSC22D3,LOC100929268,LOC…	DUSP9,ATP2B3,BGN,ENSSHAG00000001909,ENSSHAG00000021114,ENSSHAG00000025093,TREX2,ENSSHAG00000021553,ENSSHAG00000021923,ENSSHAG00000002527,ENSSHAG00000001308,ENSSHAG00000005765,ENSSHAG00000002038,ENSSHAG00000002285,ENSSHAG00000021575,CLDN2,ENSSHAG00000005816,ENSSHAG00000026401,ENSSHAG00000021431,ENSSHAG00000030689,ENSSHAG00000000777,ENSSHAG00000000698,ENSSHAG00000029621,ENSSHAG00000029201,ENSSHAG00…	ATP2B3,IRS4	1	GAIN (post-tetraploidisation)	NO	NO	0	0	0	0	1	0	0	0	0	0	0	0	0	0	0	0	0	0	0	0	0	0	0	0	0	0	0	0	0	0	0	0	0	0	0	0	0	0
923	X	13372001	13929000	557000	ATP2B3,LOC116420375,BGN,LOC100915456,LOC100924345,TREX2,LOC116420230,LOC116420233	ATP2B3,BGN,ENSSHAG00000001909,ENSSHAG00000021114,ENSSHAG00000025093,TREX2,ENSSHAG00000021553,ENSSHAG00000021923	ATP2B3	1	GAIN	NO	NO	0	0	0	0	0	0	0	0	0	0	0	0	0	0	0	0	0	0	0	0	0	0	0	0	0	0	0	0	0	0	0	0	0	0	0	0	0	0
924	X	13372001	13929000	557000	ATP2B3,LOC116420375,BGN,LOC100915456,LOC100924345,TREX2,LOC116420230,LOC116420233	ATP2B3,BGN,ENSSHAG00000001909,ENSSHAG00000021114,ENSSHAG00000025093,TREX2,ENSSHAG00000021553,ENSSHAG00000021923	ATP2B3	1	GAIN	NO	NO	0	0	0	0	0	0	0	0	0	0	0	0	0	0	0	0	0	0	0	0	0	0	0	0	0	0	0	0	0	0	0	0	0	0	0	0	0	0
925	X	13929001	18407000	4478000	LOC111721641,LOC100913555,LOC100934304,LOC116420236,LOC111721647,FRMPD3,DNAAF6,NUP62,LOC116420231,RBM41,MORC4,CLDN2,LOC111721575,TBC1D8B,RNF128,LOC100914943,LOC100919640,LOC116420259,LOC116420223,LOC100930215,LOC100929532,LOC105751135,LOC111721638,LOC100929620,LOC100928760,LOC116420252,TSC22D3,LOC100929268,LOC105751120,ACSL4,TMEM164,AMMECR1	ENSSHAG00000002527,ENSSHAG00000001308,ENSSHAG00000005765,ENSSHAG00000002038,ENSSHAG00000002285,ENSSHAG00000021575,CLDN2,ENSSHAG00000005816,ENSSHAG00000026401,ENSSHAG00000021431,ENSSHAG00000030689,ENSSHAG00000000777,ENSSHAG00000000698,ENSSHAG00000029621,ENSSHAG00000029201,ENSSHAG00000027445,ENSSHAG00000028581,ENSSHAG00000031797,ENSSHAG00000022229,ENSSHAG00000027771,ENSSHAG00000001821,ENSSHAG000000…		1	LOSS	NO	NO	0	0	0	0	0	0	0	0	0	0	0	0	0	0	0	0	0	0	0	0	0	0	0	0	0	0	0	0	0	0	0	0	0	0	0	0	0	0
926	X	15103001	17227000	2124000	TBC1D8B,RNF128,LOC100914943,LOC100919640,LOC116420259,LOC116420223,LOC100930215,LOC100929532,LOC105751135,LOC111721638,LOC100929620	ENSSHAG00000005816,ENSSHAG00000026401,ENSSHAG00000021431,ENSSHAG00000030689,ENSSHAG00000000777,ENSSHAG00000000698,ENSSHAG00000029621,ENSSHAG00000029201,ENSSHAG00000027445,ENSSHAG00000028581,ENSSHAG00000031797,ENSSHAG00000022229,ENSSHAG00000027771		1	LOSS	NO	NO	0	0	0	1	0	0	0	0	0	0	0	0	0	0	0	0	0	0	0	0	0	0	0	0	0	0	0	0	0	0	0	0	0	0	0	0	0	0
927	X	17016001	20205000	3189000	LOC100929620,LOC100928760,LOC116420252,TSC22D3,LOC100929268,LOC105751120,ACSL4,TMEM164,AMMECR1,NXT2,IRS4,COL4A5,LOC116420384,ATG4A,PSMD10,VSIG1,MID2,STARD8,YIPF6,OPHN1	ENSSHAG00000027771,ENSSHAG00000001821,ENSSHAG00000022478,ENSSHAG00000025045,ENSSHAG00000028079,ENSSHAG00000001713,ENSSHAG00000022639,ENSSHAG00000030922,ENSSHAG00000030973,ENSSHAG00000030647,ENSSHAG00000032039,ENSSHAG00000011659,ATG4A,PSMD10,ENSSHAG00000013756,ENSSHAG00000014378,YIPF6,OPHN1	IRS4	1	GAIN	NO	NO	0	0	0	0	0	1	0	0	0	0	0	0	0	0	0	0	0	0	0	0	0	0	0	0	0	0	0	0	0	0	0	0	0	0	0	0	0	0
928	X	17514001	18449000	935000	TSC22D3,LOC100929268,LOC105751120,ACSL4,TMEM164,AMMECR1,NXT2	ENSSHAG00000022478,ENSSHAG00000025045,ENSSHAG00000028079,ENSSHAG00000001713,ENSSHAG00000022639,ENSSHAG00000030922,ENSSHAG00000030973		1	LOSS	NO	NO	0	0	0	1	0	0	0	0	0	0	0	0	0	0	0	0	0	0	0	0	0	0	0	0	0	0	0	0	0	0	0	0	0	0	0	0	0	0
929	X	18407001	18449000	42000	NXT2	ENSSHAG00000030973		1	GAIN	NO	NO	0	0	0	0	0	0	0	0	0	0	0	0	0	0	0	0	0	0	0	0	0	0	0	0	0	0	0	0	0	0	0	0	0	0	0	0	0	0
930	X	18407001	20205000	1798000	NXT2,IRS4,COL4A5,LOC116420384,ATG4A,PSMD10,VSIG1,MID2,STARD8,YIPF6,OPHN1	ENSSHAG00000030973,ENSSHAG00000030647,ENSSHAG00000032039,ENSSHAG00000011659,ATG4A,PSMD10,ENSSHAG00000013756,ENSSHAG00000014378,YIPF6,OPHN1	IRS4	1	GAIN	NO	NO	0	0	0	0	0	0	0	0	0	0	0	0	0	0	0	0	0	0	0	0	0	0	0	0	0	0	0	0	0	0	0	0	0	0	0	0	0	0
931	X	21612001	21694000	82000	EDA2R	ENSSHAG00000008441		78	LOSS	NO	NO	1	1	1	1	1	1	1	1	1	1	1	1	1	1	1	1	1	1	1	1	1	1	1	1	1	1	1	1	1	1	1	1	1	1	1	1	1	1
932	X	24276001	24337000	61000		ENSSHAG00000026577		1	GAIN	NO	NO	1	0	0	0	0	0	0	0	0	0	0	0	0	0	0	0	0	0	0	0	0	0	0	0	0	0	0	0	0	0	0	0	0	0	0	0	0	0
933	X	26264001	26289000	25000				1	LOSS	NO	NO	0	0	0	0	0	0	0	0	0	0	0	0	0	0	0	0	0	0	0	0	0	0	0	0	0	0	0	0	0	0	0	0	0	1	0	0	0	0
934	X	26545001	26622000	77000	CUL4B	ENSSHAG00000011426		1	GAIN	NO	NO	0	0	0	0	0	0	0	0	0	0	0	0	0	0	0	0	1	0	0	0	0	0	0	0	0	0	0	0	0	0	0	0	0	0	0	0	0	0
935	X	13237001	83077000	69840000	DUSP9,ATP2B3,LOC116420375,BGN,LOC100915456,LOC100924345,TREX2,LOC116420230,LOC116420233,LOC111721641,LOC100913555,LOC100934304,LOC116420236,LOC111721647,FRMPD3,DNAAF6,NUP62,LOC116420231,RBM41,MORC4,CLDN2,LOC111721575,TBC1D8B,RNF128,LOC100914943,LOC100919640,LOC116420259,LOC116420223,LOC100930215,LOC100929532,LOC105751135,LOC111721638,LOC100929620,LOC100928760,LOC116420252,TSC22D3,LOC100929268,LOC…	DUSP9,ATP2B3,BGN,ENSSHAG00000001909,ENSSHAG00000021114,ENSSHAG00000025093,TREX2,ENSSHAG00000021553,ENSSHAG00000021923,ENSSHAG00000002527,ENSSHAG00000001308,ENSSHAG00000005765,ENSSHAG00000002038,ENSSHAG00000002285,ENSSHAG00000021575,CLDN2,ENSSHAG00000005816,ENSSHAG00000026401,ENSSHAG00000021431,ENSSHAG00000030689,ENSSHAG00000000777,ENSSHAG00000000698,ENSSHAG00000029621,ENSSHAG00000029201,ENSSHAG00…	AR,ARAF,ATP2B3,ATRX,BCORL1,BTK,ELF4,GATA1,GPC3,IRS4,KDM5C,MED12,MSN,NONO,PHF6,RBM10,STAG2,TFE3,WAS,ZMYM3	1	LOSS (pre-tetraploidisation)	NO	NO	0	0	0	0	1	0	0	0	0	0	0	0	0	0	0	0	0	0	0	0	0	0	0	0	0	0	0	0	0	0	0	0	0	0	0	0	0	0
936	X	26895001	27744000	849000	LOC100924794,LOC111721577,LOC100927461,LOC111721667	ENSSHAG00000000511		1	GAIN (post-tetraploidisation)	NO	NO	0	0	0	0	1	0	0	0	0	0	0	0	0	0	0	0	0	0	0	0	0	0	0	0	0	0	0	0	0	0	0	0	0	0	0	0	0	0
937	X	26998001	27031000	33000				1	GAIN	NO	NO	0	0	0	1	0	0	0	0	0	0	0	0	0	0	0	0	0	0	0	0	0	0	0	0	0	0	0	0	0	0	0	0	0	0	0	0	0	0
938	X	27008001	27031000	23000				1	LOSS	NO	NO	0	0	0	0	0	0	0	0	0	0	0	0	0	1	0	0	0	0	0	0	0	0	0	0	0	0	0	0	0	0	0	0	0	0	0	0	0	0
939	X	27084001	27133000	49000	LOC100924794	ENSSHAG00000000511		1	LOSS	NO	NO	0	0	0	0	0	0	0	0	0	0	0	0	0	0	0	0	0	0	0	0	0	0	0	0	0	0	0	0	0	0	0	0	0	1	0	0	0	0
940	X	27167001	27186000	19000				3	GAIN	NO	NO	0	0	0	0	0	0	0	0	0	0	0	0	0	0	0	0	0	0	0	0	0	0	0	0	0	0	0	0	0	0	0	1	1	1	0	0	0	0
941	X	27744001	27779000	35000				35	LOSS	NO	NO	0	1	1	0	1	0	1	1	1	0	0	1	1	1	0	1	0	1	0	1	1	1	0	0	0	0	0	0	0	1	0	0	0	0	1	0	1	0
942	X	28021001	28116000	95000				1	LOSS	NO	NO	0	0	0	1	0	0	0	0	0	0	0	0	0	0	0	0	0	0	0	0	0	0	0	0	0	0	0	0	0	0	0	0	0	0	0	0	0	0
943	X	31542001	31626000	84000		ENSSHAG00000017155		78	LOSS	NO	NO	1	1	1	1	1	1	1	1	1	1	1	1	1	1	1	1	1	1	1	1	1	1	1	1	1	1	1	1	1	1	1	1	1	1	1	1	1	1
944	X	32796001	32851000	55000				2	LOSS	NO	NO	0	0	0	0	0	0	0	0	0	0	0	0	0	0	0	0	0	0	0	0	0	0	0	0	0	0	0	0	0	0	0	0	0	0	0	1	1	0
945	X	34983001	35001000	18000	ENOX2	ENSSHAG00000004098		1	LOSS	NO	NO	0	0	0	0	0	0	0	0	0	0	0	0	0	0	0	0	0	0	0	0	0	0	0	0	0	0	0	0	0	0	0	0	0	1	0	0	0	0
946	X	49115001	49337000	222000	FMR1NB			1	LOSS	NO	NO	0	0	0	0	0	0	0	0	0	0	0	0	0	0	0	0	0	0	0	0	0	0	0	0	0	0	0	0	0	0	0	0	0	0	0	0	0	0
947	X	50311001	50330000	19000				1	LOSS	NO	NO	0	0	0	0	0	0	0	0	0	0	0	0	0	0	0	0	0	0	0	0	0	0	0	0	0	0	0	0	0	0	0	0	0	1	0	0	0	0
948	X	50439001	52668000	2229000	IDS,LOC105751072,TMEM185A,LOC116420359,LOC100933692,LOC100930654,LOC116420383,TRNAS-GCU-9,TRNAA-UGC-9,MAMLD1,LOC105751073,MTM1,MTMR1,CD99L2,LOC111721596,HMGB3,LOC111721595,GPR50,VMA21,LOC116420284,PASD1,LOC116420260,LOC116420261	ENSSHAG00000013671,ENSSHAG00000024398,ENSSHAG00000028992,ENSSHAG00000025667,ENSSHAG00000014983,ENSSHAG00000024003,ENSSHAG00000016582,MTMR1,ENSSHAG00000022923,ENSSHAG00000023945,HMGB3,ENSSHAG00000008896		1	LOSS	NO	NO	0	0	0	0	0	0	0	0	0	0	0	0	0	0	0	0	0	0	0	0	0	0	0	0	0	0	0	0	0	0	0	0	0	0	0	0	0	0
949	X	51120001	51148000	28000				1	LOSS	NO	NO	0	0	0	0	0	0	0	0	0	0	0	0	0	0	0	0	0	0	0	0	0	0	0	0	0	0	0	0	0	0	0	0	0	1	0	0	0	0
950	X	51353001	74453000	23100000	MAMLD1,LOC105751073,MTM1,MTMR1,CD99L2,LOC111721596,HMGB3,LOC111721595,GPR50,VMA21,LOC116420284,PASD1,LOC116420260,LOC116420261,GABRE,LOC111721593,CNGA2,FATE1,NSDHL,CETN2,GABRQ,GABRA3,LOC100916244,LOC100915720,ZNF185,LOC100932741,LOC105751109,LOC105751110,LOC116420199,LOC116420237,LOC116420247,ZNF275,LOC100916507,LOC116420311,LOC116420312,LOC116420190,LOC100934823,SLC16A2,RLIM,NEXMIF,ABCB7,LOC1009…	ENSSHAG00000024003,ENSSHAG00000016582,MTMR1,ENSSHAG00000022923,ENSSHAG00000023945,HMGB3,ENSSHAG00000008896,ENSSHAG00000013601,ENSSHAG00000012991,ENSSHAG00000012003,ENSSHAG00000015319,ENSSHAG00000015033,ENSSHAG00000028813,ENSSHAG00000015847,ENSSHAG00000015562,ENSSHAG00000001212,SNRPC,ENSSHAG00000025700,ENSSHAG00000004084,ENSSHAG00000021973,ENSSHAG00000021271,ENSSHAG00000025140,ENSSHAG00000010807,E…	ATRX,BTK	1	GAIN (post-tetraploidisation)	NO	NO	0	0	0	0	1	0	0	0	0	0	0	0	0	0	0	0	0	0	0	0	0	0	0	0	0	0	0	0	0	0	0	0	0	0	0	0	0	0
951	X	52668001	54054000	1386000	GABRE,LOC111721593,CNGA2,FATE1,NSDHL,CETN2,GABRQ,GABRA3,LOC100916244,LOC100915720,ZNF185	ENSSHAG00000013601,ENSSHAG00000012991,ENSSHAG00000012003,ENSSHAG00000015319,ENSSHAG00000015033,ENSSHAG00000028813,ENSSHAG00000015847,ENSSHAG00000015562		1	GAIN (post-tetraploidisation)	NO	NO	0	0	0	0	0	0	0	0	0	0	0	0	0	0	0	0	0	0	0	0	0	0	0	0	0	0	0	0	0	0	0	0	0	0	0	1	0	0
952	X	62402001	62445000	43000	LOC100915461	ENSSHAG00000005855		1	LOSS	NO	NO	0	0	0	0	0	0	0	0	0	0	0	0	0	0	0	0	0	0	0	0	0	0	0	0	0	0	0	0	0	0	0	0	0	1	0	0	0	0
953	X	69015001	69175000	160000	TRNAT-AGU-10,DIAPH2	ENSSHAG00000009958,ENSSHAG00000006441		1	LOSS	NO	NO	0	0	0	0	0	0	0	0	0	0	0	0	0	0	0	0	0	0	0	0	0	0	0	0	1	0	0	0	0	0	0	0	0	0	0	0	0	0
954	X	73846001	79625000	5779000	LOC116420303,CT83,SLC6A14,LOC116420278,LOC116420310,AGTR2,PLS3,LOC116420365,LOC111721671,LOC116420196,LOC116420309,LRCH2,IL13RA2,HTR2C,AMOT,LHFPL1,TRPC5,ALG13,LOC105751085,SERTM2,LOC116420258,LOC100921474,LOC100921736,LOC116420218,LOC105751102,DCX,LOC100926438,LOC100926699,LOC100926957,LOC100924791,LOC105751086,ALAS2,APEX2,LOC100927726,LOC116420206,LOC116420318,LOC100920507,LOC116420229,LOC116420…	ENSSHAG00000031553,ENSSHAG00000026017,AGTR2,PLS3,LRCH2,ENSSHAG00000006634,HTR2C,ENSSHAG00000011754,ENSSHAG00000026695,LHFPL1,TRPC5,ENSSHAG00000015788,ENSSHAG00000028383,DCX,CAPN6,ENSSHAG00000004617,ENSSHAG00000006296,ENSSHAG00000025238,ENSSHAG00000007652,ENSSHAG00000024234,ENSSHAG00000007846,ENSSHAG00000008380,ENSSHAG00000008608,ENSSHAG00000004607,ENSSHAG00000026031,ENSSHAG00000005386,ENSSHAG0000…		1	LOSS	NO	NO	0	0	0	0	0	0	0	0	0	0	0	0	0	0	0	0	1	0	0	0	0	0	0	0	0	0	0	0	0	0	0	0	0	0	0	0	0	0
955	X	74626001	79755000	5129000	AGTR2,PLS3,LOC116420365,LOC111721671,LOC116420196,LOC116420309,LRCH2,IL13RA2,HTR2C,AMOT,LHFPL1,TRPC5,ALG13,LOC105751085,SERTM2,LOC116420258,LOC100921474,LOC100921736,LOC116420218,LOC105751102,DCX,LOC100926438,LOC100926699,LOC100926957,LOC100924791,LOC105751086,ALAS2,APEX2,LOC100927726,LOC116420206,LOC116420318,LOC100920507,LOC116420229,LOC116420228,LOC116420273,LOC111721644,LOC116420295,PFKFB1,LO…	AGTR2,PLS3,LRCH2,ENSSHAG00000006634,HTR2C,ENSSHAG00000011754,ENSSHAG00000026695,LHFPL1,TRPC5,ENSSHAG00000015788,ENSSHAG00000028383,DCX,CAPN6,ENSSHAG00000004617,ENSSHAG00000006296,ENSSHAG00000025238,ENSSHAG00000007652,ENSSHAG00000024234,ENSSHAG00000007846,ENSSHAG00000008380,ENSSHAG00000008608,ENSSHAG00000004607,ENSSHAG00000026031,ENSSHAG00000005386,ENSSHAG00000001266,ENSSHAG00000029005,ENSSHAG0000…		1	GAIN (post-tetraploidisation)	NO	NO	0	0	0	0	1	0	0	0	0	0	0	0	0	0	0	0	0	0	0	0	0	0	0	0	0	0	0	0	0	0	0	0	0	0	0	0	0	0
956	X	77818001	77863000	45000	LOC100920507,LOC116420229,LOC116420228			1	LOSS	NO	NO	0	0	0	0	0	0	0	0	0	0	0	0	0	0	0	0	0	0	0	0	0	0	0	0	0	0	0	0	0	0	0	0	0	1	0	0	0	0
957	X	79922001	80170000	248000	ZMYM3,NONO,ITGB1BP2,LOC116420369,LOC100925648,TAF1,OGT,GCNA,LOC116420349,CXCR3,LOC116420173,LOC116420174,LOC100928243,LOC105751087	NONO,ENSSHAG00000010159,ENSSHAG00000029465,ENSSHAG00000009760,OGT,ENSSHAG00000026176,ENSSHAG00000026488	NONO,ZMYM3	1	GAIN (post-tetraploidisation)	NO	NO	0	0	0	0	1	0	0	0	0	0	0	0	0	0	0	0	0	0	0	0	0	0	0	0	0	0	0	0	0	0	0	0	0	0	0	0	0	0
958	X	80466001	81969000	1503000	LOC116420267,LOC100932997,P2RY4,AWAT1,DGAT2L6,IGBP1,LOC100934041,AWAT2,EDA,FAM155B,LOC105751093,EFNB1,LOC116420243,LOC100931707,LOC100934822,LOC100935085,GLOD5,LOC116420308,LOC100913370,LOC100913635,ARAF,SYN1,CFP,ELK1,UXT,CDK16,USP11,UBA1,RBM10,TRNAE-UUC-15,TRNAE-UUC-16,LOC100916247,IMP4,LOC105751095,MON1B,LOC111721619,CXXC1,LOC100923299	ENSSHAG00000005481,P2RY4,AWAT1,DGAT2L6,ENSSHAG00000007341,AWAT2,EDA,ENSSHAG00000024662,ENSSHAG00000023477,ENSSHAG00000020670,ENSSHAG00000001954,ENSSHAG00000023200,ENSSHAG00000026374,ENSSHAG00000027148,ENSSHAG00000005470,ENSSHAG00000001846,ENSSHAG00000006228,ENSSHAG00000026397,ENSSHAG00000028647,ENSSHAG00000022245,ENSSHAG00000007378,ENSSHAG00000007468,ENSSHAG00000007608,ENSSHAG00000007724,ENSSHAG0…	ARAF,RBM10	1	GAIN (post-tetraploidisation)	NO	NO	0	0	0	0	1	0	0	0	0	0	0	0	0	0	0	0	0	0	0	0	0	0	0	0	0	0	0	0	0	0	0	0	0	0	0	0	0	0
959	X	82199001	82455000	256000	KCND1,GRIPAP1,TFE3,CCDC120,PLP2,PRICKLE3,SYP,CACNA1F,CCDC22,FOXP3,PPP1R3F,GPR173,KDM5C	ENSSHAG00000002843,GRIPAP1,TFE3,ENSSHAG00000031604,ENSSHAG00000027473,ENSSHAG00000004508,SYP,CACNA1F,CCDC22,FOXP3,ENSSHAG00000029754,ENSSHAG00000026834,ENSSHAG00000004827	KDM5C,TFE3	1	LOSS	NO	NO	0	0	0	0	0	0	0	0	0	1	0	0	0	0	0	0	0	0	0	0	0	0	0	0	0	0	0	0	0	0	0	0	0	0	0	0	0	0
960	X	82455001	82670000	215000	IQSEC2,LOC116420373,LOC100918073,HSD17B10,LOC111721624,LOC116420179,LOC116420178,LOC111721625,HUWE1	ENSSHAG00000004827,ENSSHAG00000005098,ENSSHAG00000005899,HSD17B10,ENSSHAG00000006004,HUWE1		78	LOSS	NO	NO	1	1	1	1	1	1	1	1	1	1	1	1	1	1	1	1	1	1	1	1	1	1	1	1	1	1	1	1	1	1	1	1	1	1	1	1	1	1
961	X	82670001	82747000	77000	HUWE1,PHF8	PHF8		1	GAIN (post-tetraploidisation)	NO	NO	0	0	0	0	1	0	0	0	0	0	0	0	0	0	0	0	0	0	0	0	0	0	0	0	0	0	0	0	0	0	0	0	0	0	0	0	0	0
962	X	82670001	83077000	407000	HUWE1,PHF8,WNK3,TSR2,FGD1,LOC116420379,ITIH6,LOC100920163	PHF8,ENSSHAG00000000576,TSR2,FGD1,ENSSHAG00000001383,ENSSHAG00000006192		1	LOSS (post-tetraploidisation)	NO	NO	0	0	0	0	0	0	0	0	0	0	0	0	0	0	0	0	0	0	0	0	0	0	0	0	0	0	0	0	0	0	0	0	0	0	0	0	0	0
963	X	82747001	82767000	20000	WNK3	ENSSHAG00000000576		78	LOSS	NO	NO	1	1	1	1	1	1	1	1	1	1	1	1	1	1	1	1	1	1	1	1	1	1	1	1	1	1	1	1	1	1	1	1	1	1	1	1	1	1
[truncated: 40 more columns]

## Sheet: Table S6C
Table S6C
Copy number event summary for DFT2 tumours.
CNV EVENT ID	CHROM	START	END	WIDTH	NCBI ANNOTATION	ENSEMBL ANNOTATION	COSMIC	N	EVENT TYPE	202T1	202T2	338T	1515T1	203T2	203T1	339T	203T3	818T3	812T1	1548T1	1524T1	809T1	1553T2	1553T1	1528T	1525T1	638T1	1538T3	1538T1	1538T2	637T2	637T1	1529T6	1529T3	1529T4	1529T7	1529T2	1532T1	1534T1	1531T3	1531T2	1531T1	1509T1	1509T4	1509T3	1530T2	1334T1	1509T2	1545T1
1	1	6148001	6170000	22000				17	GAIN	0	0	0	0	0	0	0	0	0	0	0	0	0	0	0	0	0	0	0	0	0	0	0	1	1	1	1	1	1	1	1	1	1	1	1	1	1	1	1	1
2	1	51452001	51912000	460000	HRH1,LOC100933118,ATG7,VGLL4	HRH1,ATG7,ENSSHAG00000031478,ENSSHAG00000027506,ENSSHAG00000018702		9	LOSS	0	0	0	0	0	0	0	0	0	0	0	0	0	0	0	0	0	0	0	0	0	0	0	1	1	1	1	1	1	1	1	1	0	0	0	0	0	0	0	0
3	1	64711001	65287000	576000	EGFR,SEC61G	EGFR,SEC61G	EGFR	2	LOSS	0	0	0	0	0	0	0	0	0	0	0	0	0	0	0	0	0	0	1	1	0	0	0	0	0	0	0	0	0	0	0	0	0	0	0	0	0	0	0	0
4	1	70304001	70330000	26000	LOC116422037,LOC116422926			1	GAIN	0	0	0	0	0	0	0	0	0	0	0	0	0	0	0	0	0	0	0	0	0	0	0	0	0	0	0	0	0	0	0	0	0	0	0	0	1	0	0	0
5	1	85549001	85563000	14000	QARS1	QRICH1,QARS1		23	LOSS	1	1	1	1	1	1	1	1	1	1	1	1	1	1	1	1	1	1	1	1	1	1	1	0	0	0	0	0	0	0	0	0	0	0	0	0	0	0	0	0
6	1	91609001	143674000	52065000	MAP4,CDC25A,CAMP,LOC100917839,LOC100919663,MYO1G,LOC105749691,LOC111719543,FGD3,SUSD3,CARD19,PFKFB4,LOC116420140,SHISA5,TREX1,ATRIP,LOC105749562,CCDC51,PLXNB1,LOC116422543,LOC116422545,LOC111719414,PLPPR1,LOC100925244,LOC100913663,LOC100924989,LOC100924464,MRPL50,ALDOB,PGAP4,RNF20,GRIN3A,LOC116422569,LOC116422570,LOC116420315,LOC116422571,LOC105749560,LOC116420489,LOC116420492,LOC116422575,KLF4,R…	ENSSHAG00000023174,CDC25A,ENSSHAG00000024949,ENSSHAG00000022991,ENSSHAG00000000832,ENSSHAG00000032358,ENSSHAG00000002144,ENSSHAG00000017055,ENSSHAG00000020709,CARD19,ENSSHAG00000026610,ENSSHAG00000032235,ENSSHAG00000016374,ENSSHAG00000025657,ENSSHAG00000016119,ENSSHAG00000012916,ENSSHAG00000032149,ENSSHAG00000021823,MRPL50,ENSSHAG00000022703,PGAP4,RNF20,ENSSHAG00000010234,ENSSHAG00000025189,ENSSH…	CD274,IL21R,IL7R,JAK2,KLF4,LIFR,NFIB,PDCD1LG2,PSIP1,PTPRD,TAL2	1	GAIN	0	0	0	0	0	0	0	0	0	0	0	0	0	0	0	0	0	0	0	0	0	0	0	0	0	0	0	0	0	0	0	0	0	0	0	0	0	0	1	0
7	1	92530001	132526000	39996000	SHISA5,TREX1,ATRIP,LOC105749562,CCDC51,PLXNB1,LOC116422543,LOC116422545,LOC111719414,PLPPR1,LOC100925244,LOC100913663,LOC100924989,LOC100924464,MRPL50,ALDOB,PGAP4,RNF20,GRIN3A,LOC116422569,LOC116422570,LOC116420315,LOC116422571,LOC105749560,LOC116420489,LOC116420492,LOC116422575,KLF4,RAD23B,LOC111719409,ZNF462,LOC116422582,TMEM38B,TAL2,FKTN,FSD1L,PLIN2,HAUS6,LOC111719407,SAXO1,ADAMTSL1,LOC1164226…	ENSSHAG00000016374,ENSSHAG00000025657,ENSSHAG00000016119,ENSSHAG00000012916,ENSSHAG00000032149,ENSSHAG00000021823,MRPL50,ENSSHAG00000022703,PGAP4,RNF20,ENSSHAG00000010234,ENSSHAG00000025189,ENSSHAG00000013106,RAD23B,ZNF462,TMEM38B,TAL2,FKTN,ENSSHAG00000015134,ENSSHAG00000014793,ENSSHAG00000014655,SAXO1,ENSSHAG00000027232,ENSSHAG00000012335,SH3GL2,ENSSHAG00000013537,BNC2,CCDC171,PSIP1,SNAPC3,ENSSH…	CD274,IL21R,IL7R,JAK2,KLF4,LIFR,NFIB,PDCD1LG2,PSIP1,PTPRD,TAL2	1	GAIN	0	0	0	0	0	0	0	0	0	0	0	0	0	0	0	0	0	0	0	0	0	0	0	0	0	0	0	0	0	0	0	0	0	0	0	1	0	0	0	0
8	1	99920001	99948000	28000				10	LOSS	0	0	0	0	0	0	0	0	0	0	0	0	0	0	0	0	0	0	0	0	0	0	0	1	1	1	1	1	1	1	1	1	1	0	0	0	0	0	0	0
9	1	106646001	108740000	2094000	LOC105749557,NFIB,MPDZ,LURAP1L,TYRP1	NFIB,MPDZ,LURAP1L,TYRP1	NFIB	23	LOSS	1	1	1	1	1	1	1	1	1	1	1	1	1	1	1	1	1	1	1	1	1	1	1	0	0	0	0	0	0	0	0	0	0	0	0	0	0	0	0	0
10	1	108042001	108080000	38000	MPDZ	MPDZ		2	LOSS	0	0	0	0	0	0	0	0	0	0	1	1	0	0	0	0	0	0	0	0	0	0	0	0	0	0	0	0	0	0	0	0	0	0	0	0	0	0	0	0
11	1	118204001	118769000	565000	GLIS3	GLIS3		1	LOSS (post-tetraploidisation)	0	0	0	0	0	0	0	0	0	0	0	0	0	0	0	0	0	0	0	1	0	0	0	0	0	0	0	0	0	0	0	0	0	0	0	0	0	0	0	0
12	1	143108001	143354000	246000	ARL15	ARL15		1	LOSS	0	0	0	1	0	0	0	0	0	0	0	0	0	0	0	0	0	0	0	0	0	0	0	0	0	0	0	0	0	0	0	0	0	0	0	0	0	0	0	0
13	1	156011001	156040000	29000	ADAMTS6	ADAMTS6		10	LOSS	0	0	0	0	0	0	0	0	0	0	0	0	0	0	0	0	0	0	0	0	0	0	0	1	1	1	1	1	1	1	1	1	1	0	0	0	0	0	0	0
14	1	158138001	158493000	355000				10	LOSS	0	0	0	0	0	0	0	0	0	0	0	0	0	0	0	0	0	0	0	0	0	0	0	1	1	1	1	1	1	1	1	1	1	0	0	0	0	0	0	0
15	1	159195001	159218000	23000	PIK3R1	PIK3R1	PIK3R1	10	LOSS	0	0	0	0	0	0	0	0	0	0	0	0	0	0	0	0	0	0	0	0	0	0	0	1	1	1	1	1	1	1	1	1	1	0	0	0	0	0	0	0
16	1	160486001	160509000	23000	SERINC5	ENSSHAG00000009073		10	LOSS	0	0	0	0	0	0	0	0	0	0	0	0	0	0	0	0	0	0	0	0	0	0	0	1	1	1	1	1	1	1	1	1	1	0	0	0	0	0	0	0
17	1	164176001	164191000	15000	S100Z	S100Z		5	LOSS	0	0	0	0	0	0	0	0	0	0	0	0	0	0	0	0	0	0	1	1	1	1	1	0	0	0	0	0	0	0	0	0	0	0	0	0	0	0	0	0
18	1	222824001	225111000	2287000		ENSSHAG00000031187		1	GAIN	0	0	0	0	0	0	0	0	0	0	0	0	0	0	0	0	0	0	0	0	0	1	0	0	0	0	0	0	0	0	0	0	0	0	0	0	0	0	0	0
19	1	252852001	253011000	159000	LOC116419471,STX1B,HSD3B7,SETD1A,ORAI3,FBXL19,LOC100935199,LOC100928781,BCL7C,LOC111719340	STX4,STX1B,ENSSHAG00000010784,HSD3B7,ORAI3,FBXL19,ENSSHAG00000010540,CTF1,BCL7C		9	LOSS	0	0	0	0	0	0	0	0	0	0	0	0	0	0	0	0	0	0	0	0	0	0	0	1	1	1	1	1	1	1	1	1	0	0	0	0	0	0	0	0
20	1	261939001	262093000	154000	ELFN1,LOC116419703	ELFN1		1	GAIN	0	0	0	0	0	0	0	0	0	0	0	0	0	0	0	0	0	0	0	0	0	0	0	0	0	0	0	0	0	0	0	0	0	0	0	1	0	0	0	0
21	1	265922001	266019000	97000	LOC116421061			1	GAIN	0	0	0	0	0	0	0	0	0	0	0	0	0	0	0	0	0	0	0	0	0	0	0	0	0	0	0	0	0	0	0	0	0	0	0	0	0	1	0	0
22	1	305585001	305608000	23000				1	LOSS	0	0	0	0	0	0	0	0	0	0	0	0	0	0	0	0	0	0	0	0	0	0	0	0	0	0	0	0	0	0	0	0	0	0	0	0	1	0	0	0
23	1	311061001	311212000	151000		RBFOX1,ENSSHAG00000028243		1	LOSS	0	0	0	0	0	0	0	0	0	0	0	0	0	0	0	0	0	0	0	0	0	0	0	0	0	0	0	0	0	0	0	0	0	0	0	0	1	0	0	0
24	1	313920001	315205000	1285000	HS3ST2,LOC116421122,GGT6,TMEM8B,FAM221B,LOC116420451,HINT2,SPAG8,NPR2,RGP1,MSMP,GBA2	ENSSHAG00000020916,ENSSHAG00000024328,TMEM8B,ENSSHAG00000016152,HINT2,ENSSHAG00000029060,NPR2,RGP1,MSMP,GBA2		8	LOSS	0	0	0	0	1	1	1	1	1	1	1	1	0	0	0	0	0	0	0	0	0	0	0	0	0	0	0	0	0	0	0	0	0	0	0	0	0	0	0	0
25	1	327502001	328800000	1298000	PRUNE2,GCNT1,ANKS6,GALNT12,COL15A1,TGFBR1,ALG2,SEC61B	ENSSHAG00000001230,ENSSHAG00000029693,ENSSHAG00000026570,ENSSHAG00000003631,ENSSHAG00000017605,ENSSHAG00000017474,COL15A1,TGFBR1,ALG2,SEC61B		23	GAIN	1	1	1	1	1	1	1	1	1	1	1	1	1	1	1	1	1	1	1	1	1	1	1	0	0	0	0	0	0	0	0	0	0	0	0	0	0	0	0	0
26	1	333473001	333518000	45000	LCMT1	ENSSHAG00000001126		10	LOSS	0	0	0	0	0	0	0	0	0	0	0	0	0	1	1	1	1	1	1	1	1	1	1	0	0	0	0	0	0	0	0	0	0	0	0	0	0	0	0	0
27	1	471872001	473728000	1856000	SNTG1,LOC111719464	SNTG1		2	GAIN	0	0	1	1	0	0	0	0	0	0	0	0	0	0	0	0	0	0	0	0	0	0	0	0	0	0	0	0	0	0	0	0	0	0	0	0	0	0	0	0
28	1	495463001	496389000	926000	LOC116420609,LOC116420610,LOC100918859			1	GAIN (post-tetraploidisation)	0	0	0	0	0	0	0	0	0	0	0	0	0	0	0	0	0	0	0	0	0	0	0	0	0	0	0	0	0	0	0	0	1	0	0	0	0	0	0	0
29	1	532673001	532698000	25000	ATP9B	ATP9B		1	LOSS	0	0	0	0	0	0	0	0	0	0	0	0	0	0	0	0	0	0	0	0	0	0	0	0	0	0	0	0	0	0	0	0	0	0	0	0	1	0	0	0
30	1	580354001	580403000	49000	VPS13B	VPS13B		1	GAIN	0	0	0	0	0	0	0	0	0	0	0	0	0	0	0	0	0	0	0	0	0	0	0	0	0	0	0	0	0	0	0	0	0	0	0	0	1	0	0	0
31	1	605013001	634156000	29143000	TNFRSF11B,LOC116420684,COLEC10,LOC100930155,MAL2,CCN3,ENPP2,TAF2,DSCC1,DEPTOR,COL14A1,LOC111719125,MRPL13,MTBP,SNTB1,HAS2,LOC116420685,LOC105749376,LOC116420686,LOC116421361,LOC116421362,LOC116420687,LOC116420688,ZHX2,DERL1,TBC1D31,TRNAM-CAU,FAM83A,LOC116420689,LOC100915396,ZHX1,ATAD2,WDYHV1,FBXO32,LOC116420690,KLHL38,LOC116420691,ANXA13,FAM91A1,LOC116420692,FER1L6,TMEM65,LOC105749379,RNF139,TATD…	TNFRSF11B,COLEC10,MAL2,ENSSHAG00000016675,CCN3,ENSSHAG00000017449,TAF2,DSCC1,DEPTOR,COL14A1,MRPL13,MTBP,SNTB1,ENSSHAG00000003459,HAS2,ZHX2,DERL1,TBC1D31,FAM83A,ZHX1,ENSSHAG00000013082,ATAD2,NTAQ1,FBXO32,KLHL38,ANXA13,FAM91A1,FER1L6,TMEM65,ENSSHAG00000027072,RNF139,ENSSHAG00000007003,NDUFB9,MTSS1,ZNF572,SQLE,WASHC5,NSMCE2,TRIB1,LRATD2,MYC,ENSSHAG00000024891,CYRIB,ENSSHAG00000014207,ADCY8,EFR3A,ENS…	FAM135B,MYC,NDRG1	1	GAIN	0	0	0	0	0	0	0	0	0	1	0	0	0	0	0	0	0	0	0	0	0	0	0	0	0	0	0	0	0	0	0	0	0	0	0	0	0	0	0	0
32	1	606087001	636331000	30244000	TAF2,DSCC1,DEPTOR,COL14A1,LOC111719125,MRPL13,MTBP,SNTB1,HAS2,LOC116420685,LOC105749376,LOC116420686,LOC116421361,LOC116421362,LOC116420687,LOC116420688,ZHX2,DERL1,TBC1D31,TRNAM-CAU,FAM83A,LOC116420689,LOC100915396,ZHX1,ATAD2,WDYHV1,FBXO32,LOC116420690,KLHL38,LOC116420691,ANXA13,FAM91A1,LOC116420692,FER1L6,TMEM65,LOC105749379,RNF139,TATDN1,NDUFB9,MTSS1,LOC100918699,ZNF572,LOC116420695,SQLE,WASHC5…	TAF2,DSCC1,DEPTOR,COL14A1,MRPL13,MTBP,SNTB1,ENSSHAG00000003459,HAS2,ZHX2,DERL1,TBC1D31,FAM83A,ZHX1,ENSSHAG00000013082,ATAD2,NTAQ1,FBXO32,KLHL38,ANXA13,FAM91A1,FER1L6,TMEM65,ENSSHAG00000027072,RNF139,ENSSHAG00000007003,NDUFB9,MTSS1,ZNF572,SQLE,WASHC5,NSMCE2,TRIB1,LRATD2,MYC,ENSSHAG00000024891,CYRIB,ENSSHAG00000014207,ADCY8,EFR3A,ENSSHAG00000005694,ENSSHAG00000006599,KCNQ3,LRRC6,TMEM71,PHF20L1,TG,S…	FAM135B,MYC,NDRG1	2	GAIN	0	0	1	1	0	0	0	0	0	0	0	0	0	0	0	0	0	0	0	0	0	0	0	0	0	0	0	0	0	0	0	0	0	0	0	0	0	0	0	0
33	1	653381001	653587000	206000	PTPRS	PTPRS		1	LOSS	0	0	0	0	1	0	0	0	0	0	0	0	0	0	0	0	0	0	0	0	0	0	0	0	0	0	0	0	0	0	0	0	0	0	0	0	0	0	0	0
34	1	672098001	672114000	16000	LOC100919047	ENSSHAG00000008548		2	LOSS	0	0	0	0	0	0	0	0	0	0	0	0	0	0	0	0	0	0	1	1	0	0	0	0	0	0	0	0	0	0	0	0	0	0	0	0	0	0	0	0
35	1	691273001	691481000	208000	LOC116420833,RBM19	ENSSHAG00000012256		2	LOSS	0	0	0	0	0	0	0	0	0	0	1	1	0	0	0	0	0	0	0	0	0	0	0	0	0	0	0	0	0	0	0	0	0	0	0	0	0	0	0	0
36	2	1	86376000	86376000	LOC116421198,LOC116419039,LOC116419040,LOC100927565,LOC100922694,LOC100919564,LOC100922784,LOC116421200,LOC116421201,LOC100921915,LOC116421202,LOC100921394,EVA1A,MRPL19,GCFC2,ITSN2,LOC111718843,LOC116421206,PFN4,TP53I3,SF3B6,WDCP,FKBP1B,MFSD2B,UBXN2A,ATAD2B,KLHL29,TDRD15,APOB,LDAH,GDF7,HS1BP3,RHOB,LOC100920948,PUM2,LOC116421210,LAPTM4A,MATN3,WDR35,TTC32,LOC116421211,LOC116420939,NT5C1B,LOC1164212…	ENSSHAG00000028844,ENSSHAG00000030314,ENSSHAG00000031899,ENSSHAG00000023264,ENSSHAG00000027691,ENSSHAG00000030055,ENSSHAG00000023294,ENSSHAG00000028328,ENSSHAG00000025842,ENSSHAG00000026428,ENSSHAG00000026152,ENSSHAG00000022548,ENSSHAG00000023266,ENSSHAG00000005363,ENSSHAG00000027350,ENSSHAG00000003382,ENSSHAG00000000158,ENSSHAG00000031851,ENSSHAG00000020839,PFN4,TP53I3,ENSSHAG00000025779,SF3B6,F…	CBFA2T3,CBFB,CDH1,CDH11,CTCF,CTNNA2,EML4,FANCA,MAF,MYCN,PAX8,RFWD3,SIX2,WDCP,ZFHX3	23	GAIN	1	1	1	1	1	1	1	1	1	1	1	1	1	1	1	1	1	1	1	1	1	1	1	0	0	0	0	0	0	0	0	0	0	0	0	0	0	0	0	0
37	2	38810001	53136000	14326000	LOC100934572,LOC100934314,AARS1,EXOSC6,TRNAG-GCC-5,LOC100934052,LOC116421280,PDPR,GLG1,LOC116421281,RFWD3,FA2H,WDR59,ZNRF1,LDHD,LOC105749238,LOC116420954,LOC100926099,LOC116420955,LOC105749186,LOC100915387,BCAR1,CFDP1,TMEM170A,CHST6,TMEM231,GABARAPL2,ADAT1,KARS1,LOC116421088,LOC116421283,LOC111718876,LOC116421284,LOC100925572,TERF2IP,LOC100926101,TAT,MARVELD3,LOC116421286,PHLPP2,AP1G1,LOC11171870…	ENSSHAG00000028327,ENSSHAG00000007733,ENSSHAG00000020684,ENSSHAG00000008169,AARS1,EXOSC6,ENSSHAG00000006713,ENSSHAG00000030566,ENSSHAG00000006095,GLG1,RFWD3,FA2H,WDR59,ZNRF1,LDHD,ENSSHAG00000025204,ENSSHAG00000024183,ENSSHAG00000001278,ENSSHAG00000000839,BCAR1,ENSSHAG00000023517,TMEM170A,ENSSHAG00000021877,TMEM231,ENSSHAG00000029750,ADAT1,KARS1,ENSSHAG00000030917,ENSSHAG00000028560,ENSSHAG0000002…	CBFA2T3,CDH1,FANCA,RFWD3,ZFHX3	2	LOSS	0	0	0	0	0	0	0	0	0	0	1	1	0	0	0	0	0	0	0	0	0	0	0	0	0	0	0	0	0	0	0	0	0	0	0	0	0	0	0	0
38	2	77244001	77264000	20000	GALM	GALM		17	GAIN	0	0	0	0	0	0	0	0	0	0	0	0	0	0	0	0	0	0	0	0	0	0	0	1	1	1	1	1	1	1	1	1	1	1	1	1	1	1	1	1
39	2	86376001	270673000	184297000	PRKCE,EPAS1,TMEM247,RHOQ,PIGF,CRIPT,LOC111718669,SOCS5,MCFD2,TTC7A,STPG4,CALM2,LOC111718708,EPCAM,MSH2,KCNK12,LOC116421359,LOC116421360,MSH6,FBXO11,FOXN2,PPP1R21,STON1,GTF2A1L,LHCGR,FSHR,LOC116421364,LOC100918173,NRXN1,LOC111718668,LOC111718666,LOC111718667,LOC116420965,LOC100934141,LOC116421365,ASB3,CHAC2,ERLEC1,GPR75,PSME4,ACYP2,C2H2orf73,SPTBN1,LOC116421367,EML6,RTN4,LOC116421368,CLHC1,RPS27A,…	EPAS1,ENSSHAG00000032230,RHOQ,PIGF,SOCS5,CRIPT,ENSSHAG00000027517,TTC7A,STPG4,ENSSHAG00000031926,EPCAM,MSH2,KCNK12,MSH6,FBXO11,FOXN2,PPP1R21,ENSSHAG00000001134,GTF2A1L,ENSSHAG00000014648,FSHR,ENSSHAG00000032322,NRXN1,ENSSHAG00000002825,ASB3,CHAC2,ERLEC1,GPR75,PSME4,ENSSHAG00000021773,ENSSHAG00000021902,SPTBN1,EML6,ENSSHAG00000008871,RTN4,CLHC1,ENSSHAG00000026110,MTIF2,ENSSHAG00000003753,CCDC88A,C…	ALK,ANK1,ARHGAP5,ARHGEF10,ASXL2,B2M,BCL11A,BIRC6,BUB1B,CCNB1IP1,CRNKL1,DNMT3A,EPAS1,FBXO11,FGFR1,GNAS,HOOK3,IKBKB,KAT6A,KNL1,KNSTRN,MSH2,MSH6,NCOA1,NFATC2,NSD3,NUTM1,PTK6,REL,SALL4,SDC4,SS18L1,STRN,TMEM127,XPO1	1	GAIN (post-tetraploidisation)	0	0	0	0	0	0	0	0	0	0	0	0	0	0	1	0	0	0	0	0	0	0	0	0	0	0	0	0	0	0	0	0	0	0	0	0	0	0	0	0
40	2	96864001	97061000	197000	SPTBN1	SPTBN1		1	LOSS (post-tetraploidisation)	0	0	0	0	0	0	0	0	0	0	0	0	0	0	0	0	0	0	0	1	0	0	0	0	0	0	0	0	0	0	0	0	0	0	0	0	0	0	0	0
41	2	143033001	143061000	28000	ANAPC1	ANAPC1		18	LOSS	0	0	0	0	0	0	0	0	0	0	0	0	0	0	0	0	0	0	0	0	0	0	0	1	1	1	1	1	1	1	1	1	1	1	1	1	1	1	1	1
42	2	147469001	147517000	48000	LOC111718644			18	LOSS	0	0	0	0	0	0	0	0	0	0	0	0	0	0	0	0	0	0	0	0	0	0	0	1	1	1	1	1	1	1	1	1	1	1	1	1	1	1	1	1
43	2	170710001	170811000	101000				1	LOSS	0	0	0	0	0	0	0	0	0	0	0	0	1	0	0	0	0	0	0	0	0	0	0	0	0	0	0	0	0	0	0	0	0	0	0	0	0	0	0	0
44	2	212988001	213013000	25000	BABAM2	BABAM2		1	LOSS	0	0	0	0	0	0	0	0	0	0	0	0	0	0	0	0	0	0	0	0	0	0	0	0	0	0	0	0	1	0	0	0	0	0	0	0	0	0	0	0
45	2	326261001	326427000	166000	PLEKHH1,PIGH,ARG2,VTI1B	PLEKHH1,PIGH,ARG2,VTI1B		1	GAIN	0	0	0	0	0	0	0	0	0	0	0	0	0	0	0	0	0	0	0	0	0	0	0	0	0	0	0	0	0	0	0	0	0	0	0	0	1	0	0	0
46	2	335127001	335178000	51000	MDGA2	ENSSHAG00000003214		1	LOSS	0	0	0	1	0	0	0	0	0	0	0	0	0	0	0	0	0	0	0	0	0	0	0	0	0	0	0	0	0	0	0	0	0	0	0	0	0	0	0	0
47	2	345833001	345915000	82000	LOC116421138			12	LOSS	1	1	1	1	1	1	1	1	1	1	1	1	0	0	0	0	0	0	0	0	0	0	0	0	0	0	0	0	0	0	0	0	0	0	0	0	0	0	0	0
48	2	354106001	356943000	2837000	KIF26A,ASPG,TDRD9,LOC116421618,RD3L,ATP5MPL,PPP1R13B,LOC111720990,LOC111718823,ZFYVE21,XRCC3,KLC1,LOC100924867,BAG5,TRMT61A,CKB,MARK3,EIF5,LOC111720989,TNFAIP2,EXOC3L4,LOC116421619,CDC42BPB,AMN,TRAF3,RCOR1	KIF26A,ASPG,TDRD9,RD3L,ATP5MJ,PPP1R13B,ZFYVE21,XRCC3,ENSSHAG00000015545,COA8,BAG5,TRMT61A,ENSSHAG00000016459,MARK3,EIF5,ENSSHAG00000001873,ENSSHAG00000029726,ENSSHAG00000001823,ENSSHAG00000028259,ENSSHAG00000022704,CDC42BPB,ENSSHAG00000008188,TRAF3,RCOR1		10	GAIN	0	0	0	0	0	0	0	0	0	0	0	0	0	1	1	1	1	1	1	1	1	1	1	0	0	0	0	0	0	0	0	0	0	0	0	0	0	0	0	0
49	2	373270001	622439000	249169000	LOC100933962,SRA1,APBB3,LOC111721155,SLC35A4,LOC105750696,CD14,TMCO6,NDUFA2,IK,WDR55,DND1,HARS1,LOC100913299,ZMAT2,LOC100916421,LOC116421634,LOC100916684,LOC116420998,LOC116421637,LOC116421635,LOC100917211,LOC100917468,LOC100917728,LOC100918509,LOC100918248,PCDHB1,LOC100913825,LOC100919816,LOC100914087,LOC116421638,LOC100920598,LOC100920858,LOC100921120,LOC100921647,LOC100914342,LOC100914608,LOC1…	ENSSHAG00000016083,EIF4EBP3,APBB3,SRA1,SLC35A4,ENSSHAG00000016390,TMCO6,NDUFA2,IK,WDR55,HARS1,HARS2,ENSSHAG00000031663,ENSSHAG00000032119,ENSSHAG00000028572,ENSSHAG00000025775,ENSSHAG00000021552,PCDHB1,ENSSHAG00000025529,ENSSHAG00000025105,ENSSHAG00000031231,ENSSHAG00000008137,ENSSHAG00000027016,ENSSHAG00000027052,ENSSHAG00000022185,ENSSHAG00000008675,PCDHGA2,ENSSHAG00000029672,ENSSHAG00000010517…	ABL1,ARHGAP26,ASXL1,BLM,BRD3,CCNE1,CD74,CEBPA,CEP89,CHD2,CNTRL,CPEB3,CSF1R,CYLD,EBF1,FES,FGFR2,FGFR4,FLT4,FNBP1,HERPUD1,IDH2,ITK,KAT6B,LSM14A,MAFB,MAP2K1,MYO5A,NCOA4,NFKB2,NOTCH1,NPM1,NSD1,NT5C2,NTRK3,NUP214,PDGFRB,PLCG1,PML,POLG,PPP6C,PTPRT,PWWP2A,RALGDS,RET,SET,SHTN1,SIRPA,SMAD3,SRC,SUFU,TCF12,TCF7L2,TLX1,TLX3,TNC,TOP1,TSC1,USP8,VTI1A	1	LOSS (post-tetraploidisation)	0	0	0	0	0	0	0	0	0	0	0	0	0	0	1	0	0	0	0	0	0	0	0	0	0	0	0	0	0	0	0	0	0	0	0	0	0	0	0	0
50	2	440860001	440999000	139000				1	GAIN	0	0	0	0	0	0	0	0	0	0	0	0	0	0	0	1	0	0	0	0	0	0	0	0	0	0	0	0	0	0	0	0	0	0	0	0	0	0	0	0
51	2	445009001	531489000	86480000	DAB2IP,TTLL11,LOC116421735,LOC100935348,NDUFA8,MORN5,LHX6,RBM18,MRRF,PTGS1,LOC100917912,LOC100927649,LOC100928167,LOC100927901,LOC116421159,LOC100915727,LOC100915987,LOC100916252,LOC100913905,LOC100916770,LOC100917035,LOC100917295,LOC100917550,LOC100917811,LOC100918076,LOC100918335,PDCL,RC3H2,LOC111718513,ZBTB6,ZBTB26,RABGAP1,GPR21,STRBP,LOC116421160,CRB2,DENND1A,LHX2,NEK6,PSMB7,ADGRD2,NR5A1,NR6A…	DAB2IP,TTLL11,ENSSHAG00000010712,NDUFA8,ENSSHAG00000011516,LHX6,RBM18,MRRF,ENSSHAG00000020825,ENSSHAG00000002997,ENSSHAG00000023842,ENSSHAG00000031660,ENSSHAG00000003303,ENSSHAG00000000695,ENSSHAG00000030496,ENSSHAG00000003216,ENSSHAG00000004245,ENSSHAG00000021535,ENSSHAG00000020458,ENSSHAG00000006496,ENSSHAG00000006694,OR1K1,RC3H2,PDCL,ZBTB6,ZBTB26,RABGAP1,GPR21,STRBP,ENSSHAG00000011663,ENSSHAG0…	ABL1,BRD3,CCNE1,CEBPA,CEP89,CYLD,FNBP1,HERPUD1,LSM14A,MAP2K1,MYO5A,NOTCH1,NUP214,PPP6C,RALGDS,SET,SIRPA,SMAD3,TCF12,TSC1,USP8	1	LOSS (post-tetraploidisation)	0	0	0	0	0	0	0	0	0	0	0	0	0	0	0	0	0	0	0	0	0	0	0	0	0	0	0	0	0	0	0	0	1	0	0	0	0	0	0	0
52	2	452137001	473483000	21346000	RALGPS1,GARNL3,LOC116421007,SLC2A8,ZNF79,LOC105751148,LAGE3,LOC116421743,LOC111718518,LOC105751145,LOC116419041,LOC116421744,LOC100929697,LOC105751146,LOC100913383,LOC100917819,LOC100930220,LOC100929960,LOC100930740,LOC100931003,LOC100931534,LOC100921219,LOC100931795,LOC100920353,LOC100920091,LOC100914875,LOC100932757,LOC100924360,LOC100915826,LOC100915129,LOC105749240,LOC116421164,WTIP,UBA2,PDCD…	RALGPS1,GARNL3,SLC2A8,ENSSHAG00000004020,ENSSHAG00000022916,ENSSHAG00000031451,ENSSHAG00000027030,ENSSHAG00000028381,ENSSHAG00000030018,ENSSHAG00000023894,ENSSHAG00000026268,ENSSHAG00000016494,ENSSHAG00000031347,ENSSHAG00000027793,ENSSHAG00000016665,ENSSHAG00000026883,ENSSHAG00000001937,ENSSHAG00000002811,ENSSHAG00000000630,ENSSHAG00000030322,ENSSHAG00000003807,ENSSHAG00000004119,ENSSHAG000000294…	CCNE1,CEBPA,CEP89,CYLD,LSM14A	1	LOSS	0	0	0	0	0	0	0	0	0	0	0	0	0	0	0	0	0	0	0	0	0	0	0	0	0	0	0	0	0	0	0	0	0	0	0	0	0	1	0	0
53	2	466090001	466392000	302000	LOC100928248,CNEP1R1,HEATR3,TENT4B	ENSSHAG00000018669,CNEP1R1,HEATR3,TENT4B,ADCY7		4	LOSS	0	0	0	0	0	0	0	0	0	0	0	0	0	1	1	1	1	0	0	0	0	0	0	0	0	0	0	0	0	0	0	0	0	0	0	0	0	0	0	0
54	2	466498001	471273000	4775000	ADCY7,BRD7,LOC116421759,NKD1,LOC116421760,SNX20,NOD2,CYLD,LOC111718533,SALL1,LOC116421761,TOX3,LOC116421762,CHD9,RBL2,AKTIP,RPGRIP1L,FTO,IRX3,LOC116421764	ADCY7,BRD7,NKD1,SNX20,NOD2,CYLD,SALL1,TOX3,CHD9,RBL2,AKTIP,RPGRIP1L,FTO,IRX3,ENSSHAG00000027911	CYLD	4	LOSS	0	0	0	0	0	0	0	0	0	0	0	0	0	1	1	1	1	0	0	0	0	0	0	0	0	0	0	0	0	0	0	0	0	0	0	0	0	0	0	0
55	2	492753001	493366000	613000	LOC100928752,LOC116421017,LOC116421018,LOC116421806,LOC116421019,LOC116421020,LOC116421808,LOC105749864,LOC116421807,LOC100935562,LOC100935564,LOC116421809,LOC116421021,LOC105749214,LOC105749213,LOC116421022,LOC100935636	TRAV3,ENSSHAG00000003288,ENSSHAG00000021128,ENSSHAG00000004378,ENSSHAG00000004556,ENSSHAG00000004953,ENSSHAG00000004999,ENSSHAG00000026332,ENSSHAG00000006081,ENSSHAG00000006385,ENSSHAG00000031395,ENSSHAG00000027298,ENSSHAG00000007180,ENSSHAG00000025040,ENSSHAG00000026462,ENSSHAG00000028941,ENSSHAG00000007600,ENSSHAG00000007968,ENSSHAG00000020645,ENSSHAG00000011223,ENSSHAG00000025152,ENSSHAG000000…		1	LOSS	0	0	0	0	0	0	0	0	0	1	0	0	0	0	0	0	0	0	0	0	0	0	0	0	0	0	0	0	0	0	0	0	0	0	0	0	0	0	0	0
56	2	551428001	563314000	11886000	CEMIP,MESD,TLNRD1,LOC116421872,LOC111719178,CFAP161,IL16,STARD5,TMC3,LOC116421875,LOC116421181,MEX3B,LOC116421876,EFL1,SAXO2,ADAMTSL3,SH3GL3,BNC1,LOC116421877,LOC116421878,HDGFL3,TM6SF1,BTBD1,C2H15orf40,RAMAC,HOMER2,WHAMM,FSD2,LOC116421879,LOC100934908,LOC111719168,PDE8A,LOC116421880,SLC28A1,ALPK3,ZNF592,SEC11A,NMB,WDR73,HYI,LOC116421027,LOC100932558,ZSCAN2,LOC116421182,SEC31B,NDUFB8,HIF1AN,PAX2,…	CEMIP,MESD,TLNRD1,CFAP161,IL16,STARD5,ENSSHAG00000000826,ENSSHAG00000028567,ENSSHAG00000029795,ENSSHAG00000032011,ENSSHAG00000018863,ENSSHAG00000018853,ENSSHAG00000018553,SH3GL3,BNC1,HDGFL3,TM6SF1,BTBD1,ENSSHAG00000024583,RAMAC,HOMER2,WHAMM,ENSSHAG00000017353,ENSSHAG00000029428,ENSSHAG00000016506,ENSSHAG00000016419,ENSSHAG00000022633,ZNF592,SEC11A,ENSSHAG00000015926,ENSSHAG00000028333,ENSSHAG0000…	NFKB2,NT5C2,SUFU,TLX1	1	LOSS	0	0	0	0	0	0	0	0	0	0	0	0	0	0	0	0	0	0	0	0	0	0	0	0	0	0	0	0	0	0	0	0	0	0	0	0	0	1	0	0
57	2	569855001	570061000	206000	CASP7,PLEKHS1,DCLRE1A,NHLRC2	CASP7,ENSSHAG00000016101,DCLRE1A,NHLRC2		1	LOSS	0	0	0	0	0	0	0	0	0	0	0	0	0	0	0	0	0	0	0	0	0	0	0	0	0	0	0	1	0	0	0	0	0	0	0	0	0	0	0	0
58	2	571435001	571455000	20000				1	LOSS	0	0	0	0	0	0	0	0	0	0	0	0	0	0	0	0	0	0	0	0	0	0	0	0	0	1	0	0	0	0	0	0	0	0	0	0	0	0	0	0
59	2	602704001	603657000	953000	LOC116421935,SH2D4B,LOC100928151,TSPAN14,PRXL2A,DYDC1,DYDC2,MAT1A	SH2D4B,ENSSHAG00000003671,TSPAN14,ENSSHAG00000003315,ENSSHAG00000023272,ENSSHAG00000005187,MAT1A		3	LOSS	0	0	0	0	0	0	0	0	0	0	0	0	0	0	0	0	0	0	1	1	1	0	0	0	0	0	0	0	0	0	0	0	0	0	0	0	0	0	0	0
60	2	606910001	613892000	6982000	LOC111718553,RPS24,POLR3A,DLG5,LOC116421187,KCNMA1,LOC105751163,LRMDA,LOC116421068,LOC111718539,ZNF503,LOC116421188,COMTD1,VDAC2,SAMD8,LOC100921194,LOC116421943,LOC100920926,LOC100919713,LOC100919449,KAT6B,ADK,LOC116421070,AP3M1,VCL,PLAU,LOC116421944,CAMK2G,NDST2,ZSWIM8,CHCHD1,LOC116421946,FUT11,SEC24C,SYNPO2L,MYOZ1,USP54,LOC105751144,PPP3CB,LOC100914408,CFAP70,LOC116421947,MRPS16,DNAJC9,FAM149B1…	RPS24,POLR3A,DLG5,KCNMA1,ENSSHAG00000029061,LRMDA,ZNF503,COMTD1,ENSSHAG00000012048,SAMD8,ENSSHAG00000029396,ENSSHAG00000011402,ENSSHAG00000011319,DUPD1,KAT6B,ADK,AP3M1,VCL,PLAU,CAMK2G,ENSSHAG00000007678,ZSWIM8,ENSSHAG00000020541,ENSSHAG00000030514,FUT11,SYNPO2L,MYOZ1,PPP3CB,USP54,MSS51,ANXA7,CFAP70,DNAJC9,FAM149B1,ECD,NUDT13,P4HA1,PLA2G12B,OIT3,MCU,MICU1,ENSSHAG00000020601,ENSSHAG00000032209,ENSS…	KAT6B	1	LOSS	0	0	0	0	0	0	0	0	0	0	0	0	0	0	0	0	0	0	0	0	0	1	0	0	0	0	0	0	0	0	0	0	0	0	0	0	0	0	0	0
61	2	606948001	607358000	410000				2	LOSS	0	0	0	0	0	0	0	0	0	0	0	0	0	0	0	0	0	0	0	0	0	0	0	0	0	0	0	0	0	0	0	0	0	0	0	1	1	0	0	0
62	2	616851001	616987000	136000	PPCDC,SCAMP5,RPP25	PPCDC,SCAMP5,RPP25		1	LOSS	1	0	0	0	0	0	0	0	0	0	0	0	0	0	0	0	0	0	0	0	0	0	0	0	0	0	0	0	0	0	0	0	0	0	0	0	0	0	0	0
63	2	622439001	662751000	40312000	LOC116421191,LOC100930672,LOC100930406,LOC100916347,LOC100917793,LOC100917279,LOC100916494,LOC100916231,LOC100915965,LOC100915707,LOC100915444,LOC100914928,LOC100914666,LOC100924186,LOC100913358,LOC116421192,SPRN,MTG1,PAOX,ECHS1,FUOM,CALY,LOC111719385,LOC100913889,CHUK,BLOC1S2,CWF19L1,LOC111718796,LOC116421960,PKD2L1,LOC116421961,SCD,WNT8B,ERLIN1,ZNF774,IQGAP1,CRTC3,ALOX5,LOC100932213,LOC11642196…	ENSSHAG00000025016,ENSSHAG00000022874,ENSSHAG00000020901,ENSSHAG00000022142,ENSSHAG00000028093,ENSSHAG00000029206,ENSSHAG00000012413,ENSSHAG00000031914,ENSSHAG00000023910,ENSSHAG00000021904,ENSSHAG00000027265,ENSSHAG00000011562,ENSSHAG00000011459,ENSSHAG00000000676,ENSSHAG00000020952,ENSSHAG00000027912,ENSSHAG00000011178,MTG1,ENSSHAG00000010959,ECHS1,FUOM,CALY,ENSSHAG00000025416,ENSSHAG0000002496…	A1CF,BMPR1A,CCDC6,CRTC3,FAS,MGMT,PRF1,PTEN,TET1	23	LOSS	1	1	1	1	1	1	1	1	1	1	1	1	1	1	1	1	1	1	1	1	1	1	1	0	0	0	0	0	0	0	0	0	0	0	0	0	0	0	0	0
64	2	643171001	662751000	19580000	FAM13C,PHYHIPL,LOC111721611,BICC1,TFAM,UBE2D1,CISD1,IPMK,LOC100913212,LOC116421997,LOC116421193,LOC116421194,PCDH15,LOC116421999,LOC116421195,LOC116422000,LOC116422001,DKK1,PRKG1,LOC116421073,A1CF,ASAH2,LOC116422002,SGMS1,MINPP1,LOC116422004,PAPSS2,ATAD1,PTEN,LOC116421042,RNLS,LOC100920866,LOC100925402,LOC100925663,LOC100926187,LOC100926452,LOC100926714,ANKRD22,LOC116422005,STAMBPL1,ACTA2,LOC1117…	FAM13C,PHYHIPL,BICC1,ENSSHAG00000027150,CISD1,IPMK,PCDH15,DKK1,PRKG1,A1CF,ENSSHAG00000003054,ENSSHAG00000024275,ENSSHAG00000004189,ENSSHAG00000006300,ATAD1,ENSSHAG00000029765,RNLS,ENSSHAG00000001541,ENSSHAG00000001654,ENSSHAG00000003526,ENSSHAG00000004833,LIPN,LIPM,ANKRD22,STAMBPL1,ACTA2,ENSSHAG00000027300,CH25H,ENSSHAG00000021168,ENSSHAG00000004628,ENSSHAG00000024220,LHPP,FAM53B,ENSSHAG000000303…	A1CF,FAS,MGMT,PTEN	18	LOSS	0	0	0	0	0	0	0	0	0	0	0	0	0	0	0	0	0	0	0	0	0	0	0	1	1	1	1	1	1	1	1	1	1	1	1	1	1	1	1	1
65	2	651341001	651437000	96000	PTEN,LOC116421042	ENSSHAG00000029765	PTEN	1	LOSS	0	0	0	0	0	0	0	0	0	0	0	1	0	0	0	0	0	0	0	0	0	0	0	0	0	0	0	0	0	0	0	0	0	0	0	0	0	0	0	0
66	3	26816001	26841000	25000				41	LOSS	1	1	1	1	1	1	1	1	1	1	1	1	1	1	1	1	1	1	1	1	1	1	1	1	1	1	1	1	1	1	1	1	1	1	1	1	1	1	1	1
67	3	32092001	32109000	17000	NLGN1			2	LOSS	0	0	0	0	0	0	0	0	0	0	1	1	0	0	0	0	0	0	0	0	0	0	0	0	0	0	0	0	0	0	0	0	0	0	0	0	0	0	0	0
68	3	42579001	42643000	64000				41	LOSS	1	1	1	1	1	1	1	1	1	1	1	1	1	1	1	1	1	1	1	1	1	1	1	1	1	1	1	1	1	1	1	1	1	1	1	1	1	1	1	1
69	3	42777001	42792000	15000				41	LOSS	1	1	1	1	1	1	1	1	1	1	1	1	1	1	1	1	1	1	1	1	1	1	1	1	1	1	1	1	1	1	1	1	1	1	1	1	1	1	1	1
70	3	122502001	122515000	13000				41	LOSS	1	1	1	1	1	1	1	1	1	1	1	1	1	1	1	1	1	1	1	1	1	1	1	1	1	1	1	1	1	1	1	1	1	1	1	1	1	1	1	1
71	3	192161001	216866000	24705000	ADGRG2,PHKA2,PPEF1,RS1,TRNAV-UAC,CDKL5,SCML2,RAI2,BEND2,NHS,LOC116422304,LOC116422305,REPS2,RBBP7,TXLNG,SYAP1,CTPS2,S100G,GRPR,LOC116422306,LOC116423080,AP1S2,ZRSR2,CA5B,CLTRN,ACE2,BMX,LOC111720209,PIR,VEGFD,PIGA,ASB11,ASB9,MOSPD2,FANCB,LOC100919852,GLRA2,GEMIN8,GPM6B,OFD1,TRAPPC2,RAB9A,TCEANC,EGFL6,LOC116423081,TMSB4X,TLR8,TLR7,LOC111720260,PRPS2,FRMPD4,MSL3,ARHGAP6,LOC116422308,AMELX,LOC1009249…	ENSSHAG00000002067,PHKA2,PPEF1,ENSSHAG00000006363,CDKL5,ENSSHAG00000010320,ENSSHAG00000011373,ENSSHAG00000022320,ENSSHAG00000014423,REPS2,RBBP7,TXLNG,SYAP1,CTPS2,S100G,GRPR,ENSSHAG00000013119,ZRSR2,CA5B,ENSSHAG00000013822,ENSSHAG00000023187,BMX,PIR,VEGFD,PIGA,ASB11,ASB9,MOSPD2,FANCB,GLRA2,GEMIN8,GPM6B,ENSSHAG00000007072,ENSSHAG00000031877,ENSSHAG00000026780,RAB9A,TCEANC,ENSSHAG00000008649,ENSSHAG…	P2RY8,ZRSR2	41	LOSS	1	1	1	1	1	1	1	1	1	1	1	1	1	1	1	1	1	1	1	1	1	1	1	1	1	1	1	1	1	1	1	1	1	1	1	1	1	1	1	1
72	3	207958001	207985000	27000				18	GAIN	0	0	0	0	0	0	0	0	0	0	0	0	0	0	0	0	0	0	0	0	0	0	0	1	1	1	1	1	1	1	1	1	1	1	1	1	1	1	1	1
73	3	221844001	222200000	356000	LOC100915681	ENSSHAG00000029607		23	LOSS	1	1	1	1	1	1	1	1	1	1	1	1	1	1	1	1	1	1	1	1	1	1	1	0	0	0	0	0	0	0	0	0	0	0	0	0	0	0	0	0
74	3	268401001	269442000	1041000	POLA1,LOC111719677,PCYT1B,PDK3,LOC116422353,ZFX,EIF2S3,KLHL15	POLA1,PCYT1B,PDK3,ENSSHAG00000004983,ENSSHAG00000007159,KLHL15		1	GAIN	0	0	0	0	0	0	0	0	0	0	0	0	0	1	0	0	0	0	0	0	0	0	0	0	0	0	0	0	0	0	0	0	0	0	0	0	0	0	0	0
75	3	296269001	296285000	16000				41	LOSS	1	1	1	1	1	1	1	1	1	1	1	1	1	1	1	1	1	1	1	1	1	1	1	1	1	1	1	1	1	1	1	1	1	1	1	1	1	1	1	1
76	3	324258001	324299000	41000				17	GAIN	0	0	0	0	0	0	0	0	0	0	0	0	0	0	0	0	0	0	0	0	0	0	0	1	1	1	1	1	1	1	1	1	1	1	1	1	1	1	1	1
77	3	330853001	330871000	18000	MARCO	ENSSHAG00000017322		41	LOSS	1	1	1	1	1	1	1	1	1	1	1	1	1	1	1	1	1	1	1	1	1	1	1	1	1	1	1	1	1	1	1	1	1	1	1	1	1	1	1	1
78	3	339951001	340096000	145000	ZRANB3,R3HDM1,LOC116422410	ZRANB3,R3HDM1		1	GAIN	0	0	0	0	0	0	0	0	0	0	0	0	0	0	0	0	0	0	0	0	0	0	0	0	0	0	0	0	0	0	0	0	0	0	0	0	0	1	0	0
79	3	351799001	354585000	2786000				10	GAIN	0	0	0	0	0	0	0	0	0	0	0	0	0	1	1	1	1	1	1	1	1	1	1	0	0	0	0	0	0	0	0	0	0	0	0	0	0	0	0	0
80	3	359177001	359196000	19000		RNF26		41	LOSS	1	1	1	1	1	1	1	1	1	1	1	1	1	1	1	1	1	1	1	1	1	1	1	1	1	1	1	1	1	1	1	1	1	1	1	1	1	1	1	1
81	3	380748001	380765000	17000	GULP1			41	LOSS	1	1	1	1	1	1	1	1	1	1	1	1	1	1	1	1	1	1	1	1	1	1	1	1	1	1	1	1	1	1	1	1	1	1	1	1	1	1	1	1
82	3	386591001	386638000	47000				41	LOSS	1	1	1	1	1	1	1	1	1	1	1	1	1	1	1	1	1	1	1	1	1	1	1	1	1	1	1	1	1	1	1	1	1	1	1	1	1	1	1	1
83	3	386954001	386975000	21000				41	LOSS	1	1	1	1	1	1	1	1	1	1	1	1	1	1	1	1	1	1	1	1	1	1	1	1	1	1	1	1	1	1	1	1	1	1	1	1	1	1	1	1
84	3	392798001	392896000	98000	ZNF385B	ZNF385B		41	LOSS	1	1	1	1	1	1	1	1	1	1	1	1	1	1	1	1	1	1	1	1	1	1	1	1	1	1	1	1	1	1	1	1	1	1	1	1	1	1	1	1
85	3	403805001	403974000	169000	LOC100922295,PHOSPHO2,CCDC173,PPIG	PHOSPHO2,CCDC173,PPIG		41	LOSS	1	1	1	1	1	1	1	1	1	1	1	1	1	1	1	1	1	1	1	1	1	1	1	1	1	1	1	1	1	1	1	1	1	1	1	1	1	1	1	1
86	3	409076001	409199000	123000	SCN3A	SCN3A		41	LOSS	1	1	1	1	1	1	1	1	1	1	1	1	1	1	1	1	1	1	1	1	1	1	1	1	1	1	1	1	1	1	1	1	1	1	1	1	1	1	1	1
87	3	453182001	453223000	41000				41	LOSS	1	1	1	1	1	1	1	1	1	1	1	1	1	1	1	1	1	1	1	1	1	1	1	1	1	1	1	1	1	1	1	1	1	1	1	1	1	1	1	1
88	3	453308001	453337000	29000				41	LOSS	1	1	1	1	1	1	1	1	1	1	1	1	1	1	1	1	1	1	1	1	1	1	1	1	1	1	1	1	1	1	1	1	1	1	1	1	1	1	1	1
89	3	455916001	455946000	30000	ETS1	ETS1		18	LOSS	0	0	0	0	0	0	0	0	0	0	0	0	0	0	0	0	0	0	0	0	0	0	0	1	1	1	1	1	1	1	1	1	1	1	1	1	1	1	1	1
90	3	469679001	469686000	7000	CCDC82	MAML2,CCDC82	MAML2	1	LOSS (post-tetraploidisation)	0	0	0	0	0	0	0	0	0	0	0	0	0	0	0	0	0	0	0	1	0	0	0	0	0	0	0	0	0	0	0	0	0	0	0	0	0	0	0	0
91	3	482118001	482137000	19000				41	LOSS	1	1	1	1	1	1	1	1	1	1	1	1	1	1	1	1	1	1	1	1	1	1	1	1	1	1	1	1	1	1	1	1	1	1	1	1	1	1	1	1
92	3	488628001	488765000	137000				2	LOSS	0	0	0	0	0	0	0	0	0	0	1	1	0	0	0	0	0	0	0	0	0	0	0	0	0	0	0	0	0	0	0	0	0	0	0	0	0	0	0	0
93	3	503869001	503918000	49000	GAB2	GAB2		18	LOSS	0	0	0	0	0	0	0	0	0	0	0	0	0	0	0	0	0	0	0	0	0	0	0	1	1	1	1	1	1	1	1	1	1	1	1	1	1	1	1	1
94	3	503959001	504073000	114000	GAB2	GAB2		18	LOSS	0	0	0	0	0	0	0	0	0	0	0	0	0	0	0	0	0	0	0	0	0	0	0	1	1	1	1	1	1	1	1	1	1	1	1	1	1	1	1	1
95	3	576440001	576523000	83000	CAMTA1	ENSSHAG00000015237	CAMTA1	41	LOSS	1	1	1	1	1	1	1	1	1	1	1	1	1	1	1	1	1	1	1	1	1	1	1	1	1	1	1	1	1	1	1	1	1	1	1	1	1	1	1	1
96	3	577896001	577932000	36000	LOC116422856	ENSSHAG00000026990		41	LOSS	1	1	1	1	1	1	1	1	1	1	1	1	1	1	1	1	1	1	1	1	1	1	1	1	1	1	1	1	1	1	1	1	1	1	1	1	1	1	1	1
97	3	577988001	585038000	7050000	PLEKHG5,TNFRSF25,ESPN,LOC116422857,HES2,ACOT7,GPR153,HES3,ICMT,RNF207,RPL22,CHD5,KCNAB2,NPHP4,LOC116423019,AJAP1,LOC116422138,LOC116422858,C3H1orf174,DFFB,CEP104,LOC100919502,LRRC47,LOC116422859,SMIM1,CCDC27,TP73,TPRG1L,WRAP73,LOC116422861,MEGF6,ARHGEF16,LOC116422860,PRDM16,LOC116422862,LOC116422863,LOC100915415,LOC100915155,LOC100914375,LOC116422864,LOC116422865,TTC34,MMEL1,LOC111719907,LOC11642…	ENSSHAG00000026990,PLEKHG5,ENSSHAG00000004820,ESPN,ENSSHAG00000031605,ENSSHAG00000025580,ENSSHAG00000018789,GPR153,HES3,ICMT,RNF207,CHD5,KCNAB2,NPHP4,AJAP1,ENSSHAG00000008671,ENSSHAG00000008392,CEP104,ENSSHAG00000022217,LRRC47,ENSSHAG00000006463,ENSSHAG00000005668,ENSSHAG00000022589,ENSSHAG00000021883,ENSSHAG00000008770,ENSSHAG00000003737,ARHGEF16,PRDM16,ENSSHAG00000021876,ENSSHAG00000028873,ACTR…	PRDM16,RPL22	41	LOSS	1	1	1	1	1	1	1	1	1	1	1	1	1	1	1	1	1	1	1	1	1	1	1	1	1	1	1	1	1	1	1	1	1	1	1	1	1	1	1	1
98	3	582166001	582240000	74000	TP73	ENSSHAG00000005668,ENSSHAG00000022589		41	LOSS	1	1	1	1	1	1	1	1	1	1	1	1	1	1	1	1	1	1	1	1	1	1	1	1	1	1	1	1	1	1	1	1	1	1	1	1	1	1	1	1
99	3	588003001	588018000	15000	NOC2L,SAMD11	NOC2L,ENSSHAG00000027084		1	LOSS	0	0	0	1	0	0	0	0	0	0	0	0	0	0	0	0	0	0	0	0	0	0	0	0	0	0	0	0	0	0	0	0	0	0	0	0	0	0	0	0
100	3	588018001	588058000	40000	SAMD11	ENSSHAG00000027084		2	LOSS	0	0	1	1	0	0	0	0	0	0	0	0	0	0	0	0	0	0	0	0	0	0	0	0	0	0	0	0	0	0	0	0	0	0	0	0	0	0	0	0
101	3	601323001	601327000	4000				1	GAIN	0	0	0	1	0	0	0	0	0	0	0	0	0	0	0	0	0	0	0	0	0	0	0	0	0	0	0	0	0	0	0	0	0	0	0	0	0	0	0	0
[truncated: 118 more rows]
[truncated: 1 more columns]

## Sheet: Table S6D
Table S6D
Total copy number summary for a non-transmissible devil carcinoma (340T).
CN STATE ID	CHROM	START	END	WIDTH	NCBI ANNOTATION	ENSEMBL ANNOTATION	COSMIC	340T
[truncated: 405 more rows]

## Sheet: Table S6E
Table S6E
Tetraploidisation timings in DFT1 and DFT2
LINEAGE	TUMOUR	LATE CN4 MAX. VAF THRESHOLD	LATE CN6 MAX. VAF THRESHOLD	ASSESSED GENOME [BP]	POST-WGD SUBSTITUTIONS (CN4/2 + CN6/3)	SAMPLING DATE	TETRAPLOIDISATION DATE [MEAN]	TETRAPLOIDISATION DATE [95% HPD]
DFT1	18T	0.255489	0.185	2960230523	363.833	2006.48	2004.78	2004.754 - 2004.804
[truncated: 18 more rows]

## Sheet: Table S6F
Table S6F
[truncated: 121 more rows]

[truncated: 1 more sheets: Table S6G]
