# Supplementary material for: The evolution of two transmissible cancers in Tasmanian devils
Source: Science. Author manuscript; Available in PMC 2023 Jun 8. (PMC7614631; doi:10.1126/science.abq6453)
Supplement: Table S7 [file EMS174270-supplement-Table_S7.xlsx]

## Sheet: Table S7A
Table S7A
Exon-level variant effect predictor (VEP) summary for DFT1 tumours.
ANNOTATION	CONSEQUENCE	IMPACT	SYMBOL	COSMIC	ENSEMBL/NCBI GENE ID	BIOTYPE	EXON	INTRON	cDNA POSITION	CDS POSITION	PROTEIN POSITION	AMINO ACID	CODONS	STRAND	CHROMOSOME	POSITION	REF	ALT	DFT1 READS	377T1	52T2	88T	84T1	209T3	812T2	818T2	63T3	368T1	78T	458T1	372T1	446T1	805T1	451T1	421T1	208T2	477T3	379T1	998T1	367T1	18T	49T1	447T1	1071T1	377T3	398T1	378T1	158T	1011T1
ENSEMBL/NCBI	synonymous_variant	LOW	NUF2	-	ENSSHAG00000004011	protein_coding	7/14	-	767	498	166	E	gaG/gaA	-1	1	430138	C	T	80/7480	0/100	0/137	0/89	0/92	0/154	0/52	0/59	0/100	0/120	0/105	0/65	0/84	1/87	0/74	0/83	0/103	0/73	0/93	0/92	73/168	0/69	0/81	0/98	0/156	0/79	0/66	0/76	0/50	0/63	0/76
ENSEMBL/NCBI	missense_variant	MODERATE	DCLK3	-	ENSSHAG00000030691	protein_coding	2/5	-	1696	1696	566	G/S	Ggc/Agc	-1	1	2431678	C	T	26/6441	0/102	0/108	0/28	22/75	0/131	0/58	0/72	0/85	0/152	0/118	0/51	0/67	0/97	0/69	1/75	0/77	0/73	0/83	0/81	0/165	0/79	0/122	0/68	0/118	0/76	0/84	0/82	0/53	0/69	0/87
ENSEMBL/NCBI	synonymous_variant	LOW	DCLK3	-	ENSSHAG00000030691	protein_coding	2/5	-	717	717	239	P	ccG/ccA	-1	1	2432657	C	T	60/6549	1/101	0/104	0/41	0/90	0/119	0/66	0/39	1/83	0/138	0/126	0/72	0/78	0/97	0/75	0/91	0/45	0/100	0/92	0/102	0/176	0/83	0/141	0/70	0/120	0/98	0/90	0/45	0/65	0/80	0/97
ENSEMBL/NCBI	synonymous_variant	LOW	DCLK3	-	ENSSHAG00000030691	protein_coding	2/5	-	108	108	36	E	gaG/gaA	-1	1	2433266	C	T	18/6991	0/97	0/99	0/61	0/70	0/122	0/64	0/65	0/100	0/144	0/124	0/75	0/71	15/106	0/79	0/83	0/92	0/80	0/85	0/96	0/159	0/70	0/137	0/57	0/110	0/103	0/81	0/55	0/57	0/67	0/92
ENSEMBL/NCBI	synonymous_variant	LOW	MINDY4	-	ENSSHAG00000000069	protein_coding	18/18	-	2580	2292	764	N	aaC/aaT	-1	1	2988106	G	A	60/6785	0/93	0/113	0/42	0/67	0/113	0/52	0/54	1/74	0/177	0/116	0/53	0/97	0/89	0/88	0/78	0/72	0/86	0/89	0/98	0/168	0/79	0/126	0/67	0/120	0/74	0/87	0/59	0/49	0/66	0/87
ENSEMBL/NCBI	missense_variant	MODERATE	MINDY4	-	ENSSHAG00000000069	protein_coding	10/18	-	1799	1511	504	R/Q	cGg/cAg	-1	1	3023090	C	T	13/6368	0/110	0/105	0/73	0/66	0/100	0/54	0/70	0/98	0/128	0/96	0/53	0/83	0/93	0/67	1/84	0/89	0/94	0/88	0/78	0/134	0/72	0/100	0/75	0/116	0/69	0/71	0/56	1/55	0/68	0/83
ENSEMBL	synonymous_variant	LOW	PRPF38A	-	ENSSHAG00000006029	protein_coding	1/2	-	711	711	237	L	ctA/ctT	-1	1	3581386	T	A	54/7253	0/113	0/117	0/50	0/79	0/157	0/54	0/78	0/91	0/144	0/129	0/82	0/79	0/100	0/84	0/89	0/87	0/69	52/106	0/96	0/161	0/65	0/126	0/75	0/154	0/94	0/78	0/81	0/61	1/66	0/93
ENSEMBL/NCBI	missense_variant	MODERATE	GLI3	-	ENSSHAG00000009727	protein_coding	15/15	-	4297	3621	1207	Q/H	caG/caT	1	1	5505689	G	T	62/5678	0/83	0/74	0/49	0/63	0/54	0/73	0/72	0/75	0/105	0/111	0/51	0/100	0/94	0/66	0/65	0/48	0/74	0/76	0/68	0/109	0/80	0/118	0/66	0/75	0/67	0/67	0/77	1/54	0/59	0/63
ENSEMBL/NCBI	synonymous_variant	LOW	GLI3	-	ENSSHAG00000009727	protein_coding	15/15	-	4672	3996	1332	G	ggC/ggT	1	1	5506064	C	T	28/5680	0/80	1/75	0/49	0/61	0/58	0/65	0/58	0/83	0/101	0/103	0/57	0/95	0/79	0/79	0/59	0/68	0/82	0/75	0/57	0/98	0/73	0/113	0/76	0/87	0/63	0/79	0/67	0/61	0/63	0/74
ENSEMBL/NCBI	missense_variant	MODERATE	CDK13	-	ENSSHAG00000012296	protein_coding	3/17	-	892-893	892-893	298	R/E	AGg/GAg	-1	1	7101137	CT	TC	59/3678	0/61	2/49	0/20	1/44	0/36	0/42	3/31	3/46	0/72	1/76	1/80	0/67	0/66	3/62	0/48	0/36	0/54	0/49	1/56	1/78	0/45	1/90	1/35	1/55	0/48	0/62	1/55	2/52	1/57	0/67
ENSEMBL/NCBI	frameshift_variant	HIGH	CDK13	-	ENSSHAG00000012296	protein_coding	3/17	-	595-596	595-596	199	D/GX	gac/gGac	-1	1	7101434	T	TC	124/3487	4/60	1/43	0/28	2/38	3/43	1/39	1/31	1/45	1/64	1/85	0/62	2/62	0/73	4/82	0/34	0/21	6/49	2/56	1/53	5/79	0/40	5/86	1/46	0/45	4/49	1/45	0/52	3/51	4/72	3/61
ENSEMBL/NCBI	missense_variant	MODERATE	SFRP4	YES	ENSSHAG00000024512	protein_coding	4/7	-	1048	1027	343	R/C	Cgt/Tgt	1	1	8643555	C	T	26/5389	0/90	0/90	0/51	0/55	0/58	0/55	0/54	0/71	0/77	1/104	0/53	0/79	0/98	0/81	0/50	0/56	0/77	0/84	0/64	0/95	0/66	0/104	0/83	0/94	0/61	0/60	0/70	0/47	0/59	0/83
ENSEMBL/NCBI	synonymous_variant	LOW	TKT	-	ENSSHAG00000017349	protein_coding	7/15	-	1082	912	304	P	ccG/ccA	-1	1	8840553	C	T	23/5148	0/68	0/80	0/52	0/48	0/63	0/56	0/64	0/58	0/92	0/83	0/56	0/72	0/87	0/61	0/48	0/50	0/66	0/81	0/46	0/107	0/71	0/101	0/75	0/83	0/58	0/76	0/71	22/45	0/63	0/89
ENSEMBL/NCBI	missense_variant	MODERATE	LRTM1	-	ENSSHAG00000012389	protein_coding	3/3	-	1380	728	243	A/V	gCg/gTg	-1	1	10486773	G	A	323/5206	0/54	0/96	0/44	0/49	0/65	0/56	0/54	0/54	0/88	0/90	1/52	0/75	0/96	0/73	0/46	0/54	0/66	0/72	0/40	0/78	0/65	0/102	0/67	24/63	21/74	20/61	41/79	20/46	28/53	42/75
ENSEMBL/NCBI	missense_variant	MODERATE	WNT5A	-	ENSSHAG00000025790	protein_coding	5/6	-	2189	512	171	R/H	cGt/cAt	-1	1	11132215	C	T	35/5387	0/84	0/83	0/34	0/52	0/72	0/52	0/60	0/66	0/71	0/108	0/51	0/97	0/66	0/97	0/46	0/62	0/60	0/95	0/60	0/104	0/70	0/111	0/74	0/69	0/57	0/88	0/70	0/57	0/61	0/85
ENSEMBL/NCBI	missense_variant	MODERATE	SCN11A	-	ENSSHAG00000008151	protein_coding	23/28	-	3805	3627	1209	F/L	ttC/ttA	1	1	13419336	C	A	43/6006	0/99	0/93	0/66	0/67	1/84	0/58	0/81	0/90	0/101	0/117	0/47	0/95	0/111	0/98	0/39	1/60	0/96	0/101	0/67	0/89	0/56	0/87	32/83	0/57	1/40	1/88	0/84	0/63	0/71	0/90
ENSEMBL/NCBI	missense_variant	MODERATE	SCN5A	-	ENSSHAG00000022947	protein_coding	6/25	-	1092	908	303	R/Q	cGg/cAg	1	1	13694787	G	A	32/5128	29/78	0/78	0/50	0/49	0/45	0/45	0/56	0/56	0/92	0/113	0/39	0/76	0/78	1/82	0/65	0/63	0/70	0/79	0/47	0/96	0/62	0/108	0/59	0/92	0/50	0/52	0/61	1/48	0/58	0/77
ENSEMBL/NCBI	stop_gained	HIGH	ITGA9	-	ENSSHAG00000012020	protein_coding	16/28	-	2285	155	52	W/*	tGg/tAg	1	1	14485071	G	A	31/5675	1/68	0/81	0/64	0/54	0/57	0/46	0/60	27/73	0/115	0/111	0/57	0/70	0/88	0/102	0/52	0/52	0/79	1/91	0/47	0/109	1/64	0/107	0/81	0/76	0/69	0/79	0/74	0/47	0/66	0/78
ENSEMBL/NCBI	missense_variant	MODERATE	TBX20	-	ENSSHAG00000021489	protein_coding	3/8	-	1268	529	177	G/S	Ggc/Agc	-1	1	18069254	C	T	50/6097	0/85	0/90	0/34	0/52	0/71	0/66	0/59	0/73	0/88	1/124	0/56	0/99	0/119	0/104	0/61	0/74	0/76	0/81	0/61	0/120	0/53	0/117	0/61	0/99	0/77	0/87	0/75	1/79	0/80	2/86
ENSEMBL/NCBI	missense_variant	MODERATE	MORF4L2	-	ENSSHAG00000022090	protein_coding	1/1	-	1055	505	169	G/S	Ggc/Agc	1	1	21390196	G	A	16/3550	0/67	0/59	0/43	0/49	0/49	0/51	0/28	0/78	0/76	0/102	0/43	0/59	0/75	0/68	0/32	0/26	0/70	0/54	0/40	0/44	0/47	0/86	0/58	0/56	14/45	0/59	0/40	0/45	0/66	0/63
ENSEMBL/NCBI	missense_variant	MODERATE	MORF4L2	-	ENSSHAG00000022090	protein_coding	1/1	-	1215	665	222	P/H	cCc/cAc	1	1	21390356	C	A	63/4036	0/74	1/88	0/36	0/43	0/63	0/52	0/33	0/83	0/72	0/64	1/57	0/72	0/84	1/75	0/32	0/31	0/68	0/75	19/40	37/60	0/50	0/98	0/69	1/57	0/63	0/71	0/57	0/54	0/59	0/73
ENSEMBL/NCBI	missense_variant	MODERATE	MORF4L2	-	ENSSHAG00000022090	protein_coding	1/1	-	1682	1132	378	A/T	Gcc/Acc	1	1	21390823	G	A	20/5992	1/64	0/103	0/40	0/63	0/72	0/80	0/77	0/81	0/117	0/102	0/68	0/82	0/109	0/124	0/83	0/85	17/75	0/83	0/75	0/120	0/72	0/122	0/80	0/122	0/85	0/93	0/100	0/75	0/86	0/105
ENSEMBL/NCBI	synonymous_variant	LOW	SNTN	-	ENSSHAG00000009729	protein_coding	4/4	-	491	411	137	L	ctC/ctT	1	1	25081429	C	T	18/5728	0/73	0/84	0/66	0/62	0/57	0/56	0/72	0/65	0/105	0/93	0/52	0/77	0/109	0/95	0/46	0/64	0/75	0/93	1/60	0/90	0/56	0/90	0/82	0/83	0/77	0/84	0/87	0/49	0/68	0/86
ENSEMBL/NCBI	missense_variant	MODERATE	ADAMTS9	-	ENSSHAG00000014822	protein_coding	8/40	-	4098	1259	420	R/Q	cGa/cAa	-1	1	26185895	C	T	29/5812	0/40	0/84	0/66	0/43	0/67	0/51	0/67	0/62	0/92	0/109	0/48	0/95	0/92	0/92	0/53	0/74	0/73	25/94	0/70	0/112	0/69	0/84	0/65	0/88	0/77	0/61	0/83	0/61	0/67	0/71
ENSEMBL/NCBI	synonymous_variant	LOW	MAGI1	-	ENSSHAG00000017371	protein_coding	16/23	-	2812	2812	938	L	Ctg/Ttg	-1	1	27114096	G	A	39/5610	0/97	0/94	0/42	0/36	0/82	0/48	0/70	0/53	0/103	0/114	0/45	0/71	1/88	0/75	0/47	0/61	0/71	0/79	1/60	0/95	0/80	36/98	0/90	1/95	0/76	0/87	0/104	0/57	0/64	0/73
ENSEMBL/NCBI	missense_variant	MODERATE	KBTBD8	-	ENSSHAG00000032152	protein_coding	3/4	-	3345	1469	490	A/V	gCc/gTc	1	1	28944727	C	T	35/5810	0/77	0/88	0/73	0/49	1/78	0/66	0/77	0/68	0/85	0/104	0/50	0/105	0/105	0/95	0/57	0/70	0/67	0/97	0/57	0/116	0/66	0/109	0/67	0/83	0/60	0/61	1/85	0/46	0/53	0/89
ENSEMBL/NCBI	splice_region_variant,intron_variant	LOW	PDZRN3	-	ENSSHAG00000016709	protein_coding	-	5/7	-	-	-	-	-	-1	1	35779697	TA	T	31/5928	25/81	0/106	0/70	0/62	0/74	0/65	0/63	0/56	0/116	0/125	0/47	0/78	0/124	0/92	0/65	0/75	2/83	0/73	0/60	0/121	0/73	0/100	0/90	0/92	0/56	0/64	0/76	0/68	1/73	0/74
ENSEMBL/NCBI	frameshift_variant	HIGH	LRRN1	-	ENSSHAG00000027597	protein_coding	2/2	-	2922	2009	670	Q/X	cAa/ca	1	1	43175587	CA	C	37/5961	31/87	0/110	0/71	0/48	1/68	0/48	0/70	0/76	0/104	1/133	0/59	0/79	1/118	0/97	0/58	0/57	0/82	0/109	0/62	0/78	0/77	0/91	0/58	0/99	0/67	0/63	0/81	0/49	0/56	0/67
ENSEMBL/NCBI	frameshift_variant	HIGH	GRM7	-	ENSSHAG00000024593	protein_coding	8/11	-	3105	2584	862	F/X	Ttt/tt	1	1	47319186	AT	A	39/5996	32/90	0/109	0/46	0/68	0/66	0/60	0/66	0/71	0/81	1/126	0/59	0/108	0/112	0/94	0/59	0/78	0/79	0/93	0/76	0/85	0/57	0/64	0/93	0/106	0/72	0/78	0/86	0/60	0/75	0/72
ENSEMBL/NCBI	missense_variant	MODERATE	TADA3	-	ENSSHAG00000015430	protein_coding	8/8	-	2044	1022	341	E/G	gAg/gGg	-1	1	49701469	T	C	65/5845	38/101	1/93	1/43	0/61	1/67	1/61	0/66	2/62	1/106	0/133	1/48	0/86	0/94	1/93	0/59	0/59	0/72	0/90	2/59	0/109	0/70	0/161	0/88	0/71	1/75	1/77	2/69	0/66	0/81	0/73
ENSEMBL/NCBI	splice_region_variant,intron_variant	LOW	RPUSD3	-	ENSSHAG00000015536	protein_coding	-	1/8	-	-	-	-	-	-1	1	49741964	C	G	32/4116	2/62	0/61	0/17	0/40	0/53	0/40	0/44	0/60	0/78	0/68	1/29	0/71	0/70	0/52	0/27	0/35	0/67	0/80	0/44	0/59	0/47	0/104	0/61	0/70	0/53	0/60	1/62	0/51	0/44	0/41
ENSEMBL/NCBI	missense_variant	MODERATE	SLC6A11	-	ENSSHAG00000026964	protein_coding	6/14	-	1667-1668	730-731	244	Y/L	TAt/CTt	1	1	51036034	TA	CT	19/5552	0/74	0/79	0/70	0/57	0/64	0/63	0/68	0/76	0/85	0/92	0/51	1/83	0/109	0/107	0/54	0/79	0/70	0/91	0/55	0/79	0/93	1/82	0/66	0/81	0/64	0/71	0/59	0/60	0/67	0/78
ENSEMBL/NCBI	synonymous_variant	LOW	SLC6A11	-	ENSSHAG00000026964	protein_coding	10/14	-	2209	1272	424	R	cgG/cgA	1	1	51101976	G	A	36/5232	33/75	0/71	0/55	0/64	0/68	0/47	0/56	0/58	0/103	0/90	1/44	0/76	0/76	0/81	0/50	0/55	0/61	0/70	0/51	0/103	0/64	0/80	0/63	0/82	0/55	0/61	0/67	0/69	0/61	0/85
ENSEMBL/NCBI	missense_variant	MODERATE	ATG7	-	ENSSHAG00000022602	protein_coding	6/23	-	1288	156	52	D/E	gaT/gaA	1	1	51638661	T	A	186/5547	0/77	0/82	0/54	0/57	0/65	0/61	0/69	0/74	0/85	0/126	0/54	0/98	1/104	0/77	0/66	0/53	0/76	0/89	0/61	0/114	0/69	0/93	0/69	0/94	0/52	0/60	0/70	0/41	0/51	0/69
ENSEMBL/NCBI	missense_variant,splice_region_variant	MODERATE	ATG7	-	ENSSHAG00000022602	protein_coding	16/23	-	2277	1145	382	G/D	gGc/gAc	1	1	51676241	G	A	36/5988	1/93	0/119	0/58	1/65	0/68	0/52	0/76	0/58	0/112	1/111	0/49	0/110	0/112	0/94	0/57	1/60	0/56	0/94	0/58	0/111	0/73	0/93	0/77	0/100	0/71	30/70	0/81	0/57	0/73	0/76
ENSEMBL/NCBI	synonymous_variant	LOW	VGLL4	-	ENSSHAG00000018702	protein_coding	1/6	-	541	43	15	L	Ctg/Ttg	-1	1	52061189	G	A	16/5474	0/88	0/96	0/22	0/53	0/66	0/50	0/58	0/74	1/107	1/110	0/49	0/80	0/80	0/88	0/68	0/62	0/73	0/92	0/57	0/69	0/71	0/123	0/66	0/98	0/67	0/78	0/97	0/60	0/75	0/87
ENSEMBL/NCBI	splice_donor_variant	HIGH	RAF1	YES	ENSSHAG00000011099	protein_coding	-	11/17	-	-	-	-	-	-1	1	52972413	A	T	60/5639	0/80	1/74	0/56	0/52	0/53	0/48	0/68	0/72	0/89	0/95	0/42	0/92	0/97	49/100	0/49	0/66	0/79	0/91	0/65	0/78	1/57	0/90	0/91	0/70	0/69	0/66	0/73	0/57	0/68	0/88
ENSEMBL/NCBI	missense_variant	MODERATE	XPC	YES	ENSSHAG00000001194	protein_coding	9/16	-	2113	1823	608	E/G	gAa/gGa	1	1	55778374	A	G	39/5586	29/69	0/85	0/58	0/54	0/69	0/56	0/65	0/64	0/110	0/101	1/53	0/74	0/95	0/88	0/69	0/62	0/56	0/79	0/54	0/97	0/69	0/135	0/76	1/90	0/67	0/86	0/81	0/88	0/58	0/79
ENSEMBL/NCBI	splice_region_variant,3_prime_UTR_variant	LOW	EEFSEC	-	ENSSHAG00000014760	protein_coding	7/8	-	1760	-	-	-	-	1	1	59104998	G	T	28/5374	25/81	0/73	0/46	0/59	0/58	0/53	0/58	0/57	0/87	0/96	0/55	0/95	0/82	0/86	0/51	0/61	0/81	0/93	0/37	0/83	0/67	0/124	0/67	0/71	0/74	0/75	1/63	0/49	0/76	0/76
ENSEMBL/NCBI	missense_variant	MODERATE	DNAJB8	-	ENSSHAG00000015964	protein_coding	1/1	-	538	538	180	G/S	Ggc/Agc	-1	1	59280391	C	T	46/5238	0/75	0/78	0/46	0/45	0/60	0/60	0/60	0/63	44/100	0/98	0/57	0/83	0/83	0/83	0/45	0/68	0/76	0/70	0/53	0/79	1/74	0/103	0/49	0/83	0/60	0/70	0/88	0/53	0/51	0/73
ENSEMBL/NCBI	frameshift_variant	HIGH	GATA2	YES	ENSSHAG00000016131	protein_coding	3/6	-	1331	423	141	P/X	ccC/cc	-1	1	59349560	CG	C	55/5578	0/87	0/80	0/41	1/61	0/70	0/44	0/57	0/71	1/108	18/99	28/69	0/71	1/100	0/107	0/67	0/62	0/76	1/90	1/72	0/127	0/74	0/149	1/68	0/90	0/52	0/73	1/88	0/61	0/78	0/85
ENSEMBL/NCBI	stop_gained	HIGH	CFAP92	-	ENSSHAG00000017611	protein_coding	3/16	-	523	379	127	R/*	Cga/Tga	1	1	60009608	C	T	41/5765	0/72	0/84	0/77	0/52	0/64	0/64	0/73	0/85	0/98	0/106	0/38	0/98	0/108	1/89	1/56	0/66	0/74	0/98	0/60	0/97	0/60	0/61	0/79	0/114	0/68	0/70	0/57	0/69	0/65	0/80
ENSEMBL/NCBI	frameshift_variant	HIGH	IQSEC1	-	ENSSHAG00000017715	protein_coding	6/17	-	4409	652	218	R/X	Aga/ga	-1	1	60203870	CT	C	31/5397	0/82	0/87	0/53	0/42	0/60	0/45	0/63	0/56	0/92	0/116	0/58	0/78	0/84	0/89	0/60	0/50	0/73	0/88	0/47	0/83	0/51	0/112	0/65	0/83	0/60	0/81	0/64	0/82	0/58	0/86
ENSEMBL/NCBI	missense_variant	MODERATE	FAM120A	-	ENSSHAG00000003405	protein_coding	1/19	-	318	205	69	G/C	Ggc/Tgc	-1	1	63053956	C	A	38/6250	0/93	1/108	0/28	0/49	0/58	0/68	0/62	0/79	0/125	1/105	0/52	0/85	0/113	0/115	0/70	0/58	0/101	0/105	0/52	1/149	0/79	0/153	0/82	0/102	0/67	0/75	0/92	0/50	0/82	0/86
ENSEMBL/NCBI	missense_variant	MODERATE	WNK2	YES	ENSSHAG00000007126	protein_coding	21/25	-	4955	4904	1635	T/M	aCg/aTg	-1	1	63205742	G	A	30/6012	27/73	0/106	0/55	0/70	0/63	0/57	0/66	0/69	0/98	0/99	0/53	0/84	0/94	0/104	0/72	0/61	0/71	0/82	1/50	0/95	0/78	0/110	1/66	1/104	0/76	0/69	0/82	0/58	0/80	0/100
ENSEMBL/NCBI	stop_gained	HIGH	BLVRA	-	ENSSHAG00000020794	protein_coding	7/7	-	936	718	240	E/*	Gaa/Taa	1	1	64084579	G	T	40/5955	0/78	0/84	0/73	1/65	0/80	0/69	0/74	0/75	0/72	0/99	0/61	0/112	0/119	0/82	0/56	0/62	0/70	0/113	0/61	0/103	0/84	0/94	0/77	0/97	0/73	0/73	0/77	28/57	0/71	0/69
NCBI	missense_variant	MODERATE	-	-	LOC100915313	protein_coding	1/4	-	41	11	4	P/L	cCt/cTt	1	1	67244406	C	T	564/5202	0/83	0/84	0/69	0/46	0/57	0/38	0/50	0/51	0/76	0/90	0/59	0/79	0/88	1/90	0/48	0/69	0/53	0/81	0/58	0/71	0/59	0/77	1/64	0/78	0/78	0/77	0/64	0/54	0/66	0/68
ENSEMBL/NCBI	stop_gained	HIGH	SPATA48	-	ENSSHAG00000000204	protein_coding	6/9	-	1141	952	318	R/*	Cga/Tga	-1	1	72113482	G	A	39/5817	1/90	0/87	0/82	0/69	0/73	0/53	0/72	0/80	0/76	0/91	0/58	0/83	1/92	0/83	0/64	0/83	0/78	0/104	0/58	1/88	0/83	1/64	0/71	0/105	0/59	0/78	0/60	0/52	0/77	0/62
ENSEMBL/NCBI	missense_variant	MODERATE	VWC2	-	ENSSHAG00000006445	protein_coding	4/4	-	1884	947	316	R/K	aGa/aAa	-1	1	72318361	C	T	17/5753	0/78	0/104	0/56	0/40	0/57	0/64	0/66	0/81	0/93	0/94	0/57	0/108	0/118	2/85	0/57	0/70	0/72	0/77	0/58	0/106	0/72	0/68	0/69	0/90	0/89	0/69	0/76	1/58	0/57	0/67
ENSEMBL/NCBI	splice_region_variant,intron_variant	LOW	TNS3	-	ENSSHAG00000012430	protein_coding	-	13/31	-	-	-	-	-	1	1	75367189	T	C	42/5672	0/83	0/101	0/45	0/57	0/61	0/64	0/76	0/69	0/95	0/118	1/43	0/84	0/101	0/84	0/57	0/61	0/64	36/89	0/58	1/94	0/69	0/58	0/77	0/92	0/62	0/71	0/75	0/48	0/51	0/81
ENSEMBL/NCBI	synonymous_variant	LOW	ADCY1	-	ENSSHAG00000005265	protein_coding	5/20	-	1755	1086	362	T	acC/acT	-1	1	77646665	G	A	51/5610	0/73	0/108	0/68	0/59	0/84	0/59	0/57	0/74	0/97	0/113	0/55	0/93	0/101	1/97	0/49	0/63	0/67	0/72	0/63	0/81	0/63	0/85	1/81	0/81	0/68	0/57	0/76	0/51	0/70	0/90
ENSEMBL/NCBI	missense_variant	MODERATE	-	-	ENSSHAG00000005207	protein_coding	3/3	-	1832	1210	404	G/S	Ggc/Agc	-1	1	78883512	C	T	21/5102	18/56	0/82	1/39	0/54	0/69	0/56	0/50	0/65	0/105	0/95	0/44	0/79	0/107	0/78	0/62	0/51	0/67	0/76	0/53	0/128	0/52	0/122	0/69	0/77	0/52	0/65	0/66	0/55	0/64	0/66
ENSEMBL/NCBI	stop_gained	HIGH	NACAD	-	ENSSHAG00000023336	protein_coding	3/9	-	5595-5596	3203-3204	1068	S/*	tCC/tGA	1	1	79009699	CC	GA	22/5652	0/78	0/90	0/35	0/45	0/67	0/58	0/68	0/82	1/117	15/92	0/56	0/93	0/86	0/88	0/65	0/63	0/73	0/78	0/59	0/120	0/58	0/121	0/59	0/77	0/58	0/80	0/76	0/50	0/74	0/87
ENSEMBL/NCBI	missense_variant	MODERATE	ITIH4	-	ENSSHAG00000004281	protein_coding	17/20	-	2397	2272	758	K/E	Aaa/Gaa	1	1	79808053	A	G	36/5423	0/90	0/72	0/73	0/53	0/61	0/50	0/59	0/80	0/73	1/83	0/45	0/83	0/90	0/88	0/48	0/48	0/64	0/80	0/48	0/88	0/60	0/87	0/61	0/86	1/60	0/74	0/63	0/56	0/61	0/73
ENSEMBL/NCBI	splice_acceptor_variant	HIGH	STAB1	-	ENSSHAG00000008227	protein_coding	-	38/62	-	-	-	-	-	-1	1	80190162	C	T	33/5592	0/79	0/85	0/43	0/57	0/47	0/51	0/62	0/57	0/136	0/92	0/53	0/79	0/89	0/114	1/49	0/62	0/81	0/104	0/62	0/104	0/71	0/118	0/70	0/86	0/51	0/87	0/88	0/50	0/68	0/91
ENSEMBL/NCBI	stop_gained	HIGH	SEMA3G	-	ENSSHAG00000031866	protein_coding	14/16	-	1542	1542	514	C/*	tgC/tgA	1	1	80322854	C	A	35/5998	0/77	0/84	0/39	0/68	0/77	0/58	0/89	33/71	0/106	0/107	0/62	0/108	0/109	0/110	0/71	0/62	0/89	0/90	0/65	0/130	0/82	0/139	0/76	0/95	0/81	0/90	0/71	0/64	0/77	0/91
ENSEMBL/NCBI	missense_variant	MODERATE	DNAH1	-	ENSSHAG00000002401	protein_coding	21/79	-	4707	3130	1044	R/W	Cgg/Tgg	-1	1	80479579	G	A	37/5506	1/76	0/81	0/41	0/66	0/64	16/57	18/63	0/73	0/115	0/94	0/58	0/82	0/89	0/87	0/70	0/57	0/74	0/93	0/45	0/91	0/81	1/93	0/64	0/89	0/55	1/75	0/77	0/60	0/60	0/87
ENSEMBL/NCBI	synonymous_variant	LOW	MST1R	-	ENSSHAG00000018037	protein_coding	17/21	-	3661	72	24	S	agC/agT	1	1	84077516	C	T	185/5638	0/67	0/82	0/36	0/65	0/54	0/63	0/68	0/76	0/116	0/95	0/63	0/107	0/86	0/100	0/73	0/58	0/101	0/97	0/40	0/98	0/47	0/100	0/80	0/83	0/52	0/59	0/64	0/53	25/73	32/85
ENSEMBL/NCBI	missense_variant	MODERATE	MST1R	-	ENSSHAG00000018037	protein_coding	21/21	-	4410	821	274	R/H	cGc/cAc	1	1	84080655	G	A	29/5378	0/75	0/76	0/38	0/60	0/67	0/53	0/58	0/59	0/83	0/102	0/49	0/75	0/92	0/77	24/56	0/61	0/67	1/84	0/57	0/121	0/65	0/114	0/77	0/93	0/58	0/80	1/77	0/63	0/48	0/84
ENSEMBL/NCBI	missense_variant	MODERATE	MST1	-	ENSSHAG00000017547	protein_coding	5/19	-	484	391	131	W/R	Tgg/Cgg	1	1	84508278	T	C	68/5572	0/79	0/104	0/42	1/72	0/66	0/57	0/60	0/72	0/102	0/105	0/55	0/87	0/105	23/61	28/58	1/54	1/63	0/82	1/70	1/103	0/66	0/96	0/71	0/93	0/59	0/73	0/74	1/59	0/70	0/72
ENSEMBL/NCBI	missense_variant	MODERATE	BSN	-	ENSSHAG00000020766	protein_coding	5/7	-	9690	7678	2560	P/S	Ccc/Tcc	-1	1	84573646	G	A	24/5784	0/71	0/97	0/37	22/56	0/64	0/51	0/62	0/66	0/107	0/129	0/55	0/109	0/118	0/71	0/61	0/64	0/79	0/81	0/57	0/119	0/68	0/133	0/61	0/80	0/65	0/85	0/84	0/49	0/80	0/96
ENSEMBL/NCBI	missense_variant	MODERATE	SLC25A20	-	ENSSHAG00000029717	protein_coding	7/7	-	953	671	224	F/Y	tTt/tAt	1	1	85893024	T	A	80/5650	0/86	0/87	0/67	0/53	39/64	18/63	21/60	0/77	0/89	0/114	0/52	0/95	0/97	0/73	0/57	0/66	0/82	0/95	0/73	0/94	0/77	0/70	0/64	0/86	0/68	0/66	0/77	1/57	0/70	0/72
ENSEMBL/NCBI	stop_gained	HIGH	KLHL13	-	ENSSHAG00000011805	protein_coding	1/2	-	946	946	316	Q/*	Cag/Tag	-1	1	86328392	G	A	42/12766	0/159	0/178	0/83	0/131	0/158	0/137	0/135	0/163	0/228	0/241	0/128	0/174	0/226	0/197	0/123	0/140	0/186	0/167	0/127	0/274	0/166	0/278	0/226	1/209	0/156	0/185	0/159	0/159	0/163	0/175
ENSEMBL/NCBI	stop_gained	HIGH	CCDC13	-	ENSSHAG00000020658	protein_coding	10/15	-	2598	1438	480	R/*	Cga/Tga	-1	1	87022346	G	A	725/5605	0/77	0/78	1/71	1/52	1/77	0/60	0/79	1/62	1/91	1/117	0/46	37/77	32/90	32/67	33/65	33/57	21/73	49/88	23/50	52/111	23/62	33/90	33/70	41/92	16/70	26/69	38/76	23/51	33/66	38/81
ENSEMBL/NCBI	missense_variant	MODERATE	OBSCN	-	ENSSHAG00000027621	protein_coding	99/99	-	23307	23140	7714	G/C	Ggt/Tgt	-1	1	87868733	C	A	62/5746	0/59	46/108	0/61	0/56	0/56	0/48	0/69	0/74	0/97	0/112	0/46	0/82	0/107	0/86	0/58	0/61	0/74	0/84	0/66	0/112	0/60	1/81	0/76	0/78	0/68	1/61	0/77	0/63	0/65	1/81
ENSEMBL/NCBI	missense_variant	MODERATE	OBSCN	-	ENSSHAG00000027621	protein_coding	11/92	-	3622	3455	1152	C/Y	tGt/tAt	-1	1	88119135	C	T	25/5503	23/89	0/86	0/36	1/42	0/56	0/60	0/61	0/69	0/114	0/99	0/49	0/96	0/99	0/87	0/63	0/63	0/68	0/76	0/45	0/98	0/62	0/118	0/78	0/68	0/62	0/67	0/71	0/61	0/73	0/84
ENSEMBL	missense_variant	MODERATE	YBX1	-	ENSSHAG00000023350	protein_coding	2/2	-	343	343	115	R/W	Cgg/Tgg	-1	1	89079595	G	A	106/5816	0/87	0/79	0/20	0/46	0/57	0/60	0/69	0/83	0/99	0/115	0/64	0/106	0/109	0/99	0/53	0/63	0/76	0/91	0/55	0/82	0/77	0/126	0/68	0/110	0/79	0/77	0/70	1/61	0/87	0/79
ENSEMBL/NCBI	missense_variant	MODERATE	-	-	ENSSHAG00000022564	protein_coding	6/6	-	1701	1226	409	H/R	cAc/cGc	-1	1	89658704	T	C	35/5974	0/94	0/97	0/60	0/62	0/70	0/80	0/85	0/66	0/77	0/104	0/71	0/91	0/101	0/77	0/56	0/70	0/94	0/84	0/50	0/104	2/70	0/117	0/82	0/87	0/67	0/92	0/65	0/53	0/64	0/84
ENSEMBL/NCBI	missense_variant	MODERATE	SETD2	YES	ENSSHAG00000010781	protein_coding	12/20	-	6317	5690	1897	L/H	cTt/cAt	-1	1	90328731	A	T	52/5799	0/89	0/76	0/75	0/54	45/75	0/61	0/64	0/69	0/88	0/102	1/51	0/93	0/98	0/72	0/58	0/64	0/70	0/95	0/60	0/93	0/68	0/85	0/74	0/76	0/84	0/62	0/69	0/61	0/60	0/66
ENSEMBL/NCBI	missense_variant	MODERATE	-	-	ENSSHAG00000008643	protein_coding	1/3	-	721	35	12	S/N	aGt/aAt	-1	1	90663958	C	T	33/5206	31/75	0/70	0/48	0/57	0/68	0/51	0/55	0/49	0/96	0/99	1/50	0/81	0/87	0/88	0/54	0/63	0/54	0/95	0/47	0/83	0/62	0/73	0/65	0/85	0/62	0/66	0/76	0/67	0/55	0/75
ENSEMBL/NCBI	splice_region_variant,intron_variant	LOW	SCAP	-	ENSSHAG00000007011	protein_coding	-	1/23	-	-	-	-	-	-1	1	90846019	G	A	28/5513	1/80	0/87	0/66	0/53	0/51	0/53	0/54	0/59	0/84	0/97	0/56	0/88	0/93	0/91	23/47	0/58	0/61	0/83	0/55	0/76	0/72	0/85	0/87	1/74	0/73	0/62	0/73	0/60	0/61	0/77
ENSEMBL/NCBI	missense_variant	MODERATE	DHX30	-	ENSSHAG00000006980	protein_coding	12/24	-	1446	1058	353	R/Q	cGg/cAg	1	1	91420544	G	A	21/5714	19/71	0/87	0/40	0/69	0/55	0/53	0/69	0/76	0/114	0/107	0/54	0/93	0/107	0/88	0/51	0/47	0/65	0/85	0/51	0/113	1/82	0/107	0/70	0/85	0/55	0/61	0/106	0/46	0/55	0/82
ENSEMBL/NCBI	missense_variant	MODERATE	FGD3	-	ENSSHAG00000017055	protein_coding	15/20	-	2178	1568	523	P/Q	cCa/cAa	1	1	92117942	C	A	34/6088	0/78	1/94	0/79	0/64	0/67	0/57	0/73	0/71	0/103	1/102	0/52	0/109	1/104	0/97	0/60	0/77	23/83	0/73	0/56	0/101	0/81	0/80	0/84	1/99	0/62	0/73	0/64	0/68	0/64	1/94
ENSEMBL/NCBI	missense_variant	MODERATE	SUSD3	-	ENSSHAG00000020709	protein_coding	2/5	-	864	278	93	C/F	tGc/tTc	1	1	92308791	G	T	49/5470	0/61	0/86	0/62	0/46	0/49	0/48	0/57	0/66	0/80	0/108	0/44	0/80	0/101	0/75	0/47	0/58	0/61	1/87	1/46	0/89	0/61	1/80	0/78	0/93	0/67	0/68	0/84	0/52	1/68	0/85
ENSEMBL/NCBI	missense_variant	MODERATE	PLXNB1	-	ENSSHAG00000016119	protein_coding	3/38	-	780	745	249	R/C	Cgt/Tgt	1	1	92633312	C	T	35/5714	0/75	0/84	0/37	0/60	0/68	0/72	0/71	0/76	0/103	0/111	0/58	0/87	0/82	0/86	0/71	0/63	0/66	0/96	0/63	0/95	0/81	0/127	0/73	0/73	0/67	0/89	0/75	0/64	0/64	0/83
ENSEMBL/NCBI	missense_variant	MODERATE	ZNF462	-	ENSSHAG00000008234	protein_coding	3/12	-	15890	5831	1944	A/V	gCa/gTa	-1	1	100119016	G	A	29/5659	0/82	0/94	0/52	0/47	0/53	1/62	0/59	0/86	0/89	0/119	0/46	0/106	0/95	0/87	0/52	0/66	0/73	0/68	0/65	0/92	0/77	0/114	0/76	1/95	0/72	0/82	0/90	0/54	0/70	0/75
ENSEMBL/NCBI	synonymous_variant	LOW	HAUS6	-	ENSSHAG00000014655	protein_coding	1/17	-	850	144	48	K	aaG/aaA	1	1	101812213	G	A	26/5791	25/83	0/110	0/43	0/61	0/77	0/54	0/68	0/70	0/99	0/95	0/50	0/84	0/100	0/102	0/59	0/64	0/64	0/80	0/55	0/112	0/64	0/105	0/74	0/98	0/72	0/71	0/95	0/50	0/72	0/90
ENSEMBL/NCBI	splice_region_variant,intron_variant	LOW	CCDC171	-	ENSSHAG00000018094	protein_coding	-	26/27	-	-	-	-	-	-1	1	105352438	C	T	33/5804	0/82	0/108	0/44	0/67	0/79	0/57	0/67	1/84	0/94	0/121	0/53	0/75	30/107	0/89	0/59	0/68	0/64	0/87	0/56	0/87	0/65	0/98	0/105	0/101	0/71	0/72	0/89	1/66	0/56	0/74
ENSEMBL/NCBI	missense_variant	MODERATE	MPDZ	-	ENSSHAG00000010824	protein_coding	4/49	-	403	92	31	D/A	gAc/gCc	1	1	107925501	A	C	56/5902	0/77	0/96	0/56	0/56	0/62	0/58	0/61	0/71	0/85	0/104	0/57	0/88	1/98	0/92	0/59	0/72	0/77	1/89	0/54	0/89	0/58	0/96	0/81	1/110	1/64	1/83	0/87	0/65	0/82	0/80
ENSEMBL/NCBI	missense_variant	MODERATE	MPDZ	-	ENSSHAG00000010824	protein_coding	22/49	-	3414	3103	1035	L/V	Cta/Gta	1	1	108015363	C	G	18/5939	0/88	0/105	0/66	0/64	0/65	1/72	0/88	0/63	0/109	0/103	0/54	0/88	0/107	0/105	0/61	0/69	0/54	0/75	0/74	0/92	0/74	0/79	0/81	0/103	0/51	0/55	0/84	1/77	0/77	0/64
ENSEMBL/NCBI	missense_variant	MODERATE	PTPRD	YES	ENSSHAG00000026330	protein_coding	3/33	-	13223	68	23	P/L	cCt/cTt	1	1	114073573	C	T	79/5386	0/84	44/102	30/53	0/51	0/64	0/47	0/69	0/77	0/69	0/106	0/44	1/86	0/90	0/109	0/57	0/55	0/76	0/85	0/46	1/77	0/61	1/72	0/69	1/102	0/66	0/50	0/59	0/63	0/64	0/57
ENSEMBL/NCBI	splice_region_variant,intron_variant	LOW	PTPRD	YES	ENSSHAG00000026330	protein_coding	-	27/32	-	-	-	-	-	1	1	114396560	T	A	36/6219	0/86	0/105	0/62	0/64	0/73	0/50	0/64	1/86	0/95	0/116	1/56	0/103	0/93	0/92	0/71	1/76	0/75	0/75	0/64	0/114	1/70	0/82	0/91	0/115	0/56	0/70	0/99	0/61	0/75	0/86
ENSEMBL/NCBI	missense_variant	MODERATE	CDC37L1	-	ENSSHAG00000013393	protein_coding	1/7	-	481	481	161	A/T	Gcc/Acc	-1	1	117823339	C	T	121/5866	0/83	1/101	0/34	0/49	0/80	0/57	0/38	0/86	0/104	0/111	0/56	0/77	0/115	0/95	0/70	0/59	0/83	0/90	0/53	0/78	0/68	0/131	0/78	0/114	0/58	0/69	0/89	0/74	0/83	0/89
ENSEMBL/NCBI	synonymous_variant	LOW	GLIS3	-	ENSSHAG00000030971	protein_coding	4/11	-	1618	801	267	S	tcT/tcA	1	1	118422644	T	A	21/5380	0/86	0/75	0/51	0/55	0/71	0/51	0/61	0/55	0/95	0/103	0/36	0/92	0/90	0/90	0/47	0/66	0/69	0/90	21/54	0/77	0/64	0/73	0/68	0/83	0/67	0/73	0/86	0/53	0/72	0/83
ENSEMBL/NCBI	missense_variant	MODERATE	RFX3	-	ENSSHAG00000003775	protein_coding	7/19	-	877	632	211	R/K	aGa/aAa	1	1	119341627	G	A	37/5972	0/78	0/90	0/71	0/58	0/71	0/52	0/79	0/54	0/106	0/121	0/54	0/83	0/97	0/87	0/67	0/72	0/78	0/82	0/60	0/87	0/84	0/79	0/71	0/111	0/74	0/61	0/74	0/68	0/57	0/94
ENSEMBL/NCBI	missense_variant	MODERATE	ABCA3	-	ENSSHAG00000000892	protein_coding	7/33	-	1669	953	318	Y/C	tAt/tGt	1	1	119897123	A	G	29/5613	23/63	0/88	0/78	0/64	0/60	0/69	0/56	0/67	0/85	0/99	0/44	0/80	0/110	0/107	0/64	0/82	0/70	0/84	0/70	0/84	0/66	0/70	0/67	0/92	0/59	0/63	1/75	2/55	0/62	0/80
ENSEMBL/NCBI	missense_variant	MODERATE	IL21R	YES	ENSSHAG00000008150	protein_coding	5/9	-	627	530	177	Y/C	tAt/tGt	1	1	122810935	A	G	42/5635	0/83	0/90	0/83	0/64	0/64	0/72	0/58	0/59	0/80	0/102	0/54	0/76	0/93	0/76	0/68	0/68	0/73	0/67	1/55	0/95	0/72	0/80	0/71	0/99	0/70	1/72	1/72	0/54	0/65	0/76
ENSEMBL/NCBI	frameshift_variant	HIGH	GTF3C1	-	ENSSHAG00000006821	protein_coding	24/37	-	3750	3697	1233	M/X	Atg/tg	-1	1	122888400	AT	A	40/6159	30/91	1/99	0/70	0/72	0/66	0/65	0/84	0/84	1/129	0/125	0/58	0/92	0/118	1/87	0/62	1/73	0/62	1/96	0/73	0/98	0/63	0/101	0/74	0/108	0/79	0/91	0/79	0/46	0/60	0/94
ENSEMBL/NCBI	synonymous_variant	LOW	KATNIP	-	ENSSHAG00000004942	protein_coding	19/30	-	3887	3705	1235	G	ggT/ggC	1	1	123148989	T	C	51/5889	0/94	0/102	0/65	0/65	0/65	0/61	0/66	2/74	0/90	0/96	0/60	0/100	0/113	0/99	0/53	0/90	0/76	0/80	0/55	0/100	0/78	0/98	0/67	0/108	0/47	0/68	0/87	0/63	0/64	0/99
ENSEMBL/NCBI	missense_variant	MODERATE	XPO6	-	ENSSHAG00000013864	protein_coding	9/24	-	1991	1238	413	G/D	gGt/gAt	-1	1	123763739	C	T	42/5976	0/91	0/102	0/73	0/57	0/71	0/58	0/70	0/71	0/105	0/108	0/52	0/103	0/103	0/87	0/61	0/79	0/90	0/89	1/50	0/103	0/55	0/95	0/87	0/104	0/70	0/71	0/77	0/58	0/57	0/85
ENSEMBL/NCBI	missense_variant	MODERATE	ATP2A1	-	ENSSHAG00000012241	protein_coding	16/23	-	2535	2237	746	A/V	gCc/gTc	-1	1	124128779	G	A	38/5350	0/73	0/84	0/33	0/50	0/73	0/50	2/85	0/66	0/95	0/91	0/45	0/74	0/95	33/91	0/63	0/48	0/61	0/82	0/45	1/104	0/69	0/111	0/71	1/85	0/74	0/77	0/70	0/54	0/70	0/78
ENSEMBL/NCBI	missense_variant	MODERATE	ATXN2L	-	ENSSHAG00000012015	protein_coding	10/25	-	9167	862	288	R/W	Cgg/Tgg	-1	1	124182839	G	A	20/5486	0/78	0/82	0/42	0/55	0/55	0/40	0/57	0/60	0/96	0/111	0/43	0/83	0/94	1/110	0/60	0/65	0/67	0/89	0/57	0/113	0/66	0/107	0/84	0/78	0/62	0/67	0/62	0/57	0/62	0/98
ENSEMBL/NCBI	synonymous_variant	LOW	CLN3	-	ENSSHAG00000029595	protein_coding	13/14	-	1248	1026	342	F	ttC/ttT	-1	1	124232414	G	A	31/5148	0/55	0/62	1/69	22/55	0/59	1/56	0/58	0/53	0/84	0/119	0/41	0/65	0/92	0/77	0/52	0/59	0/71	0/82	0/59	0/106	0/50	0/110	0/62	0/70	0/50	0/64	0/50	0/60	1/61	0/88
ENSEMBL/NCBI	missense_variant	MODERATE	SEZ6L2	-	ENSSHAG00000009922	protein_coding	6/17	-	988	988	330	R/C	Cgc/Tgc	1	1	124537051	C	T	29/4876	0/61	0/78	0/37	0/52	0/48	0/44	0/61	0/57	0/104	0/87	0/35	0/63	0/82	0/80	0/50	0/51	0/67	0/82	0/45	0/109	0/63	0/100	27/71	0/77	0/62	1/58	0/56	0/50	0/80	0/93
ENSEMBL/NCBI	missense_variant	MODERATE	ABCA3	-	ENSSHAG00000005525	protein_coding	19/31	-	3031	2659	887	R/C	Cgt/Tgt	-1	1	124772296	G	A	37/5968	0/83	0/88	33/73	0/58	0/70	0/61	0/76	0/63	1/87	0/101	0/55	0/99	1/93	0/84	0/62	0/72	0/75	0/86	0/42	0/93	0/74	0/78	0/71	0/111	0/69	0/69	0/73	0/50	1/81	0/89
ENSEMBL/NCBI	missense_variant	MODERATE	ABCA3	-	ENSSHAG00000005525	protein_coding	8/31	-	1295	923	308	F/Y	tTc/tAc	-1	1	124882598	A	T	43/5544	0/85	0/89	0/66	0/63	0/75	0/49	0/59	0/62	0/78	0/96	0/57	0/93	41/110	0/81	0/50	0/74	0/71	0/91	0/60	0/87	0/46	0/72	0/66	0/103	0/57	0/80	0/64	0/56	0/66	0/65
ENSEMBL/NCBI	synonymous_variant	LOW	NIPBL	-	ENSSHAG00000018047	protein_coding	21/47	-	5251	4755	1585	G	ggC/ggT	1	1	128182549	C	T	27/6225	0/87	0/105	0/66	0/80	1/78	1/66	0/84	0/85	0/100	0/115	0/46	1/112	0/112	2/102	0/72	0/90	0/72	0/78	0/68	0/100	0/87	1/71	0/78	0/128	0/65	0/64	20/78	0/66	0/72	0/99
ENSEMBL/NCBI	missense_variant	MODERATE	WDR70	-	ENSSHAG00000029137	protein_coding	5/19	-	2781	328	110	E/K	Gaa/Aaa	1	1	128521967	G	A	220/5812	1/79	0/104	0/53	0/45	0/66	0/45	0/55	0/63	0/84	0/112	0/57	0/85	0/75	1/76	0/49	0/56	0/85	0/89	0/68	0/108	0/67	0/78	0/64	0/100	0/63	0/78	0/78	0/61	0/73	0/80
ENSEMBL/NCBI	missense_variant	MODERATE	LIFR	YES	ENSSHAG00000014197	protein_coding	20/20	-	6024	3188	1063	S/L	tCa/tTa	-1	1	129875883	G	A	73/5950	0/82	0/110	0/58	0/66	0/71	1/55	0/85	0/82	0/93	0/108	0/50	0/96	0/103	0/79	0/55	0/62	1/79	0/103	0/84	0/94	0/79	0/56	0/92	0/91	0/83	0/68	0/89	1/62	0/45	0/78
ENSEMBL/NCBI	missense_variant	MODERATE	PRKAA1	-	ENSSHAG00000029156	protein_coding	1/9	-	1772	52	18	H/Y	Cac/Tac	-1	1	132572385	G	A	43/5367	0/88	0/80	1/32	0/58	0/54	0/55	0/63	0/71	0/86	0/94	0/52	0/81	0/84	0/89	0/66	0/59	0/73	0/97	0/47	0/96	0/83	0/115	0/57	0/105	0/56	0/80	1/100	0/58	0/57	0/75
ENSEMBL/NCBI	synonymous_variant	LOW	C6	-	ENSSHAG00000012157	protein_coding	17/18	-	3098	2592	864	D	gaC/gaT	-1	1	132938733	G	A	29/5940	0/96	0/80	0/73	0/59	0/63	0/65	0/98	0/77	0/90	0/108	0/58	0/87	0/100	0/85	0/61	0/63	0/93	0/94	0/62	0/88	0/73	0/92	0/81	0/86	0/67	0/71	0/82	0/55	0/65	0/75
ENSEMBL/NCBI	splice_donor_variant	HIGH	MRPS30	-	ENSSHAG00000025036	protein_coding	-	3/4	-	-	-	-	-	1	1	136628090	G	A	35/5762	0/102	0/73	0/82	0/49	0/64	0/49	0/66	0/53	0/95	0/95	0/54	0/84	1/85	0/88	0/55	0/55	0/63	0/117	0/74	0/112	0/73	0/97	0/82	0/89	0/73	0/69	0/84	0/53	0/50	0/79
ENSEMBL/NCBI	missense_variant	MODERATE	MTREX	-	ENSSHAG00000004600	protein_coding	26/27	-	3214	2996	999	C/S	tGt/tCt	1	1	144428916	G	C	35/5427	0/66	0/111	0/50	0/44	0/65	0/50	0/72	0/67	0/100	0/93	0/47	0/72	1/104	0/95	0/58	0/62	0/63	0/93	0/49	0/103	0/50	0/86	0/79	0/84	0/65	0/70	0/68	0/53	0/63	0/64
ENSEMBL/NCBI	missense_variant	MODERATE	IL31RA	-	ENSSHAG00000009936	protein_coding	9/17	-	1024	842	281	G/V	gGc/gTc	1	1	144866631	G	T	19/5623	0/65	0/100	0/78	0/64	0/71	0/37	0/57	1/60	0/102	0/118	0/48	1/84	0/100	1/84	0/69	0/78	0/67	0/89	0/54	0/96	0/67	0/78	0/88	0/83	0/56	0/65	0/81	0/50	0/68	0/102
ENSEMBL/NCBI	synonymous_variant	LOW	HTR1A	-	ENSSHAG00000003121	protein_coding	2/2	-	738	738	246	D	gaT/gaC	-1	1	154275723	A	G	54/5575	0/88	0/78	0/38	0/62	0/64	0/46	0/77	0/57	0/96	0/91	0/45	1/91	0/90	0/88	0/53	0/57	0/80	39/87	0/53	0/97	0/65	0/96	0/68	0/87	0/71	0/78	0/73	0/47	0/54	0/76
ENSEMBL/NCBI	missense_variant	MODERATE	PIK3R1	YES	ENSSHAG00000008078	protein_coding	13/16	-	2288	1697	566	S/I	aGc/aTc	1	1	159266491	G	T	33/5859	30/83	0/96	0/60	0/60	0/71	0/75	0/78	0/66	0/101	0/112	0/49	0/88	0/112	0/89	0/63	0/61	0/71	0/72	0/72	0/82	0/57	0/97	0/72	0/94	0/76	0/65	0/77	0/54	0/72	0/86
ENSEMBL/NCBI	synonymous_variant	LOW	CMYA5	-	ENSSHAG00000028352	protein_coding	3/5	-	6869	6765	2255	K	aaG/aaA	-1	1	161045423	C	T	26/6014	0/76	0/95	0/75	0/60	0/65	0/61	0/71	0/65	0/113	0/88	0/63	0/75	1/110	0/67	0/64	0/83	0/80	0/85	0/64	0/97	0/67	0/83	0/89	0/82	23/63	0/62	0/93	0/78	0/118	0/130
ENSEMBL/NCBI	missense_variant	MODERATE	ANKDD1B	-	ENSSHAG00000028889	protein_coding	1/13	-	92	92	31	T/I	aCc/aTc	-1	1	165497639	G	A	35/5302	31/79	0/85	0/58	0/51	0/57	0/46	0/62	0/56	0/81	1/89	0/42	0/87	0/92	0/82	0/47	0/56	0/66	1/78	0/59	0/96	0/102	0/75	0/65	0/65	0/51	0/63	0/69	0/57	0/75	0/82
ENSEMBL/NCBI	missense_variant	MODERATE	ARHGEF28	-	ENSSHAG00000014463	protein_coding	30/37	-	4327	3775	1259	L/F	Ctt/Ttt	-1	1	167740459	G	A	40/5830	0/87	0/93	0/51	0/66	0/64	1/52	0/56	0/81	0/94	0/107	0/38	0/105	0/105	0/94	0/55	38/72	0/65	0/79	0/68	0/104	0/79	0/81	0/77	0/99	0/66	0/59	0/63	0/42	0/66	0/90
ENSEMBL/NCBI	frameshift_variant	HIGH	TNPO1	-	ENSSHAG00000007120	protein_coding	21/23	-	2365	2365	789	C/X	Tgt/gt	-1	1	168985152	CA	C	28/6144	24/79	0/111	0/56	0/66	0/85	0/56	0/64	0/85	0/94	0/123	0/58	0/102	0/109	0/78	0/77	0/94	0/74	0/92	1/71	0/90	0/71	0/83	0/91	0/114	0/88	0/77	0/72	0/58	0/69	0/85
ENSEMBL/NCBI	synonymous_variant	LOW	MAP1B	-	ENSSHAG00000010663	protein_coding	6/8	-	1636	1206	402	P	ccC/ccT	-1	1	169876970	G	A	61/5772	0/68	0/71	0/54	0/60	0/68	0/54	0/60	0/69	0/100	0/98	0/51	0/95	0/118	0/98	0/75	0/74	0/57	0/91	0/60	0/98	0/75	0/116	0/77	0/99	0/84	0/70	0/83	0/67	0/68	0/97
ENSEMBL/NCBI	synonymous_variant	LOW	PGP	-	ENSSHAG00000000163	protein_coding	1/1	-	513	513	171	F	ttC/ttT	-1	1	170520297	G	A	31/8462	0/127	0/116	0/47	0/93	0/124	0/76	0/92	0/96	1/123	0/143	0/88	1/178	1/177	0/132	0/85	0/87	0/102	0/140	0/101	1/170	0/99	0/188	0/94	0/125	0/91	0/98	0/123	0/83	0/105	0/110
ENSEMBL/NCBI	synonymous_variant	LOW	PGP	-	ENSSHAG00000000163	protein_coding	1/1	-	84	84	28	T	acG/acA	-1	1	170520726	C	T	33/6314	1/89	0/70	0/41	0/66	0/63	0/72	0/53	0/72	0/105	0/113	0/64	0/106	0/94	0/93	0/66	0/95	0/98	0/91	0/78	0/109	0/78	0/142	0/89	0/91	0/77	0/84	0/73	0/82	0/82	0/83
ENSEMBL/NCBI	missense_variant	MODERATE	BDP1	-	ENSSHAG00000001107	protein_coding	1/39	-	3707-3708	216-217	72-73	AA/AP	gcGGcc/gcCCcc	-1	1	170723264	CC	GG	53/6073	0/83	0/97	0/27	0/60	0/65	0/54	0/66	0/71	0/108	0/111	0/71	0/104	0/99	1/91	0/75	0/71	0/78	0/89	0/62	0/78	0/71	1/153	1/76	0/96	0/73	1/74	0/81	0/57	0/70	0/95
ENSEMBL/NCBI	missense_variant	MODERATE	GTF2H2	-	ENSSHAG00000003043	protein_coding	6/16	-	3298	230	77	K/R	aAg/aGg	-1	1	170792962	T	C	26/6003	0/72	0/95	0/67	0/66	0/76	1/65	0/61	0/82	0/90	0/118	0/53	0/87	0/121	0/99	2/59	0/67	0/79	0/93	0/79	0/79	0/69	1/79	0/89	0/88	1/62	0/73	0/70	0/62	0/60	0/70
ENSEMBL/NCBI	missense_variant	MODERATE	OCLN	-	ENSSHAG00000017367	protein_coding	7/10	-	1346	1099	367	R/W	Cgg/Tgg	-1	1	170830946	G	A	29/5336	0/83	0/83	0/76	0/40	0/56	0/71	0/49	0/66	0/74	0/91	0/61	0/82	0/94	0/71	0/60	0/61	0/77	0/89	0/56	0/89	27/55	0/74	0/67	0/74	1/73	0/70	0/67	0/62	0/83	0/80
ENSEMBL/NCBI	missense_variant	MODERATE	MSH3	-	ENSSHAG00000016015	protein_coding	1/24	-	935	184	62	V/L	Gtc/Ctc	1	1	171324809	G	C	25/5365	0/76	0/68	0/12	0/62	0/63	0/61	1/58	0/69	0/104	0/97	0/51	0/101	0/92	0/88	1/58	0/56	0/58	1/91	0/52	0/82	0/67	0/119	0/90	0/97	1/61	0/75	0/91	0/63	0/68	0/83
ENSEMBL/NCBI	missense_variant	MODERATE	VCAN	-	ENSSHAG00000007330	protein_coding	7/14	-	4200	3575	1192	V/A	gTa/gCa	1	1	174664437	T	C	54/5879	1/69	0/106	0/51	0/61	0/71	0/55	0/67	0/88	0/74	0/93	0/47	0/82	1/93	0/86	0/49	0/63	0/74	0/81	0/57	0/87	0/77	0/81	0/62	0/94	0/77	0/72	0/68	0/60	0/75	0/79
ENSEMBL/NCBI	missense_variant	MODERATE	EDIL3	-	ENSSHAG00000005209	protein_coding	10/10	-	1276	1276	426	R/W	Cgg/Tgg	-1	1	175256922	G	A	120/5379	0/93	0/90	1/53	0/52	0/79	0/47	0/72	29/71	42/97	20/93	23/64	1/89	0/79	0/74	0/43	1/68	0/55	0/84	0/68	0/75	0/78	0/87	0/73	0/87	0/60	0/62	0/73	0/40	0/66	0/65
ENSEMBL/NCBI	synonymous_variant	LOW	ADGRV1	-	ENSSHAG00000028977	protein_coding	83/88	-	17955	15	5	L	ttA/ttG	1	1	184750009	A	G	52/6309	34/80	0/123	0/64	0/79	0/79	1/66	0/69	0/84	0/102	0/146	1/65	0/108	0/122	0/117	1/71	0/64	0/88	0/115	0/62	0/115	0/96	0/71	0/80	0/100	1/69	0/74	0/87	0/51	1/64	0/76
ENSEMBL/NCBI	synonymous_variant	LOW	NR2F1	-	ENSSHAG00000028061	protein_coding	1/3	-	2056	111	37	A	gcG/gcA	1	1	188490365	G	A	41/5296	0/95	1/71	0/22	0/72	0/47	0/44	0/57	35/73	0/104	0/101	0/49	0/77	0/89	0/105	0/55	0/53	0/72	0/87	0/50	0/77	0/73	1/113	0/60	0/68	0/57	0/74	0/78	0/64	0/61	0/71
ENSEMBL/NCBI	missense_variant	MODERATE	MCTP1	-	ENSSHAG00000004131	protein_coding	20/21	-	2279	2039	680	P/L	cCa/cTa	-1	1	189731355	G	A	28/6293	0/92	0/104	0/74	0/59	0/93	0/52	0/61	0/75	0/90	0/105	0/81	0/91	0/117	0/84	0/50	0/63	0/79	0/82	0/71	0/99	0/68	0/75	0/94	0/108	0/60	0/68	0/91	0/53	0/61	0/97
ENSEMBL/NCBI	synonymous_variant	LOW	TTC37	-	ENSSHAG00000012477	protein_coding	16/40	-	1817	1758	586	G	ggC/ggG	-1	1	190715092	G	C	139/5886	0/88	1/125	0/73	0/60	0/65	0/45	0/57	37/66	51/106	24/115	24/58	0/96	0/120	0/87	1/62	0/59	0/77	0/97	0/43	0/94	0/78	0/73	0/87	0/100	0/74	0/53	0/81	0/54	0/48	0/77
ENSEMBL/NCBI	missense_variant	MODERATE	GNL1	-	ENSSHAG00000022311	protein_coding	2/2	-	1552	1238	413	T/M	aCg/aTg	-1	1	192742515	G	A	77/5678	0/86	1/103	0/58	0/53	32/59	19/61	21/64	0/63	0/121	0/124	1/42	0/90	0/111	0/89	0/53	0/56	0/52	0/80	0/63	0/92	0/60	0/115	0/72	0/87	0/60	0/70	0/76	0/58	0/61	0/74
ENSEMBL/NCBI	missense_variant	MODERATE	PRRC1	-	ENSSHAG00000028504	protein_coding	10/11	-	1480	1124	375	L/W	tTg/tGg	-1	1	198933598	A	C	28/6043	0/54	0/99	0/76	1/61	1/67	0/57	0/70	0/81	0/86	0/100	0/58	0/87	0/106	0/104	0/61	0/64	0/73	0/87	0/61	0/106	0/66	0/73	0/82	0/99	0/81	0/68	0/79	1/67	0/79	0/71
ENSEMBL/NCBI	missense_variant	MODERATE	LMNB1	-	ENSSHAG00000012393	protein_coding	2/12	-	376	83	28	S/F	tCt/tTt	-1	1	199231885	G	A	41/5960	0/94	0/111	0/41	0/53	0/63	0/61	0/74	0/81	0/74	0/109	0/55	0/86	0/99	0/90	0/64	0/66	0/77	0/95	0/55	0/80	0/68	0/114	1/72	0/85	0/71	0/80	0/80	0/49	0/59	0/78
ENSEMBL/NCBI	splice_region_variant,intron_variant	LOW	-	-	ENSSHAG00000000453	protein_coding	-	16/26	-	-	-	-	-	-1	1	201382200	GA	G	52/5872	36/92	0/103	0/54	0/57	0/69	1/74	0/70	0/77	0/98	1/102	0/57	0/81	0/95	0/106	0/50	1/71	0/81	0/89	0/62	0/85	0/90	1/80	0/74	0/100	1/72	0/60	0/91	1/53	0/68	0/72
ENSEMBL/NCBI	missense_variant	MODERATE	MAN2A1	-	ENSSHAG00000008182	protein_coding	15/23	-	9275	2315	772	D/G	gAc/gGc	-1	1	201992185	T	C	37/5501	0/70	0/105	0/39	0/51	0/62	0/47	0/70	0/81	0/69	0/89	0/43	0/88	33/105	0/87	0/68	0/55	0/70	0/98	0/61	1/78	0/69	0/76	0/62	0/113	0/54	0/70	0/78	0/39	0/52	0/88
ENSEMBL/NCBI	missense_variant	MODERATE	C1orf50	-	ENSSHAG00000025170	protein_coding	1/4	-	650	154	52	D/N	Gac/Aac	1	1	203108893	G	A	77/5833	0/78	0/72	0/28	0/75	0/67	0/49	0/52	0/74	0/132	0/104	0/47	46/99	30/73	0/100	0/43	0/68	0/84	0/75	0/56	0/107	0/77	0/122	0/71	0/81	0/95	0/102	0/88	0/56	0/75	0/76
ENSEMBL/NCBI	frameshift_variant	HIGH	FRMPD1	-	ENSSHAG00000016751	protein_coding	16/17	-	2611-2612	2294-2295	765	L/FX	tta/ttTa	-1	1	216798812	T	TA	25/5978	0/97	1/104	0/84	0/64	0/70	0/61	0/55	0/75	0/113	0/100	0/55	0/78	0/105	0/98	0/54	0/80	21/83	0/76	0/67	0/95	0/96	0/94	0/66	0/106	0/67	0/74	0/81	0/70	0/72	0/92
ENSEMBL/NCBI	synonymous_variant	LOW	ZBTB5	-	ENSSHAG00000015981	protein_coding	2/2	-	1480	1239	413	S	agT/agC	1	1	217292184	T	C	32/5648	24/78	0/111	0/61	0/57	0/55	0/52	0/68	0/64	1/85	0/99	0/50	0/85	0/97	0/99	0/72	0/63	0/82	0/84	0/66	0/81	0/78	0/93	0/61	0/77	1/58	0/79	0/82	0/58	0/68	0/81
ENSEMBL/NCBI	missense_variant	MODERATE	GNE	-	ENSSHAG00000008041	protein_coding	8/11	-	1488	1121	374	I/N	aTt/aAt	1	1	218922363	T	A	22/5790	0/74	0/93	0/64	0/56	0/65	0/56	0/67	0/61	0/90	0/82	0/55	0/88	0/90	0/88	0/61	0/57	19/72	0/93	0/70	0/89	0/74	0/79	0/70	0/95	0/65	0/79	0/67	0/52	0/70	0/93
ENSEMBL/NCBI	stop_gained,splice_region_variant	HIGH	CNTNAP4	-	ENSSHAG00000002005	protein_coding	3/23	-	634	402	134	W/*	tgG/tgA	1	1	222310107	G	A	44/5614	33/76	0/105	0/54	1/71	0/71	0/42	0/69	0/64	0/90	0/94	0/45	0/94	0/113	0/92	0/56	0/64	0/66	0/75	0/64	0/74	0/46	0/61	1/75	0/112	0/60	0/71	0/90	0/67	1/51	1/74
ENSEMBL/NCBI	synonymous_variant	LOW	TOM1L2	-	ENSSHAG00000029227	protein_coding	6/14	-	801	549	183	S	tcG/tcT	-1	1	233141447	C	A	33/5571	0/70	0/73	0/71	0/44	0/51	0/73	0/58	0/62	0/80	0/100	0/54	0/98	0/95	1/70	0/50	0/82	0/76	0/98	0/57	0/80	0/76	0/93	0/73	0/78	0/79	1/79	0/68	0/55	0/57	0/75
ENSEMBL/NCBI	missense_variant	MODERATE	DRC3	-	ENSSHAG00000008492	protein_coding	9/11	-	1186	1169	390	K/R	aAg/aGg	1	1	233334660	A	G	29/5947	0/103	1/88	0/66	0/61	0/70	0/63	0/63	0/74	0/87	0/122	0/49	0/87	0/101	0/74	0/61	0/64	0/80	0/100	0/71	0/98	0/77	0/89	0/82	0/96	0/65	0/71	0/68	0/67	0/65	0/73
ENSEMBL/NCBI	missense_variant	MODERATE	ATPAF2	-	ENSSHAG00000021145	protein_coding	6/8	-	931	571	191	P/T	Cca/Aca	-1	1	233348069	G	T	45/6055	0/90	0/97	0/79	0/62	0/67	15/65	17/63	0/64	0/104	0/105	1/64	1/94	0/118	0/85	0/44	0/63	0/67	0/97	0/76	0/74	0/59	0/96	0/87	0/96	0/69	0/71	1/93	0/63	0/72	0/84
ENSEMBL/NCBI	frameshift_variant	HIGH	MYO15A	-	ENSSHAG00000005840	protein_coding	13/66	-	4720-4721	4720-4721	1574	T/TX	acc/aCcc	1	1	233500858	A	AC	47/5591	0/77	0/97	0/61	0/64	0/63	0/50	0/57	0/72	0/79	0/103	0/40	0/80	0/99	0/101	0/64	0/64	0/77	0/86	0/64	41/92	1/82	0/103	0/86	0/78	0/63	0/86	0/66	0/59	0/50	0/79
ENSEMBL/NCBI	synonymous_variant	LOW	LLGL1	-	ENSSHAG00000000975	protein_coding	12/22	-	1435	1435	479	R	Cgg/Agg	1	1	233742258	C	A	26/5019	23/74	0/90	0/37	0/53	0/45	0/39	0/51	0/74	0/80	0/98	0/49	0/70	0/84	0/77	0/44	0/53	0/68	0/68	0/56	0/78	0/67	0/103	0/48	0/64	0/73	0/67	0/73	0/54	0/77	0/70
ENSEMBL/NCBI	frameshift_variant	HIGH	TICAM2	-	ENSSHAG00000023315	protein_coding	2/2	-	1226-1227	565-566	189	S/KX	agt/aAgt	-1	1	233943189	C	CT	38/5882	0/88	0/104	0/75	0/54	0/60	0/55	0/79	1/79	0/82	0/114	0/47	0/99	0/122	0/75	0/66	0/62	0/63	0/109	0/67	0/105	0/62	0/78	0/96	0/96	1/63	0/71	0/68	0/70	1/72	0/82
ENSEMBL/NCBI	missense_variant	MODERATE	SEMA6A	-	ENSSHAG00000011213	protein_coding	3/20	-	902	108	36	K/N	aaA/aaC	-1	1	235051457	T	G	79/6018	0/86	0/91	0/76	0/56	0/80	0/61	1/67	0/78	1/84	0/94	1/52	0/86	1/111	0/90	0/63	1/77	1/69	0/95	1/58	0/101	1/88	0/83	1/69	0/116	0/71	0/74	0/82	0/57	0/74	1/87
ENSEMBL/NCBI	splice_region_variant,intron_variant	LOW	DTWD2	-	ENSSHAG00000006690	protein_coding	-	3/5	-	-	-	-	-	-1	1	238688533	T	A	53/5322	0/79	2/81	0/81	1/52	0/62	1/64	0/72	0/73	0/83	0/94	0/48	0/77	0/109	1/74	0/51	0/51	0/61	1/83	0/46	0/57	0/62	0/68	1/64	1/86	0/57	0/74	0/51	0/47	0/73	0/68
ENSEMBL/NCBI	missense_variant	MODERATE	DMXL1	-	ENSSHAG00000003035	protein_coding	5/44	-	1156	377	126	R/H	cGt/cAt	1	1	238850567	G	A	71/6076	0/101	0/96	0/82	0/51	0/67	1/63	0/72	0/90	0/84	0/108	0/60	0/83	0/103	0/106	0/78	0/67	0/78	0/76	0/49	0/84	0/75	0/73	0/94	0/104	0/56	0/64	0/83	0/69	0/80	1/100
ENSEMBL	missense_variant	MODERATE	-	-	ENSSHAG00000028557	protein_coding	1/1	-	236	236	79	S/I	aGt/aTt	-1	1	240981679	C	A	512/5470	0/59	0/82	0/58	0/38	0/68	1/58	0/66	0/68	0/87	0/98	1/48	0/62	1/89	0/84	0/38	0/48	0/74	0/93	0/54	0/79	0/61	0/96	0/66	0/86	0/70	1/86	0/84	0/62	0/58	1/68
ENSEMBL/NCBI	missense_variant	MODERATE	SLC12A2	-	ENSSHAG00000002763	protein_coding	1/28	-	1847	644	215	R/H	cGc/cAc	1	1	246053349	G	A	28/5935	25/87	0/93	0/34	0/45	0/89	0/45	0/69	0/57	0/98	0/106	0/49	0/99	1/120	0/101	0/75	0/45	0/75	0/99	0/61	0/92	0/80	0/129	0/65	0/93	0/65	0/77	0/104	0/43	0/51	0/98
ENSEMBL/NCBI	synonymous_variant	LOW	APC	YES	ENSSHAG00000001133	protein_coding	16/16	-	8325	8151	2717	T	acT/acG	1	1	246650962	T	G	64/6099	0/83	0/87	0/75	0/50	0/55	0/58	0/82	0/79	0/92	0/142	0/60	0/99	0/104	1/98	1/63	0/70	0/70	49/92	1/58	0/106	0/92	1/78	0/66	1/94	0/68	0/79	0/88	0/53	0/70	0/87
ENSEMBL/NCBI	missense_variant	MODERATE	FBXL19	-	ENSSHAG00000010625	protein_coding	3/10	-	783	304	102	H/N	Cac/Aac	-1	1	252954922	G	T	33/4180	0/63	0/65	1/44	1/46	0/44	0/38	0/61	0/59	0/72	0/81	1/33	0/63	0/70	0/73	0/53	0/40	0/62	0/79	0/38	0/112	0/52	1/97	0/79	0/59	0/49	0/57	0/51	0/34	1/55	0/64
ENSEMBL/NCBI	missense_variant	MODERATE	-	-	ENSSHAG00000008242	protein_coding	10/13	-	1062	970	324	A/T	Gcc/Acc	1	1	257494407	G	A	28/5362	22/76	0/85	0/44	0/62	0/78	0/42	0/50	0/68	0/103	0/98	0/57	1/106	0/88	1/86	0/62	0/57	0/55	0/89	0/60	0/95	1/56	0/67	0/80	0/85	0/72	0/65	0/66	1/51	0/54	0/72
NCBI	missense_variant	MODERATE	SDK1	-	LOC100917231	protein_coding	3/47	-	804	481	161	F/I	Ttt/Att	-1	1	259014875	A	T	56/5564	0/81	0/95	0/76	0/57	20/69	17/55	16/56	0/72	0/76	0/110	0/48	0/99	0/86	0/96	0/64	0/72	0/62	0/92	0/54	0/73	0/58	0/77	0/62	0/43	0/32	0/64	0/54	0/57	0/59	0/75
ENSEMBL/NCBI	missense_variant	MODERATE	AMZ1	-	ENSSHAG00000012630	protein_coding	2/7	-	2430	57	19	D/E	gaC/gaA	-1	1	259859464	G	T	47/5478	0/77	0/87	0/39	0/50	0/56	0/53	0/60	0/73	0/76	25/100	21/47	0/93	0/95	0/88	0/57	0/50	0/62	0/87	0/68	0/101	0/75	0/90	0/71	0/69	0/75	0/51	0/77	0/59	0/87	0/75
ENSEMBL/NCBI	missense_variant	MODERATE	MAD1L1	-	ENSSHAG00000014585	protein_coding	6/19	-	748	628	210	L/F	Ctc/Ttc	1	1	261025672	C	T	244/5891	0/81	0/98	0/82	0/51	41/70	14/52	25/69	31/72	57/104	47/116	28/64	0/96	0/100	0/80	0/56	0/76	0/73	0/79	0/63	0/104	0/71	0/88	0/62	0/72	0/59	0/86	0/84	0/58	0/71	0/83
ENSEMBL/NCBI	stop_gained	HIGH	MAD1L1	-	ENSSHAG00000014585	protein_coding	6/19	-	751	631	211	Q/*	Caa/Taa	1	1	261025675	C	T	247/5895	0/79	1/97	0/79	0/52	40/70	14/53	26/68	31/71	57/102	45/116	27/62	0/94	0/101	0/81	0/57	0/76	0/71	0/83	0/64	0/103	0/71	0/87	0/64	1/75	0/57	0/85	0/82	0/58	0/75	0/83
ENSEMBL/NCBI	missense_variant	MODERATE	ELFN1	-	ENSSHAG00000029369	protein_coding	5/5	-	1972	724	242	A/T	Gcg/Acg	-1	1	261941682	C	T	46/5625	0/74	0/78	0/34	0/50	0/60	0/52	0/67	0/61	0/109	0/115	0/47	0/92	0/81	0/74	0/51	0/70	0/72	0/102	0/51	0/111	0/89	0/112	0/67	0/73	0/72	0/72	0/68	0/58	0/84	0/80
NCBI	synonymous_variant	LOW	-	-	LOC100933026	protein_coding	3/21	-	444	285	95	D	gaC/gaT	1	1	262492354	C	T	25/5370	0/82	0/85	0/40	0/53	0/63	0/54	0/73	0/54	0/95	0/94	0/43	0/78	0/86	0/60	0/73	0/68	0/70	0/91	0/55	0/109	0/53	0/115	0/61	1/86	0/50	0/78	0/64	0/49	0/61	0/69
ENSEMBL/NCBI	inframe_deletion	MODERATE	MICALL2	-	ENSSHAG00000009647	protein_coding	2/18	-	1471-1482	46-57	16-19	EGYP/-	GAGGGCTACCCC/-	1	1	262683239	TGAGGGCTACCCC	T	16/5984	0/97	0/87	0/50	0/48	0/71	0/49	0/77	0/83	0/113	0/112	0/62	0/87	0/105	0/93	0/54	0/64	0/78	0/82	0/79	0/104	0/57	0/150	0/79	0/84	0/77	0/74	0/85	0/53	0/72	0/80
ENSEMBL/NCBI	missense_variant	MODERATE	CYP2W1	-	ENSSHAG00000027658	protein_coding	4/9	-	597	527	176	L/W	tTg/tGg	-1	1	263839172	A	C	46/5447	1/70	0/89	0/72	0/49	0/58	0/46	0/70	0/61	0/89	0/89	1/43	0/95	0/80	0/94	0/38	1/64	0/59	0/90	0/57	0/89	0/63	0/91	0/70	0/80	0/62	0/73	1/63	0/81	0/70	1/80
ENSEMBL/NCBI	missense_variant	MODERATE	TECPR1	-	ENSSHAG00000015638	protein_coding	2/25	-	809	109	37	R/W	Cgg/Tgg	1	1	269214189	C	T	35/5400	0/81	0/117	0/65	0/50	0/59	0/53	0/69	0/55	0/96	1/76	0/40	0/82	0/75	30/74	0/45	0/68	0/63	0/81	1/49	0/98	0/68	0/103	0/74	0/94	0/65	0/69	0/80	0/49	0/55	0/69
ENSEMBL/NCBI	frameshift_variant	HIGH	RSPH10B	-	ENSSHAG00000014136	protein_coding	16/19	-	2067-2068	1897-1898	633	S/FX	tcc/tTcc	-1	1	269673742	G	GA	54/6282	0/85	1/125	0/109	0/67	0/74	0/57	0/80	0/84	0/102	1/95	0/49	0/95	0/94	0/98	0/58	0/90	0/76	0/93	0/50	0/97	0/85	0/90	0/106	0/101	0/72	0/84	0/84	0/59	0/68	0/86
ENSEMBL/NCBI	missense_variant	MODERATE	RAC1	YES	ENSSHAG00000011057	protein_coding	6/6	-	835	488	163	R/Q	cGa/cAa	1	1	270303946	G	A	34/5736	0/75	0/129	0/82	0/49	0/59	0/57	0/58	0/65	0/78	0/82	0/48	0/69	0/121	0/92	0/57	29/70	0/63	0/85	0/69	0/90	0/59	0/70	0/79	0/99	0/68	0/70	0/60	0/50	0/70	0/83
ENSEMBL/NCBI	synonymous_variant	LOW	-	-	ENSSHAG00000027183	protein_coding	23/28	-	3999	3273	1091	C	tgT/tgC	-1	1	271150872	A	G	23/6157	0/89	0/138	0/106	0/45	17/58	0/61	0/77	0/76	0/104	1/89	0/59	0/101	0/109	0/99	0/66	0/67	0/78	0/98	0/69	0/90	0/89	0/106	0/94	0/121	0/81	0/88	0/62	1/46	0/62	0/92
ENSEMBL/NCBI	synonymous_variant	LOW	DNAH3	-	ENSSHAG00000006578	protein_coding	12/62	-	1637	1542	514	V	gtC/gtA	1	1	271781719	C	A	33/4407	0/60	0/36	0/20	0/37	0/48	0/50	0/35	0/52	0/72	0/40	0/44	0/71	1/69	0/56	0/38	0/57	0/64	0/66	1/59	28/61	0/34	0/56	0/61	0/67	0/60	0/54	0/57	0/57	0/53	0/64
ENSEMBL/NCBI	missense_variant	MODERATE	GP2	-	ENSSHAG00000018864	protein_coding	7/11	-	1344	1108	370	V/I	Gtt/Att	1	1	272447311	G	A	20/5667	0/67	0/53	0/26	0/55	0/67	0/79	0/72	0/62	0/89	0/82	0/49	0/86	0/93	0/81	0/48	0/61	19/79	1/75	0/72	0/104	0/60	0/93	0/72	0/107	0/70	0/72	0/72	0/54	0/76	0/85
ENSEMBL/NCBI	missense_variant	MODERATE	TMC5	-	ENSSHAG00000018270	protein_coding	12/26	-	2167	1861	621	C/R	Tgc/Cgc	-1	1	273402874	A	G	40/5768	2/63	1/128	0/95	0/62	0/54	0/54	0/66	0/59	0/85	0/73	1/46	0/88	0/109	1/97	0/65	0/75	0/61	0/68	0/69	1/102	0/52	1/89	0/70	0/84	0/64	0/78	0/70	0/71	1/61	0/74
ENSEMBL/NCBI	missense_variant	MODERATE	TMC5	-	ENSSHAG00000018270	protein_coding	8/26	-	1454	1148	383	S/N	aGt/aAt	-1	1	273413791	C	T	37/5883	35/87	0/134	0/107	0/62	0/67	0/58	0/71	0/72	0/77	0/83	0/54	0/98	0/115	0/87	0/52	0/90	0/81	1/93	0/79	0/83	0/66	0/87	0/84	0/105	0/68	0/72	0/73	0/55	0/62	0/75
ENSEMBL/NCBI	synonymous_variant	LOW	SMG1	-	ENSSHAG00000017370	protein_coding	12/65	-	1784	1284	428	T	acT/acA	1	1	274083319	T	A	20/6015	1/79	0/159	0/110	0/52	0/49	0/58	0/78	0/64	0/80	0/82	0/44	0/95	0/99	0/83	0/52	0/71	0/67	0/100	0/48	0/76	0/62	0/67	0/101	0/107	0/65	0/68	0/73	0/65	0/88	0/57
ENSEMBL/NCBI	frameshift_variant	HIGH	TOPORS	-	ENSSHAG00000025841	protein_coding	2/2	-	2677	2332	778	R/X	Aga/ga	1	1	280203013	TA	T	14/3344	0/40	0/60	11/39	0/36	0/27	0/51	0/36	0/36	0/51	0/66	0/32	0/40	0/71	0/66	0/31	0/40	0/52	0/49	0/27	0/47	0/48	0/47	0/40	0/47	0/42	0/34	0/38	0/31	0/38	0/45
ENSEMBL/NCBI	splice_region_variant,intron_variant	LOW	C9orf85	-	ENSSHAG00000001633	protein_coding	-	3/4	-	-	-	-	-	1	1	291264682	C	T	22/5824	0/75	0/93	0/69	0/52	0/60	0/61	0/46	0/73	1/78	0/79	0/36	0/87	0/100	0/92	1/51	0/73	17/86	0/106	0/64	0/82	1/72	0/86	0/77	0/99	0/81	0/71	0/67	0/56	0/78	0/88
ENSEMBL/NCBI	splice_region_variant,5_prime_UTR_variant	LOW	C1H9orf57	-	ENSSHAG00000029743	protein_coding	1/5	-	341	-	-	-	-	-1	1	291337735	C	T	46/5421	0/80	0/94	0/46	0/44	0/58	0/49	0/61	0/68	0/94	0/100	0/44	0/76	0/108	37/78	0/64	1/71	1/71	0/81	0/55	0/86	0/62	0/72	0/72	0/105	0/74	0/72	2/68	0/59	0/70	0/74
ENSEMBL/NCBI	missense_variant	MODERATE	DIRAS2	-	ENSSHAG00000023898	protein_coding	2/2	-	1155	531	177	Q/H	caG/caT	1	1	292498233	G	T	29/5248	0/74	0/99	1/57	0/37	0/65	0/41	0/56	0/57	0/79	0/69	0/55	1/102	0/76	0/76	0/60	0/53	0/51	0/74	0/47	0/111	0/50	0/66	0/81	0/92	0/65	0/69	0/73	0/50	1/62	25/69
ENSEMBL/NCBI	missense_variant	MODERATE	ROR2	-	ENSSHAG00000025064	protein_coding	9/9	-	4311	1679	560	H/L	cAt/cTt	-1	1	293135573	T	A	38/5828	1/104	0/101	0/64	1/58	0/50	0/63	0/58	0/86	0/98	0/88	0/47	0/64	0/93	0/65	1/69	0/79	0/73	0/90	0/66	0/90	0/59	0/72	0/65	0/118	0/86	0/81	0/77	0/46	0/78	0/91
ENSEMBL/NCBI	synonymous_variant	LOW	DMRT1	-	ENSSHAG00000006920	protein_coding	1/5	-	356	90	30	G	ggC/ggT	1	1	294326429	C	T	70/6051	0/96	0/77	0/26	0/47	0/70	0/68	0/64	0/77	0/112	0/76	0/50	0/92	0/98	0/107	0/62	0/80	0/85	0/88	0/76	0/105	0/79	43/136	25/69	0/92	0/67	0/84	0/98	0/84	1/65	0/96
ENSEMBL/NCBI	missense_variant	MODERATE	DMRT1	-	ENSSHAG00000006920	protein_coding	4/5	-	1090	824	275	N/S	aAc/aGc	1	1	294413976	A	G	32/5732	24/72	0/92	0/74	0/62	0/57	0/61	0/52	0/64	0/98	0/84	0/64	0/85	0/95	0/101	0/53	0/57	0/65	0/86	0/57	0/72	0/79	0/89	0/67	0/105	1/58	0/64	0/93	0/73	0/85	0/109
ENSEMBL/NCBI	synonymous_variant	LOW	DMRT3	-	ENSSHAG00000008620	protein_coding	4/4	-	1233	1233	411	Y	taC/taT	1	1	294498685	C	T	75/5456	0/89	0/76	0/50	0/57	0/51	1/39	0/62	1/68	0/91	0/66	0/49	34/78	34/91	0/87	0/48	0/53	0/77	0/92	0/50	0/88	0/70	0/94	0/69	0/70	0/69	0/69	0/77	1/74	0/68	0/68
ENSEMBL/NCBI	missense_variant	MODERATE	SMARCA2	-	ENSSHAG00000007884	protein_coding	10/36	-	1617	1180	394	V/I	Gta/Ata	1	1	295960700	G	A	39/5394	0/76	0/87	0/55	0/51	0/48	0/52	0/54	0/69	0/74	0/74	0/52	0/112	0/118	0/73	0/52	0/65	0/77	0/72	0/54	0/105	0/60	0/86	0/62	0/80	0/71	0/61	0/72	0/58	0/87	0/89
ENSEMBL/NCBI	synonymous_variant	LOW	SVEP1	-	ENSSHAG00000027165	protein_coding	16/48	-	2505	2505	835	N	aaC/aaT	-1	1	297197777	G	A	344/5983	0/81	0/132	0/68	0/56	0/72	0/61	0/72	0/68	1/97	0/86	0/59	0/99	0/94	0/89	0/52	0/70	0/78	2/102	0/62	1/96	0/67	0/72	0/86	0/90	0/69	0/71	0/76	0/55	0/54	0/93
ENSEMBL/NCBI	missense_variant	MODERATE	PDXDC1	-	ENSSHAG00000010677	protein_coding	1/24	-	654	119	40	E/V	gAg/gTg	1	1	299216826	A	T	29/5318	0/95	0/85	0/36	0/45	0/86	0/51	0/62	0/67	0/95	0/73	0/44	0/88	0/88	0/99	0/48	0/47	0/70	1/93	0/42	0/72	0/53	0/114	0/76	0/101	0/41	0/77	24/91	0/65	0/86	0/80
ENSEMBL/NCBI	missense_variant	MODERATE	RRN3	-	ENSSHAG00000000378	protein_coding	13/18	-	2189	1228	410	R/G	Agg/Ggg	-1	1	299310957	T	C	40/5974	0/83	0/87	0/62	0/59	0/75	0/83	0/76	0/67	0/80	1/66	1/50	0/90	0/102	33/90	0/62	0/68	0/93	0/77	0/66	0/117	0/70	0/88	0/83	0/90	0/64	0/80	0/81	0/51	0/61	0/87
ENSEMBL/NCBI	missense_variant	MODERATE	TMEM238	-	ENSSHAG00000021256	protein_coding	1/4	-	1292	860	287	R/Q	cGa/cAa	-1	1	299376396	C	T	45/5561	0/77	0/96	0/48	0/54	0/65	0/55	0/59	0/76	0/88	0/73	0/59	0/84	0/80	0/77	0/59	0/70	0/62	0/72	0/53	0/101	0/70	0/102	0/72	0/93	0/60	0/84	1/86	0/56	0/78	0/79
ENSEMBL/NCBI	missense_variant	MODERATE	CLEC16A	-	ENSSHAG00000001870	protein_coding	8/24	-	1163	904	302	R/C	Cgt/Tgt	-1	1	304146457	G	A	47/6127	0/89	0/103	0/65	0/60	0/73	0/56	0/75	0/81	0/98	0/87	0/63	45/103	0/102	0/86	0/74	0/67	0/79	0/94	0/72	0/104	0/70	0/65	0/83	0/95	0/63	0/82	0/84	0/69	0/64	0/83
ENSEMBL/NCBI	splice_region_variant,intron_variant	LOW	CIITA	YES	ENSSHAG00000006475	protein_coding	-	2/18	-	-	-	-	-	-1	1	304229099	G	A	61/5655	0/74	36/100	22/50	0/64	0/70	0/54	0/42	0/72	0/96	0/71	0/51	0/87	0/76	0/86	0/56	0/58	0/69	0/98	1/60	0/108	0/71	0/78	0/84	0/96	0/66	0/63	0/95	0/59	0/46	0/86
ENSEMBL/NCBI	missense_variant	MODERATE	EMP2	-	ENSSHAG00000027677	protein_coding	5/5	-	7788	388	130	Y/D	Tat/Gat	1	1	304593427	T	G	524/5303	0/73	1/82	0/63	0/49	0/63	0/42	0/62	0/64	0/86	0/65	0/50	1/64	0/104	0/83	0/49	0/53	0/60	0/63	0/51	0/102	0/60	0/59	0/65	0/92	0/61	0/78	1/65	0/44	0/58	0/73
ENSEMBL/NCBI	missense_variant	MODERATE	GRIN2A	YES	ENSSHAG00000008553	protein_coding	11/13	-	3808	3695	1232	P/H	cCc/cAc	1	1	305488536	C	A	19/5135	0/67	0/81	0/57	0/55	0/59	0/50	0/51	0/62	0/84	0/57	0/48	0/80	0/85	0/83	0/51	0/57	0/66	1/79	0/53	0/88	0/69	0/93	0/77	0/81	0/55	0/71	0/77	0/46	0/57	0/72
ENSEMBL/NCBI	missense_variant	MODERATE	C1H16orf71	-	ENSSHAG00000007628	protein_coding	4/10	-	795	361	121	E/K	Gaa/Aaa	-1	1	312622612	C	T	51/5493	0/87	0/99	1/64	0/56	0/61	0/45	0/49	0/73	0/87	0/76	0/61	0/86	0/82	40/97	0/55	0/51	0/74	0/69	0/53	0/97	0/81	0/76	0/79	0/86	0/61	1/73	0/77	0/44	0/61	0/65
ENSEMBL/NCBI	missense_variant	MODERATE	SCNN1G	-	ENSSHAG00000009422	protein_coding	12/13	-	1871	1522	508	A/T	Gcc/Acc	-1	1	313562553	C	T	17/5620	0/82	0/68	0/64	0/56	0/61	0/69	0/58	0/64	0/84	0/75	0/57	0/83	0/84	0/74	0/64	0/72	0/72	0/93	0/63	0/120	0/63	16/99	0/81	0/108	0/65	0/96	0/73	0/62	0/69	0/88
ENSEMBL/NCBI	missense_variant	MODERATE	FAM221B	-	ENSSHAG00000016152	protein_coding	6/6	-	1095	1095	365	K/N	aaG/aaT	1	1	315125569	G	T	36/4650	0/73	1/71	1/48	0/52	0/56	0/43	1/42	2/70	0/87	0/68	1/36	0/67	0/60	0/88	0/51	20/37	0/77	0/62	1/43	0/114	0/71	1/81	0/63	0/71	0/55	0/54	0/53	0/36	1/64	0/60
ENSEMBL/NCBI	missense_variant	MODERATE	FAM214B	-	ENSSHAG00000016578	protein_coding	10/10	-	1918	1526	509	R/H	cGt/cAt	1	1	316009224	G	A	15/5477	0/67	0/86	0/36	0/57	0/57	0/60	0/73	0/59	0/118	0/82	0/59	0/69	0/83	0/84	0/60	0/54	0/61	0/86	0/50	0/119	0/63	0/108	0/79	0/73	0/52	0/76	0/72	0/45	0/60	0/81
ENSEMBL/NCBI	missense_variant	MODERATE	PIGO	-	ENSSHAG00000028859	protein_coding	28/32	-	11813	1941	647	S/R	agT/agA	1	1	316024833	T	A	40/5580	0/68	0/75	0/35	0/55	0/54	0/68	0/60	37/75	0/89	0/101	0/53	0/78	0/85	0/96	0/63	0/54	0/85	0/80	0/51	0/97	0/68	0/124	0/81	1/79	0/61	1/82	0/64	0/49	0/65	0/91
ENSEMBL/NCBI	synonymous_variant	LOW	FAM205A	-	ENSSHAG00000029611	protein_coding	3/3	-	1828	1476	492	P	ccG/ccA	1	1	316315076	G	A	28/5616	0/82	0/89	2/45	0/64	21/67	0/52	0/65	1/55	0/92	1/79	0/49	0/85	0/92	0/85	0/54	1/65	0/64	0/83	0/64	0/115	0/75	0/118	0/71	0/102	0/55	0/66	0/84	0/52	0/60	0/98
ENSEMBL/NCBI	missense_variant	MODERATE	FAM205A	-	LOC100921053	protein_coding	4/4	-	2109	2008	670	G/R	Ggg/Agg	1	1	316315203	G	A	42/5569	0/75	0/92	0/54	0/51	0/68	11/54	27/73	0/70	1/86	0/82	0/53	0/86	0/102	0/94	0/56	0/64	0/74	0/80	0/49	0/124	0/57	0/116	0/75	0/102	0/48	0/79	0/80	0/61	0/70	0/83
ENSEMBL/NCBI	missense_variant	MODERATE	SLC28A3	-	ENSSHAG00000016246	protein_coding	8/21	-	917	388	130	L/F	Ctt/Ttt	1	1	319234436	C	T	16/2900	0/44	0/47	0/23	0/39	0/36	0/25	0/40	1/29	0/54	0/46	0/27	0/55	0/60	0/48	0/31	0/32	0/19	0/50	0/28	13/37	0/38	0/54	0/30	0/43	0/31	0/27	0/42	0/29	0/40	0/35
ENSEMBL/NCBI	missense_variant	MODERATE	KIF27	-	ENSSHAG00000017257	protein_coding	4/18	-	868	626	209	A/V	gCt/gTt	1	1	319747532	C	T	36/5749	30/86	1/93	0/81	0/65	0/74	1/78	0/58	1/59	0/103	0/81	0/63	0/91	0/108	0/79	0/61	0/66	0/64	0/93	0/56	0/89	0/69	0/94	0/82	0/92	0/58	0/66	0/70	0/51	0/55	0/99
ENSEMBL/NCBI	missense_variant	MODERATE	RASEF	-	ENSSHAG00000031366	protein_coding	3/16	-	1073	560	187	R/H	cGt/cAt	1	1	320748253	G	A	34/5816	32/86	0/84	0/65	0/66	0/58	0/68	0/66	0/79	0/87	0/72	0/46	0/86	1/97	0/102	0/56	0/65	0/69	0/98	0/65	0/88	0/72	0/70	0/82	0/86	0/57	0/82	0/76	0/67	0/63	0/90
ENSEMBL/NCBI	missense_variant	MODERATE	INVS	-	ENSSHAG00000025620	protein_coding	15/17	-	3388	3085	1029	V/I	Gtc/Atc	1	1	330172258	G	A	56/5671	0/64	0/87	0/62	0/60	0/74	0/64	0/86	0/78	0/74	0/87	0/42	0/98	0/102	0/87	0/53	0/72	0/59	0/96	0/54	54/107	0/67	0/77	0/82	0/85	0/67	0/79	0/73	0/61	0/71	0/85
ENSEMBL/NCBI	missense_variant	MODERATE	ACTL7A	-	ENSSHAG00000009471	protein_coding	2/3	-	1522	1229	410	T/M	aCg/aTg	1	1	330357539	C	T	44/5627	38/85	0/87	0/50	0/57	0/61	0/66	0/65	0/60	0/103	1/85	0/46	1/96	0/107	0/82	0/73	0/59	0/52	0/83	0/49	0/106	0/63	1/100	0/79	0/79	0/60	0/54	0/77	0/51	1/64	0/70
ENSEMBL/NCBI	missense_variant	MODERATE	TMEM245	-	ENSSHAG00000006624	protein_coding	16/17	-	2734	2605	869	A/T	Gcc/Acc	-1	1	330583199	C	T	33/5837	29/71	0/100	0/54	1/50	0/72	0/60	0/66	0/81	0/90	0/84	0/47	0/91	0/114	0/85	0/66	0/62	0/93	0/84	0/53	0/94	0/73	0/89	0/84	0/100	0/60	0/48	0/68	0/50	0/63	0/100
NCBI	frameshift_variant	HIGH	-	-	LOC100918873	protein_coding	1/1	-	238	238	80	K/X	Aaa/aa	1	1	331150784	TA	T	28/5576	27/75	0/92	0/70	0/51	0/61	0/48	0/75	0/65	0/96	0/75	0/62	0/104	0/98	1/95	0/54	0/53	0/59	0/76	0/43	0/97	0/73	0/90	0/60	0/87	0/56	0/72	0/68	0/65	0/61	0/79
ENSEMBL/NCBI	synonymous_variant	LOW	-	-	ENSSHAG00000005245	protein_coding	1/1	-	273	273	91	F	ttC/ttT	-1	1	331639603	G	A	74/5827	0/82	0/92	0/72	0/49	0/66	1/63	0/64	0/70	0/88	0/78	0/52	0/104	0/112	1/95	0/63	0/73	0/59	0/88	25/63	43/97	0/72	0/88	0/79	0/94	0/65	0/59	0/77	0/68	0/77	0/81
ENSEMBL/NCBI	missense_variant	MODERATE	-	-	ENSSHAG00000023067	protein_coding	1/1	-	466	466	156	V/F	Gtc/Ttc	1	1	332045722	G	T	55/5913	0/87	1/105	0/62	0/54	1/72	0/68	0/69	0/68	0/97	0/83	0/65	0/106	0/105	0/87	0/59	0/62	0/67	0/85	0/56	0/105	0/62	0/73	0/79	0/101	0/62	0/82	0/83	0/73	0/90	0/102
ENSEMBL/NCBI	missense_variant,splice_region_variant	MODERATE	TNRC6A	-	ENSSHAG00000008811	protein_coding	13/25	-	4532	3766	1256	D/N	Gat/Aat	1	1	335158093	G	A	17/5488	0/82	0/92	0/54	0/63	0/63	0/53	0/57	0/63	0/88	0/84	0/43	0/88	0/98	0/90	0/37	0/59	0/76	0/85	0/66	0/109	0/78	14/70	0/76	0/86	0/69	0/70	0/93	0/58	0/76	0/83
ENSEMBL/NCBI	missense_variant	MODERATE	TNRC6A	-	ENSSHAG00000008811	protein_coding	22/25	-	5925	5159	1720	L/S	tTg/tCg	1	1	335176805	T	C	54/5249	0/63	0/90	0/73	0/55	0/58	0/58	1/66	0/69	0/74	0/78	0/35	0/75	0/106	0/80	0/59	34/65	0/55	0/69	0/47	0/100	2/65	0/87	0/65	0/95	0/57	0/54	0/69	0/50	0/56	0/65
ENSEMBL/NCBI	synonymous_variant	LOW	CORO7	-	ENSSHAG00000010258	protein_coding	23/28	-	2685	2289	763	P	ccT/ccA	1	1	335391185	T	A	54/6061	0/81	0/95	0/45	0/48	49/69	0/67	0/65	0/72	0/104	0/92	0/50	1/91	0/101	0/101	0/66	0/67	0/84	0/98	1/57	0/79	0/76	0/133	0/80	0/83	0/60	0/96	0/82	0/62	0/68	0/110
ENSEMBL/NCBI	missense_variant	MODERATE	GLIS2	-	ENSSHAG00000027247	protein_coding	4/7	-	1573	410	137	G/E	gGa/gAa	-1	1	335417168	C	T	31/5616	0/71	0/95	0/37	0/67	0/65	0/43	0/63	0/66	0/93	0/101	0/55	0/83	0/85	0/77	0/57	0/72	0/72	0/88	0/53	0/115	0/69	0/122	0/74	0/82	0/60	0/77	0/76	0/63	0/75	0/85
ENSEMBL/NCBI	synonymous_variant	LOW	TFAP4	-	ENSSHAG00000011487	protein_coding	2/7	-	449	426	142	E	gaG/gaA	1	1	335506931	G	A	196/5265	0/70	0/79	0/40	27/56	20/62	11/55	17/56	25/60	43/91	24/63	26/51	0/65	0/84	0/86	0/49	0/53	0/77	0/88	0/67	0/91	0/60	0/96	0/55	0/84	1/65	0/79	0/72	0/40	0/80	0/65
ENSEMBL/NCBI	missense_variant	MODERATE	TFAP4	-	ENSSHAG00000011487	protein_coding	2/7	-	453	430	144	Q/K	Cag/Aag	1	1	335506935	C	A	196/5260	0/73	0/83	0/38	26/55	20/60	12/56	17/59	25/61	44/91	23/62	25/50	0/64	0/82	0/86	0/49	0/55	0/77	0/86	0/68	0/90	0/59	0/98	0/57	0/83	0/64	0/78	0/73	0/41	0/78	0/65
ENSEMBL/NCBI	missense_variant	MODERATE	TRAP1	-	ENSSHAG00000014559	protein_coding	17/18	-	2114	1976	659	L/R	cTg/cGg	1	1	336268783	T	G	540/5763	0/85	1/95	0/70	0/71	1/54	1/61	0/63	0/72	0/78	0/92	0/43	0/83	0/93	0/91	0/64	0/57	0/71	0/87	0/68	0/97	0/73	1/68	0/68	0/93	0/81	0/68	0/85	0/53	0/61	0/90
ENSEMBL/NCBI	missense_variant	MODERATE	DNASE1	-	ENSSHAG00000014640	protein_coding	3/9	-	362	160	54	A/T	Gcg/Acg	-1	1	336280792	C	T	17/5515	0/69	0/93	0/68	0/54	0/45	0/59	0/50	0/63	0/103	17/78	0/50	0/98	0/71	0/90	0/60	0/60	0/81	0/72	0/54	0/77	0/73	0/84	0/74	0/99	0/63	0/73	0/78	0/45	0/75	0/83
ENSEMBL/NCBI	missense_variant	MODERATE	SLX4	-	ENSSHAG00000014874	protein_coding	3/13	-	1152	532	178	K/E	Aaa/Gaa	1	1	336346672	A	G	63/5631	0/76	0/88	0/76	0/51	0/76	0/61	0/53	0/66	0/102	0/66	0/55	0/91	1/96	0/67	0/47	0/88	0/73	0/72	0/71	1/83	0/56	0/75	1/91	0/81	0/77	0/75	0/74	0/59	26/71	32/73
ENSEMBL/NCBI	missense_variant	MODERATE	MEFV	-	ENSSHAG00000016426	protein_coding	2/10	-	619	365	122	T/I	aCt/aTt	1	1	336884859	C	T	29/5600	28/78	0/93	0/62	0/61	0/68	0/56	0/61	0/62	0/91	0/72	0/47	0/81	0/89	0/73	0/52	0/78	0/86	0/79	0/55	0/99	0/61	0/81	0/68	0/82	0/60	0/72	0/77	0/61	0/67	0/73
NCBI	missense_variant	MODERATE	-	-	LOC105749754	protein_coding	1/2	-	155	155	52	R/L	cGa/cTa	-1	1	337199240	C	A	49/4945	0/76	0/79	1/44	0/46	0/42	0/58	0/61	0/58	0/73	0/77	0/50	0/75	1/77	1/72	0/60	0/60	0/69	0/71	0/40	0/108	0/57	0/71	0/83	0/90	0/58	0/66	1/57	1/58	0/63	0/68
NCBI	synonymous_variant	LOW	-	-	LOC105749754	protein_coding	1/2	-	15	15	5	L	ctT/ctC	-1	1	337199380	A	G	29/5292	0/67	0/83	0/33	0/62	0/62	0/44	0/67	0/82	0/92	0/87	0/36	0/102	0/85	0/81	0/53	0/68	0/51	0/96	0/47	0/110	0/67	0/66	0/74	0/88	0/71	0/82	0/69	0/63	1/60	0/81
NCBI	splice_region_variant,intron_variant	LOW	-	-	LOC100934764	protein_coding	-	1/1	-	-	-	-	-	-1	1	337210794	C	T	22/5462	1/69	0/81	0/84	0/56	0/54	0/65	0/45	0/73	0/82	0/73	0/47	0/78	0/76	0/78	0/48	0/63	0/62	1/90	0/64	0/99	0/85	0/72	0/76	0/97	0/73	0/80	0/52	0/65	0/69	0/63
ENSEMBL/NCBI	missense_variant	MODERATE	PRSS21	-	ENSSHAG00000022737	protein_coding	3/10	-	256	167	56	P/L	cCa/cTa	-1	1	337756882	G	A	20/5863	0/54	1/91	0/58	0/46	0/64	0/67	0/58	0/88	0/100	1/89	0/50	0/76	0/94	0/79	0/65	0/72	0/78	0/94	0/63	0/97	0/61	0/116	1/79	0/91	0/68	1/71	0/74	0/65	0/81	0/90
ENSEMBL/NCBI	synonymous_variant	LOW	HBZ	-	ENSSHAG00000029178	protein_coding	3/3	-	399	315	105	T	acC/acT	1	1	338841167	C	T	79/5230	0/72	0/64	0/67	0/46	0/49	0/60	0/55	0/55	0/93	0/53	0/55	0/91	0/81	0/79	0/50	0/63	0/66	0/76	24/53	52/93	0/67	0/107	0/54	0/76	0/71	0/67	1/70	0/63	0/57	0/72
ENSEMBL/NCBI	missense_variant	MODERATE	RGS11	-	ENSSHAG00000001361	protein_coding	14/17	-	1229	1057	353	A/T	Gca/Aca	-1	1	339057185	C	T	27/5292	0/79	0/71	0/49	0/57	0/64	0/53	0/60	0/63	0/91	0/102	0/42	0/93	0/74	0/80	23/51	0/55	1/71	0/66	0/64	0/81	0/67	0/93	1/57	0/84	0/67	0/68	0/71	0/46	0/82	0/73
ENSEMBL/NCBI	synonymous_variant	LOW	RAB11FIP3	-	ENSSHAG00000004973	protein_coding	15/16	-	3127	2601	867	N	aaC/aaT	1	1	339695044	C	T	32/5663	0/74	0/99	0/56	0/57	0/62	0/62	0/67	0/69	0/102	0/79	1/58	0/101	0/90	0/74	0/51	0/72	0/64	0/83	0/61	0/83	0/88	0/102	0/55	0/66	0/60	0/73	0/74	0/58	0/60	0/82
ENSEMBL/NCBI	missense_variant	MODERATE	FBXL16	-	ENSSHAG00000032340	protein_coding	2/6	-	883	181	61	V/L	Gtg/Ttg	-1	1	340277377	C	A	30/5535	25/64	0/86	0/28	0/52	0/59	0/53	0/71	0/72	0/122	1/112	0/46	0/99	0/72	0/98	0/64	0/46	0/70	0/81	1/59	0/100	0/77	0/133	0/74	0/99	0/60	0/73	0/79	0/52	0/71	0/69
ENSEMBL/NCBI	splice_acceptor_variant	HIGH	MSLN	-	ENSSHAG00000012929	protein_coding	-	23/28	-	-	-	-	-	1	1	340645207	A	C	52/5780	0/78	1/83	0/49	0/50	0/47	0/60	1/68	0/63	0/99	0/81	0/48	0/94	0/71	0/70	0/67	0/54	0/76	0/90	0/60	0/69	0/88	0/106	0/74	0/87	0/64	2/81	0/79	1/67	1/73	0/84
ENSEMBL	missense_variant	MODERATE	SLC16A9	-	ENSSHAG00000000042	protein_coding	2/2	-	1129	1129	377	G/S	Ggc/Agc	-1	1	342689999	C	T	45/5232	0/75	0/102	0/40	1/51	0/51	0/47	0/49	0/63	0/95	0/75	0/48	1/75	0/89	0/96	0/56	0/56	0/65	0/79	0/53	0/82	0/50	0/97	0/56	0/86	0/59	0/52	0/77	0/48	0/63	0/82
ENSEMBL/NCBI	stop_gained	HIGH	TELO2	-	ENSSHAG00000010585	protein_coding	15/22	-	2130	1729	577	R/*	Cga/Tga	1	1	344596129	C	T	37/5567	0/67	0/103	0/70	0/42	0/56	0/74	1/72	0/59	0/83	0/87	0/44	0/100	0/95	35/73	0/56	0/68	0/65	0/87	0/49	0/104	0/71	0/82	0/74	0/90	0/56	0/74	0/72	0/60	0/62	0/78
ENSEMBL/NCBI	missense_variant	MODERATE	IFT140	-	ENSSHAG00000010791	protein_coding	19/31	-	3093	2378	793	I/T	aTt/aCt	-1	1	344683075	A	G	53/5665	0/83	0/101	0/59	0/54	0/63	0/59	0/78	0/63	0/92	0/71	0/32	0/95	0/110	0/74	0/53	0/74	0/71	0/83	0/67	0/89	0/76	0/75	0/91	0/89	0/68	0/71	0/70	0/61	0/67	0/91
ENSEMBL/NCBI	stop_gained	HIGH	PKD1	-	ENSSHAG00000016120	protein_coding	15/46	-	5694	4036	1346	Q/*	Caa/Taa	-1	1	345834408	G	A	26/5416	0/76	0/88	21/43	1/50	0/59	0/65	0/52	0/67	0/96	0/82	0/46	0/71	0/83	0/97	0/53	0/54	0/75	0/80	0/53	0/119	0/100	0/119	1/74	0/85	0/76	0/76	0/75	0/51	0/66	0/70
ENSEMBL/NCBI	synonymous_variant	LOW	ECI1	-	ENSSHAG00000002734	protein_coding	2/7	-	1194	330	110	A	gcA/gcG	-1	1	346243163	T	C	33/5709	29/68	0/104	0/73	0/56	0/59	0/69	0/63	0/69	0/93	0/91	0/33	0/91	0/98	0/77	0/53	0/79	0/67	0/92	0/50	0/78	0/51	0/114	0/65	0/81	0/61	0/74	0/65	0/65	0/72	0/68
ENSEMBL/NCBI	splice_acceptor_variant	HIGH	ABCA3	-	ENSSHAG00000000633	protein_coding	-	3/28	-	-	-	-	-	-1	1	346353789	C	T	37/5994	0/98	0/128	0/59	0/55	0/64	0/48	0/77	0/77	0/92	0/84	0/54	0/95	34/106	0/114	0/44	0/67	0/67	0/106	0/45	0/92	0/65	0/64	0/98	0/106	0/73	0/69	0/75	0/51	0/67	0/89
ENSEMBL/NCBI	missense_variant	MODERATE	-	-	ENSSHAG00000002269	protein_coding	1/1	-	391	391	131	Q/E	Caa/Gaa	1	1	349097047	C	G	42/5073	0/64	0/79	0/63	0/47	0/52	0/55	0/62	0/69	1/61	0/59	1/45	0/63	0/76	0/73	0/41	0/62	0/71	0/66	0/55	0/82	0/53	0/69	0/72	0/74	0/75	0/90	0/66	0/56	0/68	0/59
NCBI	missense_variant	MODERATE	-	-	LOC100923267	protein_coding	1/1	-	737	737	246	A/D	gCt/gAt	1	1	349308982	C	A	37/5171	0/70	0/66	0/42	1/57	0/66	0/56	0/55	0/62	0/72	0/62	0/37	0/83	0/73	0/68	0/53	35/59	0/71	0/68	0/72	0/77	0/70	0/73	0/66	0/68	0/69	0/83	0/76	0/60	0/63	0/76
NCBI	synonymous_variant	LOW	-	-	LOC100923267	protein_coding	1/1	-	816	816	272	K	aaG/aaA	1	1	349309061	G	A	21/5105	0/79	0/65	0/55	0/51	0/66	0/56	0/52	0/62	0/65	0/66	0/43	0/90	0/82	0/56	0/54	1/67	0/66	0/68	0/60	0/72	0/50	0/65	0/64	0/76	0/70	0/83	0/81	0/61	0/62	0/74
NCBI	missense_variant	MODERATE	CCBE1	-	LOC100923922	protein_coding	2/11	-	656	175	59	E/K	Gag/Aag	1	1	349984108	G	A	48/5288	0/92	0/75	0/49	0/62	0/63	0/35	0/67	0/55	0/104	0/86	0/38	0/73	0/77	0/70	0/45	0/49	0/68	0/88	0/47	45/101	0/51	0/117	1/49	1/92	0/46	0/70	0/80	0/49	0/57	0/70
ENSEMBL/NCBI	missense_variant	MODERATE	LMAN1	-	ENSSHAG00000012039	protein_coding	1/13	-	821	238	80	R/S	Cgc/Agc	1	1	350411815	C	A	22/6319	0/104	0/84	0/33	0/56	0/68	0/59	0/67	0/91	0/141	0/87	0/53	0/86	0/97	0/101	0/71	0/64	19/79	0/75	0/61	0/85	0/74	0/134	0/87	0/90	0/78	0/78	0/93	0/64	0/89	0/108
ENSEMBL/NCBI	missense_variant	MODERATE	TCF4	-	ENSSHAG00000014955	protein_coding	13/19	-	1070	1070	357	A/V	gCt/gTt	1	1	355595111	C	T	31/6030	23/81	1/112	0/67	0/56	0/80	0/53	0/75	0/79	0/79	0/90	0/58	0/102	0/112	0/98	0/57	0/68	0/71	0/97	0/59	0/96	1/86	0/79	0/89	0/99	0/71	1/69	0/63	0/47	0/60	1/86
ENSEMBL/NCBI	missense_variant	MODERATE	MYO5B	-	ENSSHAG00000003364	protein_coding	3/39	-	409	43	15	A/T	Gcc/Acc	1	1	361824016	G	A	35/5587	0/67	0/97	0/79	0/61	0/67	0/55	0/71	0/64	0/98	0/84	0/58	0/90	1/88	0/68	0/51	1/77	0/75	1/91	0/59	0/83	0/78	0/82	0/88	0/90	0/71	0/78	0/72	0/55	0/63	0/82
ENSEMBL/NCBI	splice_region_variant,intron_variant	LOW	ATP5F1A	-	ENSSHAG00000017177	protein_coding	-	12/12	-	-	-	-	-	1	1	367038940	C	T	37/6156	29/81	0/95	0/60	0/49	1/76	0/72	0/69	0/72	1/85	0/103	0/54	1/104	1/98	0/89	0/50	0/73	0/89	0/80	0/76	1/126	1/65	0/121	0/76	0/95	0/78	0/102	0/76	0/69	0/74	0/91
ENSEMBL/NCBI	stop_gained	HIGH	SYT4	-	ENSSHAG00000030482	protein_coding	4/4	-	1728	1171	391	R/*	Cga/Tga	1	1	370649333	C	T	26/5378	0/73	0/100	0/61	0/43	0/52	0/50	0/59	0/56	0/83	0/89	0/52	1/77	0/94	0/77	0/70	24/58	0/71	0/74	0/64	0/93	0/57	0/61	0/65	0/100	0/60	0/56	0/65	0/60	0/60	0/62
ENSEMBL/NCBI	missense_variant	MODERATE	FHOD3	-	ENSSHAG00000013491	protein_coding	5/29	-	2841	431	144	F/S	tTt/tCt	-1	1	380328666	A	G	31/5771	1/86	0/102	0/71	0/53	0/75	0/57	0/65	0/73	0/100	0/84	0/46	1/101	0/119	1/91	0/49	0/66	0/70	24/93	0/74	0/103	1/81	0/57	0/74	0/97	1/57	0/73	0/78	0/61	0/76	0/77
ENSEMBL/NCBI	missense_variant	MODERATE	PDCD6	-	ENSSHAG00000029064	protein_coding	4/6	-	1224	326	109	S/C	tCt/tGt	1	1	382303703	C	G	31/5658	0/79	0/100	0/76	0/62	0/56	0/50	0/51	0/68	0/80	0/93	0/55	0/84	0/101	0/90	0/52	0/76	0/60	0/91	0/44	0/106	0/62	0/107	0/75	0/93	0/76	0/75	0/87	0/57	0/65	1/79
ENSEMBL/NCBI	missense_variant	MODERATE	CEP72	-	ENSSHAG00000002890	protein_coding	13/14	-	1941	1709	570	I/T	aTt/aCt	1	1	383057388	T	C	22/6069	0/80	0/107	0/67	0/70	0/75	0/53	0/66	1/62	0/87	0/80	0/67	0/92	0/121	0/115	0/58	0/67	0/82	0/106	1/83	0/96	0/82	0/84	0/66	0/117	16/64	0/59	0/78	0/65	0/83	0/86
ENSEMBL/NCBI	splice_region_variant,intron_variant	LOW	ADCY2	-	ENSSHAG00000002581	protein_coding	-	11/24	-	-	-	-	-	1	1	395057283	T	C	21/6078	0/91	1/123	0/59	0/64	0/89	0/53	1/71	1/78	0/113	0/91	0/49	0/92	0/110	0/90	0/66	0/53	0/81	0/120	0/58	0/97	0/66	0/80	0/72	0/100	14/62	0/63	0/81	0/68	0/61	0/76
ENSEMBL/NCBI	missense_variant	MODERATE	FASTKD3	-	ENSSHAG00000006423	protein_coding	3/8	-	1589	1435	479	E/K	Gaa/Aaa	-1	1	395259288	C	T	38/5891	0/79	0/95	0/55	0/57	0/69	0/47	0/58	0/67	0/96	0/73	0/57	0/104	0/100	35/102	0/51	0/61	0/80	0/90	0/55	0/98	0/70	0/85	0/85	0/95	0/75	1/69	0/82	1/46	0/71	0/87
ENSEMBL/NCBI	splice_region_variant,intron_variant	LOW	CTNND2	YES	ENSSHAG00000026816	protein_coding	-	17/22	-	-	-	-	-	-1	1	398835479	C	T	53/6397	0/89	0/98	0/86	0/67	0/93	1/61	0/77	0/85	0/108	0/97	0/62	0/103	0/116	0/106	0/73	0/67	0/78	0/84	0/88	0/88	0/80	0/104	0/90	1/112	0/70	0/88	0/98	0/59	0/65	0/85
ENSEMBL/NCBI	synonymous_variant	LOW	CTNND2	YES	ENSSHAG00000026816	protein_coding	10/23	-	3493	1488	496	V	gtC/gtT	-1	1	399120206	G	A	26/5617	0/77	0/116	0/53	0/60	0/73	0/55	0/72	0/72	0/103	1/55	0/56	0/86	0/103	0/85	0/71	0/66	0/72	0/81	0/49	0/85	0/76	0/119	0/79	0/108	0/59	0/64	0/84	0/51	0/41	0/86
ENSEMBL/NCBI	missense_variant,splice_region_variant	MODERATE	CTNND2	YES	ENSSHAG00000026816	protein_coding	9/23	-	3330	1325	442	T/I	aCa/aTa	-1	1	399136618	G	A	29/5938	0/81	0/95	0/72	0/57	0/80	0/49	0/79	0/72	0/85	0/85	0/42	0/99	0/120	0/90	0/67	0/59	1/56	0/73	0/75	0/106	0/68	0/95	0/73	0/115	0/72	0/58	0/69	27/51	0/43	0/117
ENSEMBL/NCBI	missense_variant	MODERATE	DNAH5	-	ENSSHAG00000006224	protein_coding	69/75	-	12064	11966	3989	G/D	gGc/gAc	-1	1	402567890	C	T	23/5656	1/74	0/85	1/56	0/48	0/73	0/52	0/71	0/67	0/95	0/86	0/44	0/102	0/113	0/77	0/52	0/69	0/88	0/84	0/65	0/106	0/80	17/74	0/70	0/78	0/61	0/63	0/90	0/68	0/67	0/73
ENSEMBL/NCBI	missense_variant	MODERATE	DNAH5	-	ENSSHAG00000006224	protein_coding	44/75	-	7446	7348	2450	V/I	Gta/Ata	-1	1	402666180	C	T	34/6149	0/98	0/114	0/65	0/64	0/72	0/59	0/81	0/69	0/105	0/87	0/53	0/110	0/97	0/98	0/63	0/71	0/91	0/79	0/50	0/79	0/90	0/67	0/107	32/84	0/58	0/72	0/77	0/64	0/69	0/91
ENSEMBL/NCBI	missense_variant	MODERATE	DNAH5	-	ENSSHAG00000006224	protein_coding	10/75	-	1497	1399	467	A/T	Gca/Aca	-1	1	402765413	C	T	36/5976	0/76	0/86	0/72	0/62	0/62	0/88	0/70	0/73	0/86	0/82	0/45	0/114	0/77	1/89	0/49	0/66	0/65	0/97	0/57	0/66	30/87	0/82	0/82	0/100	1/66	0/72	0/91	0/59	0/63	0/81
ENSEMBL/NCBI	missense_variant	MODERATE	OTULINL	-	ENSSHAG00000011137	protein_coding	6/8	-	865	595	199	R/C	Cgt/Tgt	1	1	403692701	C	T	22/5730	0/91	0/109	0/57	0/59	0/67	0/43	0/68	0/72	0/91	17/81	0/48	0/93	0/99	0/101	0/72	0/72	0/81	0/81	0/56	0/91	0/77	0/68	0/85	0/115	0/64	0/64	0/85	0/65	0/87	0/73
ENSEMBL	splice_region_variant,intron_variant,non_coding_transcript_variant	LOW	-	-	ENSSHAG00000024307	lncRNA	-	2/2	-	-	-	-	-	-1	1	407235936	G	GA	74/5786	1/82	0/85	0/70	0/60	0/52	0/58	0/55	0/69	0/94	0/74	0/57	0/98	0/109	0/87	0/48	0/63	0/85	0/78	30/62	43/90	0/88	0/61	0/80	0/90	0/67	0/84	0/79	0/60	0/60	0/80
ENSEMBL/NCBI	splice_donor_variant	HIGH	CDH12	-	ENSSHAG00000009110	protein_coding	-	11/13	-	-	-	-	-	-1	1	412499938	A	T	61/5595	0/74	0/95	0/56	0/65	0/77	0/47	0/60	0/64	0/106	0/85	0/41	0/81	0/88	0/70	0/44	0/58	0/62	0/80	0/62	0/87	0/60	0/58	0/73	0/103	0/51	0/74	0/85	0/57	0/60	0/102
ENSEMBL/NCBI	missense_variant	MODERATE	CDH10	YES	ENSSHAG00000007764	protein_coding	3/12	-	1603	401	134	R/I	aGa/aTa	-1	1	415494190	C	A	26/5262	0/83	0/75	0/64	0/63	0/60	0/56	0/53	0/65	0/72	0/69	0/43	0/95	0/86	0/79	0/57	0/67	0/78	0/75	0/61	0/86	1/67	0/56	0/70	0/92	20/63	2/60	1/79	0/50	1/55	0/63
ENSEMBL	missense_variant	MODERATE	-	-	ENSSHAG00000023856	protein_coding	1/2	-	33	33	11	K/N	aaA/aaT	1	1	420839098	A	T	26/5626	0/87	0/82	0/60	0/55	0/52	0/61	0/60	0/86	0/94	0/62	0/50	0/89	0/100	0/73	0/42	0/69	0/76	1/85	0/65	0/70	0/72	0/86	19/59	0/104	0/71	0/64	0/88	0/60	0/51	0/78
ENSEMBL/NCBI	missense_variant	MODERATE	CDH6	-	ENSSHAG00000014478	protein_coding	8/13	-	1615	1184	395	D/G	gAt/gGt	1	1	424655791	A	G	43/5602	0/65	0/91	0/55	0/51	0/85	0/50	0/55	0/71	0/110	0/86	0/49	0/72	0/104	0/73	0/56	0/80	0/58	35/72	0/56	0/102	0/65	0/81	0/63	0/89	0/67	0/80	0/87	1/62	1/57	0/83
ENSEMBL/NCBI	missense_variant	MODERATE	PHLPP1	-	ENSSHAG00000025001	protein_coding	17/17	-	8265	4928	1643	P/L	cCg/cTg	1	1	428968023	C	T	31/5307	29/62	0/75	0/26	0/60	0/81	0/53	0/52	0/65	0/90	0/71	0/54	0/86	0/81	0/81	0/58	0/62	0/63	0/99	0/48	0/100	0/59	0/129	0/76	0/73	0/59	0/64	0/67	0/57	0/55	0/76
ENSEMBL/NCBI	missense_variant	MODERATE	DDI2	-	ENSSHAG00000021956	protein_coding	1/1	-	382	382	128	N/H	Aac/Cac	1	1	443477586	A	C	59/5381	0/66	1/89	1/33	0/64	0/75	0/52	0/59	1/78	0/87	1/82	0/58	3/86	0/95	0/73	0/46	0/38	0/77	38/70	0/58	0/85	0/60	0/88	2/72	2/94	1/61	0/67	0/77	0/64	1/62	0/74
ENSEMBL/NCBI	synonymous_variant	LOW	MBD1	-	ENSSHAG00000030617	protein_coding	1/1	-	1368	663	221	P	ccG/ccA	1	1	446113934	G	A	265/5941	0/95	41/98	12/32	23/61	38/86	17/57	17/67	29/64	39/88	22/68	22/58	1/93	0/100	0/83	0/62	0/71	0/76	0/92	0/62	0/113	0/62	0/134	0/80	1/102	0/80	0/92	0/73	0/70	0/64	0/76
NCBI	missense_variant	MODERATE	STAU2	-	LOC100930752	protein_coding	12/14	-	1630	1480	494	R/C	Cgc/Tgc	1	1	446741091	C	T	20/6036	0/91	0/80	0/67	0/62	0/97	0/70	0/49	0/84	0/89	0/70	0/41	0/89	0/107	0/85	0/46	0/73	0/84	0/82	0/78	0/78	0/79	0/80	0/71	0/92	0/59	0/88	0/80	17/69	0/74	0/85
ENSEMBL/NCBI	missense_variant	MODERATE	KCNB2	-	ENSSHAG00000015616	protein_coding	3/3	-	1950	1286	429	R/H	cGt/cAt	-1	1	447480352	C	T	31/6109	0/85	0/120	0/62	0/69	0/107	0/51	0/70	0/76	0/99	0/77	0/46	0/99	1/97	0/81	29/57	0/68	0/82	0/87	0/54	0/87	0/79	0/96	0/73	0/104	0/64	0/69	0/88	0/63	0/61	0/91
ENSEMBL/NCBI	frameshift_variant	HIGH	SULF1	-	ENSSHAG00000016624	protein_coding	8/23	-	1305	661	221	H/X	Cat/at	-1	1	450758103	TG	T	43/6192	0/99	1/111	0/68	0/78	0/110	0/45	0/70	0/95	1/95	0/86	0/53	0/87	0/94	0/98	0/67	0/74	0/72	0/97	0/66	0/83	0/71	0/71	0/88	0/104	0/69	0/79	0/77	0/56	0/77	0/105
ENSEMBL/NCBI	missense_variant	MODERATE	CPA6	-	ENSSHAG00000013705	protein_coding	7/9	-	842	842	281	A/V	gCt/gTt	1	1	453289595	C	T	27/5655	0/77	1/96	0/53	0/49	0/88	0/54	0/63	0/79	0/79	0/88	0/48	0/81	0/91	0/91	0/57	0/55	0/69	26/102	0/74	0/99	0/77	0/87	0/82	0/89	0/74	0/63	0/69	0/53	0/58	0/80
ENSEMBL/NCBI	missense_variant	MODERATE	ARFGEF1	-	ENSSHAG00000000921	protein_coding	20/39	-	8342	2965	989	I/V	Att/Gtt	1	1	453458646	A	G	99/6074	0/84	0/116	0/83	0/72	0/102	0/53	0/44	0/82	0/92	0/89	0/48	0/99	0/127	0/92	0/65	1/80	0/59	0/96	0/62	0/105	0/75	0/66	0/84	0/104	0/74	0/69	0/86	0/59	0/73	0/96
ENSEMBL/NCBI	synonymous_variant	LOW	CLVS1	-	ENSSHAG00000006016	protein_coding	5/6	-	1151	828	276	P	ccG/ccA	-1	1	459961395	C	T	28/5307	0/53	0/90	0/51	0/61	0/73	0/76	0/70	0/56	0/78	0/72	0/58	0/84	0/89	0/85	0/62	0/58	0/78	0/68	0/70	0/112	0/59	24/73	0/64	1/95	0/72	0/66	0/66	0/52	0/61	0/76
ENSEMBL/NCBI	missense_variant	MODERATE	LYN	-	ENSSHAG00000011662	protein_coding	2/17	-	461	110	37	T/R	aCg/aGg	-1	1	466422778	G	C	56/6002	0/78	0/102	0/62	0/64	0/93	0/69	0/53	0/72	0/79	0/79	0/62	0/92	0/99	0/91	0/65	0/71	1/74	55/93	0/64	0/107	0/81	0/44	0/83	0/104	0/65	0/56	0/79	0/58	0/71	0/69
ENSEMBL/NCBI	synonymous_variant	LOW	XKR4	-	ENSSHAG00000024606	protein_coding	3/3	-	1607	1506	502	S	agC/agT	-1	1	466827329	G	A	55/5872	0/108	1/93	0/48	0/52	0/78	0/53	0/78	0/81	0/98	0/110	0/41	0/86	0/106	0/77	0/58	0/64	0/84	0/85	0/53	0/110	0/86	0/103	0/94	0/75	0/73	0/69	0/85	0/66	0/51	0/71
NCBI	missense_variant	MODERATE	RP1	-	LOC100932164	protein_coding	52/58	-	7739	7733	2578	T/M	aCg/aTg	-1	1	467375025	G	A	34/5291	33/76	0/80	0/61	0/53	0/71	0/58	0/60	0/73	0/79	0/85	0/49	0/92	0/87	0/76	0/58	0/62	0/57	0/83	0/64	0/73	0/63	0/74	0/67	0/79	0/55	0/61	0/72	0/31	0/67	1/61
ENSEMBL/NCBI	missense_variant	MODERATE	PXDNL	-	ENSSHAG00000013921	protein_coding	17/23	-	3022	2582	861	M/T	aTg/aCg	1	1	471235390	T	C	83/5823	0/66	46/98	29/49	0/62	0/79	0/61	0/71	0/72	0/93	1/83	0/53	0/87	0/105	0/98	0/58	0/74	0/82	0/89	0/56	0/94	0/62	1/76	0/58	0/104	0/71	0/62	0/67	1/51	0/58	0/70
ENSEMBL/NCBI	frameshift_variant	HIGH	PXDNL	-	ENSSHAG00000013921	protein_coding	18/23	-	4077-4078	3637-3638	1213	R/TX	aga/aCTga	1	1	471271905	A	ACT	24/5570	0/66	0/83	0/70	0/53	0/80	0/56	0/65	0/63	0/86	0/69	0/46	0/85	0/110	0/86	0/50	0/82	0/65	0/79	0/57	0/115	0/76	0/63	0/78	0/102	0/68	0/56	0/69	0/62	0/70	1/80
ENSEMBL/NCBI	missense_variant	MODERATE	MCM4	-	ENSSHAG00000017379	protein_coding	14/17	-	2740	1985	662	R/H	cGt/cAt	-1	1	475738839	C	T	41/5718	0/87	38/83	0/62	0/57	0/88	0/67	0/75	0/52	0/98	0/92	0/61	0/82	0/98	0/76	0/69	0/63	0/58	1/94	0/67	0/89	0/66	0/80	1/95	0/95	0/45	0/64	0/76	0/46	0/68	0/70
ENSEMBL/NCBI	synonymous_variant	LOW	DSC1	-	ENSSHAG00000026478	protein_coding	8/18	-	954	813	271	P	ccT/ccA	1	1	481654842	T	A	60/6131	0/92	0/107	0/71	0/60	0/99	0/63	0/75	0/78	0/96	0/63	0/47	0/101	0/106	0/89	0/49	0/61	0/71	0/92	0/64	1/91	0/103	0/67	0/90	0/105	0/76	0/64	0/80	0/55	0/69	0/87
ENSEMBL/NCBI	stop_gained	HIGH	DSC1	-	ENSSHAG00000026478	protein_coding	9/18	-	1108	967	323	R/*	Cga/Tga	1	1	481656541	C	T	33/5865	29/87	0/119	0/54	0/55	0/91	0/56	0/66	0/81	0/93	0/84	0/54	0/89	0/139	0/97	0/66	0/64	0/69	0/94	0/50	0/76	0/71	0/55	0/76	0/90	0/54	0/73	0/82	0/47	0/60	0/83
ENSEMBL/NCBI	missense_variant	MODERATE	ZNF521	YES	ENSSHAG00000018217	protein_coding	4/7	-	2107	1889	630	P/R	cCa/cGa	1	1	489515440	C	G	50/5782	0/82	0/92	0/54	0/43	0/79	0/53	0/67	0/82	1/106	1/90	0/54	0/77	0/97	0/88	0/54	0/60	0/90	0/87	0/61	0/99	0/81	0/97	0/71	0/89	0/74	0/79	0/84	0/44	0/70	0/92
ENSEMBL/NCBI	synonymous_variant	LOW	MIB1	-	ENSSHAG00000010077	protein_coding	14/19	-	3616	1998	666	Q	caG/caA	-1	1	493383850	C	T	35/5799	31/85	0/108	0/81	0/48	0/89	0/50	0/74	0/73	0/91	0/89	0/50	0/96	0/98	0/86	1/80	0/57	0/84	0/81	0/58	0/98	1/78	0/77	0/79	0/90	0/56	0/71	0/72	0/59	1/60	0/68
ENSEMBL/NCBI	synonymous_variant	LOW	GREB1L	-	ENSSHAG00000012108	protein_coding	4/33	-	496	445	149	L	Cta/Tta	-1	1	493803339	G	A	49/5457	1/64	0/98	0/59	0/44	0/88	0/70	0/66	1/76	0/79	0/74	0/44	0/92	0/103	0/83	0/63	0/58	0/77	0/82	1/56	0/96	0/80	0/68	0/81	0/97	0/63	0/64	0/83	0/54	0/61	0/85
ENSEMBL/NCBI	frameshift_variant	HIGH	THOC1	-	ENSSHAG00000014829	protein_coding	1/21	-	3085	46	16	R/X	Cgg/gg	-1	1	494394843	CG	C	37/6492	33/98	0/99	0/31	0/63	0/94	0/61	0/73	0/80	0/138	0/101	0/52	0/105	0/111	0/116	1/64	0/74	0/86	0/106	0/88	0/107	0/90	0/138	0/88	0/126	0/63	0/87	0/89	0/83	0/80	0/108
ENSEMBL/NCBI	missense_variant,splice_region_variant	MODERATE	NDC80	-	ENSSHAG00000000858	protein_coding	15/16	-	2429	1701	567	Q/H	caG/caT	1	1	497076691	G	T	17/4770	0/66	0/88	0/44	0/43	15/78	0/49	0/55	0/67	0/81	0/64	0/46	0/73	0/86	0/56	0/48	0/48	0/57	0/78	0/45	0/87	0/52	0/76	0/66	0/70	0/60	0/56	0/70	0/47	0/49	0/47
ENSEMBL/NCBI	synonymous_variant	LOW	SMCHD1	-	ENSSHAG00000002525	protein_coding	9/48	-	1684	1131	377	N	aaC/aaT	1	1	497156853	C	T	18/6381	0/102	0/119	0/78	0/57	0/107	0/62	0/60	0/79	0/109	0/96	0/59	0/100	0/128	0/96	0/51	1/69	0/76	0/90	0/85	0/104	0/83	0/62	0/96	0/101	0/83	17/74	0/69	0/62	0/70	0/90
ENSEMBL/NCBI	missense_variant	MODERATE	LAMA1	-	ENSSHAG00000009924	protein_coding	32/63	-	4801	4652	1551	I/N	aTc/aAc	-1	1	501802685	A	T	51/5934	0/83	0/100	0/47	0/64	0/92	0/64	0/64	0/84	0/93	1/101	0/50	0/92	0/108	0/106	0/83	0/79	0/69	0/76	0/51	0/97	0/67	0/78	0/68	0/99	0/66	0/62	0/84	0/79	0/60	0/89
ENSEMBL/NCBI	missense_variant	MODERATE	LAMA1	-	ENSSHAG00000009924	protein_coding	2/63	-	286	137	46	C/F	tGt/tTt	-1	1	501876866	C	A	46/5896	0/83	0/84	0/58	1/58	1/92	0/51	0/66	0/85	0/92	1/85	0/50	2/104	0/98	0/89	32/65	2/71	0/85	0/100	0/65	0/93	0/74	1/75	0/78	0/97	0/62	0/52	0/86	0/60	0/70	0/86
ENSEMBL/NCBI	frameshift_variant	HIGH	ANKRD12	-	ENSSHAG00000004861	protein_coding	13/21	-	7753-7772	278-297	93-99	GNKKSTP/X	gGAAATAAAAAATCAACACCT/g	1	1	504241970	GGAAATAAAAAATCAACACCT	G	28/6614	0/85	0/106	0/72	17/46	1/98	0/59	0/73	0/91	0/91	0/88	0/68	0/104	0/131	0/105	0/81	1/107	0/72	0/111	0/67	0/113	1/84	1/90	0/105	0/99	0/85	0/81	0/81	0/70	0/61	0/99
ENSEMBL/NCBI	missense_variant	MODERATE	CDH19	-	ENSSHAG00000005425	protein_coding	19/24	-	2703	1123	375	L/I	Cta/Ata	-1	1	514083126	G	T	285/5535	0/75	45/98	29/73	35/63	34/89	12/50	23/66	29/77	35/84	13/70	20/38	0/92	0/103	0/65	1/58	0/71	0/80	0/88	0/60	0/83	0/60	0/40	0/76	0/104	0/76	0/72	1/71	0/45	0/59	0/86
ENSEMBL/NCBI	missense_variant	MODERATE	NUTF2	-	ENSSHAG00000024236	protein_coding	4/6	-	716	110	37	S/F	tCt/tTt	1	1	534474553	C	T	107/4836	0/89	48/113	40/72	0/62	0/88	1/64	1/56	0/70	0/73	2/77	0/57	0/105	0/69	0/44	0/40	0/45	0/55	0/35	0/26	0/62	0/33	0/56	0/38	0/46	0/49	0/31	0/39	0/27	0/28	0/52
ENSEMBL/NCBI	splice_region_variant,intron_variant	LOW	TPMT	-	ENSSHAG00000030718	protein_coding	-	4/8	-	-	-	-	-	1	1	543495686	G	A	260/5129	0/84	1/113	0/81	31/71	44/85	22/66	18/56	41/67	44/89	30/93	26/50	0/93	0/92	0/51	0/45	0/50	0/54	0/59	0/46	0/55	1/33	0/43	0/44	0/52	0/54	0/36	0/32	0/36	0/32	0/35
ENSEMBL/NCBI	synonymous_variant	LOW	NUP153	-	ENSSHAG00000031841	protein_coding	8/22	-	8110	616	206	L	Tta/Cta	1	1	543939340	T	C	34/5014	27/92	0/117	0/58	0/55	0/97	0/56	0/51	0/87	0/93	0/84	0/54	0/109	0/76	0/58	0/34	0/28	0/41	0/52	0/27	0/39	1/43	0/61	0/51	0/56	0/57	1/41	0/29	0/31	0/37	0/40
ENSEMBL/NCBI	synonymous_variant	LOW	HIVEP1	-	ENSSHAG00000015534	protein_coding	4/9	-	3890	2172	724	G	ggG/ggA	-1	1	550281039	C	T	49/5356	0/78	1/102	0/72	0/58	0/86	0/62	0/72	0/83	0/102	0/91	1/59	0/109	0/66	0/58	0/39	0/42	0/64	0/47	0/25	0/58	0/36	0/37	0/36	0/59	0/46	0/47	0/50	0/24	0/41	0/43
ENSEMBL/NCBI	synonymous_variant	LOW	TMEM170B	-	ENSSHAG00000025333	protein_coding	3/4	-	2066	408	136	H	caT/caC	-1	1	550927205	A	G	21/4851	0/64	0/88	0/59	0/49	0/79	0/38	0/44	0/79	0/56	0/70	0/42	0/66	0/99	0/83	0/58	0/60	0/56	0/59	0/48	0/80	0/47	0/80	0/65	0/90	1/55	0/46	0/66	0/59	0/44	0/63
ENSEMBL/NCBI	synonymous_variant	LOW	GCNT2	-	ENSSHAG00000012330	protein_coding	2/4	-	815	120	40	S	tcG/tcA	-1	1	552060202	C	T	38/5841	0/77	34/89	0/50	0/66	0/88	0/51	0/67	0/78	0/109	0/114	1/53	0/103	0/106	0/106	0/58	0/75	0/77	0/98	1/61	0/87	0/66	0/67	0/72	0/90	0/64	0/68	0/80	0/79	0/67	0/85
ENSEMBL/NCBI	synonymous_variant	LOW	BLOC1S5	-	ENSSHAG00000012325	protein_coding	1/6	-	70	39	13	D	gaC/gaT	1	1	555489520	C	T	47/5786	0/81	0/107	0/26	0/50	0/85	0/51	0/61	0/76	0/113	0/89	0/60	0/90	0/105	42/93	0/58	0/65	0/78	0/90	0/57	0/65	0/76	0/109	0/73	1/110	0/71	2/79	0/85	0/58	0/57	0/84
ENSEMBL/NCBI	missense_variant	MODERATE	DSP	-	ENSSHAG00000023538	protein_coding	3/24	-	1790	496	166	A/S	Gct/Tct	-1	1	556075986	C	A	39/5678	0/80	0/93	0/59	0/66	0/92	1/54	24/61	0/81	0/76	0/102	0/51	0/85	1/90	0/98	0/67	0/71	0/64	0/76	1/51	0/102	0/58	1/94	1/66	0/94	0/62	0/61	0/85	0/68	0/69	1/95
ENSEMBL/NCBI	missense_variant,splice_region_variant	MODERATE	CAGE1	-	ENSSHAG00000001059	protein_coding	8/14	-	2143	2066	689	D/G	gAc/gGc	1	1	556310885	A	G	48/5629	0/61	0/87	1/74	0/60	0/95	0/59	0/54	0/76	0/83	1/104	0/40	0/89	0/79	0/90	38/64	0/82	0/65	0/101	0/63	0/96	0/76	0/69	0/76	1/89	1/67	0/80	0/57	0/53	0/65	0/91
ENSEMBL/NCBI	missense_variant	MODERATE	RREB1	-	ENSSHAG00000025992	protein_coding	7/7	-	4945	4867	1623	G/R	Gga/Aga	-1	1	556456216	C	T	31/5351	0/68	0/86	0/46	0/65	0/73	0/41	0/53	0/77	0/85	0/109	0/42	0/86	0/87	0/77	0/62	0/59	0/83	25/72	0/55	0/77	0/61	0/107	1/68	0/83	0/60	1/44	0/92	0/46	0/73	0/59
ENSEMBL/NCBI	missense_variant	MODERATE	RREB1	-	ENSSHAG00000025992	protein_coding	4/7	-	685	607	203	D/N	Gac/Aac	-1	1	556478092	C	T	46/5959	0/69	0/102	0/63	0/57	0/100	0/67	0/60	0/71	0/100	0/131	0/52	0/89	0/117	0/84	0/59	0/68	0/76	0/87	0/54	0/84	0/81	0/104	0/75	0/113	0/83	45/81	0/75	0/52	0/54	0/85
ENSEMBL/NCBI	missense_variant,splice_region_variant	MODERATE	NRN1	-	ENSSHAG00000020937	protein_coding	1/3	-	753	55	19	A/T	Gcg/Acg	1	1	557933839	G	A	16/5766	0/74	0/72	0/71	0/64	0/91	0/68	0/57	1/73	0/111	0/94	0/43	0/72	0/100	0/70	0/57	0/70	15/62	0/106	0/53	0/122	0/62	0/108	0/88	0/121	0/61	0/76	0/91	0/52	0/62	0/83
ENSEMBL/NCBI	frameshift_variant	HIGH	SLC22A23	-	ENSSHAG00000023393	protein_coding	5/11	-	1237	1178	393	W/X	tGg/tg	1	1	561361454	TG	T	18/5572	0/78	1/91	0/57	0/56	0/76	0/63	1/63	0/67	0/100	0/107	0/51	13/84	0/111	0/90	0/61	0/65	0/71	0/81	0/75	0/108	0/70	0/92	0/77	0/82	0/74	0/70	0/70	0/60	0/63	1/86
ENSEMBL/NCBI	splice_region_variant,intron_variant	LOW	BPHL	-	ENSSHAG00000014312	protein_coding	-	3/7	-	-	-	-	-	-1	1	561638778	C	T	24/6046	0/90	0/121	0/72	0/60	0/87	0/53	0/57	0/68	0/100	0/125	0/42	1/79	0/120	0/102	0/63	0/77	1/63	0/93	0/66	0/100	0/70	0/90	0/85	0/92	0/72	0/70	0/78	0/72	0/73	0/78
ENSEMBL/NCBI	missense_variant	MODERATE	FOXQ1	-	ENSSHAG00000012341	protein_coding	4/5	-	955	955	319	G/R	Gga/Aga	1	1	563151093	G	A	26/5815	0/74	0/81	0/41	0/45	0/94	0/59	0/78	0/72	1/111	0/107	0/52	0/86	2/89	0/101	0/54	0/67	1/66	0/81	0/54	0/65	0/59	0/130	0/72	0/106	0/64	0/78	0/72	0/67	0/82	0/99
NCBI	missense_variant	MODERATE	CNGB3	-	LOC100919916	protein_coding	1/17	-	18	18	6	R/S	agA/agC	-1	1	565705424	T	G	242/5526	0/72	0/86	0/61	1/58	0/97	0/52	0/71	0/68	0/89	0/102	0/46	1/81	0/100	0/69	0/45	0/46	0/50	0/94	0/53	0/86	0/65	0/94	0/63	0/81	1/66	0/66	34/68	21/56	26/56	36/69
NCBI	missense_variant	MODERATE	-	-	LOC100924980	protein_coding	1/4	-	8	8	3	A/V	gCg/gTg	-1	1	573354655	G	A	34/5374	31/81	0/72	0/55	0/40	0/76	0/59	1/58	0/62	0/97	0/75	0/44	0/82	0/79	0/75	0/40	0/59	0/62	0/83	0/56	0/95	0/56	0/97	0/64	0/86	0/80	0/74	0/79	0/63	0/72	0/76
ENSEMBL/NCBI	synonymous_variant	LOW	CIBAR1	-	ENSSHAG00000015216	protein_coding	2/8	-	113	33	11	A	gcC/gcT	1	1	574014161	C	T	38/5939	0/92	0/90	0/39	0/57	0/93	0/57	0/55	1/84	0/98	0/111	0/54	0/93	0/109	0/109	0/55	0/76	0/68	0/97	0/63	0/81	0/76	0/132	0/72	0/77	0/62	0/82	0/81	0/59	0/64	0/110
ENSEMBL	missense_variant	MODERATE	TMEM67	-	ENSSHAG00000015417	protein_coding	29/29	-	3132	3028	1010	P/S	Cct/Tct	1	1	574199058	C	T	22/5851	1/89	0/89	0/61	1/62	0/96	0/59	0/62	0/57	0/116	0/86	0/57	0/93	0/88	0/94	0/51	0/65	0/83	0/93	0/65	0/106	0/84	0/96	0/81	0/97	0/60	0/83	0/72	0/60	0/66	1/95
ENSEMBL/NCBI	missense_variant	MODERATE	VIRMA	-	ENSSHAG00000017298	protein_coding	3/24	-	329	242	81	A/V	gCt/gTt	-1	1	574941284	G	A	36/6325	1/80	0/92	0/85	0/75	1/88	1/58	0/70	0/80	0/86	0/122	0/64	0/92	0/109	0/97	0/64	1/96	0/89	1/103	0/64	0/104	0/87	0/76	0/81	0/104	1/71	0/62	0/74	0/64	0/71	0/95
ENSEMBL/NCBI	missense_variant	MODERATE	KCNS2	-	ENSSHAG00000029074	protein_coding	3/3	-	940	256	86	N/Y	Aat/Tat	1	1	579568815	A	T	19/5562	0/74	0/99	0/45	0/62	0/92	0/69	0/56	0/65	0/93	0/83	0/66	0/87	0/87	0/86	0/56	0/63	0/69	0/82	0/55	0/102	0/78	0/109	0/62	0/86	0/67	0/67	0/66	0/54	0/59	0/88
ENSEMBL/NCBI	frameshift_variant	HIGH	VPS13B	-	ENSSHAG00000030906	protein_coding	29/62	-	6120-6121	4340-4341	1447	F/FX	ttt/ttTCt	1	1	580857941	T	TTC	46/6215	0/92	0/110	0/64	0/74	0/114	0/56	1/83	0/90	0/92	0/141	1/44	0/86	0/102	0/80	0/64	0/73	1/70	0/97	0/69	0/101	0/77	1/91	30/73	0/101	0/59	0/66	1/92	1/60	0/65	0/86
ENSEMBL/NCBI	splice_region_variant,intron_variant	LOW	RIMS2	-	ENSSHAG00000006282	protein_coding	-	26/30	-	-	-	-	-	1	1	586400504	G	A	39/6089	34/88	0/108	0/56	0/70	0/98	0/48	0/74	0/79	0/104	0/111	0/53	0/96	0/126	0/104	2/60	0/86	0/60	0/84	0/67	0/90	0/68	0/90	1/56	0/125	0/78	0/81	1/80	0/55	0/64	0/84
ENSEMBL/NCBI	missense_variant	MODERATE	DPYS	-	ENSSHAG00000012732	protein_coding	8/9	-	1545	1366	456	S/T	Tca/Aca	-1	1	586707928	A	T	533/5879	1/77	0/100	0/56	1/73	0/80	0/46	0/74	0/63	1/74	0/110	0/47	1/99	0/109	1/78	0/68	0/68	0/71	1/97	0/55	0/95	0/71	1/81	0/64	1/96	1/72	0/70	0/70	0/55	0/81	0/90
ENSEMBL/NCBI	missense_variant	MODERATE	DPYS	-	ENSSHAG00000012732	protein_coding	1/11	-	384	8	3	G/E	gGa/gAa	-1	1	586827577	C	T	26/5352	0/84	0/89	0/62	0/80	0/68	0/55	0/53	0/71	0/83	0/95	0/54	0/79	0/78	0/76	0/53	0/56	23/79	0/72	0/55	0/100	0/60	0/94	1/71	0/98	0/61	0/63	0/67	0/56	0/67	0/78
ENSEMBL/NCBI	missense_variant	MODERATE	NUDCD1	-	ENSSHAG00000025681	protein_coding	10/10	-	2029	1729	577	L/V	Tta/Gta	-1	1	592625911	A	C	29/4456	0/52	0/58	0/44	20/47	0/61	0/38	1/72	0/66	0/62	0/88	0/37	0/71	0/68	0/32	1/47	0/59	0/49	0/77	0/53	0/67	1/48	1/59	0/49	0/77	0/57	0/48	0/56	0/33	0/40	0/47
ENSEMBL/NCBI	missense_variant	MODERATE	SMG5	-	ENSSHAG00000009572	protein_coding	2/2	-	1925	1753	585	L/F	Ctt/Ttt	1	1	593255147	C	T	21/5803	0/88	0/87	0/58	0/54	0/92	0/71	0/70	0/79	0/109	0/120	0/56	0/74	0/102	0/54	0/59	0/58	0/77	0/82	0/60	0/72	0/74	0/74	0/77	0/93	0/55	0/90	0/75	0/71	0/68	0/95
ENSEMBL/NCBI	missense_variant	MODERATE	CSMD3	YES	ENSSHAG00000004988	protein_coding	17/69	-	2628	2628	876	N/K	aaC/aaA	-1	1	597002831	G	T	24/5379	0/84	0/85	0/70	0/49	0/84	1/50	0/72	0/80	0/100	0/101	0/46	0/82	0/95	0/45	0/52	0/66	0/67	0/68	0/54	0/64	1/63	0/55	0/64	0/105	16/61	1/56	1/69	0/57	0/56	0/80
ENSEMBL/NCBI	stop_gained	HIGH	TNFRSF11B	-	ENSSHAG00000015911	protein_coding	5/5	-	1303	1015	339	Q/*	Caa/Taa	-1	1	605067718	G	A	42/5281	0/87	0/91	0/58	0/51	0/101	0/54	0/56	0/68	0/72	0/105	0/39	0/78	1/108	0/45	0/56	0/53	0/65	0/90	0/47	38/80	0/77	0/73	0/73	0/102	0/49	0/55	0/81	0/51	0/47	0/66
ENSEMBL/NCBI	frameshift_variant	HIGH	C8orf76	-	ENSSHAG00000013082	protein_coding	4/6	-	1253-1254	573-574	191-192	-/X	-/A	-1	1	610377365	C	CT	31/5802	1/82	0/104	0/82	0/57	1/86	0/65	0/52	0/80	0/108	0/121	0/50	0/84	0/94	0/53	0/78	0/70	1/78	0/87	0/76	1/112	0/63	0/92	0/88	0/79	0/73	0/84	1/71	0/60	0/87	0/73
ENSEMBL/NCBI	missense_variant	MODERATE	OC90	-	ENSSHAG00000005694	protein_coding	7/7	-	1205	1205	402	P/L	cCt/cTt	-1	1	621720462	G	A	34/5827	0/77	0/86	0/56	0/67	0/88	0/63	1/65	0/75	0/74	0/104	32/67	0/79	0/105	0/60	0/53	0/64	0/69	0/86	0/47	0/96	0/110	0/73	0/72	0/103	0/82	0/73	0/80	0/56	0/65	0/87
ENSEMBL/NCBI	missense_variant	MODERATE	TG	-	ENSSHAG00000013480	protein_coding	27/48	-	5104	5063	1688	T/I	aCa/aTa	1	1	622960514	C	T	44/5633	41/92	0/89	0/50	0/58	0/98	0/70	0/64	0/64	0/94	0/98	0/60	0/78	0/90	0/50	0/58	0/83	0/71	0/100	0/40	0/91	0/72	0/82	0/74	0/86	0/75	0/63	0/59	0/61	0/67	0/68
ENSEMBL/NCBI	missense_variant	MODERATE	CCN4	-	ENSSHAG00000015115	protein_coding	5/5	-	1140	907	303	K/Q	Aaa/Caa	1	1	623330493	A	C	42/5925	1/77	0/105	0/61	0/53	0/86	1/57	1/57	0/64	0/86	0/110	32/53	0/105	0/79	0/53	1/65	0/58	0/62	0/98	0/57	0/99	0/66	1/83	0/70	0/84	0/89	0/80	0/71	0/66	0/54	0/94
ENSEMBL/NCBI	missense_variant	MODERATE	FAM135B	YES	ENSSHAG00000018716	protein_coding	14/21	-	2424	1894	632	T/A	Act/Gct	-1	1	630020706	T	C	27/5980	0/72	0/109	0/70	0/61	0/104	0/59	0/70	0/72	0/104	0/109	1/56	0/93	0/96	0/59	18/45	0/72	0/74	0/108	0/69	0/101	1/75	0/90	0/70	0/113	0/73	0/76	0/89	0/69	0/72	0/66
ENSEMBL/NCBI	missense_variant	MODERATE	SNW1	-	ENSSHAG00000002738	protein_coding	1/1	-	1474	1474	492	V/I	Gtt/Att	-1	1	631859469	C	T	27/5443	0/65	0/76	0/62	27/61	0/85	0/56	0/60	0/54	0/86	0/96	0/45	0/77	0/86	0/55	0/50	0/63	0/87	0/70	0/58	0/90	0/58	0/108	0/48	0/85	0/61	0/69	0/87	0/35	0/67	0/78
ENSEMBL/NCBI	missense_variant	MODERATE	TRAPPC9	-	ENSSHAG00000005176	protein_coding	4/23	-	1016	833	278	A/V	gCt/gTt	-1	1	633278725	G	A	40/5743	39/76	0/93	0/64	0/56	0/84	0/62	0/55	0/75	0/88	0/127	0/47	1/107	0/85	0/48	0/69	0/53	0/79	0/80	0/66	0/101	0/74	0/106	0/74	0/89	0/61	0/68	0/78	0/70	0/76	0/89
ENSEMBL/NCBI	missense_variant	MODERATE	AGO2	-	ENSSHAG00000009593	protein_coding	12/19	-	1967	1492	498	A/T	Gcc/Acc	-1	1	633454682	C	T	23/5918	20/64	0/107	0/53	0/67	0/93	0/50	0/63	0/73	0/95	0/119	0/58	0/85	0/115	0/64	0/72	0/65	0/70	0/102	0/57	0/99	0/64	0/63	0/74	0/95	0/64	0/57	0/81	0/54	0/64	0/88
ENSEMBL/NCBI	missense_variant	MODERATE	DENND3	-	ENSSHAG00000014190	protein_coding	13/24	-	1958	1836	612	K/N	aaG/aaT	1	1	634368851	G	T	43/5883	0/88	0/76	0/72	0/57	0/112	0/45	0/74	0/57	0/97	0/102	0/55	0/95	0/104	0/59	0/53	0/67	0/72	0/86	0/66	0/98	0/76	0/68	0/70	38/102	0/62	0/72	0/83	0/58	0/74	0/85
ENSEMBL/NCBI	splice_acceptor_variant	HIGH	ADGRB1	-	ENSSHAG00000016588	protein_coding	-	28/28	-	-	-	-	-	1	1	637988311	A	G	30/4687	0/94	0/77	0/56	0/45	0/68	0/35	0/31	0/73	1/81	0/86	0/42	0/74	0/86	0/40	0/52	0/50	20/65	0/75	1/44	0/81	0/52	0/96	0/64	0/76	0/49	1/56	0/63	0/61	0/65	0/59
ENSEMBL/NCBI	synonymous_variant	LOW	ARC	-	ENSSHAG00000025802	protein_coding	1/3	-	3151	333	111	R	agG/agA	-1	1	638220975	C	T	24/5601	0/74	0/83	0/43	0/59	22/92	0/53	0/57	0/63	0/97	0/114	0/50	0/78	0/97	0/58	0/55	0/52	0/54	0/99	0/57	0/106	0/69	0/129	0/68	0/93	0/70	0/80	0/92	0/47	0/67	0/87
ENSEMBL/NCBI	frameshift_variant	HIGH	JRK	-	ENSSHAG00000027142	protein_coding	2/5	-	1733-1734	861-862	287-288	-/RX	-/AGGC	-1	1	638351884	A	AGCCT	41/6026	1/77	0/105	0/67	0/68	0/95	0/78	0/61	0/66	0/88	0/122	0/65	0/97	0/101	0/47	0/61	0/74	0/76	0/62	1/66	0/114	0/68	0/109	0/85	0/78	0/71	0/84	0/74	0/62	0/70	0/88
ENSEMBL/NCBI	missense_variant	MODERATE	NAPRT	-	ENSSHAG00000024279	protein_coding	2/12	-	1095	362	121	P/L	cCt/cTt	-1	1	640914563	G	A	101/5588	0/74	0/68	0/41	0/62	0/74	0/44	0/66	0/73	0/93	0/135	0/55	0/88	0/76	0/54	0/58	0/66	0/71	0/104	0/70	0/121	0/63	0/112	0/77	0/81	0/63	0/64	0/72	0/58	0/77	0/79
ENSEMBL/NCBI	missense_variant	MODERATE	LRCC14	-	ENSSHAG00000004074	protein_coding	4/4	-	1596	1320	440	H/Q	caC/caA	-1	1	641099262	G	T	30/5825	0/90	0/97	0/70	0/76	0/108	0/66	0/68	0/76	1/93	0/107	0/60	0/91	0/89	0/66	0/49	0/69	0/64	0/88	0/61	0/101	0/71	0/80	0/66	0/92	21/67	0/66	0/73	1/53	0/93	0/74
ENSEMBL/NCBI	missense_variant	MODERATE	LRCC14	-	ENSSHAG00000027938	protein_coding	2/4	-	3803	715	239	H/Y	Cac/Tac	-1	1	641887869	G	A	38/5683	0/75	0/78	0/53	0/48	0/77	0/37	0/78	0/73	0/113	0/127	0/56	0/81	0/84	0/54	0/65	0/51	0/63	0/94	0/48	0/122	0/58	1/111	0/70	0/90	0/66	0/80	0/86	0/48	0/71	1/96
ENSEMBL/NCBI	missense_variant	MODERATE	LRCC14	-	ENSSHAG00000020691	protein_coding	4/7	-	1640	1426	476	R/C	Cgc/Tgc	-1	1	642011567	G	A	34/5305	0/76	0/95	0/55	0/64	0/70	0/64	1/56	1/46	0/113	0/96	0/42	0/68	0/113	0/84	0/53	0/53	0/65	0/87	0/49	0/116	0/67	0/109	0/68	1/78	0/61	0/68	0/69	0/69	0/72	0/64
ENSEMBL/NCBI	missense_variant	MODERATE	MROH1	-	ENSSHAG00000026605	protein_coding	30/43	-	3771	3107	1036	S/N	aGc/aAc	-1	1	643106667	C	T	42/6483	40/112	0/142	0/78	0/82	0/135	0/55	0/66	0/69	0/142	0/75	0/72	0/90	0/95	1/73	0/78	0/73	0/69	0/67	0/70	0/131	0/59	0/94	0/79	0/126	0/70	0/74	0/82	0/44	0/55	0/74
ENSEMBL/NCBI	missense_variant	MODERATE	OPLAH	-	ENSSHAG00000004117	protein_coding	7/28	-	1271	1135	379	M/V	Atg/Gtg	1	1	643424103	A	G	52/6033	0/84	0/110	0/56	0/80	0/127	0/49	0/57	1/82	0/125	0/92	2/73	0/70	0/73	0/86	0/70	0/61	0/66	0/91	0/64	0/166	0/56	0/93	0/65	0/104	0/78	32/59	0/60	1/50	1/82	0/51
ENSEMBL/NCBI	splice_acceptor_variant,coding_sequence_variant,intron_variant	HIGH	PLEC	-	ENSSHAG00000009020	protein_coding	12/30	11/29	?-2481	?-1185	?-395	-	-	1	1	643756109	CAGGCAGGAGTGTCTCCAG	C	39/7965	0/134	1/126	0/40	1/90	0/161	0/63	0/86	0/102	0/176	1/129	0/98	1/108	0/97	0/112	0/139	0/111	0/99	0/105	0/101	0/109	0/90	2/136	0/94	24/120	0/94	0/90	0/82	0/60	0/92	0/95
ENSEMBL/NCBI	synonymous_variant	LOW	PLEC	-	ENSSHAG00000009020	protein_coding	13/30	-	2572	1276	426	L	Ctg/Ttg	1	1	643756825	C	T	30/7296	0/92	0/120	0/39	0/102	0/123	0/64	0/73	0/111	0/156	0/109	26/84	0/62	0/115	0/95	0/102	0/71	0/100	0/90	1/104	0/192	0/81	0/125	0/104	0/147	0/80	0/70	0/71	0/54	0/90	0/83
ENSEMBL/NCBI	missense_variant	MODERATE	PLEC	-	ENSSHAG00000009020	protein_coding	29/30	-	9676	8380	2794	G/R	Ggg/Agg	1	1	643780320	G	A	24/7186	0/107	0/132	0/45	0/101	0/122	0/71	0/73	1/109	0/151	0/131	0/87	0/74	0/107	0/100	0/95	0/72	21/84	0/94	0/83	0/192	0/73	0/129	0/80	0/112	1/78	0/68	0/78	0/56	0/81	0/86
ENSEMBL/NCBI	missense_variant	MODERATE	EPPK1	-	LOC100920438	protein_coding	2/5	-	4599	4201	1401	A/T	Gcc/Acc	1	1	643904252	G	A	30/6654	0/108	0/127	0/65	0/68	0/138	0/43	0/55	0/92	0/139	0/85	0/82	0/87	0/76	0/85	0/72	0/73	0/81	0/76	1/82	0/173	0/54	0/117	0/69	0/125	0/93	0/78	0/73	0/50	0/70	0/79
ENSEMBL/NCBI	missense_variant	MODERATE	-	-	ENSSHAG00000021862	TR_V_gene	1/2	-	155	50	17	V/A	gTg/gCg	-1	1	645469165	A	G	42/6367	30/95	1/116	0/71	0/71	0/122	0/53	0/47	0/74	0/109	0/87	0/72	0/77	0/79	0/76	0/82	0/65	0/70	1/82	0/66	1/115	0/60	0/83	0/68	1/125	0/67	0/47	0/65	0/56	1/78	0/77
ENSEMBL/NCBI	splice_acceptor_variant,coding_sequence_variant,intron_variant	HIGH	DNMT1	-	ENSSHAG00000008894	protein_coding	25/34	24/33	?-4573	?-3711	?-1237	-	-	-1	1	646850783	CAGATTTTCCCCTGCTTTTGCCTGG	C	62/7753	6/112	1/168	0/88	0/71	2/157	2/72	0/45	0/102	1/149	0/113	1/62	0/101	0/127	1/74	1/96	0/78	1/76	2/103	0/104	1/153	0/83	0/101	0/75	0/153	2/93	0/82	0/90	0/76	1/82	0/71
ENSEMBL/NCBI	synonymous_variant	LOW	DNMT1	-	ENSSHAG00000008894	protein_coding	1/34	-	973	111	37	P	ccC/ccA	-1	1	646882622	G	T	45/7108	0/124	0/105	0/46	0/100	1/135	0/65	0/56	0/85	0/171	0/117	0/75	0/86	0/120	0/86	0/109	0/95	0/87	1/113	1/109	0/130	0/74	0/133	0/72	0/141	0/101	0/83	0/77	0/50	0/87	0/87
ENSEMBL/NCBI	synonymous_variant	LOW	DNMT1	-	ENSSHAG00000008894	protein_coding	1/34	-	952	90	30	P	ccC/ccA	-1	1	646882643	G	T	45/7063	0/128	0/94	0/47	0/86	0/126	0/56	0/55	0/83	0/173	2/115	0/76	0/83	1/124	0/97	0/101	0/90	0/91	0/113	0/100	0/131	0/75	0/126	0/63	0/133	0/96	0/85	0/78	0/58	0/93	0/89
ENSEMBL/NCBI	synonymous_variant	LOW	ICAM3	-	ENSSHAG00000008104	protein_coding	2/7	-	615	216	72	T	acG/acA	-1	1	646960640	C	T	33/6486	29/96	0/98	0/78	0/67	0/92	0/37	0/62	0/66	0/128	0/88	0/63	0/72	0/78	0/70	0/70	0/77	0/71	0/75	0/77	1/190	0/58	0/93	0/79	0/105	0/66	0/56	1/64	0/40	0/78	0/75
ENSEMBL/NCBI	missense_variant	MODERATE	CDC37	-	ENSSHAG00000022863	protein_coding	6/8	-	1116	799	267	R/C	Cgt/Tgt	-1	1	647015848	G	A	70/7092	0/104	1/107	1/73	0/89	0/132	0/63	0/54	0/96	0/138	0/102	0/73	0/83	0/98	0/87	0/91	0/101	0/77	0/85	0/73	0/196	0/95	0/137	0/63	0/114	0/77	1/77	0/73	0/59	0/68	0/79
ENSEMBL/NCBI	missense_variant	MODERATE	KRI1	-	ENSSHAG00000005378	protein_coding	11/20	-	1141	1013	338	R/H	cGc/cAc	-1	1	647177628	C	T	27/6658	0/89	0/119	0/52	1/88	0/127	0/47	1/61	0/99	1/131	0/112	0/78	0/76	0/93	0/91	0/65	0/67	0/68	0/86	0/72	0/203	0/72	0/120	0/70	0/134	0/71	0/73	0/76	0/52	0/66	0/67
ENSEMBL/NCBI	synonymous_variant	LOW	SLC44A2	-	ENSSHAG00000004341	protein_coding	11/23	-	893	777	259	L	ctG/ctA	1	1	647228735	G	A	47/6598	0/86	0/134	0/72	0/85	0/144	0/45	0/68	0/85	0/139	0/102	0/79	0/75	0/85	0/89	0/90	0/75	0/80	0/104	0/74	0/152	0/69	0/108	0/68	0/118	0/66	0/85	0/79	0/44	0/68	0/73
ENSEMBL/NCBI	missense_variant	MODERATE	WDR83	-	ENSSHAG00000015933	protein_coding	11/11	-	1438	884	295	A/V	gCg/gTg	1	1	648629969	C	T	18/5505	0/64	0/85	0/52	1/64	17/73	0/47	0/67	0/64	0/88	0/96	0/51	0/76	0/91	0/97	0/74	0/66	0/75	0/86	0/58	0/144	0/68	0/115	0/78	0/70	0/45	0/68	0/67	0/48	0/68	0/74
ENSEMBL/NCBI	frameshift_variant	HIGH	ZSWIM4	-	ENSSHAG00000011275	protein_coding	7/16	-	1436-1437	1240-1241	414	W/WX	tgg/tGgg	1	1	649706269	T	TG	39/6211	0/72	0/108	1/34	0/68	1/87	0/59	0/78	1/76	1/124	1/110	0/58	0/102	1/99	0/112	0/71	0/57	0/97	0/102	0/68	0/138	0/85	0/176	0/87	0/104	0/65	0/80	0/75	0/58	0/83	1/97
ENSEMBL/NCBI	splice_region_variant,intron_variant	LOW	CC2D1A	-	ENSSHAG00000010380	protein_coding	-	1/30	-	-	-	-	-	1	1	649848659	C	T	52/5916	0/91	0/80	0/35	0/54	0/83	0/55	0/55	0/74	0/116	0/100	0/61	0/101	0/114	1/93	0/66	0/72	0/95	0/96	0/60	0/75	0/51	0/145	0/89	0/80	0/53	49/94	0/74	0/60	0/87	0/94
ENSEMBL/NCBI	splice_region_variant,intron_variant	LOW	CC2D1A	-	ENSSHAG00000010380	protein_coding	-	3/30	-	-	-	-	-	1	1	649850400	G	A	38/5635	0/76	0/103	0/51	0/51	0/77	0/54	0/73	0/70	0/101	0/90	0/50	1/71	0/95	1/91	0/62	0/52	0/88	0/96	0/62	0/97	0/71	0/104	0/88	0/78	0/51	0/76	0/84	0/59	0/67	0/92
ENSEMBL/NCBI	missense_variant	MODERATE	ADGRL1	-	ENSSHAG00000008368	protein_coding	15/24	-	3807	2521	841	L/F	Ctt/Ttt	-1	1	650067735	G	A	34/5499	29/83	0/86	0/67	0/59	0/84	0/58	0/69	0/59	0/107	0/109	0/43	0/87	0/86	0/84	0/42	0/76	1/62	0/86	0/63	0/85	0/58	0/115	0/61	1/69	0/66	0/78	0/68	1/41	0/81	0/94
ENSEMBL/NCBI	splice_region_variant,synonymous_variant	LOW	ADGRL1	-	ENSSHAG00000008368	protein_coding	9/24	-	3011	1725	575	K	aaG/aaA	-1	1	650071785	C	T	28/5340	26/67	0/78	0/43	0/49	0/80	0/44	0/72	0/60	0/89	1/78	0/60	0/66	0/94	0/91	0/58	0/53	0/88	0/87	0/48	0/109	0/53	0/102	0/74	0/70	0/72	0/82	0/68	0/45	0/61	0/92
ENSEMBL/NCBI	missense_variant	MODERATE	ADGRE5	-	ENSSHAG00000005642	protein_coding	4/19	-	445	326	109	S/F	tCt/tTt	1	1	650333159	C	T	36/5570	31/72	0/86	0/79	0/52	0/84	0/45	0/70	0/57	0/88	0/78	0/46	0/81	0/79	0/80	0/68	0/58	0/93	0/86	0/63	0/121	0/59	0/115	0/104	0/76	0/66	0/71	0/59	0/62	0/69	0/60
ENSEMBL/NCBI	missense_variant	MODERATE	CLEC17A	-	ENSSHAG00000021297	protein_coding	8/11	-	781	718	240	I/L	Ata/Cta	1	1	650535988	A	C	39/5791	0/99	0/88	0/77	0/52	0/77	0/55	0/56	0/74	0/110	0/82	0/46	0/83	0/79	0/93	0/53	0/81	0/79	0/93	0/61	0/108	0/64	0/99	0/63	35/90	0/59	0/82	0/72	0/75	0/77	0/81
ENSEMBL/NCBI	missense_variant	MODERATE	CLEC17A	-	ENSSHAG00000021297	protein_coding	11/11	-	1089	1026	342	E/D	gaA/gaC	1	1	650546471	A	C	56/5877	0/95	0/98	0/62	0/77	1/95	0/68	0/56	1/57	0/97	0/82	0/44	0/99	1/101	0/82	1/68	0/76	0/81	0/90	0/80	0/86	0/90	0/85	0/78	0/94	0/64	2/85	0/76	0/55	0/57	0/80
ENSEMBL/NCBI	splice_region_variant,intron_variant	LOW	ADGRE1	-	ENSSHAG00000006305	protein_coding	-	14/20	-	-	-	-	-	-1	1	650930266	C	T	12/5481	0/78	0/102	0/56	0/53	0/81	0/56	0/57	0/50	0/88	0/84	0/59	0/88	0/92	0/81	0/45	0/67	0/70	0/67	0/58	0/97	0/62	0/106	0/68	0/85	0/72	0/72	0/67	0/61	0/60	0/89
ENSEMBL/NCBI	missense_variant	MODERATE	VAV1	YES	ENSSHAG00000004661	protein_coding	2/27	-	577	265	89	R/C	Cgc/Tgc	-1	1	651186417	G	A	35/5182	0/88	0/62	1/48	0/52	0/62	0/48	0/58	0/55	0/82	0/83	0/48	0/56	1/83	0/77	0/60	0/64	0/60	0/75	0/67	0/119	0/65	0/90	0/73	0/95	0/48	0/77	0/80	1/53	0/57	0/67
NCBI	synonymous_variant	LOW	-	-	LOC111719549	protein_coding	1/1	-	696	390	130	C	tgC/tgT	1	1	653983133	C	T	29/5346	0/81	0/85	0/60	0/69	0/52	0/62	0/53	1/60	0/96	0/74	0/66	0/83	0/92	0/80	0/61	0/48	0/68	0/113	0/47	0/85	0/62	0/86	0/65	0/88	0/58	0/76	0/64	0/37	0/68	0/74
ENSEMBL/NCBI	missense_variant	MODERATE	TNFAIP8L1	-	ENSSHAG00000028418	protein_coding	2/2	-	1036	193	65	K/E	Aag/Gag	-1	1	654281348	T	C	20/5401	15/79	0/95	0/35	0/51	0/62	0/53	0/70	0/70	0/83	0/76	0/46	0/79	0/73	0/100	0/59	1/59	0/64	0/90	0/51	0/111	0/78	0/108	0/81	1/73	0/65	0/68	0/79	0/67	0/64	0/91
ENSEMBL/NCBI	synonymous_variant	LOW	SEMA6B	-	ENSSHAG00000004700	protein_coding	19/19	-	2761	2184	728	G	ggC/ggT	1	1	654478489	C	T	111/5883	0/73	0/84	0/34	0/47	0/61	0/72	0/63	0/76	0/88	0/73	0/66	0/69	0/87	0/65	0/71	0/66	0/84	0/93	0/64	0/115	0/56	0/126	0/71	0/83	0/77	0/100	0/102	0/65	0/82	0/90
ENSEMBL/NCBI	missense_variant	MODERATE	SH3GL1	YES	ENSSHAG00000000851	protein_coding	7/10	-	1228	662	221	A/V	gCc/gTc	1	1	654787865	C	T	38/6090	0/80	0/87	0/51	0/52	1/65	0/47	0/67	0/78	0/100	0/85	0/60	0/85	1/99	0/99	0/58	0/68	0/77	1/89	0/58	1/128	0/77	0/150	0/86	1/85	0/67	0/70	0/82	0/58	0/76	0/73
ENSEMBL/NCBI	missense_variant	MODERATE	CREB3L3	-	ENSSHAG00000009874	protein_coding	10/10	-	1325	1259	420	S/N	aGc/aAc	-1	1	654956552	C	T	29/5356	28/78	0/76	0/36	0/57	0/65	0/47	0/77	0/64	0/92	0/90	0/62	0/84	0/83	0/75	0/55	0/65	0/66	0/91	0/41	0/74	0/64	0/102	0/73	0/94	0/43	0/73	0/67	0/50	0/56	0/72
ENSEMBL/NCBI	missense_variant	MODERATE	MATK	-	ENSSHAG00000003362	protein_coding	12/14	-	1557	1078	360	F/I	Ttt/Att	1	1	655526935	T	A	30/5456	0/80	0/77	0/59	0/62	0/53	0/67	0/67	1/57	0/125	28/83	0/42	0/95	0/106	0/85	0/52	0/55	0/79	0/73	0/52	0/116	0/59	0/88	0/77	0/86	0/70	0/77	0/70	0/59	0/62	0/75
ENSEMBL/NCBI	missense_variant	MODERATE	PIP5K1C	-	ENSSHAG00000004499	protein_coding	6/19	-	797	601	201	F/V	Ttc/Gtc	1	1	656288156	T	G	73/6076	0/82	0/96	0/71	1/46	1/96	3/65	1/58	0/81	0/96	1/96	0/45	0/95	0/87	0/78	1/69	1/79	0/93	0/89	1/83	1/110	1/73	0/87	0/95	0/108	1/73	0/71	0/63	0/64	0/60	0/72
ENSEMBL/NCBI	missense_variant	MODERATE	UNC13A	-	ENSSHAG00000010759	protein_coding	37/41	-	4687	4433	1478	T/I	aCt/aTt	1	1	656926761	C	T	31/4370	27/71	0/82	0/53	0/52	0/64	0/37	0/59	0/51	0/77	0/73	0/38	0/75	0/71	0/62	0/52	0/41	0/41	0/60	0/42	0/78	0/63	0/77	0/56	0/66	0/53	0/55	0/59	0/37	0/52	0/47
ENSEMBL/NCBI	synonymous_variant	LOW	NCAN	-	ENSSHAG00000011784	protein_coding	7/13	-	1485	1368	456	S	agC/agT	1	1	657041167	C	T	40/5731	0/75	37/92	0/50	0/61	0/89	0/62	0/67	0/60	0/104	0/82	0/55	0/78	0/90	0/88	0/60	0/47	0/76	0/95	0/55	0/97	0/78	0/116	0/78	0/67	0/54	0/82	0/82	0/61	0/71	0/86
ENSEMBL/NCBI	missense_variant	MODERATE	HAPLN4	-	ENSSHAG00000012102	protein_coding	5/5	-	1163	968	323	R/Q	cGg/cAg	-1	1	657093868	C	T	39/5796	39/80	0/88	0/28	0/52	0/84	0/65	0/79	0/74	0/100	0/85	0/66	0/87	0/100	0/86	0/50	0/58	0/78	0/77	0/59	0/103	0/59	0/121	0/71	0/80	0/62	0/83	0/70	0/59	0/78	0/91
ENSEMBL/NCBI	missense_variant	MODERATE	TSSK6	-	ENSSHAG00000001334	protein_coding	1/1	-	218	218	73	V/E	gTg/gAg	-1	1	657557060	A	T	41/6147	0/91	0/75	0/34	0/75	0/80	0/66	0/63	0/67	0/120	0/97	38/58	0/83	0/93	0/133	0/64	0/62	0/67	0/102	0/71	0/148	0/83	0/130	0/77	1/115	0/66	0/76	0/88	0/64	0/92	0/81
ENSEMBL/NCBI	missense_variant	MODERATE	-	-	ENSSHAG00000020667	protein_coding	1/1	-	833	833	278	L/R	cTt/cGt	-1	1	657857755	A	C	23/6489	0/83	0/94	0/63	0/79	0/106	0/68	0/72	0/79	0/95	0/74	16/45	0/116	0/98	0/115	0/55	0/80	0/92	0/94	0/58	0/111	0/67	0/90	0/93	0/94	0/61	0/97	0/98	0/86	0/74	0/84
ENSEMBL/NCBI	synonymous_variant	LOW	-	-	ENSSHAG00000029707	protein_coding	1/1	-	288	288	96	L	ttG/ttA	1	1	658194645	G	A	31/5805	0/79	0/81	0/80	0/61	0/77	0/64	0/66	0/69	0/100	0/69	0/59	0/106	0/77	0/87	0/51	0/81	0/73	0/96	0/61	0/65	0/60	0/76	0/65	0/91	0/77	0/80	1/78	0/72	0/65	0/86
ENSEMBL/NCBI	missense_variant	MODERATE	-	-	ENSSHAG00000021932	protein_coding	1/1	-	531	531	177	F/L	ttC/ttA	-1	1	658316299	G	T	91/5690	0/79	0/84	0/67	0/56	0/81	0/57	0/69	0/70	0/106	0/80	0/56	0/91	0/107	0/93	0/69	0/74	0/70	0/71	0/64	0/90	0/74	0/80	0/70	0/92	0/75	0/51	0/71	0/46	0/61	0/74
ENSEMBL/NCBI	splice_donor_variant,coding_sequence_variant,intron_variant	HIGH	RASAL3	-	ENSSHAG00000011132	protein_coding	17/18	17/17	2999-?	2830-?	944-?	-	-	-1	1	659033021	GCCGAATGAAATAGAATTCTTACCAAACTCTCCAGCTTGGCATTTTCACTGCT	G	15/7253	0/105	0/114	0/78	0/72	0/111	0/68	0/109	0/85	0/108	0/138	0/46	0/107	0/128	0/119	0/72	0/91	0/107	0/144	0/62	0/131	12/62	1/146	1/101	0/105	0/102	0/83	0/92	0/78	0/75	0/120
ENSEMBL/NCBI	missense_variant	MODERATE	RASAL3	-	ENSSHAG00000011132	protein_coding	15/18	-	2669	2500	834	R/C	Cgc/Tgc	-1	1	659033742	G	A	28/5404	0/66	0/81	0/42	0/57	0/77	0/51	0/56	0/74	0/96	0/87	0/54	0/79	0/79	1/68	0/65	0/66	0/78	0/81	0/63	0/82	0/74	0/124	0/83	0/80	0/56	0/84	0/64	0/51	0/72	0/77
ENSEMBL/NCBI	missense_variant	MODERATE	-	-	ENSSHAG00000004640	protein_coding	1/2	-	905	905	302	R/K	aGg/aAg	1	1	660147316	G	A	24/5838	0/90	0/94	0/60	0/68	0/71	0/51	0/54	0/79	0/100	0/89	0/55	0/73	0/105	0/97	0/67	0/61	0/73	0/80	0/70	0/109	0/68	0/94	0/78	0/94	21/63	0/74	0/55	0/60	0/62	0/83
ENSEMBL/NCBI	synonymous_variant	LOW	NWD1	-	ENSSHAG00000001246	protein_coding	5/19	-	1264	466	156	L	Ctg/Ttg	1	1	661060752	C	T	35/5535	33/67	0/95	0/50	0/51	0/69	0/56	0/70	0/65	0/92	0/81	0/55	0/80	0/106	0/80	0/52	0/63	0/75	0/87	0/47	0/105	0/63	0/111	0/74	0/82	0/75	0/67	0/73	0/57	0/67	1/83
ENSEMBL/NCBI	missense_variant	MODERATE	CPAMD8	-	ENSSHAG00000006276	protein_coding	28/42	-	4053	3668	1223	S/F	tCc/tTc	-1	1	661281465	G	A	34/5571	0/73	0/80	1/53	0/61	0/68	0/49	0/74	0/82	2/99	0/89	0/48	0/86	0/97	0/110	0/53	1/55	0/82	0/79	0/58	0/114	0/74	0/121	0/82	0/82	0/66	0/64	0/76	0/55	0/58	0/86
ENSEMBL/NCBI	frameshift_variant	HIGH	DDA1	-	ENSSHAG00000031655	protein_coding	6/6	-	586-587	387-388	129-130	-/X	-/C	1	1	661918582	G	GC	49/5516	0/66	0/85	0/50	0/48	1/90	0/70	0/72	1/62	1/101	0/87	0/39	1/73	0/96	0/81	1/53	0/53	1/77	0/81	0/51	0/112	0/65	0/125	2/73	0/88	0/67	0/68	0/68	0/63	0/82	1/77
ENSEMBL/NCBI	synonymous_variant	LOW	ANO8	-	ENSSHAG00000014548	protein_coding	18/19	-	2882	2559	853	H	caC/caT	-1	1	661927122	G	A	39/5705	36/94	0/92	0/31	0/63	0/98	0/66	0/69	0/82	0/104	0/103	0/61	0/70	0/104	0/87	0/62	0/81	0/70	0/88	0/57	0/114	0/69	0/138	0/77	0/74	0/59	0/68	0/77	1/58	0/87	0/84
ENSEMBL/NCBI	missense_variant	MODERATE	PLVAP	-	ENSSHAG00000014324	protein_coding	4/7	-	525	479	160	A/V	gCg/gTg	-1	1	661981447	G	A	45/4820	0/70	1/62	0/40	0/60	0/80	0/62	0/55	0/63	0/83	0/57	0/42	0/66	0/65	0/82	0/49	0/49	0/58	0/73	0/42	0/89	0/57	0/120	0/77	0/69	0/57	0/59	0/52	0/48	1/63	0/83
ENSEMBL/NCBI	missense_variant	MODERATE	GRIN3B	-	ENSSHAG00000026166	protein_coding	2/10	-	598	524	175	S/N	aGc/aAc	1	1	662344409	G	A	31/5396	29/77	0/90	0/49	0/58	0/75	0/56	0/62	0/81	0/89	0/80	0/50	0/77	0/81	0/78	0/60	1/58	0/86	0/89	0/53	0/136	0/56	0/125	0/73	0/63	0/68	0/106	0/59	0/51	0/71	0/67
ENSEMBL/NCBI	synonymous_variant	LOW	ABCA7	-	ENSSHAG00000011297	protein_coding	10/51	-	1526	121	41	L	Ctg/Ttg	1	1	662473414	C	T	28/4656	0/68	0/77	0/40	0/35	0/73	0/52	0/40	0/47	0/74	0/75	0/34	0/88	0/74	0/79	0/50	0/54	0/58	0/75	0/43	0/74	0/66	0/109	0/52	0/58	0/44	0/59	0/50	0/47	0/62	0/71
ENSEMBL/NCBI	splice_region_variant,intron_variant	LOW	LMNB2	-	ENSSHAG00000007393	protein_coding	-	9/11	-	-	-	-	-	1	1	664644916	T	G	42/5348	0/62	0/69	0/48	0/47	0/86	0/59	0/59	0/62	0/89	0/77	0/50	0/72	1/67	0/86	0/65	36/73	0/78	0/102	0/47	0/96	0/54	0/103	1/75	0/83	0/52	0/64	1/75	0/55	0/73	0/76
ENSEMBL/NCBI	missense_variant	MODERATE	MEF2B	-	ENSSHAG00000012631	protein_coding	3/9	-	432	235	79	R/C	Cgc/Tgc	1	1	667082649	C	T	22/5317	0/77	0/84	0/45	0/53	0/76	0/52	0/54	0/50	0/90	0/73	0/54	0/70	0/99	0/79	0/56	0/71	0/66	0/73	0/44	0/97	0/69	0/115	0/58	0/72	19/64	0/72	0/79	0/58	0/54	1/76
ENSEMBL/NCBI	splice_region_variant,intron_variant	LOW	CERS1	-	ENSSHAG00000010705	protein_coding	-	4/8	-	-	-	-	-	1	1	667402697	C	T	32/5516	0/68	0/88	0/43	0/60	0/68	0/62	0/57	0/86	0/111	0/78	0/44	0/74	0/87	0/96	0/66	0/67	0/83	0/104	0/56	0/110	0/68	0/109	0/71	0/80	1/81	0/55	0/64	0/40	0/79	0/72
ENSEMBL/NCBI	synonymous_variant	LOW	CRTC1	YES	ENSSHAG00000009155	protein_coding	2/15	-	258	231	77	D	gaC/gaT	-1	1	667667265	G	A	39/5332	0/75	0/76	0/51	0/71	0/72	0/47	0/61	36/72	0/93	0/71	0/47	0/78	0/80	0/76	0/59	0/49	0/57	0/82	0/53	1/87	0/64	0/96	0/89	0/77	0/61	0/76	0/79	0/36	0/67	0/61
ENSEMBL/NCBI	inframe_insertion	MODERATE	CRLF1	-	ENSSHAG00000007192	protein_coding	5/9	-	982-983	855-856	285-286	-/QL	-/CAACTA	1	1	667865167	C	CCAACTA	21/5263	1/68	0/78	1/53	0/64	0/72	0/56	0/57	0/62	0/89	1/101	0/55	0/94	0/80	0/84	0/49	0/67	0/65	0/92	0/48	0/110	0/80	0/106	1/88	0/75	0/67	0/63	10/54	0/60	0/83	0/76
ENSEMBL/NCBI	missense_variant	MODERATE	ISYNA1	-	ENSSHAG00000003750	protein_coding	4/9	-	548	548	183	P/L	cCt/cTt	1	1	668092338	C	T	24/5406	0/65	0/86	0/49	0/55	0/70	0/68	0/65	0/71	0/76	0/90	0/57	0/77	0/97	0/81	0/57	0/56	19/83	0/79	0/55	0/100	0/77	0/114	0/77	0/81	0/58	0/64	0/60	0/50	0/67	0/74
ENSEMBL/NCBI	synonymous_variant	LOW	IFI30	-	ENSSHAG00000022120	protein_coding	2/7	-	684	312	104	G	ggC/ggT	-1	1	668645346	G	A	57/5273	0/70	0/93	0/48	0/34	0/75	0/58	0/72	0/61	0/95	0/58	0/61	0/81	0/82	0/92	0/53	0/57	0/67	0/93	0/54	54/103	0/75	0/109	0/62	0/68	0/59	0/69	0/59	0/57	0/76	0/81
ENSEMBL/NCBI	synonymous_variant	LOW	SLC5A5	-	ENSSHAG00000000675	protein_coding	6/15	-	2927	804	268	Y	taC/taT	-1	1	669161422	G	A	34/5333	0/77	0/76	0/48	0/48	0/86	0/47	0/48	0/67	0/114	0/92	0/45	0/86	0/86	0/79	0/57	0/57	0/54	0/80	0/47	0/90	0/58	0/111	0/75	0/68	0/59	31/66	0/69	1/58	0/79	0/61
ENSEMBL/NCBI	synonymous_variant	LOW	-	-	ENSSHAG00000022969	protein_coding	3/6	-	150	150	50	C	tgC/tgT	-1	1	669850654	G	A	31/5251	0/72	0/77	0/34	27/63	0/75	0/49	2/68	0/55	0/86	0/71	0/49	0/76	0/78	0/90	1/58	0/76	0/66	0/80	0/56	0/134	0/61	0/131	0/58	0/85	0/55	0/72	0/64	0/58	0/65	0/81
ENSEMBL/NCBI	missense_variant	MODERATE	THEG	-	ENSSHAG00000011908	protein_coding	8/8	-	967	869	290	A/V	gCc/gTc	-1	1	669982550	G	A	26/5426	0/80	1/84	0/63	0/48	0/77	0/49	0/59	0/61	0/88	22/82	0/47	0/78	0/82	0/83	0/59	0/67	0/77	0/83	0/64	0/94	0/56	0/84	0/68	0/76	0/72	0/65	0/58	0/50	0/86	0/73
ENSEMBL/NCBI	missense_variant	MODERATE	-	-	ENSSHAG00000030676	protein_coding	15/65	-	14939	14766	4922	S/R	agC/agA	1	1	670983440	C	A	42/5688	0/96	0/101	0/66	0/68	1/71	0/56	0/58	0/65	0/120	0/88	0/53	1/75	1/99	0/80	0/68	0/69	0/67	0/105	0/55	0/92	0/66	35/88	0/55	0/80	0/82	0/76	0/91	0/57	0/59	0/76
ENSEMBL/NCBI	missense_variant	MODERATE	-	-	ENSSHAG00000030676	protein_coding	48/65	-	19002	18829	6277	L/I	Ctt/Att	1	1	671023254	C	A	36/5474	0/82	0/93	0/64	0/53	0/84	0/44	0/72	0/70	0/88	0/87	0/39	0/76	32/96	0/71	0/67	0/74	0/62	0/66	0/52	0/95	0/77	0/68	0/59	0/83	0/57	0/64	0/88	0/61	0/65	0/86
ENSEMBL/NCBI	missense_variant	MODERATE	ELAVL1	-	ENSSHAG00000022882	protein_coding	4/8	-	1020	590	197	R/Q	cGa/cAa	-1	1	671238578	C	T	37/5903	31/78	0/87	0/65	0/58	0/106	0/54	0/68	0/64	0/100	0/68	0/47	0/94	0/92	0/97	0/61	1/75	0/69	1/89	0/49	0/92	0/81	1/78	1/85	0/77	0/60	0/67	0/73	0/63	0/72	0/91
ENSEMBL/NCBI	synonymous_variant	LOW	FBN3	-	ENSSHAG00000005977	protein_coding	34/64	-	4564	4329	1443	C	tgC/tgT	-1	1	671402634	G	A	33/5302	1/71	0/86	0/38	0/60	0/78	0/58	0/59	1/50	0/94	0/65	0/56	0/89	0/86	0/90	0/63	0/64	0/56	0/66	0/63	0/112	0/66	0/104	0/67	0/74	0/59	0/68	1/80	0/55	0/69	0/76
ENSEMBL/NCBI	missense_variant	MODERATE	MYO1F	-	ENSSHAG00000003887	protein_coding	20/20	-	2707	2276	759	S/F	tCc/tTc	-1	1	672452762	G	A	36/5242	0/68	0/80	1/57	0/49	0/82	0/56	0/50	0/51	0/79	0/84	0/38	0/71	0/80	0/77	0/59	0/76	0/76	0/87	0/48	0/73	0/53	0/102	0/59	0/78	0/68	0/82	0/64	0/69	0/72	0/73
ENSEMBL/NCBI	missense_variant	MODERATE	ACTL9	-	ENSSHAG00000027862	protein_coding	1/1	-	1166	1166	389	L/H	cTt/cAt	-1	1	672676248	A	T	358/5245	1/84	0/79	0/34	0/52	0/72	0/61	0/53	1/74	0/73	0/73	0/52	0/98	0/82	0/82	0/57	0/49	1/79	1/76	0/47	0/78	0/63	0/110	0/60	27/71	14/64	34/69	32/67	27/56	37/67	41/77
ENSEMBL/NCBI	missense_variant	MODERATE	ARHGEF18	-	ENSSHAG00000008682	protein_coding	3/32	-	325	132	44	M/I	atG/atA	1	1	673539800	G	A	80/5454	0/76	0/82	0/49	0/58	0/86	0/57	0/67	0/56	0/109	0/86	0/49	0/87	0/107	0/82	0/46	0/58	0/66	0/72	0/57	0/108	0/60	45/105	34/75	0/94	0/53	0/75	0/71	0/52	0/56	0/75
ENSEMBL/NCBI	synonymous_variant	LOW	ENC3	-	ENSSHAG00000008970	protein_coding	2/3	-	986	939	313	I	atC/atT	-1	1	673628984	G	A	25/6260	0/84	0/98	0/38	0/64	0/91	0/59	0/67	0/76	0/125	0/88	0/60	0/88	0/112	0/85	0/60	0/86	0/93	0/94	0/46	0/132	0/71	0/167	0/78	0/70	0/68	0/84	0/89	0/65	0/81	0/104
ENSEMBL/NCBI	synonymous_variant	LOW	GALNT9	-	ENSSHAG00000009433	protein_coding	6/10	-	1115	1107	369	A	gcC/gcT	1	1	675179505	C	T	18/5374	1/73	0/82	0/61	0/61	0/98	0/55	0/68	1/65	0/76	0/70	0/56	0/81	0/93	0/84	0/48	0/63	0/71	14/82	0/50	0/63	0/67	0/83	0/71	0/87	0/61	0/72	0/79	0/49	0/60	0/59
ENSEMBL/NCBI	stop_gained	HIGH	PIWIL3	-	ENSSHAG00000016064	protein_coding	11/21	-	1818	1603	535	R/*	Cga/Tga	-1	1	678371309	G	A	38/5721	0/82	0/89	0/57	0/54	0/95	0/49	0/75	1/50	0/111	0/78	1/51	0/103	0/94	0/76	0/42	0/59	0/84	0/106	0/61	0/82	0/77	0/75	0/74	0/95	0/65	1/67	0/78	0/40	0/64	0/68
ENSEMBL/NCBI	missense_variant,splice_region_variant	MODERATE	PIWIL3	-	ENSSHAG00000016064	protein_coding	3/21	-	747	532	178	E/K	Gaa/Aaa	-1	1	678395963	C	T	25/5700	0/85	0/84	0/59	0/62	0/96	0/57	0/70	0/59	0/95	0/61	0/57	0/81	0/111	0/80	0/61	0/57	0/72	0/90	0/60	0/94	0/64	0/97	0/65	0/88	0/61	0/76	0/58	0/68	0/55	0/90
ENSEMBL/NCBI	missense_variant	MODERATE	PIWIL3	-	ENSSHAG00000016064	protein_coding	2/21	-	270	55	19	A/T	Gcc/Acc	-1	1	678397017	C	T	26/5635	23/78	0/72	0/68	0/56	0/85	0/48	0/71	0/52	0/112	0/77	0/56	0/114	0/112	0/81	0/52	0/73	0/79	0/83	0/56	0/119	0/71	0/86	0/52	0/101	0/67	0/74	0/65	0/43	0/68	0/79
ENSEMBL/NCBI	missense_variant	MODERATE	PIWIL1	-	ENSSHAG00000016260	protein_coding	15/21	-	2249	1910	637	T/I	aCt/aTt	-1	1	678444940	G	A	46/5835	40/76	0/109	0/72	0/60	0/85	0/67	0/62	0/79	0/97	0/85	1/45	0/88	0/88	0/76	0/46	0/75	0/74	0/84	0/66	0/89	0/82	0/89	0/95	0/99	0/61	0/71	0/69	0/54	1/70	0/87
ENSEMBL/NCBI	synonymous_variant	LOW	FZD10	-	ENSSHAG00000016822	protein_coding	1/1	-	882	882	294	S	agC/agT	-1	1	678695403	G	A	36/6086	0/88	0/83	0/38	0/69	0/87	0/52	0/52	0/78	0/110	0/90	0/58	0/80	0/111	33/80	0/66	0/62	0/75	0/79	0/62	1/109	1/69	0/135	0/50	0/103	0/72	0/81	0/78	1/70	0/96	0/101
ENSEMBL/NCBI	synonymous_variant	LOW	PITPNM2	-	ENSSHAG00000013775	protein_coding	4/21	-	696	696	232	K	aaG/aaA	1	1	685426586	G	A	62/5338	0/65	1/81	0/32	0/36	0/60	0/54	0/56	0/53	0/86	0/88	0/44	0/77	0/93	0/75	0/70	0/56	0/65	52/93	0/51	1/114	0/71	0/139	0/73	0/70	0/73	0/78	0/55	0/60	0/72	0/70
ENSEMBL/NCBI	synonymous_variant	LOW	KNTC1	-	ENSSHAG00000011028	protein_coding	58/64	-	6477	6477	2159	I	atC/atA	-1	1	685915992	G	T	77/5341	0/75	0/77	0/64	0/45	0/69	0/39	0/67	0/71	0/99	0/64	0/55	0/83	2/97	0/87	0/52	0/71	0/70	0/82	33/62	40/91	0/66	0/107	0/56	0/96	0/67	0/61	0/84	0/50	0/54	0/67
ENSEMBL/NCBI	missense_variant	MODERATE	CLIP1	YES	ENSSHAG00000009381	protein_coding	4/23	-	923	670	224	G/S	Ggc/Agc	1	1	686146095	G	A	82/5667	0/66	28/79	47/72	0/66	0/78	0/71	0/71	0/76	0/94	1/95	0/58	0/70	0/100	0/86	0/54	0/61	0/57	0/88	0/61	0/98	0/62	0/80	0/72	0/103	0/67	0/79	1/80	0/56	0/81	0/88
ENSEMBL/NCBI	missense_variant	MODERATE	CLIP1	YES	ENSSHAG00000009381	protein_coding	9/23	-	1995	1742	581	A/G	gCt/gGt	1	1	686163617	C	G	90/6147	0/106	0/94	0/53	0/57	0/92	0/44	0/62	0/85	0/96	0/98	0/53	0/101	0/107	0/90	0/76	0/73	0/73	0/97	0/57	0/98	0/88	0/102	0/85	0/106	0/68	0/82	0/80	0/58	1/70	0/95
ENSEMBL/NCBI	synonymous_variant	LOW	P2RX7	-	ENSSHAG00000016110	protein_coding	13/13	-	1992	1737	579	Y	taC/taT	-1	1	687322489	G	A	26/5347	22/69	0/83	0/47	0/63	0/71	1/46	0/64	0/71	0/85	0/68	0/42	0/84	0/79	0/98	0/42	0/60	0/83	0/79	1/40	0/108	0/71	0/100	0/70	0/94	0/60	1/63	0/71	0/66	0/66	0/79
ENSEMBL/NCBI	frameshift_variant	HIGH	CCDC63	-	ENSSHAG00000012730	protein_coding	6/12	-	1582	687	229	T/X	acA/ac	1	1	688295919	CA	C	57/5254	0/61	0/104	0/100	0/52	0/60	0/61	0/54	0/51	1/102	0/74	0/71	0/90	0/85	0/76	0/38	0/52	0/73	1/93	0/60	0/89	0/71	0/79	0/58	0/84	0/51	0/67	0/78	0/58	0/61	0/80
ENSEMBL/NCBI	synonymous_variant	LOW	CUX2	-	ENSSHAG00000009458	protein_coding	12/24	-	1299	588	196	Q	caG/caA	1	1	688802066	G	A	41/5346	0/69	0/81	0/57	0/53	0/75	0/69	0/66	0/59	0/89	0/80	0/50	0/79	0/93	0/79	0/44	0/50	0/63	0/99	0/54	0/99	39/70	1/111	0/62	0/82	0/78	0/70	0/56	0/50	0/64	0/72
ENSEMBL/NCBI	missense_variant	MODERATE	ATXN2	-	ENSSHAG00000007304	protein_coding	14/24	-	2883	2044	682	D/Y	Gat/Tat	-1	1	689036783	C	A	31/5451	0/80	0/103	0/54	0/51	0/89	0/57	0/73	0/64	0/84	0/73	0/51	0/84	0/79	0/82	0/47	0/57	0/59	0/83	1/52	0/95	0/64	0/90	28/62	0/91	0/71	0/71	0/78	0/46	0/50	0/71
ENSEMBL/NCBI	synonymous_variant	LOW	RPH3A	-	ENSSHAG00000016431	protein_coding	10/20	-	1351	906	302	P	ccA/ccT	1	1	690302180	A	T	26/4424	0/46	0/67	0/46	0/51	0/69	0/57	0/52	0/49	0/56	0/64	0/32	0/74	0/77	0/61	0/49	0/33	0/53	0/71	0/36	0/56	1/61	0/78	0/60	0/53	0/44	0/58	1/63	0/53	0/44	0/51
ENSEMBL/NCBI	missense_variant	MODERATE	RASAL1	-	ENSSHAG00000015786	protein_coding	15/19	-	1735	1735	579	S/C	Agc/Tgc	-1	1	690584927	T	A	18/4928	0/63	0/64	0/27	0/57	1/66	0/65	0/59	0/67	0/100	0/78	0/49	0/79	0/82	0/102	0/46	0/60	0/73	0/81	0/46	0/113	0/59	0/91	1/59	0/70	0/58	0/68	0/74	0/48	0/69	0/72
ENSEMBL/NCBI	synonymous_variant	LOW	DDX54	-	ENSSHAG00000015646	protein_coding	14/25	-	2703	927	309	A	gcC/gcT	-1	1	690649557	G	A	45/5441	0/62	1/88	0/13	0/48	0/76	0/75	0/64	0/65	0/81	0/94	0/55	0/74	0/94	0/78	0/47	0/65	0/69	0/65	0/49	43/96	0/81	0/134	0/66	0/75	0/71	0/75	0/80	0/52	0/76	0/81
ENSEMBL	missense_variant	MODERATE	DDX41	-	ENSSHAG00000011574	protein_coding	2/2	-	655	655	219	V/I	Gtc/Atc	1	1	691644358	G	A	27/5816	0/97	0/84	0/35	0/65	0/88	0/71	0/59	0/60	0/112	0/82	0/57	0/104	0/99	0/96	0/55	0/64	0/87	0/86	0/56	0/86	0/74	0/108	0/75	0/85	0/74	0/72	0/87	0/56	1/77	0/90
ENSEMBL/NCBI	stop_gained	HIGH	MFAP1	-	ENSSHAG00000010782	protein_coding	1/1	-	862	862	288	E/*	Gag/Tag	1	1	691774767	G	T	73/5536	0/72	0/86	0/55	0/59	0/73	1/78	0/60	0/68	0/109	0/70	0/50	0/81	0/88	0/75	0/51	1/42	0/75	0/72	0/55	0/74	0/67	0/96	0/73	1/98	0/79	0/77	0/69	0/41	0/60	0/78
ENSEMBL/NCBI	missense_variant	MODERATE	MFAP1	-	ENSSHAG00000010782	protein_coding	1/1	-	872	872	291	R/T	aGa/aCa	1	1	691774777	G	C	67/5502	0/73	0/90	0/55	0/60	0/75	0/81	0/61	0/74	0/105	0/66	0/49	0/80	0/88	0/77	0/58	0/47	0/78	0/72	0/55	1/72	0/63	0/96	0/78	0/99	0/75	0/73	0/65	0/39	0/56	0/77
ENSEMBL/NCBI	synonymous_variant	LOW	KSR2	-	ENSSHAG00000028330	protein_coding	19/20	-	3121	2775	925	L	ctG/ctA	-1	1	695355882	C	T	40/5553	38/83	0/125	0/90	0/55	0/82	0/70	0/50	0/62	0/87	0/73	0/52	0/74	0/84	0/85	0/43	1/71	0/62	0/90	0/54	0/94	0/75	0/98	0/69	0/74	0/55	0/71	0/68	0/61	0/58	0/84
ENSEMBL/NCBI	synonymous_variant	LOW	TMEM233	-	ENSSHAG00000029008	protein_coding	1/3	-	359	138	46	S	tcC/tcT	1	1	697787566	C	T	55/5607	0/91	0/114	0/44	0/50	0/86	0/55	0/90	0/64	0/116	0/74	0/51	0/90	0/109	0/116	0/59	0/52	0/63	0/86	0/57	1/89	0/71	0/125	1/61	0/85	0/74	0/74	0/74	0/63	0/59	1/89
ENSEMBL/NCBI	missense_variant	MODERATE	RPLP0	-	ENSSHAG00000001623	protein_coding	6/8	-	963	481	161	I/F	Att/Ttt	-1	1	698407750	T	A	41/5255	0/46	0/111	0/84	0/59	0/69	0/39	0/52	0/55	0/83	0/72	0/59	0/55	0/81	0/58	0/46	0/59	0/68	0/78	0/62	0/121	0/57	0/102	0/72	0/77	0/66	0/86	0/64	0/61	0/87	0/82
ENSEMBL/NCBI	splice_region_variant,intron_variant	LOW	SIRT4	-	ENSSHAG00000021964	protein_coding	-	2/4	-	-	-	-	-	1	1	698500199	C	T	20/5206	0/64	0/79	0/58	0/51	0/62	0/43	0/61	0/51	0/81	0/67	0/43	0/72	0/109	0/76	0/56	0/63	15/69	0/76	0/46	0/113	0/64	0/102	0/69	0/79	0/68	1/81	0/62	0/53	1/64	0/63
ENSEMBL/NCBI	synonymous_variant	LOW	MSI1	-	ENSSHAG00000023097	protein_coding	8/15	-	1187	489	163	V	gtG/gtA	-1	1	698546109	C	T	44/5158	0/74	0/81	0/39	0/41	0/75	0/42	0/55	0/71	0/94	0/78	0/50	0/74	0/89	0/85	0/64	0/61	0/69	42/86	0/67	0/119	0/62	0/112	0/56	0/93	0/57	0/81	0/62	0/43	0/72	0/77
ENSEMBL/NCBI	synonymous_variant	LOW	SRSF9	-	ENSSHAG00000028565	protein_coding	1/5	-	321	243	81	F	ttC/ttT	-1	1	698649042	G	A	39/4859	0/71	0/66	0/24	0/45	0/63	0/54	0/62	0/62	0/84	0/81	0/55	0/66	0/74	0/78	0/53	0/46	0/81	0/61	0/61	0/77	0/69	0/100	0/51	0/82	0/60	0/79	0/85	0/56	0/55	0/79
ENSEMBL/NCBI	synonymous_variant	LOW	CABP1	-	LOC100919479	protein_coding	-	-	-	-	-	-	-	1	1	698820087	C	A	27/5120	0/73	0/65	0/27	0/56	0/81	0/65	0/33	0/62	0/94	0/69	0/65	0/88	0/81	0/83	0/70	0/53	0/71	0/76	22/86	0/106	0/63	0/174	0/54	1/82	0/73	0/76	1/61	0/76	0/87	0/70
ENSEMBL/NCBI	missense_variant	MODERATE	SPPL3	-	ENSSHAG00000015326	protein_coding	2/11	-	552	11	4	Q/P	cAg/cCg	-1	1	699053982	T	G	88/5474	1/73	0/90	0/13	0/75	0/69	0/59	1/56	2/66	2/100	0/71	1/58	0/77	0/90	0/101	0/72	0/55	0/72	0/94	0/56	0/113	0/70	51/136	1/84	0/83	0/70	1/96	0/72	2/61	1/82	0/81
ENSEMBL/NCBI	synonymous_variant	LOW	WSCD2	-	ENSSHAG00000012611	protein_coding	3/10	-	993	129	43	P	ccC/ccT	1	1	699554931	C	T	19/7098	0/104	0/127	0/71	0/66	0/136	0/46	0/67	0/98	0/144	0/96	18/73	0/82	0/94	0/85	0/79	0/68	0/78	0/85	0/86	0/139	0/55	0/116	0/72	0/112	1/82	0/83	0/92	0/68	0/50	0/79
ENSEMBL/NCBI	synonymous_variant	LOW	SART3	-	ENSSHAG00000010864	protein_coding	16/19	-	4065	2073	691	S	agC/agT	-1	1	699907122	G	A	35/5391	33/81	0/77	0/41	0/57	0/74	0/57	0/72	0/68	0/82	0/102	0/43	0/66	0/94	0/75	0/51	0/56	0/53	0/92	0/64	0/100	0/66	0/107	0/59	0/82	0/90	0/65	0/59	0/48	0/73	0/83
ENSEMBL/NCBI	missense_variant	MODERATE	SSH1	-	ENSSHAG00000025355	protein_coding	15/15	-	3381	2803	935	R/W	Cgg/Tgg	-1	1	700184889	G	A	38/6303	34/87	0/98	0/37	0/55	0/89	0/56	0/66	0/80	0/113	0/97	0/71	0/95	0/114	1/98	0/56	0/88	0/87	0/117	0/70	0/96	0/80	1/149	0/97	0/91	0/67	0/109	0/91	0/68	0/97	0/86
ENSEMBL/NCBI	missense_variant	MODERATE	DAO	-	ENSSHAG00000012009	protein_coding	2/12	-	216	58	20	H/Y	Cat/Tat	1	1	700289582	C	T	23/4852	0/67	0/65	0/56	0/48	0/79	0/36	0/34	0/63	0/67	0/68	0/40	0/59	0/71	0/74	0/50	0/62	0/68	0/80	0/57	0/107	0/45	0/115	0/64	0/67	0/66	0/63	0/40	0/62	0/69	0/69
ENSEMBL/NCBI	missense_variant	MODERATE	MYO1H	-	ENSSHAG00000011518	protein_coding	28/32	-	2729	2729	910	R/Q	cGa/cAa	1	1	700714078	G	A	58/5304	0/82	0/70	0/51	0/55	0/76	0/57	0/69	0/51	50/96	0/81	0/53	0/87	0/79	0/80	0/48	0/65	0/72	0/85	0/57	0/87	0/62	0/111	0/75	0/84	0/59	1/77	0/58	0/62	0/75	0/77
ENSEMBL/NCBI	synonymous_variant	LOW	MVK	-	ENSSHAG00000010869	protein_coding	7/12	-	774	660	220	N	aaC/aaT	1	1	700809756	C	T	28/4307	26/74	0/66	0/23	0/49	0/53	0/53	0/50	0/49	0/79	0/74	0/45	0/65	0/89	0/85	0/46	0/48	0/66	0/73	0/37	0/85	0/66	0/118	0/50	0/64	0/66	0/64	0/58	0/49	0/50	0/71
ENSEMBL/NCBI	missense_variant	MODERATE	TRPV4	-	ENSSHAG00000008880	protein_coding	5/16	-	1599	743	248	R/H	cGc/cAc	-1	1	701089702	C	T	24/5271	0/75	0/55	0/25	0/59	19/82	1/53	0/59	0/80	0/91	0/97	0/63	0/71	0/91	0/66	0/54	0/39	0/59	0/86	0/51	0/97	1/64	0/128	0/80	1/69	0/63	0/89	0/80	0/63	0/58	0/59
ENSEMBL/NCBI	splice_region_variant,intron_variant	LOW	GIT2	-	ENSSHAG00000006850	protein_coding	-	7/17	-	-	-	-	-	-1	1	701274475	A	G	33/5512	0/67	0/85	0/57	23/53	0/59	0/57	0/68	0/71	0/91	0/72	0/65	0/72	0/72	0/69	0/67	0/74	0/81	0/87	0/64	0/91	0/53	0/87	0/69	0/85	0/53	0/77	0/63	1/49	0/66	0/79
ENSEMBL/NCBI	missense_variant	MODERATE	GIT2	-	ENSSHAG00000006850	protein_coding	2/18	-	153	153	51	M/I	atG/atA	-1	1	701281697	C	T	24/5530	0/48	0/79	0/50	0/46	0/71	0/57	0/70	0/73	0/81	0/71	0/43	0/73	0/100	0/88	0/64	0/73	0/63	0/83	1/55	0/91	0/55	0/109	0/74	0/89	0/65	0/85	1/60	0/53	0/71	0/67
ENSEMBL/NCBI	missense_variant	MODERATE	KIAA1671	-	ENSSHAG00000022815	protein_coding	7/9	-	5010	4417	1473	D/N	Gac/Aac	1	1	701642346	G	A	28/5132	0/60	0/67	0/52	0/50	0/67	0/60	0/55	0/56	0/88	0/65	0/57	0/63	0/89	0/62	0/63	0/70	0/62	0/69	1/47	0/81	0/61	0/105	0/87	0/64	0/67	0/63	0/85	0/43	0/58	0/73
ENSEMBL/NCBI	missense_variant	MODERATE	GRK3	-	ENSSHAG00000008279	protein_coding	17/20	-	1634	1542	514	E/D	gaG/gaT	1	1	702074948	G	T	15/4926	12/43	0/59	1/33	0/46	0/71	0/52	0/54	0/51	0/103	0/63	0/51	0/76	0/88	0/69	0/38	0/61	0/61	0/82	0/38	0/86	0/53	0/108	0/52	0/81	0/68	0/76	0/61	0/64	0/71	0/51
ENSEMBL/NCBI	synonymous_variant	LOW	MYO18B	-	ENSSHAG00000009613	protein_coding	43/44	-	6958	6690	2230	A	gcG/gcA	1	1	702417985	G	A	27/5245	0/79	0/81	0/47	0/26	0/73	0/50	0/63	0/60	0/91	0/71	0/40	0/76	0/93	0/93	0/59	0/52	0/64	0/68	0/47	0/88	0/58	0/100	0/64	0/79	0/71	0/64	0/67	0/60	0/67	0/77
ENSEMBL/NCBI	missense_variant,splice_region_variant	MODERATE	TTC28	-	ENSSHAG00000002897	protein_coding	18/24	-	5281	5281	1761	G/W	Ggg/Tgg	-1	1	704973809	C	A	26/5580	21/74	0/73	0/35	0/15	0/76	0/61	0/65	0/61	0/110	0/108	0/53	0/79	0/111	0/72	1/72	0/60	0/95	0/112	0/66	0/124	0/68	0/134	0/70	0/71	0/78	0/82	0/58	0/57	0/72	0/92
ENSEMBL/NCBI	synonymous_variant	LOW	CASTOR1	-	LOC100934681	protein_coding	-	-	-	-	-	-	-	-1	1	707296661	C	T	25/7037	0/96	0/106	0/39	0/77	0/132	0/47	0/71	0/98	1/178	0/111	0/85	0/75	0/92	0/90	0/98	0/82	0/82	0/89	0/83	0/186	0/81	0/138	0/73	0/110	0/100	0/84	0/77	0/66	0/71	0/83
ENSEMBL/NCBI	splice_acceptor_variant	HIGH	SEC14L4	-	ENSSHAG00000005205	protein_coding	-	10/11	-	-	-	-	-	-1	1	707522701	T	G	34/5118	0/85	0/75	0/54	0/49	0/76	0/57	0/72	0/52	1/78	0/75	1/54	0/96	0/61	0/69	1/49	0/48	0/73	1/78	0/41	0/83	0/87	0/89	0/65	0/75	0/63	0/54	0/83	0/50	0/71	1/70
ENSEMBL/NCBI	missense_variant	MODERATE	PES1	-	ENSSHAG00000002920	protein_coding	16/17	-	5186	1573	525	R/C	Cgt/Tgt	-1	1	707629544	G	A	27/5445	0/74	0/83	0/37	0/54	0/81	1/53	0/71	0/59	0/98	0/92	0/53	0/85	0/96	0/94	0/68	0/67	0/83	0/105	0/56	1/94	0/67	0/140	0/78	0/97	0/68	0/84	0/74	0/46	0/84	0/105
ENSEMBL/NCBI	missense_variant	MODERATE	INPP5J	-	ENSSHAG00000002057	protein_coding	11/14	-	2622	2302	768	E/K	Gag/Aag	1	1	708209394	G	A	46/5342	0/70	0/66	0/36	0/52	0/67	0/36	0/79	0/81	0/106	0/100	0/49	0/72	0/96	0/77	1/68	0/50	0/69	1/86	1/52	0/101	0/79	1/139	0/68	0/70	0/71	0/73	0/65	0/56	0/81	0/69
ENSEMBL/NCBI	missense_variant	MODERATE	CLTCL1	YES	ENSSHAG00000008777	protein_coding	28/31	-	4572	4420	1474	A/T	Gcg/Acg	-1	1	709534877	C	T	24/5565	20/58	0/89	0/49	1/70	0/67	0/44	0/63	0/64	0/107	0/106	0/62	0/82	0/100	0/87	0/55	0/65	1/88	0/96	0/54	0/110	0/83	0/115	0/73	0/84	0/59	0/88	0/56	0/52	0/70	0/85
ENSEMBL/NCBI	missense_variant	MODERATE	DGCR8	YES	ENSSHAG00000002274	protein_coding	3/13	-	1169	746	249	A/V	gCg/gTg	1	1	710913013	C	T	35/5493	0/83	0/84	0/42	0/53	0/66	0/51	1/82	0/61	0/83	0/105	0/52	0/79	0/75	0/84	0/50	0/60	0/88	0/76	0/52	0/109	0/80	0/95	0/83	0/95	0/57	1/53	0/64	0/64	0/65	1/78
ENSEMBL/NCBI	frameshift_variant	HIGH	-	-	ENSSHAG00000004125	protein_coding	5/5	-	909	355	119	F/X	Ttt/tt	1	1	711142493	CT	C	43/5901	0/76	0/109	0/76	1/66	0/76	3/63	0/63	0/73	0/96	0/102	0/49	0/94	0/87	0/88	0/64	33/75	1/66	0/69	0/69	0/101	0/76	0/87	0/77	0/87	0/82	0/77	0/69	0/57	0/56	0/98
ENSEMBL/NCBI	frameshift_variant	HIGH	CCDC188	-	ENSSHAG00000018849	protein_coding	12/13	-	1052	958	320	Q/X	Cag/ag	-1	1	711604564	TG	T	28/5041	0/69	0/78	0/54	0/50	0/84	0/45	0/62	0/70	0/89	0/104	0/51	0/62	0/82	0/90	0/64	1/59	0/63	1/85	0/59	0/77	0/63	0/119	0/54	1/72	0/69	0/74	0/69	0/46	0/51	0/65
ENSEMBL/NCBI	synonymous_variant	LOW	LRRC74B	-	ENSSHAG00000001879	protein_coding	6/10	-	994	924	308	L	ctG/ctA	1	1	712216953	G	A	42/6981	35/108	0/124	0/52	0/97	0/118	0/56	0/66	0/101	0/164	0/95	0/82	0/87	0/98	1/97	0/77	0/93	0/100	0/97	0/92	0/153	0/60	0/134	0/57	0/108	0/93	0/86	0/69	0/50	0/72	0/80
NCBI	synonymous_variant	LOW	AIFM3	-	LOC100922028	protein_coding	8/20	-	849	573	191	D	gaC/gaT	-1	1	712288454	G	A	43/5511	0/66	0/61	0/24	0/65	0/63	0/64	0/66	0/60	0/95	0/75	0/58	0/69	0/80	0/81	0/60	0/70	0/88	0/100	0/65	0/126	0/67	0/124	0/82	0/74	0/55	0/66	0/68	0/55	0/70	0/63
ENSEMBL/NCBI	missense_variant	MODERATE	SERPIND1	-	ENSSHAG00000001952	protein_coding	2/5	-	1789	565	189	T/A	Acc/Gcc	-1	1	712460335	T	C	64/5626	1/61	0/90	0/47	0/62	0/48	0/51	0/67	1/82	0/94	0/85	1/58	0/81	0/107	0/80	1/69	1/83	1/72	0/87	0/57	1/120	0/61	0/123	0/74	0/94	0/68	0/76	0/65	0/49	1/75	1/89
NCBI	missense_variant	MODERATE	-	-	LOC100913298	protein_coding	5/5	-	4280	4280	1427	R/K	aGg/aAg	-1	1	712574412	C	T	35/3250	0/45	0/42	0/17	0/28	0/32	0/45	0/35	0/31	0/49	0/41	0/28	0/33	0/68	0/48	0/21	0/41	0/59	0/52	0/37	0/59	0/43	0/78	0/31	0/40	0/33	0/51	0/36	0/40	0/54	0/41
NCBI	synonymous_variant	LOW	-	-	LOC100913298	protein_coding	2/5	-	186	186	62	G	ggG/ggA	-1	1	712578716	C	T	89/2335	1/28	2/30	1/18	0/17	1/19	0/32	3/26	1/28	0/44	2/29	0/20	0/34	1/35	1/48	1/18	1/26	1/52	0/32	0/27	4/57	2/36	5/67	0/24	1/40	0/36	2/33	0/18	1/32	3/23	1/31
ENSEMBL/NCBI	synonymous_variant	LOW	-	-	ENSSHAG00000023105	protein_coding	4/5	-	882	744	248	L	ctG/ctC	1	1	713028000	G	C	45/6792	0/81	0/76	0/55	0/64	1/70	0/80	0/88	0/67	0/120	0/103	0/61	0/99	0/123	0/89	0/76	0/58	0/99	0/103	0/52	0/148	0/91	0/167	0/77	0/99	0/70	1/83	0/83	0/60	0/95	0/88
ENSEMBL/NCBI	missense_variant	MODERATE	-	-	ENSSHAG00000001988	protein_coding	2/2	-	334	296	99	N/S	aAc/aGc	1	1	713404915	A	G	57/3273	0/33	0/41	0/18	1/28	0/39	1/39	1/43	0/32	1/46	0/58	1/25	1/47	0/68	0/54	1/23	0/41	0/61	0/52	1/36	1/53	0/30	0/77	0/19	0/48	0/39	0/47	0/49	0/30	0/38	0/41
ENSEMBL/NCBI	missense_variant	MODERATE	-	-	ENSSHAG00000020464	protein_coding	5/5	-	660	311	104	V/G	gTa/gGa	-1	1	714703971	A	C	25/2962	0/56	0/48	0/21	0/23	0/41	0/27	0/39	0/31	0/47	1/47	1/28	2/40	0/57	0/46	0/30	0/47	0/60	0/37	0/26	0/49	0/27	0/49	0/32	0/39	0/36	0/36	0/39	0/24	0/34	2/48
ENSEMBL/NCBI	splice_region_variant,intron_variant	LOW	CABIN1	-	ENSSHAG00000028311	protein_coding	-	11/22	-	-	-	-	-	1	1	715167782	G	A	26/3194	0/48	0/47	0/17	0/32	0/35	0/44	0/47	0/46	0/58	0/58	0/35	0/39	0/63	0/43	0/30	0/30	0/48	0/49	0/37	0/64	0/37	1/93	0/40	0/44	0/46	0/26	0/34	0/27	0/43	0/51
ENSEMBL/NCBI	frameshift_variant	HIGH	SUSD2	-	ENSSHAG00000003197	protein_coding	2/14	-	799-800	95-96	32	R/RX	aga/agAa	1	1	715225951	G	GA	30/3341	0/43	0/53	0/18	0/33	1/46	0/47	0/32	0/32	0/44	0/65	0/33	0/48	0/63	0/56	0/40	0/39	0/68	0/44	0/42	0/79	0/47	1/79	0/50	0/48	0/48	0/53	0/27	0/35	0/39	0/53
ENSEMBL/NCBI	missense_variant	MODERATE	SUSD2	-	ENSSHAG00000003197	protein_coding	3/14	-	1053	349	117	R/W	Cgg/Tgg	1	1	715226625	C	T	32/3488	26/40	0/40	0/14	0/37	0/43	0/29	0/44	0/47	0/63	0/66	0/31	0/43	0/70	1/42	0/42	0/43	0/65	0/37	0/27	0/71	0/50	1/89	0/46	0/59	0/37	0/44	0/37	0/39	1/41	0/43
ENSEMBL/NCBI	frameshift_variant	HIGH	ZFP619	-	ENSSHAG00000027335	protein_coding	5/5	-	2561	362	121	E/X	gAa/ga	1	1	715632583	GA	G	29/3553	0/39	0/41	0/48	0/29	0/45	1/36	0/41	0/39	0/52	0/79	1/35	0/44	0/81	0/57	0/39	0/40	0/65	0/45	0/26	0/59	0/42	0/82	0/44	0/51	0/55	0/49	0/53	0/23	0/41	0/48
ENSEMBL/NCBI	missense_variant	MODERATE	-	-	ENSSHAG00000000006	protein_coding	2/8	-	335	335	112	C/Y	tGc/tAc	1	1	716244169	G	A	46/4372	43/71	0/66	0/46	1/37	0/63	0/54	0/54	0/57	0/81	0/77	0/34	0/60	0/87	0/65	0/47	0/40	0/77	0/53	0/42	0/67	1/35	0/58	0/59	0/52	0/47	0/53	0/56	0/44	0/31	0/60
ENSEMBL/NCBI	missense_variant	MODERATE	ITSN2	-	ENSSHAG00000000158	protein_coding	9/35	-	1321	1217	406	R/Q	cGg/cAg	1	2	580093	G	A	42/5294	0/72	0/84	1/60	0/54	0/62	0/70	0/54	0/64	0/96	0/69	0/51	0/73	0/77	0/75	0/65	0/52	0/75	37/73	0/59	0/109	0/66	0/119	0/78	0/76	0/60	0/76	0/54	0/50	0/55	0/87
ENSEMBL/NCBI	synonymous_variant	LOW	ITSN2	-	ENSSHAG00000000158	protein_coding	18/35	-	2579	2475	825	G	ggC/ggT	1	2	593763	C	T	27/5767	21/64	0/77	0/30	0/48	0/86	0/52	1/58	0/87	1/119	0/95	0/62	0/82	0/119	1/63	0/69	0/70	0/77	0/103	0/67	0/114	0/89	0/135	0/70	0/87	0/82	0/88	0/66	0/60	0/75	0/84
ENSEMBL/NCBI	splice_region_variant,intron_variant	LOW	ITSN2	-	ENSSHAG00000000158	protein_coding	-	23/34	-	-	-	-	-	1	2	596775	C	T	32/5883	30/88	0/68	0/33	0/71	0/79	0/58	0/96	0/91	0/98	0/84	0/65	1/61	0/109	0/85	0/64	0/68	0/87	0/82	0/69	0/165	0/70	0/119	0/95	0/86	0/59	0/83	0/44	0/62	1/88	0/79
ENSEMBL/NCBI	missense_variant	MODERATE	APOB	-	ENSSHAG00000002807	protein_coding	15/32	-	2116	2116	706	E/K	Gag/Aag	1	2	2244484	G	A	37/5671	0/66	0/79	0/35	0/69	0/96	0/55	0/61	0/87	0/101	0/79	0/43	0/80	0/96	0/89	0/60	0/70	0/81	0/90	0/57	0/107	0/67	0/153	0/71	0/83	1/59	0/77	0/80	0/50	0/84	0/81
ENSEMBL/NCBI	synonymous_variant	LOW	APOB	-	ENSSHAG00000002807	protein_coding	28/32	-	8745	8745	2915	L	ctG/ctA	1	2	2256729	G	A	87/5265	0/67	0/64	1/42	0/54	0/58	0/43	0/70	0/64	0/92	0/75	2/56	0/82	0/105	0/69	0/67	0/52	0/83	0/81	27/50	53/106	1/92	0/109	0/82	0/71	0/56	0/77	0/71	0/54	0/64	0/93
ENSEMBL/NCBI	missense_variant	MODERATE	APOB	-	ENSSHAG00000002807	protein_coding	31/32	-	12935	12935	4312	P/L	cCg/cTg	1	2	2262556	C	T	17/5282	0/57	0/70	0/40	0/52	0/81	0/58	0/65	0/74	0/96	0/83	0/68	0/60	0/110	0/87	0/65	0/60	0/55	0/90	0/55	0/102	0/72	0/136	0/55	0/69	0/62	0/70	0/51	0/41	0/54	0/76
ENSEMBL/NCBI	synonymous_variant	LOW	MATN3	-	ENSSHAG00000006973	protein_coding	2/7	-	832	666	222	A	gcG/gcA	1	2	2868673	G	A	36/5144	0/61	0/72	0/30	0/48	0/55	0/56	0/61	0/60	0/101	0/77	0/49	0/84	0/98	0/89	1/52	0/61	29/83	0/80	0/45	0/117	1/67	0/121	0/65	0/81	0/61	1/69	0/66	0/51	1/61	0/67
ENSEMBL/NCBI	synonymous_variant	LOW	NT5C1B	-	ENSSHAG00000008640	protein_coding	2/10	-	156	39	13	N	aaC/aaT	1	2	3757754	C	T	35/5649	0/96	0/74	0/33	0/64	0/81	0/65	0/58	0/68	0/97	0/80	0/56	0/92	0/107	0/87	0/55	34/69	0/100	0/108	0/78	0/103	0/59	0/121	0/77	0/94	0/61	0/87	0/79	0/61	0/60	0/84
ENSEMBL/NCBI	missense_variant	MODERATE	RDH14	-	ENSSHAG00000009042	protein_coding	2/4	-	119	119	40	S/N	aGc/aAc	1	2	3804620	G	A	24/4787	24/65	0/61	0/33	0/49	0/60	0/55	0/50	0/67	0/92	0/58	0/61	0/63	0/72	0/68	0/46	0/67	0/83	0/78	0/56	0/95	0/64	0/109	0/60	0/72	0/68	0/88	0/56	0/64	0/77	0/63
ENSEMBL/NCBI	stop_gained	HIGH	SMC6	-	ENSSHAG00000004113	protein_coding	15/29	-	1799	1522	508	Q/*	Cag/Tag	1	2	4358514	C	T	33/5543	0/60	0/66	0/43	0/72	0/75	12/57	20/53	0/56	0/101	0/84	0/58	0/80	0/87	0/80	0/48	0/55	0/61	0/89	0/65	0/98	0/68	0/116	0/75	0/83	0/71	0/82	0/69	0/59	0/68	0/71
ENSEMBL/NCBI	missense_variant	MODERATE	BOLA3	-	ENSSHAG00000007748	protein_coding	3/6	-	1020	53	18	C/Y	tGc/tAc	-1	2	9145031	C	T	26/6043	21/82	0/93	0/27	0/59	0/93	0/66	0/71	0/79	0/121	0/69	0/55	0/80	0/100	2/91	0/67	0/79	0/99	0/101	0/63	0/92	0/79	0/166	0/94	0/98	0/80	0/97	0/95	0/87	0/79	0/75
ENSEMBL/NCBI	frameshift_variant	HIGH	C2H2orf78	-	ENSSHAG00000001601	protein_coding	2/3	-	1959-1960	843-844	281-282	-/X	-/C	1	2	9486468	G	GC	43/5452	29/90	0/96	0/47	0/50	0/84	0/44	0/78	0/62	1/86	0/90	0/50	0/81	0/96	1/88	1/63	0/49	1/67	1/92	0/61	0/83	0/60	0/108	0/65	0/85	1/60	1/58	0/69	0/57	0/65	0/77
ENSEMBL/NCBI	missense_variant	MODERATE	C2H2orf78	-	ENSSHAG00000001601	protein_coding	3/3	-	2741	1625	542	R/H	cGt/cAt	1	2	9489543	G	A	38/5489	0/74	0/97	0/52	0/39	0/74	0/56	0/58	0/70	0/92	0/64	0/45	0/95	0/87	0/93	1/51	0/80	0/76	0/90	0/47	0/102	0/70	0/96	0/63	0/73	0/60	0/74	0/92	0/62	0/71	0/82
ENSEMBL/NCBI	synonymous_variant	LOW	ADRA1A	-	ENSSHAG00000005644	protein_coding	2/4	-	2360	300	100	N	aaC/aaT	1	2	14651851	C	T	58/5392	0/82	0/88	0/39	0/54	0/74	1/50	0/68	0/70	0/114	0/85	0/51	0/85	0/83	0/106	0/57	0/66	0/65	0/90	0/55	0/87	0/70	0/86	0/49	0/73	0/70	0/70	0/71	0/54	25/62	32/88
ENSEMBL/NCBI	missense_variant	MODERATE	EBF2	-	ENSSHAG00000021589	protein_coding	10/16	-	1459	989	330	P/Q	cCa/cAa	1	2	15611233	C	A	90/7891	0/108	0/137	0/93	0/76	2/118	0/75	0/92	1/100	47/139	20/105	16/62	0/133	0/115	0/131	0/86	0/100	0/91	0/122	0/84	0/121	0/94	0/125	0/104	0/125	0/75	0/100	0/108	0/70	0/110	0/114
ENSEMBL/NCBI	splice_donor_variant	HIGH	KCTD9	-	ENSSHAG00000001024	protein_coding	-	9/12	-	-	-	-	-	1	2	16006224	G	A	22/8175	0/87	0/120	0/93	0/74	0/116	0/73	0/88	0/106	0/145	0/118	0/78	0/114	0/123	0/121	0/65	0/88	0/108	0/131	0/94	0/147	0/103	0/126	0/95	0/158	1/93	0/105	0/98	0/74	0/96	0/124
ENSEMBL/NCBI	missense_variant	MODERATE	LOXL2	-	ENSSHAG00000016252	protein_coding	6/14	-	1356	994	332	A/T	Gct/Act	1	2	18377620	G	A	31/5146	28/84	0/81	0/44	0/47	0/77	0/44	1/54	0/79	0/103	0/72	0/36	0/62	0/83	0/71	0/43	0/58	0/61	0/87	0/47	0/96	0/86	0/113	0/61	0/80	0/69	0/68	0/72	0/58	1/66	0/74
ENSEMBL/NCBI	synonymous_variant	LOW	-	-	ENSSHAG00000002898	protein_coding	1/1	-	315	315	105	P	ccG/ccA	1	2	18565194	G	A	45/6298	0/83	0/74	0/39	0/66	0/88	0/62	0/78	0/76	1/100	0/90	0/68	0/103	0/92	0/94	0/49	0/70	0/87	0/92	0/57	0/167	0/89	0/134	0/77	0/103	0/76	0/96	1/71	0/67	0/81	0/93
ENSEMBL/NCBI	frameshift_variant	HIGH	TPRKB	-	ENSSHAG00000021400	protein_coding	4/6	-	819	436	146	K/X	Aaa/aa	1	2	18726577	TA	T	33/5998	28/81	0/98	0/71	0/66	0/83	0/60	0/91	0/60	0/84	0/83	0/45	0/76	1/86	0/98	0/68	1/85	0/99	0/92	0/66	0/97	0/76	0/108	0/85	1/113	0/69	0/62	0/77	1/55	0/61	0/92
ENSEMBL/NCBI	missense_variant	MODERATE	EGR4	-	ENSSHAG00000020465	protein_coding	2/2	-	1367	1022	341	P/L	cCg/cTg	1	2	19144730	C	T	39/6267	0/75	0/72	0/35	0/68	0/93	0/88	0/70	0/77	0/134	0/105	0/67	0/91	0/122	0/100	0/55	0/81	0/90	0/101	0/70	0/119	1/84	1/162	0/63	0/89	0/72	0/90	0/82	0/65	0/87	0/93
ENSEMBL/NCBI	synonymous_variant	LOW	SMYD5	-	ENSSHAG00000005260	protein_coding	3/12	-	400	372	124	A	gcC/gcT	-1	2	19231411	G	A	35/4964	0/68	0/85	0/34	0/55	0/68	0/50	0/62	0/59	0/94	0/89	0/56	0/60	0/86	0/78	0/60	0/76	0/64	0/84	0/39	0/121	0/56	0/108	0/66	0/79	0/55	0/74	0/64	0/42	0/65	0/76
ENSEMBL/NCBI	missense_variant	MODERATE	EXOC6B	-	ENSSHAG00000010928	protein_coding	20/23	-	2268	1915	639	V/M	Gtg/Atg	1	2	20114590	G	A	26/4478	0/73	0/97	0/25	0/41	0/65	0/49	0/52	0/57	0/78	0/78	0/41	0/69	0/84	0/78	0/54	0/31	0/62	0/63	0/53	0/74	0/55	0/109	0/67	0/83	0/59	0/68	0/76	1/35	0/47	0/75
ENSEMBL/NCBI	synonymous_variant	LOW	ZNF638	-	ENSSHAG00000021131	protein_coding	7/28	-	5465	2472	824	A	gcC/gcT	-1	2	21117477	G	A	29/5717	27/81	0/89	0/56	0/46	0/78	0/44	0/70	0/92	0/88	0/82	0/55	0/77	0/101	0/94	0/61	0/70	0/82	0/77	0/68	0/89	1/87	0/98	0/70	0/97	0/64	0/65	1/65	0/69	0/63	0/76
ENSEMBL/NCBI	missense_variant	MODERATE	-	-	ENSSHAG00000021429	protein_coding	6/6	-	856	856	286	A/S	Gcc/Tcc	-1	2	21754125	C	A	30/5570	0/77	0/82	0/60	0/58	0/90	0/41	0/60	0/61	0/87	0/73	0/41	0/79	0/75	0/77	0/52	0/70	0/66	1/79	0/64	0/87	0/68	0/106	26/61	1/87	0/66	0/56	0/68	0/58	0/72	1/86
ENSEMBL/NCBI	synonymous_variant	LOW	SIGLEC1	-	ENSSHAG00000000177	protein_coding	13/19	-	3135	3135	1045	Q	caG/caA	-1	2	21831696	C	T	43/11434	36/156	0/171	0/105	0/112	0/159	0/122	0/125	0/117	0/164	0/188	0/113	0/164	1/219	0/195	0/108	0/128	0/163	0/173	1/102	0/179	0/122	1/220	0/147	0/160	1/155	0/150	0/131	0/136	0/166	0/155
ENSEMBL/NCBI	missense_variant	MODERATE	SIGLEC1	-	ENSSHAG00000000177	protein_coding	3/19	-	520	520	174	V/I	Gtt/Att	-1	2	21846500	C	T	16/3944	0/67	0/47	0/39	0/49	0/57	0/40	0/41	0/40	0/59	0/52	0/28	1/78	0/71	0/61	0/39	0/46	0/68	0/78	0/41	0/60	0/43	0/82	0/60	0/64	0/49	0/58	0/42	0/33	0/40	0/70
ENSEMBL/NCBI	missense_variant	MODERATE	CTNNA2	YES	ENSSHAG00000015418	protein_coding	12/18	-	2015	1646	549	R/H	cGc/cAc	1	2	24861369	G	A	39/5528	0/85	0/99	0/44	0/58	0/90	0/57	0/62	0/68	0/94	0/74	0/59	0/85	0/79	0/65	0/42	0/62	0/76	0/66	0/43	0/75	0/84	0/83	1/78	0/89	0/50	0/75	0/65	0/57	0/59	0/74
ENSEMBL/NCBI	synonymous_variant	LOW	TRABD2A	-	ENSSHAG00000010584	protein_coding	2/6	-	1196	666	222	G	ggG/ggA	-1	2	29706666	C	T	13/5574	0/96	0/79	0/38	0/50	0/84	0/58	0/56	0/56	0/91	0/80	0/40	0/83	0/101	0/83	0/65	1/56	0/61	0/77	0/65	0/109	0/78	0/104	0/52	0/85	0/81	0/58	0/54	0/59	0/66	0/71
ENSEMBL/NCBI	splice_region_variant,synonymous_variant	LOW	TCF7L1	-	ENSSHAG00000006659	protein_coding	4/13	-	420	420	140	T	acG/acT	1	2	29961070	G	T	18/4859	0/87	0/82	0/20	0/41	0/91	0/44	0/42	0/59	0/105	0/93	0/38	0/71	0/73	1/86	0/59	0/65	0/80	0/63	0/53	0/94	0/56	0/124	0/64	0/84	0/53	0/103	0/77	0/41	0/71	0/66
ENSEMBL/NCBI	frameshift_variant	HIGH	EIF2AK3	-	ENSSHAG00000006749	protein_coding	7/19	-	3084	1158	386	K/X	aaA/aa	-1	2	32263447	CT	C	25/6043	0/83	0/108	0/70	0/55	0/84	1/67	0/62	0/88	1/86	0/85	0/69	0/78	0/109	0/91	0/66	0/56	0/82	0/101	0/67	0/95	0/75	0/113	0/81	0/78	20/67	1/71	0/78	0/61	0/79	0/100
ENSEMBL/NCBI	frameshift_variant	HIGH	-	-	ENSSHAG00000023832	protein_coding	5/5	-	670-671	399-400	133-134	-/X	-/T	-1	2	32987750	C	CA	40/5915	0/92	0/100	0/61	0/59	0/79	0/62	0/70	0/74	0/96	0/90	0/55	0/110	1/105	1/108	0/50	0/68	0/76	0/83	0/71	0/91	0/64	0/76	0/84	0/89	0/83	0/69	0/64	0/54	0/70	0/91
ENSEMBL/NCBI	missense_variant	MODERATE	-	-	ENSSHAG00000023015	IG_V_gene	1/1	-	289	287	96	S/N	aGt/aAt	-1	2	33242371	C	T	984/5286	0/79	29/74	23/47	30/65	46/98	14/52	21/59	31/63	48/89	17/62	24/50	37/84	42/94	29/95	21/47	20/53	17/78	35/73	28/56	40/95	27/66	39/99	27/69	27/75	9/56	39/76	31/65	28/61	26/56	40/78
ENSEMBL	missense_variant	MODERATE	-	-	ENSSHAG00000022844	IG_V_gene	1/1	-	232	230	77	T/K	aCa/aAa	-1	2	33312251	G	T	45/5416	0/71	0/78	0/53	0/55	0/65	0/54	0/53	0/66	0/96	0/81	0/50	0/83	0/82	0/85	0/54	0/63	0/76	0/78	0/74	0/87	0/69	0/107	0/66	0/87	0/58	0/72	0/62	0/54	0/68	0/67
ENSEMBL/NCBI	synonymous_variant	LOW	-	-	ENSSHAG00000027696	protein_coding	5/5	-	868	543	181	T	acA/acG	1	2	33456526	A	G	66/5819	0/104	0/104	0/57	0/64	0/95	0/68	0/86	0/71	0/92	0/101	0/60	0/82	0/101	0/78	0/62	0/62	0/58	0/85	1/58	0/107	0/73	0/118	0/85	0/112	0/68	0/65	0/81	0/54	0/79	0/68
ENSEMBL/NCBI	missense_variant	MODERATE	-	-	ENSSHAG00000025101	protein_coding	3/5	-	369	77	26	T/I	aCc/aTc	-1	2	34384294	G	A	77/5090	0/94	0/68	0/48	0/63	0/79	0/54	0/54	0/54	0/90	0/63	0/49	0/77	0/80	0/75	0/44	0/39	1/71	0/66	25/56	50/105	0/51	0/87	0/68	0/76	0/73	0/68	0/73	0/47	0/61	0/54
ENSEMBL/NCBI	synonymous_variant	LOW	-	-	ENSSHAG00000002299	protein_coding	3/3	-	939	534	178	R	agA/agG	-1	2	34664291	T	C	34/5649	0/76	0/90	0/77	0/49	0/76	0/82	0/64	0/66	0/77	0/89	0/53	0/72	0/96	0/89	0/58	0/80	0/71	0/92	0/68	0/83	0/65	0/104	1/82	0/87	0/58	0/74	0/78	0/65	0/72	0/69
ENSEMBL/NCBI	stop_gained	HIGH	-	-	ENSSHAG00000024467	protein_coding	3/4	-	703	219	73	C/*	tgC/tgA	-1	2	34873781	G	T	34/5542	28/66	0/85	0/48	0/65	0/62	0/52	0/52	0/46	0/104	0/70	0/69	0/75	0/87	0/72	0/51	0/64	0/74	0/75	0/50	0/102	0/51	0/105	0/76	0/84	0/66	0/76	0/75	0/55	0/67	1/63
ENSEMBL/NCBI	missense_variant	MODERATE	PAX8	YES	ENSSHAG00000027887	protein_coding	10/11	-	1318	174	58	S/R	agC/agA	1	2	35161682	C	A	21/5069	0/51	0/70	0/38	0/57	0/75	0/54	0/53	0/47	0/76	0/72	0/48	0/74	0/92	0/71	0/64	0/70	18/63	0/76	0/47	0/85	0/76	0/105	0/67	0/54	0/68	0/67	0/68	0/36	0/60	0/71
ENSEMBL/NCBI	missense_variant	MODERATE	URGCP	-	ENSSHAG00000005460	protein_coding	5/6	-	2062	1510	504	A/T	Gcc/Acc	-1	2	35863857	C	T	43/5640	38/88	0/102	0/41	0/55	0/89	0/61	0/75	0/77	0/91	0/73	0/62	0/70	1/115	0/80	0/60	0/63	0/72	0/89	1/53	0/97	0/64	0/122	0/62	0/77	0/76	0/83	0/86	0/62	0/68	0/75
NCBI	missense_variant	MODERATE	-	-	LOC111718723	protein_coding	3/3	-	286	248	83	S/N	aGc/aAc	-1	2	36036882	C	T	87/5848	0/83	0/89	0/60	0/61	0/78	0/62	0/61	0/77	0/118	0/84	0/47	0/79	0/93	0/80	0/50	0/65	0/65	1/83	0/52	0/106	0/73	56/114	27/57	0/100	1/79	0/74	0/76	0/60	0/74	0/75
ENSEMBL/NCBI	missense_variant,splice_region_variant	MODERATE	NDRG4	-	ENSSHAG00000012683	protein_coding	8/13	-	844	613	205	R/C	Cgc/Tgc	1	2	37263495	C	T	28/5733	27/81	0/75	0/43	0/58	0/73	0/55	0/75	0/62	0/105	0/90	0/60	0/95	0/87	0/91	0/54	0/72	0/83	0/106	0/58	0/119	0/82	0/119	0/54	0/80	0/59	0/110	0/72	0/61	0/70	0/115
ENSEMBL/NCBI	splice_region_variant,intron_variant	LOW	CNOT1	-	ENSSHAG00000012187	protein_coding	-	18/48	-	-	-	-	-	-1	2	37319939	T	G	46/5791	37/93	0/110	0/73	0/55	0/88	0/51	0/71	0/60	0/90	0/84	0/44	2/77	0/97	0/97	0/65	0/61	0/55	0/67	0/60	0/88	0/69	0/83	1/81	0/86	0/75	0/54	0/87	0/57	0/67	0/87
ENSEMBL/NCBI	missense_variant	MODERATE	HYDIN	-	ENSSHAG00000007440	protein_coding	18/86	-	2611	2275	759	E/K	Gag/Aag	1	2	37847418	G	A	33/5644	0/60	0/77	0/61	0/59	0/82	12/53	18/65	0/67	0/64	0/79	0/50	0/65	0/99	0/100	0/49	0/69	0/54	0/86	0/61	0/85	0/67	0/108	0/77	0/77	0/68	0/80	0/65	0/55	0/62	0/94
ENSEMBL/NCBI	missense_variant	MODERATE	HYDIN	-	ENSSHAG00000007440	protein_coding	75/86	-	12998	12662	4221	G/D	gGc/gAc	1	2	38031591	G	A	32/5404	0/84	0/80	0/56	1/45	0/73	0/50	0/60	0/61	0/101	0/55	0/37	0/98	0/74	0/83	0/64	27/71	0/63	0/81	0/40	0/75	0/82	0/98	0/70	0/92	0/76	0/79	0/81	0/64	1/78	0/77
ENSEMBL/NCBI	synonymous_variant	LOW	MTSS2	-	ENSSHAG00000005429	protein_coding	13/13	-	4083	1542	514	V	gtG/gtC	1	2	38211506	G	C	57/5974	0/56	0/77	0/41	0/59	0/73	1/57	0/79	0/75	0/103	1/92	1/58	0/85	1/94	0/88	0/65	0/81	0/85	0/92	0/64	0/118	0/98	0/137	0/88	0/67	0/61	0/91	0/78	0/61	0/79	1/84
ENSEMBL/NCBI	missense_variant	MODERATE	MTSS2	-	ENSSHAG00000005429	protein_coding	13/13	-	4352	1811	604	A/V	gCg/gTg	1	2	38211775	C	T	26/6199	23/73	0/73	0/40	0/58	0/89	0/56	0/75	0/70	0/92	0/83	0/59	0/93	0/111	0/101	0/75	0/72	0/97	0/109	0/69	0/107	0/79	0/159	0/86	0/86	0/62	0/84	0/62	0/57	0/79	0/74
ENSEMBL/NCBI	missense_variant	MODERATE	RFWD3	YES	ENSSHAG00000005677	protein_coding	2/13	-	319	142	48	V/M	Gtg/Atg	-1	2	39421329	C	T	16/5160	0/72	0/87	0/38	0/71	0/66	0/49	0/52	0/45	0/74	0/72	0/43	0/71	0/77	0/94	0/65	0/69	0/60	0/91	0/51	0/124	0/60	0/102	0/69	0/83	16/69	0/81	0/55	0/51	0/58	0/70
ENSEMBL/NCBI	stop_gained	HIGH	BCAR1	-	ENSSHAG00000025562	protein_coding	2/4	-	214	214	72	Q/*	Cag/Tag	-1	2	40048318	G	A	36/5549	0/76	0/77	0/21	0/72	0/73	0/58	0/63	0/70	0/109	0/90	0/68	1/77	0/107	0/80	0/75	32/74	0/80	0/90	0/60	0/114	0/60	0/147	0/69	0/86	0/75	0/92	0/69	0/50	0/78	0/92
ENSEMBL/NCBI	missense_variant	MODERATE	AP1G1	-	ENSSHAG00000017308	protein_coding	2/23	-	252	182	61	T/M	aCg/aTg	-1	2	40942212	G	A	28/5143	0/69	0/77	0/58	1/48	0/69	0/61	0/71	0/51	0/75	1/76	0/62	1/89	0/96	0/70	0/38	0/60	0/74	1/72	0/43	0/94	0/74	0/97	0/66	0/79	0/73	0/73	0/68	0/58	0/56	0/75
ENSEMBL/NCBI	inframe_deletion	MODERATE	PMFBP1	-	ENSSHAG00000016748	protein_coding	5/75	-	646-648	62-64	21-22	KM/M	aAGAtg/atg	-1	2	41252479	ATCT	A	45/5850	0/81	1/92	0/79	0/57	0/86	0/71	0/58	0/69	0/90	0/75	0/60	0/79	0/98	1/93	0/67	0/81	0/78	1/103	0/58	0/99	0/74	0/93	0/84	0/109	0/61	0/66	0/75	0/47	0/78	0/92
ENSEMBL/NCBI	missense_variant	MODERATE	WWP2	-	ENSSHAG00000015494	protein_coding	3/24	-	290	110	37	R/H	cGc/cAc	-1	2	43704004	C	T	28/5595	0/81	0/91	0/53	1/70	0/78	0/49	0/65	0/63	0/101	0/75	0/46	0/66	0/84	0/81	0/55	0/38	0/70	0/75	0/64	0/108	1/65	0/100	0/96	0/84	0/63	0/62	0/83	0/50	0/72	0/70
ENSEMBL/NCBI	frameshift_variant	HIGH	ANKRD11	-	ENSSHAG00000014307	protein_coding	10/14	-	3296-3297	2986-2987	996	K/RX	aaa/aGaa	1	2	46126396	A	AG	51/5677	0/88	0/98	1/63	0/64	0/72	0/57	0/54	41/83	0/74	0/88	0/46	0/68	0/98	0/86	0/44	0/61	0/81	0/96	0/65	0/105	0/57	0/94	0/84	0/89	0/57	1/78	0/78	0/56	0/83	0/80
ENSEMBL/NCBI	synonymous_variant	LOW	IL17C	-	ENSSHAG00000005664	protein_coding	3/3	-	540	540	180	G	ggG/ggT	-1	2	47428015	C	A	50/5471	1/63	0/66	0/60	0/51	0/80	0/63	0/56	0/63	0/106	0/85	0/40	0/65	0/96	0/81	0/58	0/68	0/68	0/69	0/47	0/117	0/65	0/115	0/76	0/75	0/78	0/76	0/71	0/67	0/72	0/71
ENSEMBL/NCBI	missense_variant	MODERATE	JPH3	-	ENSSHAG00000017401	protein_coding	4/5	-	3296	1937	646	R/Q	cGg/cAg	-1	2	49311329	C	T	27/5189	0/60	0/84	0/43	0/51	0/100	0/53	0/49	0/57	0/91	0/72	0/47	0/94	0/93	0/76	0/74	0/51	0/70	0/67	0/55	0/88	0/65	0/101	0/79	0/72	24/67	0/79	1/82	0/57	0/64	0/71
ENSEMBL/NCBI	synonymous_variant	LOW	TAF1C	-	ENSSHAG00000012616	protein_coding	14/14	-	1768	1768	590	L	Ctg/Ttg	1	2	54444695	C	T	82/5645	0/89	0/73	0/51	0/69	0/111	0/44	0/63	0/64	0/78	0/92	0/57	0/89	1/98	0/89	0/59	0/48	0/54	0/109	0/58	0/127	0/77	0/127	0/74	1/81	0/58	0/72	0/67	0/56	0/82	0/70
NCBI	missense_variant	MODERATE	DNAAF1	-	LOC100919210	protein_coding	9/13	-	1383	1294	432	P/S	Ccc/Tcc	-1	2	54456544	G	A	39/5738	36/74	0/71	0/43	0/63	0/79	0/61	0/58	0/68	0/104	0/93	0/54	0/78	0/102	0/90	0/62	0/84	0/71	0/81	0/52	0/110	0/68	0/120	0/60	0/85	0/86	0/74	0/57	0/54	0/70	0/76
ENSEMBL/NCBI	missense_variant	MODERATE	NFATC3	-	ENSSHAG00000010150	protein_coding	3/12	-	2194	830	277	S/N	aGt/aAt	-1	2	55729486	C	T	45/5383	0/60	0/83	0/60	0/51	0/73	0/56	0/67	0/54	0/100	0/76	0/51	0/77	0/97	0/89	0/55	0/84	0/76	1/70	0/63	0/79	0/67	0/70	0/80	0/86	0/72	1/72	0/70	0/49	0/66	0/75
ENSEMBL/NCBI	missense_variant	MODERATE	DPEP2NB	-	ENSSHAG00000008984	protein_coding	2/2	-	85	83	28	T/N	aCt/aAt	1	2	55880050	C	A	62/5378	0/82	0/74	0/46	0/64	0/80	0/48	0/67	0/64	1/119	0/87	1/49	0/84	0/95	0/71	0/53	0/59	0/79	0/97	25/63	32/74	0/66	0/113	0/77	0/84	0/69	0/72	0/74	0/51	0/72	1/84
ENSEMBL/NCBI	missense_variant	MODERATE	PSMB10	-	ENSSHAG00000007728	protein_coding	4/9	-	993	202	68	K/E	Aag/Gag	1	2	56017224	A	G	72/5318	0/71	0/62	0/44	0/43	0/75	0/47	0/50	0/72	0/74	0/79	0/42	40/75	22/91	0/79	0/56	1/59	0/61	0/84	0/58	1/126	0/75	0/130	0/60	0/77	0/62	0/86	0/71	0/53	0/71	0/85
ENSEMBL/NCBI	missense_variant	MODERATE	EDC4	-	ENSSHAG00000006291	protein_coding	3/30	-	529	95	32	N/S	aAt/aGt	-1	2	56147181	T	C	80/5381	0/63	0/93	0/64	0/50	0/78	0/49	0/78	0/59	0/84	0/91	0/54	0/61	0/89	0/88	0/50	0/73	1/72	0/94	0/58	0/125	0/66	0/123	0/81	0/81	0/48	0/60	0/61	0/41	0/53	0/83
ENSEMBL/NCBI	missense_variant	MODERATE	E2F4	-	ENSSHAG00000011293	protein_coding	9/9	-	1988	1579	527	V/I	Gtc/Atc	-1	2	57275799	C	T	32/5671	29/75	0/79	0/41	0/62	0/76	0/56	0/73	0/60	0/112	0/84	0/51	0/88	0/83	0/93	0/61	0/61	0/83	0/75	0/57	0/86	0/70	0/120	0/69	0/81	0/54	0/77	0/56	1/51	0/85	0/103
ENSEMBL/NCBI	missense_variant	MODERATE	EXOC3L1	-	ENSSHAG00000011228	protein_coding	5/13	-	1202	517	173	R/W	Cgg/Tgg	1	2	57288019	C	T	13/6095	0/84	1/91	0/42	0/68	0/81	0/64	0/72	0/72	0/129	0/90	0/47	0/76	0/101	0/88	11/67	0/59	0/82	0/103	0/52	0/122	0/72	0/146	0/76	0/98	0/72	0/77	0/66	0/53	0/90	0/105
ENSEMBL/NCBI	synonymous_variant	LOW	TERB1	-	ENSSHAG00000005275	protein_coding	12/21	-	1503	813	271	A	gcC/gcT	1	2	58329409	C	T	38/5667	0/70	0/93	0/86	0/63	0/85	0/44	0/57	0/68	0/84	0/75	0/56	0/93	0/95	38/81	0/51	0/89	0/78	0/94	0/71	0/103	0/75	0/102	0/74	0/80	0/70	0/69	0/64	0/57	0/73	0/73
ENSEMBL/NCBI	missense_variant	MODERATE	DYNC1LI2	-	ENSSHAG00000004049	protein_coding	7/14	-	1609-1610	875-876	292	Y/L	tAT/tTG	1	2	58395203	AT	TG	19/5952	0/79	0/111	0/75	0/74	0/86	0/67	0/68	0/67	0/109	0/107	0/42	0/93	0/104	0/114	0/69	0/66	0/73	0/99	0/65	0/93	0/90	0/70	0/75	0/93	0/70	0/72	0/63	0/55	0/58	0/72
ENSEMBL/NCBI	synonymous_variant	LOW	VAT1L	-	ENSSHAG00000017839	protein_coding	7/8	-	1309	1005	335	I	atA/atC	1	2	71945253	A	C	45/6096	0/88	1/96	0/73	1/48	0/90	0/53	0/68	0/79	0/95	0/89	0/57	0/79	0/121	0/99	1/70	0/61	0/82	0/81	0/68	0/133	0/74	0/87	0/75	0/101	0/78	0/63	0/58	0/57	0/89	1/86
ENSEMBL/NCBI	missense_variant	MODERATE	PRKD3	-	ENSSHAG00000009601	protein_coding	7/20	-	4820	842	281	R/H	cGc/cAc	-1	2	75626613	C	T	37/5937	34/87	0/91	0/79	0/52	0/95	0/56	0/82	0/58	0/112	0/80	1/64	0/103	0/111	0/96	0/52	0/59	0/69	0/75	0/52	0/102	0/90	0/68	0/79	0/114	0/67	0/60	0/76	0/56	0/58	0/77
ENSEMBL/NCBI	synonymous_variant	LOW	ABCG8	-	ENSSHAG00000018768	protein_coding	6/13	-	866	690	230	D	gaC/gaT	1	2	83615614	C	T	25/5932	0/75	0/92	0/53	0/59	0/68	0/68	0/80	0/64	0/102	0/73	0/43	0/122	0/115	0/83	0/56	0/55	0/69	0/103	0/63	0/96	1/80	0/110	0/90	0/83	0/68	0/59	0/71	0/60	0/56	0/95
ENSEMBL/NCBI	missense_variant	MODERATE	PPP1R21	-	ENSSHAG00000000153	protein_coding	14/21	-	2162-2164	1361-1363	454-455	EL/VI	gAACtt/gTGAtt	1	2	89237933	AAC	TGA	77/5985	0/70	0/102	0/59	0/44	0/116	0/55	0/60	0/88	0/93	0/91	0/54	40/79	32/109	0/88	0/51	0/82	0/77	0/95	0/66	0/98	0/60	1/103	1/77	0/106	0/71	0/72	0/66	0/65	0/78	0/84
ENSEMBL/NCBI	missense_variant	MODERATE	NRXN1	-	ENSSHAG00000032322	protein_coding	3/3	-	681	314	105	Y/C	tAc/tGc	-1	2	91095513	T	C	47/5560	34/77	0/94	0/58	0/51	0/81	0/58	0/67	0/62	0/81	0/95	1/44	0/85	0/96	0/90	0/60	0/62	0/64	0/82	1/56	0/81	0/61	0/107	0/58	1/104	0/91	0/66	0/88	0/57	1/66	0/79
ENSEMBL/NCBI	missense_variant	MODERATE	PSME4	-	ENSSHAG00000014276	protein_coding	28/48	-	3272	3190	1064	S/P	Tct/Cct	-1	2	96283459	A	G	53/5980	0/100	47/119	0/66	0/62	0/100	0/57	0/65	0/77	0/94	1/90	0/40	0/81	0/121	0/90	0/56	1/61	0/76	0/86	0/56	0/84	1/60	0/59	0/70	0/95	0/67	0/71	0/75	0/57	0/69	0/81
ENSEMBL/NCBI	synonymous_variant	LOW	RTN4	-	ENSSHAG00000006351	protein_coding	4/10	-	1163	612	204	N	aaT/aaC	-1	2	97542007	A	G	44/6206	36/85	0/127	0/68	0/57	0/95	0/45	0/76	0/79	0/93	0/101	0/58	0/91	0/126	0/100	0/60	0/71	0/87	0/101	0/70	0/103	0/85	0/87	0/80	0/92	0/73	1/75	0/78	0/50	0/74	1/96
ENSEMBL/NCBI	synonymous_variant	LOW	CCDC88A	-	ENSSHAG00000000522	protein_coding	2/35	-	1037	153	51	V	gtC/gtA	-1	2	98005284	G	T	53/6151	0/75	0/111	0/49	0/61	0/109	0/54	0/74	0/89	0/111	0/88	0/61	0/105	0/97	0/87	0/58	0/68	0/69	45/90	0/64	0/99	0/58	1/134	0/75	0/97	0/52	1/87	0/85	0/59	0/61	0/96
ENSEMBL/NCBI	splice_donor_variant	HIGH	USP34	-	ENSSHAG00000012141	protein_coding	-	32/77	-	-	-	-	-	-1	2	104849959	A	G	42/6229	0/80	0/97	0/73	0/61	0/96	0/48	0/87	0/85	0/107	0/109	0/53	0/93	0/118	0/101	0/59	1/70	0/60	0/106	0/66	0/98	0/72	0/76	0/93	0/109	0/70	0/78	0/84	1/60	0/64	0/77
ENSEMBL/NCBI	stop_gained	HIGH	VPS54	-	ENSSHAG00000000961	protein_coding	14/23	-	2353	1960	654	R/*	Cga/Tga	-1	2	107523563	G	A	32/5965	30/82	0/106	0/75	0/59	0/90	0/65	0/65	0/71	0/92	0/81	0/42	1/100	0/105	0/93	0/67	0/68	0/82	0/79	0/76	0/103	0/72	0/62	0/83	0/95	0/75	0/55	0/87	0/63	0/64	0/83
ENSEMBL/NCBI	synonymous_variant	LOW	AFTPH	-	ENSSHAG00000010633	protein_coding	1/9	-	1820	1788	596	S	tcA/tcG	1	2	108258855	A	G	46/5776	40/94	0/86	0/65	0/48	0/86	0/54	0/74	0/74	0/96	0/70	0/46	0/75	0/95	0/104	0/50	0/66	0/71	0/93	0/60	0/88	1/67	0/90	0/77	0/86	0/87	0/73	1/90	0/49	0/60	0/68
ENSEMBL/NCBI	synonymous_variant	LOW	SPRED2	-	ENSSHAG00000030799	protein_coding	6/6	-	1266	1140	380	A	gcC/gcT	-1	2	109192593	G	A	225/5476	0/79	0/87	0/34	25/50	36/88	15/60	24/64	32/75	45/104	23/98	21/52	0/82	0/101	0/84	0/75	0/61	0/73	0/79	0/46	0/77	0/77	0/112	0/77	0/82	0/56	0/65	0/68	0/46	0/66	0/67
ENSEMBL/NCBI	splice_region_variant,intron_variant	LOW	GREB1	-	ENSSHAG00000004743	protein_coding	-	22/29	-	-	-	-	-	-1	2	118300297	G	T	630/5568	0/85	0/84	1/80	0/47	0/96	0/57	0/75	0/61	0/91	0/76	1/49	0/88	0/103	0/104	0/65	0/56	0/84	0/82	1/48	0/110	0/65	0/82	0/69	0/94	0/65	0/71	0/80	0/51	0/55	0/85
ENSEMBL/NCBI	synonymous_variant	LOW	E2F6	-	ENSSHAG00000024456	protein_coding	1/7	-	425	82	28	L	Ctg/Ttg	1	2	118515101	C	T	40/6295	0/75	0/95	0/38	0/66	0/99	0/62	0/62	1/84	0/89	0/80	0/78	0/112	0/120	0/94	0/49	0/89	0/70	0/102	0/61	0/94	0/79	0/137	0/85	0/104	0/79	0/85	0/95	0/73	0/80	0/88
ENSEMBL/NCBI	missense_variant	MODERATE	UNC5D	-	ENSSHAG00000012207	protein_coding	13/16	-	2562	1964	655	F/Y	tTt/tAt	1	2	121815937	T	A	50/5665	0/79	0/99	0/52	0/65	0/90	0/60	0/66	0/88	0/114	0/91	0/42	0/83	0/104	0/101	0/53	0/65	0/82	0/65	0/47	0/99	0/68	0/63	0/78	0/98	0/72	0/78	0/77	0/68	0/62	0/80
ENSEMBL/NCBI	splice_donor_variant	HIGH	UNC5D	-	ENSSHAG00000012207	protein_coding	-	13/15	-	-	-	-	-	1	2	121815951	G	T	45/5618	0/73	0/101	0/50	0/66	0/93	0/59	0/63	0/90	0/110	0/84	0/43	0/73	0/112	0/108	0/49	0/63	0/74	0/67	0/47	0/101	1/71	0/60	0/75	0/101	0/76	0/79	0/73	0/66	1/63	0/76
ENSEMBL/NCBI	missense_variant	MODERATE	UNC5D	-	ENSSHAG00000012207	protein_coding	15/16	-	2911	2313	771	S/R	agC/agA	1	2	121834904	C	A	44/5815	0/89	0/99	0/68	0/49	0/110	1/59	0/63	1/69	0/99	0/92	0/45	0/78	0/106	0/88	0/66	0/79	0/89	0/72	0/61	0/102	0/89	0/81	0/71	0/88	0/83	0/85	1/75	0/47	0/63	0/76
ENSEMBL/NCBI	missense_variant	MODERATE	KCNU1	-	ENSSHAG00000011303	protein_coding	21/28	-	2090	2041	681	D/H	Gat/Cat	1	2	123154635	G	C	23/5590	0/74	0/72	0/75	0/53	0/80	0/48	0/61	0/64	0/85	0/92	0/45	0/68	0/101	0/77	0/55	1/67	0/73	0/78	0/55	0/92	0/79	0/76	0/67	0/102	0/78	0/70	0/78	0/52	0/73	0/83
ENSEMBL/NCBI	splice_region_variant,intron_variant	LOW	FGFR1	YES	ENSSHAG00000017666	protein_coding	-	8/16	-	-	-	-	-	-1	2	125093747	T	TA	122/6143	0/92	0/85	1/69	0/54	0/83	0/56	0/71	0/72	0/112	1/78	1/51	0/96	1/109	0/91	0/60	0/72	0/84	0/100	0/52	0/94	0/76	0/108	0/74	0/87	0/81	0/76	1/78	1/68	0/73	0/89
ENSEMBL/NCBI	inframe_insertion	MODERATE	ADAM18	-	ENSSHAG00000018599	protein_coding	4/19	-	313-314	239-240	80	H/HS	cat/caTTCt	1	2	126016365	A	ATTC	100/6438	0/93	2/122	1/80	0/68	0/106	0/69	0/77	1/79	1/102	0/99	0/58	30/92	34/113	0/86	0/44	0/66	0/75	0/102	3/81	0/100	0/89	0/95	0/90	0/116	1/82	0/80	0/90	1/71	0/54	0/99
ENSEMBL/NCBI	missense_variant	MODERATE	KAT6A	YES	ENSSHAG00000017256	protein_coding	8/19	-	1714	1028	343	K/M	aAg/aTg	-1	2	128887683	T	A	39/5789	0/70	0/101	0/66	0/46	0/86	0/63	0/70	0/61	0/98	0/76	0/40	0/97	0/100	0/96	0/62	0/68	1/67	0/91	0/59	0/99	0/77	0/76	0/83	0/93	0/56	0/77	0/71	0/58	0/58	0/67
ENSEMBL/NCBI	missense_variant	MODERATE	PLAT	-	ENSSHAG00000017639	protein_coding	11/15	-	1314	1001	334	S/Y	tCc/tAc	-1	2	129101284	G	T	77/5685	0/93	37/91	34/68	0/56	0/93	0/53	0/78	0/67	0/105	0/71	0/42	0/92	0/99	0/85	0/49	0/67	0/80	0/87	0/50	0/88	0/75	0/100	1/53	1/75	0/58	0/82	0/89	0/59	0/74	0/81
ENSEMBL/NCBI	missense_variant	MODERATE	IKBKB	YES	ENSSHAG00000017794	protein_coding	13/21	-	1578	1335	445	S/R	agC/agG	1	2	129254639	C	G	50/5713	0/67	0/107	0/49	0/63	0/86	0/56	0/66	0/77	0/85	0/92	0/48	46/74	0/104	0/75	0/65	0/71	0/80	0/112	0/49	0/81	0/66	0/100	0/82	0/94	0/66	0/68	0/90	0/51	0/56	0/70
ENSEMBL/NCBI	missense_variant	MODERATE	SLC20A2	-	ENSSHAG00000018024	protein_coding	2/12	-	636	200	67	G/E	gGa/gAa	-1	2	129462342	C	T	32/5800	0/70	0/94	1/67	0/58	0/79	0/70	0/77	0/68	0/90	0/82	0/60	0/106	0/102	0/114	0/54	0/68	0/83	0/86	0/61	0/92	0/56	0/91	0/72	0/93	0/62	0/87	0/63	0/50	0/69	0/80
ENSEMBL/NCBI	missense_variant	MODERATE	PSD3	-	ENSSHAG00000030296	protein_coding	2/17	-	868	620	207	A/V	gCt/gTt	1	2	130976364	C	T	28/5688	27/62	0/113	0/53	0/61	0/91	0/48	0/62	0/58	0/104	0/84	0/59	0/65	0/77	0/86	0/45	0/57	0/74	0/69	0/51	0/104	0/70	0/139	0/71	0/85	0/59	0/87	0/91	0/60	0/75	0/102
ENSEMBL/NCBI	missense_variant	MODERATE	GFRA2	-	ENSSHAG00000017337	protein_coding	2/9	-	1546	98	33	G/D	gGc/gAc	-1	2	134248670	C	T	41/5034	38/87	0/88	0/46	0/46	1/106	0/53	1/61	0/76	0/77	0/69	0/38	0/81	0/109	0/88	0/44	0/55	0/74	0/85	0/59	0/110	0/64	0/98	0/66	0/66	0/55	0/68	0/69	0/52	0/74	0/68
ENSEMBL/NCBI	synonymous_variant	LOW	NUDT18	-	ENSSHAG00000024058	protein_coding	2/4	-	1400	129	43	S	tcC/tcA	-1	2	134683868	G	T	34/5526	25/56	0/89	0/44	0/73	0/97	0/53	1/68	0/76	0/87	0/61	0/54	0/95	0/76	1/104	1/63	0/54	0/72	1/89	0/51	0/122	1/77	0/133	0/74	0/89	0/67	0/83	0/85	0/51	0/61	0/77
ENSEMBL/NCBI	missense_variant	MODERATE	SORBS3	-	ENSSHAG00000018540	protein_coding	19/21	-	2013	1847	616	S/N	aGc/aAc	1	2	135233046	G	A	45/5722	0/64	0/101	0/68	0/63	0/96	23/59	21/64	0/68	0/93	0/94	0/50	0/79	0/90	0/89	0/71	0/71	0/96	0/97	0/50	0/115	0/73	0/105	0/75	0/72	0/63	0/89	0/62	0/51	0/71	0/84
ENSEMBL/NCBI	synonymous_variant	LOW	CCAR2	-	ENSSHAG00000018601	protein_coding	15/27	-	4031	813	271	Q	caG/caA	1	2	135297810	G	A	27/5204	22/66	0/77	1/60	0/38	0/65	0/52	0/65	0/62	0/89	0/67	0/44	0/65	0/78	0/98	0/60	0/61	0/62	0/84	0/47	1/105	0/55	0/118	0/70	0/77	0/59	0/66	0/71	0/41	0/52	0/81
ENSEMBL/NCBI	frameshift_variant	HIGH	CCAR2	-	ENSSHAG00000018601	protein_coding	20/27	-	4925-4926	1707-1708	569-570	-/X	-/C	1	2	135301324	G	GC	583/5536	1/70	0/66	0/50	2/61	1/100	0/48	0/63	0/64	3/104	2/96	0/40	0/66	2/82	1/94	1/73	1/79	1/77	0/81	0/54	0/112	2/78	2/120	1/85	1/88	0/54	0/68	1/74	2/65	1/60	0/71
ENSEMBL/NCBI	missense_variant	MODERATE	FAM170A	-	ENSSHAG00000027344	protein_coding	2/4	-	993	800	267	A/V	gCg/gTg	1	2	136188492	C	T	36/5418	1/63	0/93	0/49	0/50	1/73	0/47	0/72	0/56	0/93	0/81	0/58	0/81	0/88	0/82	1/53	1/69	0/80	1/93	0/65	0/86	0/68	1/97	29/69	0/83	0/65	0/80	0/63	0/54	0/72	0/71
NCBI	missense_variant	MODERATE	RP1L1	-	LOC105749074	protein_coding	3/4	-	946	932	311	A/V	gCg/gTg	1	2	137171801	C	T	27/5458	0/92	0/86	0/63	0/55	0/86	0/52	0/64	0/71	0/98	0/82	0/52	0/79	0/96	0/96	0/47	0/55	0/72	1/77	0/45	0/113	0/81	0/91	0/62	0/77	0/61	0/64	0/80	0/62	0/55	1/87
ENSEMBL/NCBI	missense_variant	MODERATE	PRSS55	-	ENSSHAG00000012242	protein_coding	2/5	-	568	194	65	C/Y	tGc/tAc	-1	2	137344776	C	T	65/5492	0/88	0/100	0/73	0/62	0/78	0/49	0/73	0/58	0/94	0/77	0/51	34/82	27/80	0/69	0/47	0/64	0/67	0/64	0/54	0/74	1/73	0/82	0/73	0/79	0/74	0/65	0/79	0/53	0/77	0/78
ENSEMBL/NCBI	missense_variant	MODERATE	EXTL3	-	ENSSHAG00000017018	protein_coding	3/7	-	1964	902	301	S/F	tCc/tTc	-1	2	138849519	G	A	41/5896	0/76	0/100	0/47	0/55	0/84	0/51	0/82	0/93	0/94	0/102	36/60	0/94	0/105	0/96	0/52	0/59	0/71	0/76	0/66	0/91	0/85	0/98	0/80	0/99	0/66	0/81	0/84	0/53	0/86	1/94
ENSEMBL/NCBI	frameshift_variant	HIGH	ARID5A	-	ENSSHAG00000023245	protein_coding	1/7	-	240	240	80	G/X	ggA/gg	-1	2	139702809	CT	C	46/4196	1/66	1/52	0/18	0/44	0/66	0/37	0/35	1/60	1/85	0/65	1/37	0/61	0/74	0/66	0/51	0/50	0/63	0/63	0/58	1/65	1/62	0/106	1/55	0/65	0/50	0/55	0/69	0/60	0/63	0/68
ENSEMBL/NCBI	missense_variant	MODERATE	-	-	ENSSHAG00000031251	protein_coding	8/19	-	1443	902	301	R/L	cGg/cTg	1	2	139875983	G	T	48/5563	0/84	0/98	0/44	0/64	0/76	0/62	0/60	0/58	0/83	0/91	0/46	0/68	0/81	0/84	0/53	0/74	0/66	46/87	0/56	0/83	0/72	0/83	0/74	0/88	0/81	0/67	0/78	0/47	0/64	0/75
ENSEMBL/NCBI	missense_variant	MODERATE	ASTL	-	ENSSHAG00000029931	protein_coding	9/12	-	2395	2302	768	Q/K	Caa/Aaa	1	2	140220509	C	A	37/5299	1/71	0/87	0/41	0/60	1/90	0/62	0/58	0/63	0/100	1/84	0/43	0/88	0/84	0/82	0/55	0/54	0/64	0/74	0/42	0/93	0/64	0/104	0/53	0/82	0/61	0/67	0/56	0/51	0/74	0/91
ENSEMBL/NCBI	synonymous_variant	LOW	-	-	ENSSHAG00000011131	protein_coding	6/6	-	1321	567	189	Q	caG/caA	-1	2	140768015	C	T	30/5957	27/75	0/91	0/57	0/64	0/86	0/73	0/65	0/70	0/92	0/77	0/47	0/78	0/84	0/92	0/56	0/68	0/85	0/74	0/74	0/95	0/79	0/73	0/85	0/94	0/66	0/84	0/80	0/76	0/77	0/90
ENSEMBL/NCBI	missense_variant	MODERATE	VINAC1	-	ENSSHAG00000020736	protein_coding	4/8	-	3565	3368	1123	G/E	gGa/gAa	-1	2	143661582	C	T	40/5795	0/96	0/92	0/49	0/39	0/80	0/65	0/68	0/65	0/118	0/76	0/49	0/94	0/86	0/91	0/62	0/58	0/68	0/93	0/40	0/94	0/81	0/92	0/70	0/88	0/69	1/81	0/95	0/52	0/79	0/73
ENSEMBL/NCBI	synonymous_variant	LOW	SYNDIG1	-	ENSSHAG00000026100	protein_coding	3/6	-	5291	423	141	I	atC/atA	-1	2	145269790	G	T	20/5615	0/66	0/88	0/73	0/55	0/77	0/61	0/64	1/54	0/86	15/55	0/58	0/90	0/119	0/83	0/56	0/70	0/78	0/80	0/70	0/84	1/75	0/70	0/65	0/77	0/70	0/73	0/86	1/53	0/70	0/82
ENSEMBL/NCBI	synonymous_variant	LOW	RALGAPA2	-	ENSSHAG00000011234	protein_coding	1/39	-	73	73	25	L	Ttg/Ctg	1	2	149822091	T	C	42/5804	30/75	0/75	0/28	0/42	2/99	0/50	0/69	0/68	0/101	1/89	1/60	0/101	0/100	0/101	0/69	0/48	0/97	0/78	0/49	0/103	0/78	0/126	0/74	1/98	1/67	0/80	0/101	0/68	0/67	0/92
ENSEMBL/NCBI	missense_variant	MODERATE	PCSK2	-	ENSSHAG00000010370	protein_coding	7/13	-	1015	646	216	E/K	Gaa/Aaa	-1	2	153613829	C	T	43/5690	0/72	0/96	0/58	0/49	0/87	0/45	1/71	0/77	0/84	1/78	0/46	0/92	0/101	0/90	0/58	0/45	1/63	0/101	0/55	0/102	0/64	0/92	0/76	1/94	0/68	0/74	0/74	0/47	0/70	1/88
ENSEMBL/NCBI	missense_variant	MODERATE	PCSK2	-	ENSSHAG00000010370	protein_coding	2/13	-	622	253	85	P/T	Ccc/Acc	-1	2	153799672	G	T	62/5906	0/79	52/109	0/77	0/59	0/101	0/53	0/63	0/68	0/98	0/83	0/55	0/99	0/108	0/102	0/55	0/79	0/71	0/76	0/58	0/87	0/65	0/86	0/72	0/94	0/72	0/71	0/93	1/65	0/57	1/69
ENSEMBL/NCBI	missense_variant	MODERATE	ANKEF1	-	ENSSHAG00000008375	protein_coding	10/10	-	2712	2320	774	A/S	Gct/Tct	-1	2	162102523	C	A	36/5957	0/72	0/102	0/73	0/59	0/89	0/62	0/63	0/75	0/91	0/80	0/52	0/105	0/96	0/93	28/63	0/60	0/76	0/84	0/71	0/107	0/81	1/77	1/83	0/92	0/66	0/86	0/76	0/41	0/52	0/62
ENSEMBL/NCBI	missense_variant	MODERATE	PAK5	-	ENSSHAG00000011856	protein_coding	7/13	-	1506	857	286	R/Q	cGg/cAg	1	2	162663864	G	A	31/5536	0/74	0/104	0/56	0/57	0/85	0/49	0/63	0/74	0/105	0/94	0/56	0/89	0/85	0/114	0/62	0/44	0/84	0/66	0/58	0/77	0/60	0/113	0/62	0/78	0/54	0/72	0/69	0/43	1/47	0/85
ENSEMBL/NCBI	missense_variant	MODERATE	NEIL2	-	ENSSHAG00000009771	protein_coding	4/6	-	1805	443	148	A/V	gCa/gTa	1	2	168629725	C	T	31/5504	30/69	0/79	0/60	0/54	0/71	0/59	0/62	0/43	0/85	0/57	0/57	0/89	0/92	0/95	0/55	0/65	0/56	0/74	0/69	0/86	0/59	0/97	0/67	0/91	0/72	0/72	0/67	0/45	0/63	0/85
ENSEMBL/NCBI	missense_variant	MODERATE	CSMD1	-	ENSSHAG00000009027	protein_coding	29/63	-	4646	4646	1549	R/H	cGt/cAt	1	2	174609012	G	A	63/5807	0/82	0/81	0/62	0/55	0/79	0/46	0/70	0/75	0/103	0/68	0/58	0/87	0/112	0/85	0/53	0/55	1/56	0/86	0/52	0/89	1/70	0/70	0/68	1/106	1/86	0/59	1/76	0/48	0/63	0/73
ENSEMBL/NCBI	missense_variant	MODERATE	MBOAT2	-	ENSSHAG00000012144	protein_coding	12/41	-	1396	1348	450	I/V	Atc/Gtc	-1	2	194292054	T	C	34/5591	0/77	0/121	1/58	0/55	0/88	0/42	0/48	0/65	0/79	0/80	0/46	1/92	1/90	0/90	0/58	0/83	0/66	0/108	0/50	0/92	0/59	0/66	0/75	0/76	0/63	1/74	0/84	0/63	0/54	0/70
ENSEMBL/NCBI	missense_variant	MODERATE	TAF1B	-	ENSSHAG00000001155	protein_coding	6/16	-	518	458	153	S/N	aGt/aAt	1	2	195684704	G	A	54/5881	0/81	0/80	0/58	0/55	0/93	0/73	0/59	0/72	0/105	0/78	0/50	0/108	0/94	0/83	0/55	0/79	0/82	0/87	0/62	0/105	0/68	0/91	0/72	0/91	0/74	0/85	0/86	0/59	0/58	0/84
ENSEMBL/NCBI	synonymous_variant	LOW	GRHL1	-	ENSSHAG00000002291	protein_coding	16/16	-	2151	1890	630	I	atC/atA	1	2	195871091	C	A	30/5648	0/82	0/94	0/67	0/58	0/91	0/52	0/81	1/65	0/91	1/91	0/48	1/82	0/95	0/74	0/51	0/70	0/77	0/86	0/70	0/96	0/70	0/68	0/60	0/106	0/69	0/74	0/89	0/54	0/63	0/82
ENSEMBL/NCBI	missense_variant	MODERATE	CAPN14	-	ENSSHAG00000012346	protein_coding	15/20	-	1652	1652	551	A/V	gCg/gTg	-1	2	196774201	G	A	28/5507	0/71	0/91	0/54	0/57	0/97	0/50	0/52	0/72	0/97	0/88	0/62	0/90	0/103	0/92	0/58	0/57	0/77	0/90	0/68	0/84	0/71	0/61	0/68	0/94	0/61	0/53	0/70	0/51	0/63	0/66
ENSEMBL/NCBI	synonymous_variant	LOW	LTBP1	-	ENSSHAG00000011010	protein_coding	25/29	-	3460	3417	1139	R	agG/agA	1	2	199151865	G	A	36/6135	29/81	0/102	0/74	0/52	0/105	0/46	0/79	0/83	0/100	0/84	0/34	0/81	1/124	0/90	0/64	0/71	0/96	0/87	0/79	1/107	0/75	0/78	0/94	0/96	1/82	0/74	0/92	0/62	0/69	0/80
ENSEMBL/NCBI	synonymous_variant	LOW	RASGRP3	-	ENSSHAG00000013930	protein_coding	6/14	-	1322	714	238	G	ggC/ggT	1	2	199308048	C	T	27/5768	0/73	0/106	0/61	0/50	0/89	0/72	0/62	0/61	0/99	1/81	0/46	0/96	0/125	0/87	0/52	0/69	0/64	0/91	0/55	0/76	0/76	0/78	23/88	0/98	1/65	0/71	0/83	0/51	0/65	0/77
ENSEMBL/NCBI	missense_variant	MODERATE	CRIM1	-	ENSSHAG00000009712	protein_coding	1/17	-	836	91	31	A/T	Gcg/Acg	1	2	202658086	G	A	40/6280	0/99	0/93	0/33	1/68	0/91	0/49	0/65	0/95	0/125	0/95	0/58	0/123	1/117	0/108	0/73	0/72	0/72	36/86	0/66	0/107	0/82	1/146	0/66	0/93	0/75	0/88	0/107	0/80	0/128	0/185
ENSEMBL/NCBI	synonymous_variant	LOW	-	-	ENSSHAG00000021096	protein_coding	1/1	-	48	48	16	G	ggT/ggA	1	2	207575312	T	A	25/5667	0/86	0/69	0/77	0/56	0/71	0/54	0/62	0/73	0/108	0/71	0/51	0/81	1/103	0/99	0/60	1/69	0/53	0/89	0/68	0/69	0/66	0/82	0/64	0/82	0/70	0/73	19/79	0/58	0/68	0/84
ENSEMBL/NCBI	synonymous_variant	LOW	-	-	ENSSHAG00000031785	protein_coding	1/1	-	564	564	188	A	gcG/gcA	1	2	207591198	G	A	12/5676	0/69	0/99	1/58	0/59	0/91	0/64	0/44	0/78	0/107	0/77	0/56	0/87	0/84	0/82	8/35	0/61	0/73	0/75	0/56	0/97	0/70	0/69	0/64	0/89	0/58	1/70	0/85	0/71	0/60	0/71
ENSEMBL/NCBI	missense_variant	MODERATE	-	-	ENSSHAG00000028779	protein_coding	1/1	-	673	673	225	V/M	Gtg/Atg	1	2	207612085	G	A	19/5240	0/91	0/80	0/72	0/62	0/54	0/45	0/56	0/67	0/81	0/73	0/50	0/80	0/98	0/69	0/53	0/52	0/69	0/78	1/48	0/88	0/61	0/67	15/69	0/83	0/57	0/74	0/89	0/41	0/65	0/84
ENSEMBL/NCBI	missense_variant	MODERATE	-	-	ENSSHAG00000029991	protein_coding	1/1	-	244	244	82	L/I	Cta/Ata	1	2	207699663	C	A	19/5864	0/94	0/111	0/51	0/65	0/80	0/65	0/64	1/62	0/91	0/83	0/59	0/105	0/91	0/82	0/57	0/61	0/76	16/76	1/68	0/78	0/87	0/73	0/73	0/91	0/67	0/70	0/84	0/62	0/69	0/73
ENSEMBL/NCBI	synonymous_variant	LOW	-	-	ENSSHAG00000029991	protein_coding	1/1	-	555	555	185	L	ctG/ctA	1	2	207699974	G	A	13/5651	0/70	0/95	0/63	0/54	0/82	0/50	0/47	0/59	0/98	0/90	0/62	0/91	0/97	0/104	0/45	0/46	0/72	0/81	0/66	0/85	0/70	0/70	0/71	0/80	8/54	1/74	0/80	0/61	0/80	0/68
ENSEMBL/NCBI	missense_variant	MODERATE	-	-	ENSSHAG00000029991	protein_coding	1/1	-	561-562	561-562	187-188	LT/LA	ctCAca/ctTGca	1	2	207699980	CA	TG	13/5619	0/65	0/96	0/62	1/54	0/79	0/50	0/46	0/60	0/96	0/89	0/62	0/91	0/98	0/106	0/44	0/47	0/69	0/81	0/65	0/87	0/68	0/73	0/74	0/80	8/54	0/72	0/77	0/61	0/77	0/67
ENSEMBL/NCBI	synonymous_variant	LOW	-	-	ENSSHAG00000029991	protein_coding	1/1	-	576	576	192	T	acA/acC	1	2	207699995	A	C	18/5630	1/65	0/94	0/65	0/53	0/75	0/47	0/52	0/64	1/96	0/95	0/63	0/95	0/101	0/102	0/48	0/53	0/72	0/82	0/59	2/89	0/65	0/75	0/69	0/78	11/61	0/77	0/77	0/62	0/75	0/67
ENSEMBL/NCBI	missense_variant	MODERATE	-	-	ENSSHAG00000029991	protein_coding	1/1	-	590	590	197	S/F	tCc/tTc	1	2	207700009	C	T	14/5613	0/62	0/93	0/71	0/50	0/76	0/47	0/54	0/69	0/94	0/92	0/59	0/95	0/98	0/100	0/46	0/56	0/71	0/90	0/60	0/85	0/67	0/75	0/65	0/79	12/62	0/77	0/79	0/58	0/73	0/63
ENSEMBL/NCBI	synonymous_variant	LOW	-	-	ENSSHAG00000025958	protein_coding	1/1	-	514	514	172	R	Cga/Aga	1	2	207714369	C	A	36/5594	0/67	0/85	0/69	0/47	1/70	0/54	0/67	0/89	0/97	0/77	0/48	0/97	0/96	0/91	0/44	0/68	0/68	0/75	0/55	0/93	0/70	0/64	0/58	0/98	0/80	0/64	0/64	0/57	0/61	0/85
ENSEMBL/NCBI	missense_variant	MODERATE	TRMT61B	-	ENSSHAG00000009550	protein_coding	5/7	-	1913	1309	437	D/H	Gat/Cat	1	2	211995098	G	C	58/6002	0/92	0/112	0/88	0/48	0/104	0/56	0/48	0/62	0/99	0/81	0/55	0/84	0/101	0/103	0/64	0/79	0/75	0/100	0/59	58/120	0/72	0/82	0/82	0/97	0/57	0/63	0/74	0/49	0/74	0/77
ENSEMBL/NCBI	missense_variant	MODERATE	SLC4A1AP	-	ENSSHAG00000014807	protein_coding	8/14	-	1812	1579	527	G/R	Ggg/Agg	-1	2	213565972	C	T	32/5646	0/78	0/88	0/48	0/53	0/77	0/67	0/70	0/77	0/73	0/80	0/67	0/96	0/90	0/69	0/60	0/75	0/94	1/79	0/48	0/93	0/79	0/71	0/79	0/88	0/64	0/68	0/74	0/66	0/78	0/79
NCBI	missense_variant	MODERATE	ZNF512	-	LOC100917768	protein_coding	5/14	-	487	416	139	S/N	aGc/aAc	-1	2	213649981	C	T	16/5812	0/81	0/96	0/81	0/58	0/73	0/50	0/66	0/75	0/84	0/68	0/49	0/77	0/100	0/76	0/53	0/81	0/81	0/83	1/56	0/114	0/73	0/84	0/76	0/73	0/67	0/87	0/79	0/69	0/64	0/91
ENSEMBL/NCBI	missense_variant	MODERATE	FNDC4	-	ENSSHAG00000014128	protein_coding	2/7	-	577	38	13	A/V	gCa/gTa	1	2	213760458	C	T	2292/5749	36/87	40/87	23/44	29/63	31/76	13/65	27/73	31/83	55/116	18/74	19/53	42/97	37/108	44/85	27/62	30/68	20/61	45/83	36/72	46/98	29/66	34/98	22/66	37/79	17/65	31/74	29/77	27/64	29/80	32/78
ENSEMBL/NCBI	missense_variant	MODERATE	KHK	-	ENSSHAG00000030031	protein_coding	4/7	-	1209	364	122	A/T	Gcc/Acc	-1	2	214193083	C	T	44/5308	40/86	0/93	0/32	0/50	0/74	0/42	0/66	0/52	0/100	0/78	0/44	0/83	0/94	0/77	1/48	0/78	0/71	0/97	0/38	0/109	0/36	0/96	0/88	0/86	0/65	0/72	0/54	0/41	0/59	0/81
ENSEMBL/NCBI	splice_region_variant,intron_variant	LOW	TMEM214	-	ENSSHAG00000011811	protein_coding	-	11/17	-	-	-	-	-	-1	2	214266721	G	GA	36/5972	0/90	0/98	0/47	0/65	0/93	0/54	0/86	0/63	0/108	0/77	0/37	0/101	0/113	0/100	0/77	0/53	0/79	0/105	0/61	0/94	0/84	0/134	0/73	0/88	0/63	0/53	0/74	0/63	0/72	0/90
ENSEMBL/NCBI	missense_variant	MODERATE	DPYSL5	-	ENSSHAG00000010753	protein_coding	4/13	-	1911	479	160	F/Y	tTt/tAt	-1	2	214411506	A	T	25/6044	0/78	0/88	0/69	19/49	0/113	0/57	0/60	0/72	0/101	0/84	0/57	0/107	0/115	1/89	0/56	0/56	0/78	0/95	0/58	2/99	0/79	0/79	0/64	0/111	0/65	0/77	1/86	0/56	0/82	1/75
ENSEMBL/NCBI	frameshift_variant	HIGH	CENPO	-	ENSSHAG00000005861	protein_coding	7/7	-	1560-1561	836-837	279	L/FX	ttg/ttTg	-1	2	217051209	C	CA	27/5922	0/60	0/81	0/61	0/65	0/86	0/69	0/63	0/75	0/106	0/82	0/58	0/86	0/87	0/91	0/56	0/69	0/81	0/81	0/65	0/94	20/52	0/118	0/83	0/117	1/78	0/77	0/74	0/52	0/75	0/79
ENSEMBL/NCBI	synonymous_variant	LOW	KANSL3	-	ENSSHAG00000017986	protein_coding	20/22	-	3243	2382	794	P	ccT/ccC	-1	2	218662024	A	G	37/5643	28/76	0/79	0/66	0/51	0/67	0/60	0/70	0/55	0/103	0/88	0/60	0/112	0/79	0/101	0/69	0/71	0/65	0/106	1/53	0/114	0/60	0/90	0/68	0/92	0/67	0/81	0/79	0/53	1/62	0/78
ENSEMBL/NCBI	missense_variant,splice_region_variant	MODERATE	NPC1L1	-	ENSSHAG00000016456	protein_coding	16/19	-	3997	3497	1166	T/M	aCg/aTg	1	2	219632728	C	T	16/5375	0/70	0/78	0/80	0/60	0/87	0/55	0/59	0/82	0/96	0/70	0/48	0/87	0/85	0/79	0/58	0/66	0/73	0/98	0/51	0/112	0/75	0/89	0/69	0/86	0/67	0/73	15/71	0/54	0/73	0/77
ENSEMBL/NCBI	missense_variant	MODERATE	GCK	-	ENSSHAG00000014686	protein_coding	9/10	-	2079	1136	379	A/V	gCa/gTa	1	2	220237950	C	T	68/5533	0/68	0/83	0/52	1/59	0/63	0/61	0/58	0/58	0/86	0/87	0/61	39/93	27/78	0/78	0/52	0/44	0/90	0/80	0/61	0/122	0/70	0/110	0/77	0/77	0/82	0/76	0/69	0/59	0/82	0/81
ENSEMBL/NCBI	missense_variant	MODERATE	KCNS1	-	ENSSHAG00000023189	protein_coding	2/3	-	1104-1105	756-757	252-253	LP/LT	ctGCcg/ctAAcg	1	2	220970947	GC	AA	52/6388	0/99	0/79	0/40	0/82	0/87	0/46	0/65	0/78	0/132	0/120	0/61	0/99	0/126	0/101	0/49	0/65	0/95	0/89	0/63	52/117	0/78	0/142	0/70	0/107	0/79	0/87	0/91	0/61	0/92	0/98
ENSEMBL/NCBI	missense_variant	MODERATE	PABPC1L	-	ENSSHAG00000011446	protein_coding	2/13	-	997	265	89	R/W	Cgg/Tgg	-1	2	221148803	G	A	17/5314	0/82	0/92	0/51	0/49	0/89	0/54	0/58	1/60	0/104	0/88	0/42	0/87	0/70	0/96	0/48	0/67	0/82	0/65	1/58	0/80	0/67	0/105	0/61	1/70	0/70	0/67	0/63	0/55	0/64	0/84
ENSEMBL/NCBI	missense_variant	MODERATE	-	-	ENSSHAG00000008072	protein_coding	3/6	-	872	449	150	P/H	cCt/cAt	1	2	224693935	C	A	30/5558	0/80	0/89	0/51	0/57	0/79	0/66	0/59	0/65	0/95	0/85	0/59	0/89	0/84	1/85	0/55	0/50	0/70	0/70	0/63	0/84	0/67	1/90	0/75	0/85	0/66	0/69	0/75	0/72	0/78	0/84
ENSEMBL/NCBI	frameshift_variant	HIGH	SNAI1	-	ENSSHAG00000011015	protein_coding	2/3	-	1121-1122	183-184	61-62	-/QX	-/CAGAA	1	2	225407169	C	CCAGAA	64/5126	0/78	0/89	0/47	0/54	0/74	0/48	0/55	1/84	0/80	0/66	0/50	0/74	0/75	0/66	0/52	0/55	0/65	0/82	0/46	0/112	0/60	0/119	0/70	0/80	0/52	0/72	0/71	0/44	0/60	0/69
ENSEMBL/NCBI	missense_variant	MODERATE	RIPOR3	-	ENSSHAG00000025378	protein_coding	1/21	-	5337	13	5	R/W	Cgg/Tgg	-1	2	226282565	G	A	59/5766	0/70	0/75	0/53	0/54	0/92	0/58	0/57	0/76	0/116	0/91	1/61	0/82	0/87	0/88	0/69	0/63	0/65	0/114	0/65	0/99	0/64	1/104	0/69	0/78	0/66	1/79	0/78	0/74	0/68	0/92
ENSEMBL/NCBI	missense_variant	MODERATE	RAE1	-	ENSSHAG00000025272	protein_coding	13/13	-	2383	1091	364	P/H	cCc/cAc	1	2	233697223	C	A	42/6321	30/85	0/93	0/65	0/63	1/94	0/60	0/58	0/75	0/116	0/95	0/62	0/98	0/119	0/94	0/69	0/77	0/87	0/99	0/64	0/92	1/74	0/107	1/97	0/101	0/81	0/75	0/90	0/66	1/78	0/95
ENSEMBL/NCBI	synonymous_variant	LOW	PCK1	-	ENSSHAG00000012814	protein_coding	10/10	-	1892	1512	504	P	ccG/ccA	1	2	234052029	G	A	42/5349	1/72	0/80	0/62	0/62	1/67	0/59	0/54	0/59	0/89	0/69	0/60	0/82	0/94	36/82	0/45	0/60	0/75	0/90	0/62	0/90	0/80	0/99	0/65	0/84	0/55	0/75	0/54	0/63	0/69	0/68
ENSEMBL/NCBI	frameshift_variant	HIGH	ANKRD60	-	ENSSHAG00000016343	protein_coding	10/23	-	2238	1449	483	K/X	aaA/aa	-1	2	235228570	CT	C	39/5864	30/86	0/111	1/47	0/50	0/73	0/64	0/80	0/73	0/92	0/86	0/59	0/91	1/99	0/100	0/56	0/76	0/87	0/98	0/57	0/87	0/74	0/63	0/77	0/99	0/74	0/64	0/84	0/50	0/69	0/85
ENSEMBL/NCBI	synonymous_variant	LOW	-	-	ENSSHAG00000012601	protein_coding	1/6	-	372	9	3	P	ccG/ccA	-1	2	236316501	C	T	69/5351	0/88	0/90	0/47	0/60	1/88	0/46	0/60	0/64	0/115	0/73	0/44	0/78	0/90	0/79	0/60	0/58	0/58	0/76	0/55	0/103	0/49	0/87	1/73	0/95	0/61	0/66	0/77	0/45	0/64	0/72
ENSEMBL/NCBI	missense_variant	MODERATE	ZNF831	-	ENSSHAG00000022108	protein_coding	3/6	-	4840	4159	1387	V/M	Gtg/Atg	1	2	236417706	G	A	19/5323	0/69	0/89	0/54	0/59	0/85	0/45	0/52	0/66	0/88	0/85	0/50	0/92	0/97	0/82	0/57	0/47	0/62	0/79	0/54	0/84	0/74	0/99	19/75	0/78	0/65	0/47	0/74	0/62	0/61	0/68
ENSEMBL/NCBI	missense_variant	MODERATE	YTHDF1	-	ENSSHAG00000010430	protein_coding	6/8	-	1033	502	168	D/Y	Gat/Tat	-1	2	243786466	C	A	67/3689	1/94	0/56	0/35	0/38	0/47	0/51	0/48	0/32	0/58	0/46	0/27	0/51	0/88	0/58	0/43	1/38	0/55	0/49	0/41	0/70	0/46	0/60	0/48	55/65	1/41	0/46	0/46	1/35	0/36	0/48
ENSEMBL/NCBI	missense_variant	MODERATE	COL20A1	-	ENSSHAG00000008158	protein_coding	2/12	-	603	500	167	R/Q	cGa/cAa	1	2	244060091	G	A	37/3343	0/80	0/45	0/35	0/30	0/46	0/41	0/49	36/41	0/51	0/56	0/31	0/52	0/65	0/61	0/27	0/32	0/62	0/54	0/35	0/69	0/45	0/69	0/43	0/49	0/34	0/27	0/31	0/42	0/41	0/36
ENSEMBL/NCBI	synonymous_variant	LOW	CHRNA4	-	ENSSHAG00000005283	protein_coding	5/6	-	1472	846	282	S	tcC/tcT	-1	2	244177027	G	A	27/3405	0/87	0/58	0/26	0/37	0/52	0/42	0/39	0/50	0/53	0/39	0/25	0/52	0/78	0/51	23/28	0/30	0/52	0/45	0/35	0/52	0/48	0/55	0/33	0/43	0/40	0/38	0/45	0/27	1/41	0/51
ENSEMBL/NCBI	missense_variant	MODERATE	HELZ2	-	ENSSHAG00000018163	protein_coding	8/20	-	6873	6484	2162	H/Y	Cat/Tat	-1	2	244880071	G	A	13/3418	13/76	0/53	0/24	0/40	0/46	0/41	0/59	0/44	0/58	0/67	0/26	0/47	0/65	0/46	0/29	0/43	0/42	0/46	0/26	0/48	0/38	0/73	0/34	0/43	0/52	0/44	0/38	0/23	0/38	0/43
ENSEMBL/NCBI	missense_variant	MODERATE	HELZ2	-	ENSSHAG00000018163	protein_coding	7/20	-	3220	2831	944	R/H	cGc/cAc	-1	2	244885593	C	T	23/3386	20/73	0/50	0/33	0/36	0/43	0/46	0/48	0/37	0/54	0/60	0/23	0/48	0/67	0/61	0/28	0/30	0/46	0/34	0/29	0/43	0/55	0/46	1/41	0/44	0/42	0/44	0/44	0/29	0/45	0/39
ENSEMBL/NCBI	missense_variant	MODERATE	PRPF6	-	ENSSHAG00000016810	protein_coding	15/21	-	4299	1981	661	A/T	Gct/Act	1	2	245793995	G	A	34/3082	0/79	0/39	0/23	0/42	0/37	0/21	0/39	1/34	0/51	0/38	0/26	0/42	0/57	0/46	0/29	0/33	0/46	1/43	0/25	0/54	0/37	0/40	0/38	0/62	0/43	0/34	0/22	0/23	0/30	0/42
ENSEMBL/NCBI	missense_variant	MODERATE	FAM166A	-	ENSSHAG00000008094	protein_coding	6/9	-	1149	541	181	P/T	Ccc/Acc	-1	2	247862890	G	T	17/3009	13/65	0/43	0/17	0/35	0/29	0/38	0/50	0/25	0/39	0/54	0/31	0/39	0/66	1/57	0/35	0/27	0/59	0/35	0/20	0/53	0/35	0/68	0/40	0/43	0/37	0/35	0/30	0/20	0/38	0/42
ENSEMBL/NCBI	missense_variant	MODERATE	EXD3	-	ENSSHAG00000001276	protein_coding	13/16	-	1891	1891	631	A/T	Gca/Aca	-1	2	248193323	C	T	76/3381	0/80	0/54	0/24	0/30	1/45	0/51	0/40	0/41	0/41	0/67	0/31	0/51	1/65	0/47	0/29	0/37	1/63	0/50	1/23	0/52	0/38	0/81	0/34	0/49	0/46	0/50	0/42	0/30	32/42	38/43
ENSEMBL/NCBI	missense_variant	MODERATE	FBXW5	-	ENSSHAG00000007964	protein_coding	2/9	-	2662	86	29	A/V	gCa/gTa	1	2	249059516	C	T	33/2945	30/78	0/37	0/18	0/30	0/28	0/29	0/28	0/25	0/46	0/59	0/23	0/52	0/64	0/53	0/36	0/29	0/49	0/42	0/22	0/43	0/32	0/64	0/35	0/39	0/36	0/39	0/32	0/27	0/35	0/39
ENSEMBL/NCBI	missense_variant	MODERATE	AJM1	-	ENSSHAG00000026416	protein_coding	3/3	-	3526	2791	931	R/W	Cgg/Tgg	-1	2	249209908	G	A	19/3695	0/63	0/57	0/22	0/35	0/56	0/35	0/43	1/29	0/56	0/65	0/35	0/53	0/59	0/60	0/42	0/43	0/57	0/38	0/34	1/61	0/35	0/78	0/55	0/55	0/60	0/45	0/55	0/40	0/41	0/53
ENSEMBL/NCBI	missense_variant	MODERATE	TEP1	-	ENSSHAG00000013013	protein_coding	2/56	-	705	125	42	R/Q	cGg/cAg	-1	2	250275544	C	T	58/2947	0/57	0/42	0/19	0/23	0/39	0/42	0/33	0/36	0/44	0/52	0/20	0/45	0/55	0/38	0/33	0/26	1/42	0/26	0/12	0/52	0/35	0/67	0/45	40/45	15/31	0/30	0/43	0/27	0/29	0/41
ENSEMBL/NCBI	synonymous_variant	LOW	-	-	ENSSHAG00000011801	protein_coding	1/1	-	600	600	200	Y	taC/taT	-1	2	250511684	G	A	28/3096	27/70	0/40	0/27	0/30	0/42	0/33	0/39	0/40	0/45	0/55	0/26	0/41	0/70	0/40	0/29	0/34	0/50	0/33	0/18	0/45	1/39	0/40	0/46	0/57	0/46	0/37	0/40	0/26	0/35	0/35
ENSEMBL/NCBI	synonymous_variant	LOW	-	-	ENSSHAG00000021008	protein_coding	1/1	-	276	276	92	I	atC/atA	1	2	251061241	C	A	33/3418	0/75	0/56	0/26	0/38	0/46	0/49	0/33	0/44	0/39	0/64	0/38	1/49	0/68	0/53	27/30	0/39	0/63	0/55	0/31	0/39	0/28	0/50	0/38	0/54	0/43	0/40	0/44	0/30	0/37	0/44
ENSEMBL/NCBI	frameshift_variant	HIGH	-	-	ENSSHAG00000030294	protein_coding	1/1	-	477	477	159	F/X	ttT/tt	-1	2	251539398	CA	C	43/3271	0/72	0/46	0/38	0/37	0/38	0/45	0/45	0/33	0/47	0/54	0/22	0/52	0/52	0/56	0/27	0/39	0/65	0/19	0/35	0/42	0/35	0/30	0/43	0/42	0/48	0/36	0/41	0/27	0/39	0/46
ENSEMBL/NCBI	frameshift_variant	HIGH	-	-	ENSSHAG00000020660	protein_coding	1/1	-	931-932	931-932	311	I/NX	att/aAtt	-1	2	251564623	A	AT	39/3538	1/78	35/53	0/33	0/39	1/54	0/51	0/42	0/32	0/56	0/39	0/27	0/56	1/76	0/57	0/23	0/46	0/57	0/39	0/38	0/44	0/41	0/45	0/45	0/37	0/52	0/39	0/49	0/41	0/29	0/42
NCBI	missense_variant	MODERATE	-	-	LOC100920674	protein_coding	1/2	-	214	146	49	V/A	gTg/gCg	-1	2	251674470	A	G	33/3456	30/90	0/48	0/15	0/24	0/45	0/49	0/51	0/46	0/43	0/52	0/25	0/55	0/70	0/61	0/32	0/22	0/70	0/46	0/44	0/51	0/32	0/38	0/49	0/60	0/44	0/48	0/46	0/34	0/34	0/38
ENSEMBL/NCBI	missense_variant	MODERATE	-	-	ENSSHAG00000021572	protein_coding	2/2	-	844	844	282	P/S	Cca/Tca	-1	2	251979455	G	A	33/3523	0/104	0/54	0/27	0/37	0/43	0/44	0/44	0/38	0/45	0/70	0/25	0/44	0/74	0/60	0/29	0/39	0/46	0/38	0/30	0/44	30/36	0/50	0/62	0/58	0/50	0/30	0/36	0/26	0/38	0/34
NCBI	frameshift_variant	HIGH	-	-	LOC116421127	protein_coding	1/2	-	897	897	299	G/X	ggG/gg	-1	2	252131349	TC	T	38/3406	33/93	0/54	0/43	0/22	0/62	0/49	0/39	0/29	0/47	0/52	0/37	0/38	0/69	0/40	0/34	0/32	0/53	0/51	1/41	0/41	1/36	0/38	0/52	0/34	0/42	0/33	0/58	0/27	0/39	0/40
ENSEMBL/NCBI	frameshift_variant	HIGH	SLC12A6	-	ENSSHAG00000004493	protein_coding	13/24	-	2018	1521	507	G/X	ggA/gg	1	2	252322136	GA	G	23/3309	20/70	1/50	0/23	0/24	0/44	0/38	0/36	0/40	0/40	0/52	0/31	0/46	0/51	0/52	0/35	0/36	0/51	0/60	1/37	0/46	0/28	0/64	0/42	0/51	0/40	0/40	0/36	0/24	0/47	0/42
ENSEMBL/NCBI	missense_variant	MODERATE	RYR3	-	ENSSHAG00000008919	protein_coding	11/105	-	1309	1124	375	R/H	cGc/cAc	-1	2	253118982	C	T	24/2912	22/64	0/44	0/31	0/26	0/55	0/35	0/37	0/31	0/35	0/43	0/20	0/39	0/51	0/55	0/26	0/25	0/41	0/30	0/25	0/31	0/34	0/53	0/47	0/48	0/30	0/26	0/45	0/24	0/26	0/28
ENSEMBL/NCBI	missense_variant	MODERATE	ACTC1	-	ENSSHAG00000030794	protein_coding	6/6	-	1263	956	319	I/S	aTc/aGc	-1	2	254566054	A	C	46/3271	1/68	0/48	0/29	0/30	0/41	0/51	0/34	0/32	0/48	0/52	0/21	0/56	0/70	0/43	0/31	0/21	0/62	0/47	0/24	0/54	0/37	32/61	0/47	0/41	2/46	1/46	0/41	0/25	0/38	0/60
ENSEMBL/NCBI	missense_variant	MODERATE	MEIS2	-	ENSSHAG00000015371	protein_coding	9/14	-	2121	827	276	R/H	cGt/cAt	-1	2	257130896	C	T	39/2588	0/75	0/55	1/12	0/17	0/43	14/24	19/39	0/25	0/24	0/45	0/22	2/40	0/53	0/53	0/16	0/29	0/39	0/41	0/26	0/57	0/26	0/39	0/42	0/51	0/36	0/21	0/37	0/13	0/22	0/37
ENSEMBL/NCBI	splice_acceptor_variant	HIGH	RASGRP1	-	ENSSHAG00000018487	protein_coding	-	3/14	-	-	-	-	-	-1	2	258813007	C	T	28/3126	27/73	0/54	0/38	0/28	0/46	0/27	0/32	0/37	0/56	0/52	0/29	0/42	0/64	0/57	0/41	0/33	0/50	0/33	0/22	0/48	0/30	0/47	0/32	0/42	0/47	0/40	0/39	0/23	0/36	0/44
ENSEMBL/NCBI	missense_variant	MODERATE	BUB1B	YES	ENSSHAG00000012308	protein_coding	15/23	-	1890	1757	586	R/H	cGc/cAc	1	2	261040309	G	A	38/3323	37/76	1/50	0/38	0/25	0/52	0/28	0/43	0/24	0/34	0/65	0/28	0/36	0/60	0/39	0/35	0/29	0/37	0/39	0/27	0/45	0/37	0/59	0/50	0/40	0/47	0/33	0/47	0/37	0/31	0/44
ENSEMBL/NCBI	missense_variant	MODERATE	INAFM2	-	ENSSHAG00000028210	protein_coding	1/1	-	1342	55	19	G/R	Ggg/Cgg	1	2	261277381	G	C	34/3712	30/74	0/32	0/10	0/30	0/70	0/49	0/51	0/30	0/55	0/59	0/38	0/53	0/65	0/52	0/24	0/36	0/78	0/55	0/40	0/56	0/46	0/98	0/38	0/71	0/51	0/39	0/34	0/44	0/43	0/39
ENSEMBL/NCBI	frameshift_variant	HIGH	MGA	-	ENSSHAG00000003873	protein_coding	4/26	-	659-660	192-193	64-65	VK/VX	gtAAag/gtag	1	2	262885725	TAA	T	76/3312	0/76	42/55	33/34	0/28	0/38	0/40	0/37	0/21	0/45	0/48	0/21	0/36	0/63	0/52	1/40	0/24	0/69	0/53	0/26	0/57	0/43	0/56	0/34	0/49	0/44	0/40	0/37	0/36	0/40	0/43
ENSEMBL/NCBI	frameshift_variant	HIGH	MGA	-	ENSSHAG00000003873	protein_coding	5/26	-	2194-2195	1727-1728	576	D/DX	GAT/GATT	1	2	262901923	A	AT	65/3379	0/67	0/48	0/25	0/25	1/41	0/49	0/46	0/43	0/48	0/59	25/42	0/51	0/62	0/56	0/28	0/40	0/53	0/49	0/21	0/43	0/43	1/57	1/39	0/46	0/47	0/35	0/30	0/28	0/36	0/48
ENSEMBL/NCBI	frameshift_variant	HIGH	MGA	-	ENSSHAG00000003873	protein_coding	5/26	-	2242-2243	1775-1776	592	L/LX	tta/ttAa	1	2	262901971	T	TA	61/3354	0/60	0/46	0/34	0/22	1/49	0/48	0/37	0/45	0/53	0/63	31/41	0/47	0/53	0/54	0/27	0/46	0/55	0/42	0/27	0/49	0/40	0/54	1/35	0/44	0/43	0/41	0/34	0/30	0/32	0/42
ENSEMBL/NCBI	splice_donor_variant	HIGH	MGA	-	ENSSHAG00000003873	protein_coding	-	11/25	-	-	-	-	-	1	2	262917104	T	C	33/3637	29/68	0/52	0/32	0/29	0/58	0/45	0/39	0/45	0/55	0/55	0/35	0/43	0/70	0/54	0/31	0/39	0/46	0/45	0/27	0/56	0/49	0/61	0/47	0/51	0/45	0/35	0/37	0/33	0/37	0/45
ENSEMBL/NCBI	splice_donor_variant	HIGH	MGA	-	ENSSHAG00000003873	protein_coding	-	16/25	-	-	-	-	-	1	2	262953328	G	A	33/3526	0/88	0/59	0/45	0/32	0/42	0/41	0/47	33/45	0/63	0/52	0/29	0/59	0/71	0/49	0/22	0/33	0/49	0/36	0/35	0/59	0/36	0/66	0/41	0/53	0/49	0/46	0/43	0/30	0/35	0/49
ENSEMBL/NCBI	stop_gained	HIGH	MGA	-	ENSSHAG00000003873	protein_coding	24/26	-	8109	7642	2548	Q/*	Cag/Tag	1	2	262968827	C	T	28/3499	0/76	0/49	0/41	0/32	0/48	0/42	0/41	0/28	0/49	26/63	0/30	0/61	0/68	0/47	0/24	0/25	0/63	0/45	1/41	0/44	0/33	0/51	0/57	0/49	0/45	0/36	0/39	0/29	0/31	0/46
ENSEMBL/NCBI	frameshift_variant	HIGH	SPTBN5	-	ENSSHAG00000006970	protein_coding	46/53	-	9213	8475	2825	G/X	ggG/gg	-1	2	263130024	GC	G	28/3385	28/70	0/45	0/28	0/31	0/42	0/35	0/42	0/37	0/59	0/64	0/28	0/31	0/61	0/60	0/31	0/35	0/67	0/55	0/35	0/59	0/35	0/85	0/44	0/33	0/46	0/50	0/33	0/19	0/25	0/47
ENSEMBL/NCBI	missense_variant	MODERATE	SPTBN5	-	ENSSHAG00000006970	protein_coding	14/53	-	3197	2459	820	R/K	aGg/aAg	-1	2	263182639	C	T	28/3097	27/61	0/43	0/22	0/32	1/34	0/35	0/38	0/38	0/43	0/60	0/31	0/28	0/67	0/45	0/28	0/42	0/45	0/43	0/23	0/48	0/38	0/68	0/32	0/45	0/38	0/44	0/25	0/34	0/44	0/39
ENSEMBL/NCBI	missense_variant	MODERATE	STARD9	-	ENSSHAG00000023572	protein_coding	24/32	-	15812	15373	5125	E/K	Gaa/Aaa	1	2	264185645	G	A	16/3344	0/66	0/52	0/22	0/27	0/45	0/41	0/45	0/35	0/44	0/58	0/28	0/51	0/54	0/41	0/44	0/33	0/68	15/37	0/35	0/51	0/42	0/76	0/44	0/55	0/44	0/43	0/35	0/23	0/39	0/51
ENSEMBL/NCBI	frameshift_variant	HIGH	TRIM69	-	ENSSHAG00000017021	protein_coding	3/6	-	645	552	184	L/X	ttA/tt	1	2	266279754	TA	T	29/3248	26/85	0/51	0/30	0/49	0/50	0/43	0/36	0/43	1/46	0/57	0/33	0/60	0/58	0/45	0/33	0/36	0/58	0/45	0/23	0/31	0/45	0/49	0/48	0/53	0/47	0/47	0/39	1/31	0/40	0/48
ENSEMBL/NCBI	missense_variant	MODERATE	DUOX1	-	ENSSHAG00000017498	protein_coding	5/35	-	545	344	115	R/Q	cGg/cAg	1	2	266555234	G	A	10/3177	0/74	0/44	0/17	0/28	0/36	0/49	0/43	0/35	0/67	0/65	0/27	0/47	0/59	0/42	0/35	0/33	0/45	0/41	0/22	0/44	0/22	0/59	0/41	0/42	0/34	0/43	0/39	0/28	0/31	0/53
ENSEMBL/NCBI	missense_variant	MODERATE	ARHGAP5	YES	ENSSHAG00000001822	protein_coding	3/8	-	4097	3346	1116	S/G	Agt/Ggt	-1	2	270012126	T	C	38/6131	0/97	0/106	0/69	0/57	0/103	0/57	0/62	0/73	0/103	0/86	0/55	0/102	0/105	0/93	0/50	0/81	0/64	0/92	0/67	0/94	1/83	0/79	0/95	0/91	1/78	0/67	0/93	0/44	0/73	0/73
ENSEMBL/NCBI	splice_acceptor_variant	HIGH	HECTD1	-	ENSSHAG00000013045	protein_coding	-	36/42	-	-	-	-	-	1	2	271101194	G	A	180/6017	0/76	0/119	0/71	0/64	0/93	0/59	0/81	0/74	0/105	0/78	0/53	0/92	0/115	0/94	0/60	0/61	0/69	0/87	0/59	0/93	0/85	0/95	0/77	1/103	0/71	1/53	0/66	0/54	27/56	27/67
ENSEMBL/NCBI	missense_variant	MODERATE	PRKD1	-	ENSSHAG00000024235	protein_coding	14/19	-	3021	1832	611	R/H	cGt/cAt	1	2	272828425	G	A	39/5780	38/88	0/107	0/53	0/66	0/84	0/50	0/60	0/76	0/103	0/84	0/50	0/100	0/109	0/78	0/49	0/73	0/67	0/92	0/51	0/98	0/68	0/84	0/75	0/87	0/74	0/66	0/74	0/58	0/81	0/65
ENSEMBL/NCBI	missense_variant	MODERATE	STXBP6	-	ENSSHAG00000005592	protein_coding	5/8	-	779	227	76	R/Q	cGa/cAa	1	2	279791774	G	A	31/5896	0/84	0/93	0/63	0/67	0/83	0/58	0/72	0/78	0/86	0/94	0/61	0/83	0/108	0/88	0/57	0/72	0/82	0/81	0/70	0/85	0/61	0/71	0/90	0/100	0/56	0/89	0/77	0/60	0/80	0/89
ENSEMBL/NCBI	frameshift_variant	HIGH	NRDE2	-	ENSSHAG00000016736	protein_coding	1/14	-	620-626	73-79	25-27	WGR/X	TGGGGCCgg/gg	1	2	285646951	GTGGGGCC	G	20/6319	0/94	0/106	0/51	0/75	0/103	0/46	0/60	0/87	0/102	0/108	1/57	0/113	0/107	0/106	0/61	0/78	16/81	0/87	0/72	0/82	0/57	0/131	0/95	0/102	0/74	0/87	0/87	0/71	0/79	0/82
ENSEMBL/NCBI	frameshift_variant	HIGH	NRDE2	-	ENSSHAG00000016736	protein_coding	9/14	-	2465	1918	640	K/X	Aaa/aa	1	2	285688905	CA	C	34/5513	28/84	0/107	0/54	0/43	0/86	0/46	0/64	0/69	0/89	0/86	0/36	0/80	0/82	0/95	0/48	0/73	0/71	0/89	0/46	0/104	1/78	0/93	0/61	0/80	0/62	0/80	1/78	1/68	0/54	0/91
ENSEMBL/NCBI	missense_variant	MODERATE	EML5	-	ENSSHAG00000014521	protein_coding	38/42	-	5802	5399	1800	A/V	gCt/gTt	1	2	287626635	C	T	34/6173	28/85	1/110	0/67	0/52	0/82	0/69	0/95	0/81	0/101	0/97	0/52	0/94	0/122	0/109	0/69	0/76	0/68	0/71	0/62	0/95	0/84	0/81	0/99	0/114	0/77	0/67	0/81	0/68	1/73	0/75
ENSEMBL/NCBI	inframe_deletion	MODERATE	ZC3H14	-	ENSSHAG00000015169	protein_coding	4/15	-	1110-1112	328-330	110	R/-	AGA/-	-1	2	287665359	GTCT	G	24/6297	0/76	0/130	0/63	0/70	0/101	0/71	0/71	0/73	0/110	0/118	0/57	0/104	0/98	0/83	0/64	0/81	0/78	0/92	1/67	0/94	0/94	0/94	0/99	0/108	0/79	0/59	0/87	0/60	0/61	0/84
ENSEMBL/NCBI	synonymous_variant	LOW	GALC	-	ENSSHAG00000001514	protein_coding	5/17	-	1171	564	188	S	tcT/tcG	1	2	288358725	T	G	80/5648	0/60	0/80	0/78	0/60	0/88	0/60	0/69	0/69	1/86	0/77	0/51	0/113	0/116	0/96	0/64	0/74	1/72	0/80	0/61	0/95	0/60	37/101	31/79	0/81	0/66	0/73	0/68	0/48	0/64	0/65
ENSEMBL	frameshift_variant	HIGH	-	-	ENSSHAG00000025472	protein_coding	1/2	-	2197	681	227	K/X	aaA/aa	-1	2	295456825	AT	A	41/5992	0/83	0/69	0/73	0/75	0/95	0/67	0/51	0/61	0/84	0/87	0/66	0/124	0/100	0/74	0/59	0/72	0/74	0/103	1/72	35/94	0/64	0/114	0/74	0/96	0/67	0/79	0/69	0/56	0/61	0/82
ENSEMBL/NCBI	missense_variant	MODERATE	NRXN3	-	ENSSHAG00000026090	protein_coding	16/20	-	4514	2252	751	T/M	aCg/aTg	-1	2	299675644	G	A	34/5662	29/72	0/85	0/64	0/57	0/83	0/58	0/69	0/78	0/97	0/88	0/55	0/93	0/111	0/90	0/47	0/41	0/81	0/78	0/64	0/117	0/68	0/84	0/66	0/110	0/67	0/68	0/75	0/59	0/68	0/85
ENSEMBL/NCBI	missense_variant	MODERATE	SNW1	-	ENSSHAG00000017583	protein_coding	10/15	-	1143	1007	336	A/V	gCt/gTt	1	2	301843250	C	T	37/5629	35/85	0/96	1/62	0/70	0/86	0/54	0/57	0/75	0/81	0/67	0/45	0/89	0/115	0/94	0/48	0/56	0/86	0/74	0/66	0/101	0/81	0/81	0/72	0/107	0/71	0/71	0/65	0/58	0/66	0/70
ENSEMBL/NCBI	inframe_deletion	MODERATE	SPTLC2	-	ENSSHAG00000030762	protein_coding	9/12	-	1386-1388	1227-1229	409-410	SA/S	agTGCt/agt	1	2	302049104	GTGC	G	17/5706	0/79	0/105	0/86	0/65	0/98	1/56	1/56	1/70	0/103	0/90	0/51	1/92	0/77	0/100	0/57	0/73	12/67	0/82	0/57	0/80	0/71	0/77	0/78	0/95	0/62	0/61	0/79	0/57	0/60	0/84
ENSEMBL/NCBI	missense_variant	MODERATE	VIPAS39	-	ENSSHAG00000004996	protein_coding	6/19	-	1412	476	159	T/I	aCa/aTa	1	2	302183948	C	T	15/5194	0/74	0/73	0/54	0/52	0/83	0/46	0/71	0/60	0/100	0/69	0/43	0/71	0/89	0/80	0/50	0/68	0/56	0/87	0/59	0/93	0/63	0/98	0/70	0/82	0/70	0/71	0/67	0/56	0/54	0/77
ENSEMBL/NCBI	missense_variant	MODERATE	IRF2BPL	-	ENSSHAG00000024200	protein_coding	3/3	-	5264	745	249	H/Y	Cac/Tac	1	2	302778021	C	T	80/5820	1/76	0/85	0/30	0/59	0/71	0/51	0/69	0/50	0/96	0/112	0/55	0/92	0/86	0/103	0/55	0/73	0/70	1/107	0/58	0/96	0/78	1/129	0/60	0/73	0/52	0/88	0/103	0/75	0/71	0/108
ENSEMBL/NCBI	frameshift_variant	HIGH	RPS6KL1	-	ENSSHAG00000027019	protein_coding	11/11	-	1991-1992	1761-1762	587-588	-/X	-/T	1	2	305554158	A	AT	32/5672	26/79	0/106	1/50	0/63	0/95	0/71	0/81	0/61	0/106	0/84	0/56	0/77	0/99	0/103	0/57	1/63	0/70	0/87	0/68	0/90	0/78	0/86	0/79	0/82	0/57	1/70	0/80	0/44	0/81	0/78
ENSEMBL/NCBI	missense_variant	MODERATE	ABCD4	-	ENSSHAG00000018805	protein_coding	15/19	-	1689	1682	561	A/V	gCt/gTt	1	2	306325247	C	T	45/5546	40/75	0/100	0/55	0/47	1/88	0/60	0/52	0/64	0/85	0/81	0/56	0/86	0/82	0/84	0/52	0/54	0/67	1/86	0/59	0/90	1/76	0/101	0/70	0/96	0/63	0/70	0/80	0/58	0/80	0/82
ENSEMBL/NCBI	missense_variant	MODERATE	RPL7	-	ENSSHAG00000014485	protein_coding	3/3	-	232	232	78	R/W	Cgg/Tgg	-1	2	308124095	G	A	32/5717	0/68	0/106	0/58	29/61	0/78	0/56	0/81	0/77	0/103	0/85	0/48	0/91	0/95	0/75	0/61	0/49	0/71	0/85	0/53	0/84	0/71	0/83	0/69	0/111	0/74	1/84	0/70	0/44	0/62	0/92
ENSEMBL/NCBI	synonymous_variant	LOW	PCNX1	-	ENSSHAG00000018199	protein_coding	32/34	-	6181	6159	2053	P	ccG/ccA	-1	2	309909994	C	T	40/5648	0/74	0/85	0/59	0/56	0/75	0/50	0/49	0/75	0/82	0/73	0/61	0/82	0/84	0/95	0/68	2/68	0/87	0/73	0/64	0/82	0/70	0/87	1/66	0/99	0/65	0/81	0/89	0/56	0/70	0/66
ENSEMBL/NCBI	synonymous_variant	LOW	MAP3K9	-	ENSSHAG00000018555	protein_coding	6/12	-	1986	798	266	I	atT/atC	1	2	310296314	T	C	37/5568	27/72	0/94	0/38	0/63	0/77	0/43	0/68	0/66	0/99	0/85	0/56	0/91	0/87	0/77	0/59	1/63	0/72	1/81	1/77	0/101	0/71	0/129	0/68	0/89	0/60	0/82	0/77	0/56	0/79	0/81
ENSEMBL/NCBI	frameshift_variant	HIGH	LRRC9	-	ENSSHAG00000012833	protein_coding	2/31	-	118	118	40	F/X	Ttt/tt	1	2	316752248	GT	G	21/4079	17/47	0/85	0/52	0/48	0/63	0/49	0/47	0/53	0/62	0/40	0/34	0/85	1/69	0/79	0/37	0/34	0/56	0/74	0/37	0/68	0/40	0/57	0/45	0/79	0/47	0/33	0/46	0/42	0/42	0/38
ENSEMBL/NCBI	splice_region_variant,intron_variant	LOW	LRRC9	-	ENSSHAG00000012833	protein_coding	-	24/30	-	-	-	-	-	1	2	316896458	C	A	22/5681	0/77	0/103	0/63	0/53	0/86	0/68	0/68	0/61	0/86	0/67	0/42	0/95	0/94	0/72	0/79	0/54	0/70	0/84	0/64	0/85	0/66	0/76	16/57	0/107	0/71	0/71	0/76	1/55	0/53	0/69
ENSEMBL/NCBI	missense_variant	MODERATE	SIX4	-	ENSSHAG00000016030	protein_coding	2/3	-	1518	1192	398	G/R	Gga/Aga	-1	2	317677665	C	T	38/5885	0/73	1/92	0/70	0/62	0/87	0/46	0/69	31/72	0/88	0/76	0/62	0/86	0/90	0/86	0/57	0/71	0/72	0/84	0/50	0/96	0/69	0/82	0/70	0/86	0/68	0/74	0/75	0/60	0/67	0/76
ENSEMBL/NCBI	missense_variant	MODERATE	TRMT5	-	ENSSHAG00000003232	protein_coding	4/5	-	1521	1368	456	K/N	aaG/aaT	-1	2	317955783	C	A	37/5734	30/76	0/114	0/51	0/51	0/85	1/54	1/66	0/73	0/100	0/83	0/46	0/100	0/118	0/92	0/48	0/74	0/83	0/73	0/58	0/87	0/68	0/67	0/78	0/90	0/67	0/84	0/88	0/51	1/74	0/70
ENSEMBL/NCBI	synonymous_variant	LOW	TMEM30B	-	ENSSHAG00000008587	protein_coding	1/1	-	420	420	140	A	gcG/gcT	-1	2	318351378	C	A	62/6205	0/96	0/86	0/40	0/71	0/88	0/74	0/77	0/86	0/108	0/85	1/61	0/85	0/94	0/97	0/55	0/71	1/95	0/94	0/67	0/88	0/85	1/146	0/74	0/106	0/89	0/87	1/88	0/64	0/77	0/79
NCBI	synonymous_variant	LOW	-	-	LOC100935265	protein_coding	3/7	-	177	177	59	I	atC/atT	-1	2	319447593	G	A	43/5896	0/85	0/87	0/61	0/59	1/77	0/49	0/77	0/63	0/88	0/69	0/57	0/99	0/116	0/81	0/57	0/75	0/61	38/83	1/74	0/83	0/61	0/88	0/80	0/98	1/66	0/68	1/72	0/65	0/52	0/72
ENSEMBL/NCBI	missense_variant	MODERATE	SGPP1	-	ENSSHAG00000002154	protein_coding	3/3	-	1498	1001	334	A/G	gCt/gGt	-1	2	321217585	G	C	16/5741	0/93	0/95	0/54	0/50	0/86	0/57	0/62	0/70	1/102	0/71	0/50	0/86	0/88	0/84	0/71	0/69	0/80	0/95	0/52	1/97	0/74	0/95	0/81	0/98	0/59	12/66	0/74	0/58	0/78	0/102
ENSEMBL/NCBI	stop_gained	HIGH	SYNE2	-	ENSSHAG00000003650	protein_coding	95/121	-	17466	17380	5794	Q/*	Cag/Tag	1	2	321769099	C	T	29/6028	0/76	0/104	0/54	0/62	0/110	0/55	0/58	0/93	0/95	0/75	0/61	0/77	0/107	0/72	0/65	1/72	0/72	0/84	1/82	0/95	0/67	0/81	0/80	0/102	0/69	0/88	0/82	0/56	0/56	0/96
ENSEMBL/NCBI	missense_variant	MODERATE	-	-	ENSSHAG00000001474	protein_coding	4/10	-	470	217	73	D/Y	Gac/Tac	-1	2	322010439	C	A	54/5476	0/69	0/93	0/79	0/53	0/95	0/54	0/66	0/58	0/78	0/66	0/54	0/95	0/108	0/83	0/54	0/70	0/65	0/87	0/74	51/108	1/64	0/73	0/76	0/87	0/47	0/82	0/86	0/62	0/48	0/68
ENSEMBL/NCBI	missense_variant	MODERATE	SPTB	-	ENSSHAG00000011913	protein_coding	24/37	-	5888	4744	1582	A/T	Gcc/Acc	-1	2	322498838	C	T	41/5550	0/77	0/98	0/53	0/51	0/83	1/45	0/67	0/68	0/108	0/92	0/48	0/78	0/96	0/77	0/47	0/73	0/65	38/99	0/59	0/66	0/66	0/109	0/56	0/83	0/60	0/63	0/95	0/56	0/72	0/67
ENSEMBL/NCBI	missense_variant	MODERATE	PLEKHH1	-	ENSSHAG00000011313	protein_coding	26/29	-	4062	3655	1219	A/T	Gct/Act	1	2	326341002	G	A	22/5397	0/72	1/89	0/65	0/44	0/75	0/65	0/60	0/45	0/94	0/83	1/48	0/93	0/85	0/93	0/51	0/74	0/90	0/80	0/62	0/102	0/46	0/97	1/58	0/60	0/71	0/84	0/83	0/47	0/57	0/86
ENSEMBL/NCBI	missense_variant	MODERATE	CCDC177	-	ENSSHAG00000022157	protein_coding	2/2	-	1007	667	223	A/T	Gcc/Acc	-1	2	328937271	C	T	52/5604	46/100	0/96	0/38	0/72	0/78	0/50	0/65	0/52	1/101	0/75	0/46	0/96	0/94	1/104	0/66	1/52	0/65	0/106	0/53	0/97	0/78	0/123	0/65	0/68	0/58	0/63	0/70	0/70	0/74	0/81
ENSEMBL/NCBI	synonymous_variant	LOW	BMP4	-	ENSSHAG00000026411	protein_coding	2/3	-	285	36	12	L	ctA/ctG	-1	2	330759782	T	C	36/5671	0/89	0/85	0/51	0/54	0/77	0/80	0/56	1/57	0/85	0/80	0/66	0/85	0/87	1/83	0/50	1/70	1/84	0/65	0/59	0/106	0/63	0/103	0/82	0/91	0/74	0/73	0/89	0/61	0/64	0/85
ENSEMBL/NCBI	missense_variant	MODERATE	PACS2	-	ENSSHAG00000006053	protein_coding	23/25	-	2692	2251	751	L/M	Ctg/Atg	1	2	333300531	C	A	29/5620	0/62	0/104	0/64	0/56	0/87	0/62	0/53	0/76	1/84	0/74	0/53	0/102	0/95	0/81	0/69	1/66	20/90	0/86	0/63	0/94	1/53	0/67	0/79	0/87	0/63	0/68	0/70	0/62	0/50	0/85
ENSEMBL/NCBI	synonymous_variant	LOW	-	-	ENSSHAG00000006262	IG_C_gene	3/6	-	464	462	154	S	tcA/tcC	-1	2	334007702	T	G	39/5574	24/66	0/79	0/72	0/53	1/75	0/52	0/53	0/57	0/85	1/67	0/61	1/92	0/102	0/89	0/43	0/63	0/69	0/87	0/54	0/93	0/69	0/90	0/74	0/96	0/70	1/75	0/80	1/55	1/70	0/81
ENSEMBL/NCBI	missense_variant	MODERATE	SNX6	-	ENSSHAG00000028625	protein_coding	13/15	-	10186	673	225	V/I	Gtt/Att	-1	2	334702305	C	T	35/5891	29/74	0/106	1/53	0/59	0/99	0/57	0/79	0/64	0/93	0/92	0/48	0/99	0/83	0/96	0/58	0/62	0/69	0/92	0/66	1/103	0/65	0/75	0/90	0/91	0/74	0/65	0/86	0/48	0/65	0/80
ENSEMBL/NCBI	splice_donor_variant	HIGH	SRP54	-	ENSSHAG00000000671	protein_coding	-	3/18	-	-	-	-	-	1	2	336311193	T	A	61/5582	0/69	0/96	1/53	0/73	0/67	0/59	1/70	0/60	0/96	0/71	0/53	0/90	0/79	0/78	0/59	1/54	0/65	0/84	0/55	1/90	0/72	1/74	0/68	0/90	0/68	0/79	0/81	0/47	0/72	0/75
ENSEMBL/NCBI	missense_variant	MODERATE	PSMA6	-	ENSSHAG00000005447	protein_coding	6/8	-	757	374	125	G/A	gGt/gCt	1	2	336498725	G	C	22/5304	0/53	0/76	0/47	0/50	0/77	0/55	0/58	0/66	0/85	0/69	0/34	1/74	1/81	0/83	0/41	0/62	0/50	17/95	1/85	0/82	0/61	0/59	0/93	0/72	0/61	0/73	0/74	1/56	0/68	0/72
ENSEMBL/NCBI	missense_variant	MODERATE	TRPC7	-	ENSSHAG00000004450	protein_coding	2/11	-	541	541	181	H/N	Cac/Aac	1	2	343674070	C	A	34/5056	0/84	0/65	1/72	0/39	0/71	0/50	0/48	0/43	0/105	0/57	0/50	0/81	0/86	0/71	0/45	0/55	0/68	0/71	0/53	0/78	0/71	0/101	0/48	0/77	0/56	0/75	0/69	0/48	0/61	0/63
ENSEMBL/NCBI	synonymous_variant	LOW	SMAD5	-	ENSSHAG00000006806	protein_coding	2/8	-	698	183	61	Q	caG/caA	-1	2	344078565	C	T	16/5630	13/71	0/77	0/75	0/52	0/73	0/50	0/57	0/64	0/59	0/93	0/61	0/99	0/97	0/71	0/55	0/68	0/74	0/85	0/52	0/85	1/66	0/76	0/81	0/86	0/71	0/70	0/72	0/67	0/64	0/84
ENSEMBL/NCBI	splice_region_variant,intron_variant	LOW	DDX46	-	ENSSHAG00000014408	protein_coding	-	23/23	-	-	-	-	-	-1	2	346414173	A	AACAAAT	26/5652	0/85	0/95	0/82	0/58	0/88	0/65	0/50	0/69	0/94	0/82	20/47	0/95	0/104	0/86	0/62	0/62	1/68	0/98	0/64	1/84	0/47	0/65	0/96	0/73	0/62	0/70	0/71	0/56	0/54	0/85
ENSEMBL/NCBI	splice_region_variant,intron_variant	LOW	PPP2CA	-	ENSSHAG00000016632	protein_coding	-	4/7	-	-	-	-	-	1	2	347330619	C	T	30/5996	0/93	0/105	0/73	0/66	0/96	0/62	0/78	0/65	0/93	0/85	0/47	0/79	2/102	0/86	0/56	1/71	18/73	0/88	0/69	0/97	0/79	0/86	0/94	0/90	0/54	0/71	0/79	0/64	0/63	0/96
ENSEMBL/NCBI	frameshift_variant	HIGH	SEPTIN8	-	ENSSHAG00000012403	protein_coding	10/10	-	1717	1337	446	L/X	tTg/tg	-1	2	351507488	CA	C	41/5667	0/89	0/90	0/63	0/52	0/85	0/41	0/65	0/63	0/82	0/91	0/43	0/90	0/90	0/79	0/59	0/79	0/79	0/86	0/58	0/107	0/63	0/79	0/70	0/104	0/74	0/70	0/58	0/62	0/72	0/80
ENSEMBL/NCBI	missense_variant	MODERATE	GDF9	-	ENSSHAG00000012875	protein_coding	1/2	-	105	50	17	M/T	aTg/aCg	-1	2	351606503	A	G	37/5384	0/100	0/72	0/54	0/58	0/84	0/61	0/49	35/70	0/101	0/83	0/51	0/74	0/83	0/95	0/50	0/64	0/70	0/91	0/49	0/83	0/55	0/89	0/70	0/87	0/61	0/66	0/70	0/64	0/63	0/75
ENSEMBL/NCBI	missense_variant	MODERATE	AKT1	YES	ENSSHAG00000008957	protein_coding	11/15	-	1894	880	294	G/C	Ggt/Tgt	1	2	352449336	G	T	38/5460	34/87	0/74	0/66	0/48	0/90	0/55	0/52	0/70	0/103	0/72	0/44	0/74	0/105	0/74	0/53	0/60	0/67	0/80	0/43	0/100	1/73	1/95	0/55	0/80	0/59	0/65	0/67	0/65	0/87	0/80
ENSEMBL/NCBI	missense_variant	MODERATE	INF2	-	ENSSHAG00000010889	protein_coding	21/23	-	4343	3845	1282	R/P	cGg/cCg	-1	2	352624683	C	G	40/5771	0/76	0/76	0/39	0/58	0/86	0/74	0/77	0/70	0/116	0/100	0/57	0/90	0/105	38/84	0/59	0/65	0/67	0/111	0/56	0/89	0/86	0/106	0/60	0/84	0/69	0/76	0/81	0/60	0/79	0/78
ENSEMBL/NCBI	splice_acceptor_variant	HIGH	TDRD9	-	ENSSHAG00000013742	protein_coding	-	29/36	-	-	-	-	-	-1	2	354646059	C	T	50/5793	40/76	0/104	0/62	0/49	2/68	0/67	0/51	1/69	0/77	0/105	0/56	0/90	0/84	0/70	0/56	0/72	0/79	0/108	0/55	0/94	0/82	0/80	0/70	0/102	0/62	0/69	0/72	0/58	1/60	0/66
ENSEMBL/NCBI	missense_variant	MODERATE	TDRD9	-	ENSSHAG00000013742	protein_coding	29/37	-	3794	3565	1189	A/T	Gca/Aca	-1	2	354651748	C	T	28/5499	24/64	0/71	0/65	0/52	0/70	0/58	0/57	0/58	0/104	0/78	0/54	0/95	0/99	0/82	0/49	0/50	0/75	0/67	0/64	0/90	0/68	0/84	0/73	0/89	0/60	0/49	0/76	0/58	0/62	0/64
ENSEMBL/NCBI	missense_variant	MODERATE	TDRD9	-	ENSSHAG00000013742	protein_coding	27/37	-	3302	3073	1025	T/S	Aca/Tca	-1	2	354653640	T	A	22/5684	0/95	0/91	0/77	0/63	0/86	0/53	0/60	0/83	1/74	1/72	0/53	0/99	0/90	0/87	0/63	0/71	0/87	0/99	0/74	0/104	0/65	15/70	0/86	0/92	0/63	0/59	0/51	0/53	0/61	0/76
ENSEMBL/NCBI	missense_variant	MODERATE	TDRD9	-	ENSSHAG00000013742	protein_coding	24/37	-	2904	2675	892	K/R	aAa/aGa	-1	2	354663553	T	C	28/6024	0/91	0/92	0/73	0/61	0/84	0/48	0/79	0/62	0/88	23/93	0/59	0/102	0/104	0/99	0/60	0/73	0/76	0/92	0/71	0/85	1/73	0/87	0/64	0/113	0/72	0/73	0/84	0/51	0/67	0/71
ENSEMBL/NCBI	missense_variant	MODERATE	WDR20	-	ENSSHAG00000004795	protein_coding	3/5	-	1302	1178	393	P/L	cCc/cTc	-1	2	357549705	G	A	25/5895	0/88	0/94	0/66	0/48	25/90	0/45	0/70	0/79	0/93	0/74	0/57	0/86	0/117	0/86	0/61	0/54	0/71	0/70	0/72	0/102	0/85	0/91	0/71	0/93	0/72	0/65	0/77	0/55	0/63	0/85
ENSEMBL/NCBI	splice_region_variant,intron_variant	LOW	DYNC1H1	-	ENSSHAG00000008695	protein_coding	-	42/77	-	-	-	-	-	-1	2	357897378	GT	G	31/6387	27/87	1/118	0/70	0/69	0/109	0/56	0/73	0/80	0/120	0/113	0/57	0/95	0/113	1/104	0/66	0/72	0/74	0/94	0/73	0/97	0/75	0/80	0/93	0/109	0/68	0/81	0/96	0/61	0/86	0/103
ENSEMBL/NCBI	synonymous_variant	LOW	DYNC1H1	-	ENSSHAG00000008695	protein_coding	30/78	-	10409	6210	2070	N	aaC/aaT	-1	2	357909261	G	A	27/5996	0/90	0/93	0/62	0/55	0/104	0/51	0/76	1/70	0/108	0/74	0/43	0/92	0/97	0/79	0/56	0/71	0/74	23/109	0/57	0/111	0/73	0/72	0/76	0/104	0/92	0/80	0/86	0/52	0/59	0/79
ENSEMBL/NCBI	synonymous_variant	LOW	EVL	-	ENSSHAG00000015325	protein_coding	9/14	-	1109	918	306	S	tcG/tcA	-1	2	361257959	C	T	24/5391	0/82	0/80	0/56	0/36	0/88	0/64	0/63	0/66	0/89	0/73	0/53	0/71	0/91	0/68	0/58	0/62	0/74	21/86	0/55	0/83	0/66	0/89	0/76	0/86	0/72	0/70	0/62	0/42	0/67	0/72
ENSEMBL/NCBI	missense_variant	MODERATE	CYP46A1	-	ENSSHAG00000000400	protein_coding	12/16	-	1182	1168	390	D/N	Gat/Aat	-1	2	361893355	C	T	39/6018	0/88	0/83	0/81	0/58	0/90	0/59	0/70	0/73	0/80	0/109	0/48	0/94	0/98	0/97	0/56	0/70	0/84	0/88	0/68	0/107	0/80	0/78	0/88	0/92	1/79	0/77	0/68	0/55	0/66	0/101
ENSEMBL/NCBI	missense_variant	MODERATE	ATG2B	-	ENSSHAG00000003861	protein_coding	33/42	-	5511	5015	1672	P/L	cCt/cTt	1	2	367591896	C	T	39/5727	0/74	0/108	0/58	0/55	0/110	0/54	0/64	36/80	0/84	0/79	0/43	0/98	0/96	0/90	0/58	0/72	0/65	0/98	1/60	0/82	0/68	0/67	0/84	0/94	1/57	0/62	0/79	0/53	0/58	0/88
ENSEMBL/NCBI	missense_variant	MODERATE	DICER1	YES	ENSSHAG00000012077	protein_coding	9/32	-	1189	356	119	L/H	cTc/cAc	1	2	369065199	T	A	44/6635	1/81	0/498	0/138	0/62	0/113	0/55	0/71	0/87	0/116	0/77	0/57	0/112	0/108	38/92	0/50	0/74	0/64	0/92	0/58	0/101	0/78	0/76	0/90	0/104	0/52	0/70	0/80	1/62	0/66	0/90
ENSEMBL/NCBI	synonymous_variant	LOW	PKD2L2	-	ENSSHAG00000008780	protein_coding	8/15	-	1426	1062	354	R	cgC/cgT	1	2	370360205	C	T	56/6451	53/117	0/98	0/78	0/51	0/103	0/71	0/65	0/78	0/89	0/115	0/47	0/127	0/135	0/91	0/123	0/61	0/88	0/91	0/73	0/106	0/79	0/77	0/86	1/100	0/83	1/88	0/80	0/71	0/50	0/82
ENSEMBL/NCBI	missense_variant	MODERATE	WNT8A	-	ENSSHAG00000010212	protein_coding	6/6	-	770	770	257	P/L	cCg/cTg	1	2	370536492	C	T	45/6146	0/86	40/89	0/54	0/54	0/95	0/56	0/64	1/76	0/109	0/87	0/48	1/105	0/95	0/95	0/121	0/62	0/84	0/97	0/65	0/94	0/72	0/126	0/84	0/87	0/70	0/84	0/70	0/65	0/73	0/73
ENSEMBL/NCBI	missense_variant	MODERATE	HSPA9	-	ENSSHAG00000012854	protein_coding	14/18	-	2115	1844	615	D/G	gAt/gGt	-1	2	370989552	T	C	93/6695	0/72	0/474	0/139	0/56	0/94	1/66	0/75	0/66	0/100	0/104	0/50	0/93	0/113	0/81	1/130	0/68	0/65	0/88	0/64	0/88	0/69	0/106	0/85	0/90	0/69	0/79	0/66	0/66	0/72	0/111
ENSEMBL/NCBI	missense_variant	MODERATE	MATR3	-	ENSSHAG00000022049	protein_coding	8/17	-	2557	1217	406	R/Q	cGg/cAg	1	2	371975980	G	A	79/6843	0/92	0/515	0/126	0/62	0/84	0/61	0/63	0/78	36/102	22/97	17/40	0/74	0/112	0/88	0/196	0/51	0/90	1/87	0/67	0/110	0/80	0/71	0/83	0/146	0/84	0/62	0/74	0/54	0/56	0/107
ENSEMBL/NCBI	missense_variant	MODERATE	CD14	-	ENSSHAG00000016390	protein_coding	2/2	-	1048	289	97	R/W	Cgg/Tgg	-1	2	373415840	G	A	21/6015	0/75	0/399	1/75	0/58	0/73	0/57	0/65	0/48	0/93	0/85	0/41	0/84	0/101	0/93	0/152	19/53	0/71	0/100	0/47	0/105	0/66	0/110	0/69	1/114	0/87	0/76	0/79	0/49	0/78	0/85
ENSEMBL/NCBI	frameshift_variant	HIGH	-	-	ENSSHAG00000031663	protein_coding	2/3	-	417-418	417-418	139-140	-/X	-/T	1	2	373623166	C	CT	46/6825	34/88	0/530	0/118	0/79	0/99	1/54	1/85	0/67	0/103	0/85	0/52	1/94	0/105	0/79	1/195	0/61	0/70	0/99	0/58	0/100	1/80	0/110	0/85	0/145	2/108	0/71	0/70	0/61	0/69	0/91
ENSEMBL/NCBI	synonymous_variant	LOW	-	-	ENSSHAG00000031663	protein_coding	2/3	-	1572	1572	524	H	caC/caT	1	2	373624321	C	T	73/6430	0/84	1/477	0/78	0/55	0/81	0/54	0/70	0/81	0/103	0/91	0/65	0/91	0/101	0/102	0/134	0/55	0/72	0/83	0/51	0/91	0/74	1/122	0/72	0/131	0/93	0/87	0/99	0/72	30/77	41/92
ENSEMBL/NCBI	synonymous_variant	LOW	-	-	ENSSHAG00000032119	protein_coding	1/4	-	1535	1527	509	N	aaC/aaT	1	2	373645063	C	T	26/6958	0/93	0/517	24/94	1/70	0/103	0/64	0/56	0/101	0/130	0/95	0/57	0/113	0/127	0/77	0/171	0/82	0/80	0/103	0/46	0/85	0/78	0/111	0/81	0/148	0/89	0/61	0/88	0/63	0/68	0/102
ENSEMBL/NCBI	stop_gained	HIGH	-	-	ENSSHAG00000032119	protein_coding	1/4	-	1994	1986	662	W/*	tgG/tgA	1	2	373645522	G	A	50/6919	0/92	0/540	0/81	41/69	0/97	0/61	0/64	0/89	0/121	0/101	0/57	0/105	0/103	0/87	0/184	0/60	0/61	0/89	1/68	0/106	0/84	1/110	0/77	0/145	0/102	0/69	0/69	0/62	0/85	0/95
ENSEMBL/NCBI	synonymous_variant	LOW	-	-	ENSSHAG00000032119	protein_coding	1/4	-	2968	2409	803	S	tcC/tcT	1	2	373758105	C	T	25/6024	0/68	0/431	1/98	0/50	0/84	1/54	0/71	0/62	0/94	0/72	0/59	0/75	0/96	0/93	1/135	0/73	0/71	0/63	0/51	0/106	0/73	0/95	0/71	0/144	0/73	0/56	0/88	0/46	0/61	0/94
ENSEMBL/NCBI	stop_gained	HIGH	PCDHB3	-	ENSSHAG00000025105	protein_coding	1/2	-	1549	1549	517	R/*	Cga/Tga	1	2	373948775	C	T	47/6572	0/86	1/476	0/115	0/68	0/101	0/67	0/75	0/79	0/105	0/71	0/52	2/99	0/113	0/98	0/170	0/49	0/57	43/89	0/61	0/76	0/86	0/81	0/81	0/134	0/85	0/70	0/75	0/55	0/68	0/104
ENSEMBL/NCBI	missense_variant	MODERATE	PCDHB3	-	ENSSHAG00000008675	protein_coding	1/2	-	512	512	171	T/N	aCt/aAt	1	2	374032431	C	A	121/6319	0/80	0/454	0/102	0/59	0/96	0/41	0/71	0/77	0/98	0/88	0/46	0/94	0/87	0/93	0/168	0/61	0/88	0/100	0/47	0/104	0/66	0/100	0/65	0/126	0/87	0/71	0/77	0/44	1/68	0/89
ENSEMBL/NCBI	missense_variant	MODERATE	PCDHGA2	-	ENSSHAG00000009569	protein_coding	1/2	-	1228	296	99	A/V	gCg/gTg	1	2	374122274	C	T	38/6762	30/86	0/527	0/118	0/65	0/114	1/44	0/57	0/99	1/121	0/97	0/50	1/97	0/133	1/90	0/197	0/72	0/74	0/82	0/68	0/102	0/87	0/116	0/76	0/158	0/84	0/73	0/85	0/69	0/67	0/77
ENSEMBL/NCBI	missense_variant,splice_region_variant	MODERATE	PCDHGC3	-	ENSSHAG00000029672	protein_coding	1/4	-	2401	2401	801	M/V	Atg/Gtg	1	2	374168629	A	G	45/6101	0/68	1/414	0/90	0/43	0/99	0/64	0/66	0/71	0/99	0/82	0/46	0/77	0/72	0/80	0/156	0/71	0/81	0/75	0/63	37/72	0/64	0/85	0/64	1/154	0/88	0/69	0/81	0/73	0/52	0/91
ENSEMBL/NCBI	splice_region_variant,intron_variant	LOW	LARS1	-	ENSSHAG00000006084	protein_coding	-	15/31	-	-	-	-	-	-1	2	379747810	C	T	33/6707	30/89	0/480	0/124	0/78	0/93	1/53	0/56	0/84	0/107	0/81	0/55	0/97	0/105	0/103	0/122	0/84	0/76	0/97	0/64	0/106	0/82	0/77	0/76	0/132	0/84	0/80	0/74	1/61	0/68	0/81
ENSEMBL/NCBI	splice_region_variant,intron_variant	LOW	ARHGEF37	-	ENSSHAG00000015563	protein_coding	-	9/14	-	-	-	-	-	1	2	381528432	C	T	33/6353	0/82	2/389	0/127	0/58	0/71	0/57	0/61	0/60	0/85	0/90	0/60	0/91	0/91	0/84	0/96	1/60	0/55	0/92	0/69	0/88	0/64	0/98	0/80	0/156	0/102	0/77	0/62	0/67	0/75	0/53
ENSEMBL/NCBI	missense_variant	MODERATE	HMGXB3	-	ENSSHAG00000016817	protein_coding	4/22	-	904	338	113	A/V	gCt/gTt	1	2	382027962	C	T	46/5894	30/77	0/437	0/102	1/37	0/76	0/56	0/58	0/64	0/92	0/88	0/42	1/80	1/95	2/79	0/110	1/70	0/71	0/79	0/60	0/95	0/60	0/95	0/75	0/136	0/71	0/71	1/85	1/52	0/47	2/69
ENSEMBL/NCBI	missense_variant	MODERATE	PDGFRB	YES	ENSSHAG00000017061	protein_coding	8/23	-	1908	1166	389	D/A	gAt/gCt	-1	2	382160635	T	G	73/6054	0/54	2/372	0/121	0/57	2/69	0/59	0/54	1/57	0/99	0/91	0/46	1/84	0/85	0/104	0/97	0/74	1/98	0/80	0/70	0/92	0/60	0/96	0/77	45/125	0/77	1/66	0/69	0/39	0/57	1/74
ENSEMBL/NCBI	synonymous_variant	LOW	PDGFRB	YES	ENSSHAG00000017061	protein_coding	3/23	-	904	162	54	Q	caG/caA	-1	2	382168139	C	T	39/5982	34/74	0/387	0/102	0/56	0/92	0/55	0/65	0/44	0/89	0/69	0/51	0/80	0/91	0/97	0/98	0/51	0/83	0/78	0/63	0/96	0/53	0/93	0/63	0/119	0/84	0/59	0/73	0/50	0/46	0/62
ENSEMBL/NCBI	synonymous_variant	LOW	ARSI	-	ENSSHAG00000017512	protein_coding	2/2	-	1399	387	129	S	agC/agT	-1	2	382408857	G	A	30/6312	0/87	0/441	0/97	0/55	0/97	0/65	0/55	0/96	0/118	0/85	0/67	0/79	0/96	0/99	0/98	0/51	0/72	0/91	0/56	0/97	0/89	0/129	0/85	0/126	0/94	0/67	0/80	0/55	0/65	0/76
NCBI	synonymous_variant	LOW	-	-	LOC100920599	protein_coding	2/6	-	90	90	30	K	aaG/aaA	1	2	383980660	G	A	29/5722	25/75	0/410	0/111	0/60	0/80	0/51	0/65	0/70	0/91	0/69	0/46	0/85	0/87	0/85	0/148	0/63	0/79	0/86	0/44	0/120	0/78	0/83	0/61	0/127	0/95	0/75	0/71	0/51	0/52	0/50
ENSEMBL/NCBI	synonymous_variant	LOW	FAT2	-	ENSSHAG00000005530	protein_coding	2/24	-	3909	2505	835	I	atT/atC	-1	2	384379749	A	G	34/6275	29/103	0/456	0/81	0/69	1/102	0/59	0/46	0/63	0/103	0/88	0/58	0/86	0/93	0/81	0/155	0/55	0/80	0/90	0/57	0/96	0/71	0/103	0/85	0/139	0/91	1/77	1/76	0/67	0/75	0/76
ENSEMBL/NCBI	missense_variant	MODERATE	GABRA1	-	ENSSHAG00000004367	protein_coding	5/10	-	515	496	166	P/T	Cca/Aca	1	2	395475418	C	A	57/5655	0/71	0/96	0/55	0/61	0/101	0/61	0/67	0/66	0/88	0/80	0/52	0/95	0/116	0/82	1/68	0/55	0/73	0/78	0/54	0/85	0/83	0/56	0/82	0/107	0/68	0/74	0/72	0/47	0/63	0/80
ENSEMBL/NCBI	synonymous_variant	LOW	HMMR	-	ENSSHAG00000007602	protein_coding	10/18	-	1431	1071	357	E	gaG/gaA	1	2	397186741	G	A	31/6154	26/87	0/109	0/85	0/58	0/92	0/64	0/72	0/60	0/89	0/107	0/63	0/100	0/121	0/83	0/58	1/70	0/70	0/106	1/88	0/88	0/84	0/65	0/79	0/94	0/76	0/52	0/67	0/67	0/53	0/81
ENSEMBL/NCBI	synonymous_variant	LOW	TENM2	-	ENSSHAG00000014303	protein_coding	20/27	-	3861	3504	1168	S	agC/agT	1	2	403143046	C	T	34/5752	32/82	0/101	0/54	0/54	0/93	0/54	0/61	0/73	0/94	0/76	0/60	0/94	0/99	0/85	0/59	0/58	0/76	0/75	0/48	0/89	0/76	0/91	0/58	0/99	0/61	0/77	0/83	1/55	0/63	0/85
ENSEMBL/NCBI	synonymous_variant	LOW	DOCK2	-	ENSSHAG00000018073	protein_coding	47/52	-	5036	4812	1604	E	gaG/gaA	1	2	405217752	G	A	33/5294	0/63	0/83	0/69	0/53	0/78	1/52	0/58	0/64	0/99	0/76	0/40	1/88	0/86	0/92	0/56	0/59	0/67	0/93	0/41	0/89	0/64	0/86	0/75	0/78	0/70	0/64	0/69	0/46	0/56	0/76
ENSEMBL/NCBI	synonymous_variant	LOW	NPM1	YES	ENSSHAG00000009312	protein_coding	1/11	-	241	45	15	Q	caG/caA	1	2	406768409	G	A	1984/5002	27/73	32/68	11/26	29/55	30/63	9/64	9/44	32/63	36/75	17/71	23/52	36/71	19/83	36/93	14/37	21/44	14/66	48/97	24/53	40/73	29/72	43/118	27/73	39/91	19/63	40/74	32/65	33/61	27/71	35/76
ENSEMBL/NCBI	splice_region_variant,synonymous_variant	LOW	ERGIC1	-	ENSSHAG00000004451	protein_coding	2/10	-	353	21	7	R	agA/agG	1	2	408517216	A	G	29/5358	0/59	0/81	0/57	0/57	0/76	0/53	1/84	0/57	0/101	0/80	0/57	0/65	1/95	1/98	0/45	0/50	0/75	22/85	0/51	0/91	0/71	0/80	0/84	0/103	0/64	0/57	0/89	0/43	0/59	0/72
ENSEMBL/NCBI	missense_variant	MODERATE	NKX2-5	-	ENSSHAG00000008877	protein_coding	2/2	-	988	705	235	D/E	gaC/gaA	-1	2	408808402	G	T	36/5935	30/72	0/105	0/50	0/55	0/96	1/60	0/64	1/82	0/104	0/70	0/50	0/92	0/104	0/96	0/72	0/63	0/73	0/91	0/66	0/106	0/74	0/106	0/68	0/83	0/73	0/60	0/85	0/49	0/69	0/61
ENSEMBL/NCBI	frameshift_variant	HIGH	ABLIM3	-	ENSSHAG00000010285	protein_coding	5/21	-	1549-1550	541-542	181	C/SX	tgt/tCTgt	-1	2	413043751	C	CAG	34/5263	0/71	0/101	0/41	0/57	0/93	0/50	0/73	0/56	1/81	0/87	0/35	0/87	0/81	0/86	28/72	0/53	0/61	0/76	0/59	0/97	1/82	0/67	0/63	0/73	0/54	0/74	0/83	0/52	1/71	0/95
ENSEMBL/NCBI	inframe_deletion	MODERATE	ABLIM3	-	ENSSHAG00000010285	protein_coding	5/21	-	1544-1546	536-538	179-180	QT/P	cAAAcc/ccc	-1	2	413043754	GTTT	G	35/5269	0/70	0/102	0/42	0/54	0/90	0/48	0/74	0/54	1/81	0/87	0/35	0/87	0/83	0/85	28/63	0/51	0/62	0/76	0/58	0/98	1/81	0/67	0/63	0/72	0/57	0/74	0/83	0/54	1/70	0/96
ENSEMBL/NCBI	synonymous_variant	LOW	HTR4	-	ENSSHAG00000013571	protein_coding	6/7	-	859	564	188	V	gtC/gtA	1	2	413603040	C	A	38/5809	0/90	0/96	0/49	0/69	0/99	1/62	0/67	0/62	0/105	0/75	0/43	0/90	0/87	0/89	0/56	0/71	0/88	0/82	0/60	0/93	0/71	1/122	0/54	0/110	0/68	0/73	0/91	1/61	0/79	0/75
NCBI	synonymous_variant	LOW	-	-	LOC100925229	protein_coding	2/4	-	120	78	26	S	agC/agT	-1	2	414522382	G	A	47/5439	0/59	0/59	0/75	0/55	0/80	0/49	0/57	0/63	2/97	0/70	0/45	0/85	0/80	0/81	0/64	0/60	0/76	0/84	0/50	0/91	1/68	0/68	0/76	0/96	0/48	0/63	0/70	0/62	0/71	0/73
ENSEMBL/NCBI	missense_variant	MODERATE	HRH2	-	ENSSHAG00000009054	protein_coding	2/3	-	1346	425	142	T/M	aCg/aTg	1	2	415608609	C	T	247/5591	0/77	0/85	0/45	25/53	38/77	16/59	32/75	40/77	46/110	18/70	31/53	0/85	0/98	0/89	0/71	0/71	0/76	0/76	0/64	0/92	0/73	0/92	0/57	0/90	0/67	0/69	0/79	0/59	0/73	0/84
ENSEMBL/NCBI	synonymous_variant	LOW	THOC3	-	ENSSHAG00000027287	protein_coding	5/6	-	1747	1056	352	K	aaG/aaA	-1	2	415842636	C	T	96/5412	0/69	0/91	0/60	0/56	0/78	0/56	0/68	0/72	0/77	0/72	0/47	0/80	0/76	0/69	0/55	0/63	0/67	0/80	0/49	0/102	1/70	0/77	0/76	0/100	0/54	0/74	0/71	0/51	0/71	0/66
ENSEMBL/NCBI	frameshift_variant	HIGH	FGFR4	YES	ENSSHAG00000011893	protein_coding	12/19	-	1945	1411	471	P/X	Ccc/cc	1	2	416903077	GC	G	33/5744	29/83	1/86	0/52	0/64	0/85	0/52	0/54	0/82	0/116	0/88	0/53	0/75	0/85	0/96	0/55	0/58	0/80	0/86	0/57	0/126	0/78	0/126	0/57	0/77	0/82	0/76	0/80	0/54	0/79	0/92
ENSEMBL/NCBI	missense_variant	MODERATE	DBN1	-	ENSSHAG00000014398	protein_coding	12/14	-	1998	1677	559	Q/H	caG/caC	1	2	417430222	G	C	37/5511	0/72	0/76	0/57	0/67	0/89	0/45	0/51	0/54	1/102	1/86	0/59	0/74	0/83	1/93	0/66	0/53	1/88	0/79	0/53	0/107	0/73	0/112	0/69	0/70	0/63	0/67	0/78	0/54	1/51	0/75
ENSEMBL/NCBI	missense_variant	MODERATE	CANX	-	ENSSHAG00000011510	protein_coding	13/14	-	1726	1574	525	S/N	aGt/aAt	-1	2	419659839	C	T	37/6106	34/71	0/96	0/64	0/59	0/93	0/64	0/74	0/74	0/82	0/85	0/46	0/94	0/92	1/75	0/58	0/86	0/80	0/102	0/53	0/99	0/77	0/100	0/92	0/97	0/84	0/82	0/69	0/54	1/79	0/98
ENSEMBL/NCBI	missense_variant	MODERATE	CBFA2T2	-	ENSSHAG00000024966	protein_coding	13/14	-	1943	1481	494	S/Y	tCc/tAc	1	2	420692205	C	A	37/5504	0/64	0/71	2/63	0/46	0/95	0/73	0/62	0/56	0/108	0/86	0/51	1/86	0/106	0/99	0/61	0/62	1/74	0/84	0/46	0/96	1/61	0/115	0/96	0/77	0/60	0/77	0/70	0/64	0/49	0/79
ENSEMBL/NCBI	missense_variant	MODERATE	NCOA6	-	ENSSHAG00000017783	protein_coding	6/14	-	1721	1190	397	M/K	aTg/aAg	-1	2	421731408	A	T	21/5734	0/85	0/86	0/59	0/54	0/87	1/57	0/61	0/59	0/91	0/85	0/62	0/98	0/101	0/90	1/62	0/67	0/71	0/98	0/53	0/87	0/48	0/111	0/78	0/93	0/56	0/79	0/78	0/53	0/60	0/75
ENSEMBL/NCBI	synonymous_variant	LOW	MMP24	-	ENSSHAG00000018297	protein_coding	5/9	-	1163	921	307	L	ctG/ctT	1	2	422211311	G	T	262/5494	0/65	1/87	0/58	0/45	0/79	0/48	0/54	0/55	0/127	0/78	0/66	0/82	0/79	0/95	0/57	0/59	0/61	0/104	0/48	0/101	0/74	1/107	0/66	0/73	0/59	31/69	22/65	28/53	21/62	29/74
ENSEMBL/NCBI	missense_variant	MODERATE	RBM39	-	ENSSHAG00000018608	protein_coding	4/17	-	815	365	122	R/H	cGc/cAc	-1	2	422660182	C	T	22/5906	0/58	0/96	0/64	0/58	0/87	0/56	0/70	1/69	0/99	0/91	0/45	0/94	0/101	0/82	0/53	0/55	0/69	0/99	0/63	0/112	0/61	0/89	0/78	0/105	0/78	0/65	0/67	0/54	0/62	0/77
ENSEMBL/NCBI	missense_variant,splice_region_variant	MODERATE	SGK2	-	ENSSHAG00000003409	protein_coding	12/14	-	1226	841	281	F/I	Ttt/Att	1	2	423888586	T	A	32/5295	0/84	0/82	0/63	0/48	0/71	0/53	0/52	30/57	0/80	0/66	0/42	1/79	0/92	0/93	0/49	0/63	0/84	0/91	0/65	0/83	0/62	0/66	0/61	0/86	0/67	0/69	0/64	0/50	0/82	0/91
ENSEMBL/NCBI	synonymous_variant	LOW	MYBL2	-	ENSSHAG00000005654	protein_coding	11/14	-	2656	1716	572	E	gaG/gaA	1	2	423979805	G	A	34/5576	0/65	0/97	0/65	0/53	0/82	0/45	0/71	0/73	0/90	0/89	0/57	0/89	0/91	33/82	0/58	0/66	0/77	0/92	0/59	0/88	0/68	0/90	0/73	0/93	0/60	0/86	0/63	0/43	0/66	0/85
ENSEMBL/NCBI	missense_variant	MODERATE	ZHX3	-	ENSSHAG00000023472	protein_coding	6/7	-	3470	1291	431	L/V	Ctg/Gtg	1	2	426731352	C	G	25/5487	25/74	0/92	0/65	0/54	0/70	0/55	0/62	0/70	0/74	0/73	0/65	0/83	0/75	0/77	0/46	0/68	0/64	0/95	0/59	0/98	0/83	0/98	0/68	0/79	0/61	0/77	0/65	0/54	0/67	0/80
ENSEMBL/NCBI	splice_acceptor_variant	HIGH	TOP1	YES	ENSSHAG00000017836	protein_coding	-	21/21	-	-	-	-	-	-1	2	426848159	C	T	346/5879	0/60	0/75	0/62	0/63	0/69	0/58	0/78	0/60	0/75	0/90	0/58	0/98	0/85	0/99	0/56	0/68	0/92	0/103	0/77	0/95	0/68	0/91	0/83	1/101	0/70	0/89	0/68	0/57	0/64	0/81
ENSEMBL/NCBI	missense_variant	MODERATE	SF3B2	-	ENSSHAG00000018043	protein_coding	4/4	-	2246	2246	749	A/V	gCc/gTc	-1	2	427077129	G	A	50/5352	0/72	0/95	0/35	0/41	0/68	1/53	0/65	1/62	41/88	0/80	0/56	0/74	1/92	1/87	0/61	0/61	0/68	1/82	0/59	0/128	0/68	0/119	0/54	0/76	0/53	0/84	0/58	0/59	0/45	0/84
ENSEMBL/NCBI	missense_variant	MODERATE	RALGAPB	-	ENSSHAG00000016755	protein_coding	6/31	-	1197	866	289	M/T	aTg/aCg	1	2	430441567	T	C	37/6077	30/73	0/98	0/69	0/57	0/89	0/67	0/73	0/76	0/100	0/86	0/37	0/110	0/97	0/82	0/66	0/68	0/81	0/99	0/61	0/101	0/78	0/94	0/87	0/94	0/71	1/83	0/78	0/83	0/62	0/80
ENSEMBL/NCBI	missense_variant	MODERATE	TTI1	-	ENSSHAG00000018256	protein_coding	1/7	-	867	668	223	G/E	gGa/gAa	-1	2	431526509	C	T	22/6148	0/91	0/103	0/67	0/80	0/97	0/59	0/67	0/85	0/96	0/106	0/49	1/78	0/123	0/95	0/64	0/71	0/88	0/109	0/54	0/95	0/92	0/96	1/80	0/86	0/83	0/69	0/78	0/56	0/66	0/83
ENSEMBL/NCBI	missense_variant	MODERATE	EFCAB8	-	ENSSHAG00000001553	protein_coding	17/24	-	1985	1985	662	R/H	cGc/cAc	-1	2	432860341	C	T	31/5417	25/70	0/86	0/52	0/64	0/88	0/51	0/75	0/74	0/92	0/72	0/44	0/84	1/82	0/86	0/62	0/61	1/81	0/93	0/52	0/103	0/69	0/82	1/68	0/84	0/82	0/60	0/73	0/63	0/62	1/62
ENSEMBL/NCBI	missense_variant	MODERATE	CSNK2A1	-	ENSSHAG00000006730	protein_coding	3/14	-	540	73	25	D/Y	Gac/Tac	-1	2	434847633	C	A	1143/5152	0/84	0/89	0/46	0/42	0/85	0/44	0/50	0/68	0/85	0/71	0/51	1/71	0/67	0/83	0/59	0/55	0/64	0/89	0/40	0/110	0/55	0/82	0/65	0/89	0/53	0/58	0/72	0/51	0/54	0/72
ENSEMBL/NCBI	missense_variant	MODERATE	ANGPT4	-	ENSSHAG00000024619	protein_coding	4/9	-	1147	739	247	L/F	Ctc/Ttc	-1	2	435206444	G	A	16/5574	0/68	0/91	0/28	0/68	0/80	0/64	0/73	0/73	0/111	0/90	0/47	0/85	0/83	0/80	0/54	0/68	0/70	0/85	0/53	0/103	0/74	0/109	0/76	0/88	15/71	0/81	0/65	0/55	0/57	0/89
ENSEMBL/NCBI	frameshift_variant	HIGH	SNPH	-	ENSSHAG00000024531	protein_coding	3/3	-	1722-1723	1433-1434	478	V/VX	gtg/gtGg	1	2	435637389	T	TG	33/6296	1/85	0/90	0/22	0/57	0/77	0/56	0/88	0/85	0/126	0/97	27/64	0/117	0/112	0/95	0/59	0/79	0/82	0/82	0/72	0/99	0/82	0/152	0/62	0/94	0/74	0/84	0/100	1/76	0/89	0/77
ENSEMBL/NCBI	frameshift_variant	HIGH	SNPH	-	ENSSHAG00000024531	protein_coding	3/3	-	1725-1728	1436-1439	479-480	SI/X	aGCATc/ac	1	2	435637391	AGCAT	A	34/6397	1/89	0/94	0/22	0/60	0/78	0/59	0/86	0/90	0/127	0/98	27/60	0/117	0/119	0/96	0/59	0/81	0/85	0/86	0/72	0/105	0/84	0/154	0/64	0/96	0/73	0/83	0/104	1/78	0/92	0/77
ENSEMBL/NCBI	synonymous_variant	LOW	WHRN	-	ENSSHAG00000002446	protein_coding	10/13	-	2525	1911	637	P	ccG/ccA	-1	2	436101125	C	T	22/5219	20/60	0/78	0/28	0/57	0/99	0/48	0/78	1/64	0/93	0/85	0/45	0/76	0/84	0/72	0/63	0/52	0/84	0/75	0/46	0/102	0/61	0/121	0/80	0/56	0/54	0/84	0/58	0/51	0/59	0/79
ENSEMBL/NCBI	splice_region_variant,intron_variant	LOW	TMEM268	-	ENSSHAG00000002701	protein_coding	-	10/10	-	-	-	-	-	1	2	436336565	CC	TT	26/5609	0/99	0/93	0/61	0/57	0/76	0/66	2/75	0/77	0/102	0/71	0/63	0/79	0/92	0/78	0/62	0/64	0/63	0/79	0/64	0/82	0/59	0/97	0/73	0/89	0/69	0/78	0/70	0/63	0/52	0/78
ENSEMBL/NCBI	synonymous_variant	LOW	ASTN2	-	ENSSHAG00000025644	protein_coding	22/23	-	3953	3609	1203	S	tcT/tcA	-1	2	438462328	A	T	25/5463	17/57	1/96	0/56	0/50	0/70	0/53	0/67	0/58	0/82	0/82	0/45	0/75	1/101	1/90	0/58	0/58	0/58	1/68	0/61	0/88	1/75	0/72	1/61	0/105	0/57	0/71	0/77	0/59	0/68	0/92
ENSEMBL/NCBI	missense_variant	MODERATE	CNTRL	YES	ENSSHAG00000017687	protein_coding	15/43	-	2419	2168	723	L/Q	cTa/cAa	1	2	444148437	T	A	28/5814	0/80	0/83	0/76	0/44	0/81	0/57	0/72	0/71	0/89	0/80	22/44	0/87	0/85	0/77	0/46	1/59	0/63	0/81	0/54	0/105	0/67	0/90	0/76	0/100	0/68	0/84	0/80	0/55	1/88	0/86
ENSEMBL/NCBI	missense_variant	MODERATE	PTGS1	-	ENSSHAG00000020825	protein_coding	7/10	-	857	784	262	V/M	Gtg/Atg	1	2	445886762	G	A	26/5673	22/77	0/108	0/55	0/44	0/82	0/75	0/50	0/71	0/111	0/75	0/59	1/90	0/105	0/96	0/58	0/64	0/64	0/80	0/59	0/95	0/71	0/97	0/74	0/101	0/72	0/86	0/75	0/59	0/68	0/84
ENSEMBL/NCBI	missense_variant	MODERATE	CRB2	-	LOC100919112	protein_coding	7/16	-	1556	1424	475	G/A	gGg/gCg	1	2	446995245	G	C	26/4943	0/65	0/65	0/25	23/54	0/65	0/53	0/59	0/68	1/118	0/75	0/48	0/64	0/93	0/78	0/52	0/68	0/68	0/87	0/56	0/106	0/68	0/130	0/62	0/67	0/57	0/74	0/53	0/56	0/63	0/74
ENSEMBL/NCBI	stop_gained	HIGH	RHPN2	-	ENSSHAG00000016222	protein_coding	7/16	-	898	574	192	G/*	Gga/Tga	1	2	455904524	G	T	39/5583	29/88	0/86	0/72	0/51	0/89	0/58	0/61	0/67	0/77	1/63	0/53	0/87	0/90	0/84	0/63	0/59	0/66	0/78	0/72	0/108	0/72	0/90	0/65	0/96	0/61	1/90	0/76	0/58	0/71	0/78
ENSEMBL/NCBI	missense_variant	MODERATE	RHPN2	-	ENSSHAG00000016222	protein_coding	10/16	-	1415	1091	364	I/T	aTt/aCt	1	2	455911445	T	C	27/5423	0/67	0/91	0/62	0/67	0/79	0/51	0/62	0/64	0/88	0/69	0/35	0/69	0/77	0/77	0/55	0/61	0/69	19/80	0/70	0/93	0/51	0/60	1/74	1/75	0/71	0/67	0/68	0/51	0/60	0/78
ENSEMBL/NCBI	synonymous_variant	LOW	SLC7A9	-	ENSSHAG00000000814	protein_coding	11/12	-	1405	1386	462	V	gtA/gtG	1	2	456119717	A	G	34/5967	0/96	0/100	0/71	0/72	0/115	0/48	0/67	0/76	0/75	0/80	0/70	0/99	0/97	0/96	0/61	0/73	0/75	0/81	0/72	0/92	0/77	0/99	0/78	0/107	0/59	0/63	0/66	0/56	0/65	0/79
ENSEMBL/NCBI	splice_region_variant,synonymous_variant	LOW	PHKB	-	ENSSHAG00000012047	protein_coding	15/30	-	1578	1527	509	K	aaG/aaA	1	2	463454326	G	A	33/5623	0/71	0/115	0/56	0/65	0/90	0/57	0/50	0/64	0/96	0/89	0/40	0/95	0/89	30/81	0/46	0/70	0/65	0/78	0/49	0/103	0/56	0/68	0/67	0/87	0/69	0/74	0/77	0/56	0/65	0/83
ENSEMBL/NCBI	synonymous_variant	LOW	LONP2	-	ENSSHAG00000015566	protein_coding	14/15	-	2517	2304	768	T	acT/acA	1	2	464254191	T	A	35/5303	0/78	0/90	0/50	0/55	0/90	0/49	0/52	0/56	0/91	0/74	0/49	0/67	0/82	31/80	0/56	0/59	0/71	0/96	0/51	0/79	0/61	0/87	0/70	0/97	0/75	0/55	0/62	0/55	0/61	0/82
ENSEMBL/NCBI	frameshift_variant	HIGH	N4BP1	-	ENSSHAG00000016460	protein_coding	3/7	-	3883-3884	2305-2306	769	R/LX	cgt/cTgt	-1	2	464503868	C	CA	40/5903	0/92	0/98	0/86	0/64	0/82	1/59	0/74	0/64	0/103	0/82	0/47	0/89	0/115	0/88	0/71	0/75	0/79	0/96	0/57	0/82	36/90	0/61	0/80	0/102	0/79	1/64	0/74	0/60	1/65	0/76
ENSEMBL/NCBI	missense_variant	MODERATE	N4BP1	-	ENSSHAG00000016460	protein_coding	3/7	-	3883	2305	769	R/G	Cgt/Ggt	-1	2	464503869	G	C	38/5984	0/91	0/98	0/86	0/65	0/82	0/60	0/74	0/63	0/103	0/80	0/49	0/90	0/112	0/88	0/71	0/76	0/81	0/96	0/57	0/81	37/92	0/60	0/80	0/102	0/78	1/65	0/74	0/62	0/65	0/77
ENSEMBL/NCBI	stop_gained	HIGH	HEATR3	-	ENSSHAG00000014261	protein_coding	13/15	-	3490	1675	559	G/*	Gga/Tga	1	2	466274021	G	T	54/5831	48/98	0/107	0/75	0/58	0/80	0/47	0/65	0/49	0/66	0/91	0/43	0/88	0/111	0/82	0/60	0/67	0/77	0/101	0/56	0/98	1/68	0/81	0/80	0/95	0/58	0/59	0/76	0/53	0/55	1/81
ENSEMBL/NCBI	missense_variant	MODERATE	ADCY7	-	ENSSHAG00000018774	protein_coding	9/15	-	1575	824	275	R/Q	cGg/cAg	1	2	466453317	G	A	23/5155	0/67	0/83	1/42	0/52	0/68	0/41	0/58	0/66	0/80	0/59	0/35	0/93	0/99	0/85	0/64	0/74	0/70	0/67	0/63	0/88	0/71	0/96	0/74	0/59	0/58	0/69	0/81	0/47	0/64	0/65
ENSEMBL/NCBI	missense_variant	MODERATE	CHD9	-	ENSSHAG00000002719	protein_coding	33/41	-	6469	6005	2002	Y/S	tAt/tCt	1	2	470087670	A	C	27/5733	1/84	0/92	0/45	0/59	0/93	0/64	0/54	0/56	0/100	0/79	0/49	0/106	0/104	0/88	0/57	1/71	0/56	0/72	0/65	0/97	0/80	0/81	1/73	0/94	0/77	0/66	0/71	0/53	0/73	0/95
ENSEMBL/NCBI	synonymous_variant	LOW	-	-	ENSSHAG00000002116	protein_coding	5/13	-	690	690	230	G	ggT/ggC	-1	2	473048918	A	G	228/5308	0/73	0/106	0/57	0/55	0/70	0/43	0/63	0/58	0/85	1/86	0/47	0/72	0/110	1/91	0/49	0/73	0/54	1/80	1/55	0/95	0/76	0/81	0/66	0/115	0/68	0/52	0/57	0/53	28/74	36/75
ENSEMBL/NCBI	stop_gained	HIGH	CD40	-	ENSSHAG00000007420	protein_coding	4/9	-	839	271	91	E/*	Gag/Tag	1	2	475705119	G	T	2236/5451	25/68	37/76	25/55	26/56	34/86	7/44	23/65	34/71	48/96	27/71	26/52	33/73	30/93	47/99	28/57	29/59	21/61	38/83	31/51	47/108	32/66	46/120	30/61	37/84	18/68	29/75	29/73	31/70	31/73	40/86
ENSEMBL/NCBI	synonymous_variant	LOW	COL27A1	-	ENSSHAG00000014768	protein_coding	3/61	-	4697	912	304	P	ccC/ccT	-1	2	477228780	G	A	34/5261	0/65	0/69	0/44	0/47	0/73	0/45	0/58	0/77	1/86	0/96	0/40	0/80	0/92	1/86	0/40	0/66	0/76	0/60	0/53	0/110	32/76	0/101	0/54	0/87	0/63	0/66	0/90	0/49	0/54	0/65
ENSEMBL/NCBI	missense_variant	MODERATE	RGS3	-	ENSSHAG00000029802	protein_coding	6/6	-	1177	1177	393	L/F	Ctc/Ttc	-1	2	478024105	G	A	34/5719	0/69	0/79	0/52	0/50	0/71	1/58	0/68	0/74	0/96	0/88	0/44	0/102	0/94	0/88	0/71	0/61	0/91	0/77	0/65	0/118	0/78	0/121	0/81	0/118	0/59	0/96	0/73	0/51	0/59	0/84
ENSEMBL/NCBI	synonymous_variant	LOW	RGS3	-	ENSSHAG00000017263	protein_coding	11/21	-	2433	663	221	P	ccG/ccA	-1	2	478145913	C	T	19/5536	0/66	0/91	0/62	0/46	0/98	0/55	0/74	0/67	0/89	0/73	0/50	0/83	0/97	0/66	0/52	0/50	19/78	0/87	0/60	0/81	0/63	0/99	0/71	0/89	0/68	0/60	0/82	0/52	0/51	0/77
ENSEMBL/NCBI	frameshift_variant	HIGH	STXBP1	-	ENSSHAG00000018070	protein_coding	9/19	-	892-893	671-672	224	D/EX	gac/gaGc	1	2	478785007	A	AG	28/5493	0/76	0/94	0/80	0/41	0/97	0/67	0/56	0/66	0/104	0/95	0/49	0/93	0/98	0/72	0/36	0/81	0/72	0/88	0/71	1/88	0/66	0/82	0/64	0/81	0/66	0/60	0/64	0/51	0/62	0/89
ENSEMBL/NCBI	missense_variant	MODERATE	STXBP1	-	ENSSHAG00000018070	protein_coding	9/19	-	893	672	224	D/E	gaC/gaG	1	2	478785008	C	G	24/5546	0/76	0/94	0/80	0/41	1/96	0/68	0/56	0/66	0/104	0/95	0/49	0/91	0/98	0/71	0/36	0/80	0/73	1/88	0/70	0/88	0/65	0/81	0/64	0/81	0/66	0/57	0/64	0/52	0/62	0/90
ENSEMBL/NCBI	synonymous_variant	LOW	FPGS	-	ENSSHAG00000018333	protein_coding	1/15	-	89	40	14	L	Ctg/Ttg	1	2	478954855	C	T	33/5534	32/75	0/92	0/58	0/49	0/64	0/61	0/68	0/78	0/104	0/85	0/47	0/77	0/92	0/75	0/51	0/64	0/75	0/97	0/55	0/109	0/73	0/112	0/79	0/79	0/60	0/63	0/82	0/64	0/76	0/79
ENSEMBL/NCBI	splice_acceptor_variant	HIGH	SPTAN1	-	ENSSHAG00000018784	protein_coding	-	7/56	-	-	-	-	-	1	2	479777697	G	C	63/5754	0/77	0/100	0/60	0/42	0/86	0/67	0/64	0/70	0/102	0/96	0/48	0/95	0/84	0/74	0/71	0/70	0/94	0/75	0/69	0/83	0/62	0/80	0/76	42/87	18/71	1/55	0/65	0/51	0/72	0/83
ENSEMBL/NCBI	missense_variant	MODERATE	SPTAN1	-	ENSSHAG00000018784	protein_coding	39/57	-	5224	5081	1694	L/P	cTa/cCa	1	2	479807373	T	C	531/5687	0/93	0/87	0/54	0/59	0/87	0/70	0/73	1/73	0/110	0/75	0/58	0/96	0/99	0/80	0/51	0/79	0/84	0/73	0/54	0/103	0/75	0/117	0/87	1/105	1/63	0/66	0/73	0/38	0/57	0/70
ENSEMBL/NCBI	missense_variant	MODERATE	DOLK	-	ENSSHAG00000018894	protein_coding	1/1	-	530	530	177	R/K	aGg/aAg	-1	2	480144454	C	T	32/5624	31/87	0/103	0/62	0/54	0/77	0/62	0/80	0/59	0/118	0/73	0/56	0/79	0/97	0/89	0/48	0/56	0/68	0/78	0/46	0/120	0/86	0/96	0/74	0/72	0/54	0/69	1/87	0/65	0/71	0/91
ENSEMBL/NCBI	missense_variant	MODERATE	NUP188	-	ENSSHAG00000024098	protein_coding	43/54	-	9353	3589	1197	Q/K	Cag/Aag	1	2	480181916	C	A	77/5698	0/84	0/72	0/70	0/58	0/85	0/55	0/67	0/67	0/111	41/89	28/52	0/72	0/111	0/78	0/54	0/56	0/67	1/88	0/55	0/118	0/75	0/106	0/93	2/70	0/67	0/68	0/75	0/58	0/60	0/76
ENSEMBL/NCBI	synonymous_variant	LOW	BARHL1	-	ENSSHAG00000025768	protein_coding	1/3	-	1023	207	69	G	ggG/ggT	1	2	484458997	G	T	32/6096	0/85	0/89	0/37	0/74	0/76	0/58	0/69	30/65	0/130	0/93	0/57	0/87	0/99	0/95	0/66	0/66	0/88	0/86	0/66	0/120	0/77	0/119	0/98	0/96	0/70	1/86	0/101	0/60	0/91	0/97
ENSEMBL/NCBI	missense_variant	MODERATE	CEL	-	ENSSHAG00000007405	protein_coding	10/11	-	1354	1354	452	G/S	Ggc/Agc	1	2	484967252	G	A	22/5115	0/57	0/68	0/52	0/58	0/81	0/44	0/67	0/62	1/80	0/74	0/42	0/82	0/77	0/80	0/52	0/53	0/74	0/91	0/53	0/113	1/81	0/81	0/76	0/91	0/68	0/65	0/65	0/57	0/61	0/76
ENSEMBL/NCBI	splice_acceptor_variant	HIGH	CCDC180	-	ENSSHAG00000030785	protein_coding	-	14/44	-	-	-	-	-	-1	2	485202520	C	T	24/6071	20/70	0/94	0/83	0/49	0/83	0/65	0/83	0/63	0/95	0/88	0/54	0/102	0/106	0/101	0/54	1/92	0/75	0/107	0/59	0/108	0/80	0/76	0/72	1/105	0/74	0/71	0/98	0/70	0/66	0/82
ENSEMBL/NCBI	missense_variant	MODERATE	CCDC180	-	ENSSHAG00000030785	protein_coding	13/45	-	1896	538	180	L/I	Ctt/Att	-1	2	485203249	G	T	30/5733	1/81	0/92	0/61	0/66	0/94	0/58	0/66	0/69	0/98	0/83	0/55	0/75	0/89	1/87	0/41	0/54	0/83	1/96	0/80	0/88	0/68	0/79	0/87	0/85	0/82	0/86	0/56	0/75	0/53	0/86
ENSEMBL/NCBI	splice_region_variant,5_prime_UTR_variant	LOW	SLC2A6	-	ENSSHAG00000006858	protein_coding	3/12	-	130	-	-	-	-	-1	2	485448464	C	T	79/5273	0/90	0/93	0/41	0/51	0/73	0/57	0/63	0/58	0/107	0/63	2/48	0/70	0/80	0/76	0/55	0/59	0/76	0/61	0/41	0/72	0/60	0/94	0/72	0/76	1/70	0/69	0/75	0/53	1/81	0/76
ENSEMBL/NCBI	splice_region_variant,intron_variant	LOW	DBH	-	ENSSHAG00000009323	protein_coding	-	7/10	-	-	-	-	-	1	2	485727609	C	T	34/5601	31/87	0/105	0/75	0/53	0/79	0/48	0/59	0/62	0/102	0/77	0/52	0/99	0/72	0/90	0/50	0/63	0/72	0/93	0/71	0/84	0/71	0/90	0/50	0/100	0/59	0/78	0/58	0/50	0/65	0/77
ENSEMBL/NCBI	missense_variant	MODERATE	CARD9	-	ENSSHAG00000008199	protein_coding	4/13	-	940	518	173	R/Q	cGa/cAa	1	2	489488139	G	A	16/5245	0/81	0/64	0/49	0/53	0/78	0/52	0/68	0/49	0/95	0/63	0/53	0/63	0/87	0/76	0/60	0/62	0/75	0/92	0/64	0/83	0/59	0/122	0/61	0/69	0/61	0/74	0/73	0/50	0/64	0/65
ENSEMBL/NCBI	missense_variant	MODERATE	CAMSAP1	-	ENSSHAG00000001238	protein_coding	19/19	-	7195	4643	1548	K/T	aAg/aCg	1	2	490694955	A	C	40/5978	0/94	0/116	0/58	0/50	0/92	1/53	0/80	0/74	0/92	1/95	0/62	0/93	0/113	0/97	26/62	0/62	0/72	0/86	0/68	0/97	0/82	0/86	1/76	1/99	0/49	0/72	0/74	1/57	0/75	0/72
ENSEMBL/NCBI	synonymous_variant	LOW	SOHLH1	-	ENSSHAG00000022101	protein_coding	4/8	-	609	387	129	C	tgT/tgC	1	2	490966949	T	C	26/5805	0/55	0/92	0/79	0/67	0/87	1/62	0/48	0/70	0/114	0/91	0/49	0/89	0/88	0/81	20/46	0/67	0/85	0/88	0/71	0/94	0/91	0/128	0/78	0/81	0/79	0/77	0/75	0/61	0/74	0/69
ENSEMBL/NCBI	synonymous_variant	LOW	ARHGEF40	-	ENSSHAG00000003733	protein_coding	3/23	-	1555	1371	457	A	gcC/gcG	1	2	491778294	C	G	33/5263	28/74	0/91	0/44	0/61	0/79	0/47	0/60	0/73	0/94	0/68	0/40	0/95	0/84	0/88	0/58	0/45	0/73	0/91	0/43	0/102	0/65	1/114	0/65	0/88	0/48	0/69	0/72	0/46	0/54	0/74
ENSEMBL/NCBI	stop_gained	HIGH	ARHGEF40	-	ENSSHAG00000003733	protein_coding	15/23	-	3572	3388	1130	R/*	Cga/Tga	1	2	491789946	C	T	30/5839	0/90	0/76	0/59	0/70	0/89	0/62	0/81	0/72	0/103	0/92	0/61	0/77	0/103	0/94	0/63	0/49	0/73	0/95	0/54	0/121	0/74	0/123	0/77	0/105	0/75	0/62	0/67	0/53	0/62	1/82
ENSEMBL/NCBI	synonymous_variant	LOW	CHD8	-	ENSSHAG00000008118	protein_coding	32/37	-	7124	6234	2078	S	tcT/tcC	-1	2	492088659	A	G	540/6111	0/109	0/90	0/58	0/68	0/85	0/63	0/67	0/82	0/132	0/102	0/57	0/83	0/100	0/123	0/81	1/67	0/69	0/86	0/50	0/104	0/72	0/103	0/80	0/79	0/58	0/66	0/102	0/54	0/62	0/93
ENSEMBL/NCBI	synonymous_variant	LOW	-	-	ENSSHAG00000031813	protein_coding	1/1	-	399	399	133	I	atC/atA	-1	2	493686335	G	T	41/5728	0/61	0/82	0/64	0/53	0/93	0/56	0/60	0/67	0/110	0/84	0/61	1/77	0/91	0/84	0/66	0/63	0/70	0/82	0/51	0/99	0/70	0/85	0/73	1/113	0/61	0/81	0/84	0/51	0/60	0/83
ENSEMBL/NCBI	missense_variant	MODERATE	CDH24	-	ENSSHAG00000013627	protein_coding	8/14	-	1821	1196	399	M/T	aTg/aCg	-1	2	494064206	A	G	41/5261	30/75	0/78	0/52	0/46	1/58	0/57	0/65	0/52	0/90	0/78	0/46	0/78	0/86	0/75	0/53	1/55	0/73	0/79	0/57	1/112	0/76	1/108	1/69	0/60	0/70	0/73	0/63	0/52	0/61	0/80
ENSEMBL/NCBI	synonymous_variant	LOW	-	-	ENSSHAG00000023208	protein_coding	5/10	-	8052	148	50	L	Ctg/Ttg	1	2	494369385	C	T	23/4999	20/65	0/72	0/23	0/52	1/76	0/37	0/54	0/70	0/113	0/58	0/67	1/75	0/79	0/92	0/53	0/77	0/66	0/74	0/48	0/96	0/60	0/126	0/55	1/83	0/64	0/78	0/55	0/63	0/68	0/83
ENSEMBL/NCBI	synonymous_variant	LOW	MYH7	-	ENSSHAG00000015126	protein_coding	37/40	-	5593	5424	1808	G	ggC/ggT	-1	2	494470455	G	A	35/5407	0/54	0/93	0/58	0/43	0/64	1/55	0/51	0/54	0/94	0/76	0/50	0/78	31/83	1/88	0/57	0/50	0/70	0/76	0/59	0/104	0/59	0/138	0/78	0/82	0/63	0/83	0/71	0/63	0/61	0/58
ENSEMBL/NCBI	synonymous_variant	LOW	CARMIL3	-	ENSSHAG00000016540	protein_coding	5/40	-	834	279	93	S	agC/agT	1	2	494963486	C	T	26/5481	22/74	0/82	0/58	0/53	0/82	0/52	0/71	0/69	0/90	0/85	0/47	1/81	0/82	0/99	0/73	0/68	0/81	0/77	0/56	1/84	0/49	0/103	0/75	0/84	0/68	0/72	0/66	1/53	0/78	0/85
ENSEMBL/NCBI	missense_variant	MODERATE	PSM2E	-	ENSSHAG00000000994	protein_coding	1/10	-	164	164	55	R/P	cGg/cCg	-1	2	495070813	C	G	105/5915	0/89	0/72	2/19	0/57	0/84	0/63	0/61	0/64	1/109	0/90	0/50	0/77	0/102	0/96	0/55	0/67	0/101	0/99	0/82	0/110	0/73	1/157	1/95	1/92	1/76	0/92	0/98	0/67	0/91	2/73
ENSEMBL/NCBI	synonymous_variant	LOW	IPO4	-	ENSSHAG00000026474	protein_coding	32/57	-	23135	336	112	G	ggC/ggT	-1	2	495112002	G	A	33/5638	31/81	0/103	0/49	0/65	0/58	0/40	0/62	1/70	0/96	0/79	0/45	0/70	0/112	0/81	0/60	0/48	0/67	0/74	0/58	0/99	0/56	0/114	0/84	0/84	0/60	0/65	0/76	0/47	0/60	0/74
ENSEMBL/NCBI	synonymous_variant	LOW	NFATC4	-	ENSSHAG00000006860	protein_coding	5/10	-	1875	1653	551	T	acA/acC	1	2	495339320	A	C	519/5753	0/74	0/95	0/42	0/69	0/77	0/63	0/57	0/58	0/107	0/79	1/53	0/73	0/97	0/85	0/70	0/70	0/82	0/92	0/53	0/127	0/77	0/113	0/78	1/70	0/61	0/72	0/64	0/46	1/77	0/87
ENSEMBL/NCBI	missense_variant	MODERATE	-	-	ENSSHAG00000021375	protein_coding	2/5	-	1561	1297	433	R/W	Cgg/Tgg	-1	2	499196514	G	A	245/5649	0/90	0/102	0/25	0/44	0/75	0/49	0/55	0/62	0/99	0/89	0/51	0/80	0/92	1/90	0/40	0/55	0/57	0/83	0/58	1/96	0/62	0/141	0/70	0/83	0/53	27/75	30/84	30/67	28/87	26/70
ENSEMBL/NCBI	synonymous_variant	LOW	SLC12A1	-	ENSSHAG00000012219	protein_coding	16/27	-	2277	1998	666	D	gaC/gaT	1	2	499692625	C	T	29/6057	0/84	0/102	0/71	0/67	0/103	0/60	0/63	0/69	0/117	0/79	1/45	0/105	0/92	0/95	0/65	0/64	0/90	0/98	0/69	0/100	0/75	0/76	0/79	0/97	0/75	0/70	0/72	0/52	0/67	0/94
ENSEMBL/NCBI	synonymous_variant	LOW	DUT	-	ENSSHAG00000013061	protein_coding	3/8	-	430	153	51	E	gaG/gaA	1	2	499803079	G	A	56/6252	0/98	0/97	0/46	0/61	0/98	0/70	1/71	0/87	0/105	0/78	0/72	0/100	0/104	0/103	0/63	0/67	0/94	0/97	0/49	0/94	0/69	1/127	0/92	0/115	0/74	0/76	0/87	0/69	0/96	0/96
ENSEMBL/NCBI	missense_variant	MODERATE	CEP152	-	ENSSHAG00000015100	protein_coding	27/28	-	4988	4631	1544	R/H	cGc/cAc	-1	2	500317562	C	T	33/6021	29/69	0/97	0/63	0/69	0/96	0/57	0/80	0/68	0/91	0/73	0/58	0/88	0/112	0/110	0/73	0/68	0/84	0/52	0/60	0/104	0/89	0/71	0/83	0/99	0/89	0/74	0/80	0/44	1/64	0/101
ENSEMBL/NCBI	missense_variant	MODERATE	SECISBP2L	-	ENSSHAG00000026437	protein_coding	10/18	-	2721	1282	428	A/T	Gcc/Acc	-1	2	500662398	C	T	32/5933	0/84	0/110	0/78	0/55	0/109	0/64	0/78	0/73	0/96	0/91	0/52	0/97	0/87	0/107	0/70	1/64	0/79	0/45	0/64	0/134	0/58	0/75	0/73	1/98	0/64	0/79	0/75	0/70	0/62	0/85
ENSEMBL/NCBI	missense_variant	MODERATE	GABPB1	-	ENSSHAG00000031701	protein_coding	6/9	-	653	616	206	G/R	Gga/Aga	-1	2	502077274	C	T	31/6047	27/75	0/101	0/63	0/73	0/87	0/55	0/72	0/58	0/82	0/84	0/54	0/95	0/109	0/100	0/40	0/76	0/60	0/101	0/79	0/90	0/77	0/77	0/89	0/95	0/85	0/87	0/86	0/54	0/74	0/87
ENSEMBL/NCBI	missense_variant	MODERATE	LYSMD2	-	ENSSHAG00000016545	protein_coding	1/3	-	440	101	34	S/F	tCc/tTc	-1	2	503490205	G	A	40/6066	0/84	0/107	0/28	0/66	0/85	0/47	0/70	0/82	0/114	0/86	0/62	0/113	0/118	39/102	0/72	0/68	0/85	0/111	0/49	0/105	0/76	0/157	0/77	0/105	0/72	0/73	0/93	0/50	0/80	0/91
ENSEMBL/NCBI	stop_gained	HIGH	LEO1	-	ENSSHAG00000016879	protein_coding	10/12	-	1886	1693	565	R/*	Cga/Tga	-1	2	503659563	G	A	46/5632	0/84	0/81	0/70	0/57	1/72	0/60	0/47	0/66	0/98	0/63	0/53	0/87	0/94	44/104	0/60	0/49	0/79	0/91	0/64	0/90	0/65	0/86	0/68	0/81	0/75	0/59	0/66	0/59	0/65	0/73
ENSEMBL/NCBI	missense_variant	MODERATE	MYO5C	-	ENSSHAG00000017425	protein_coding	29/41	-	3947	3593	1198	R/H	cGt/cAt	-1	2	504003260	C	T	95/5994	0/78	0/97	0/88	0/67	0/85	1/60	0/72	0/57	1/96	0/105	0/55	0/93	0/95	0/100	0/44	0/70	0/82	0/88	1/60	0/107	0/69	0/120	0/88	0/99	0/73	0/81	1/80	0/61	0/76	0/70
ENSEMBL/NCBI	frameshift_variant	HIGH	CCPG1	-	ENSSHAG00000010560	protein_coding	9/9	-	1639	1409	470	N/X	aAc/ac	-1	2	507325741	GT	G	27/6290	21/75	1/102	0/83	0/63	0/110	0/64	0/74	0/82	1/107	0/92	0/59	0/109	0/115	0/117	0/52	0/70	0/77	0/89	0/59	0/103	0/76	0/68	0/100	0/113	0/65	0/71	0/78	0/73	0/72	0/94
ENSEMBL/NCBI	missense_variant	MODERATE	PRTG	-	ENSSHAG00000007825	protein_coding	4/21	-	1397	614	205	A/V	gCt/gTt	-1	2	507630182	G	A	44/6011	0/83	0/87	0/76	0/55	0/104	0/64	1/66	0/69	0/97	0/76	0/55	0/97	0/103	1/104	0/70	0/72	0/71	0/96	0/59	0/77	0/75	0/78	0/94	0/94	0/61	37/80	0/63	1/73	0/54	0/87
ENSEMBL/NCBI	missense_variant	MODERATE	TCF12	YES	ENSSHAG00000015935	protein_coding	19/21	-	2171	1175	392	R/H	cGc/cAc	1	2	509145207	G	A	27/5943	0/90	0/99	0/54	0/72	0/101	0/62	0/60	0/89	0/118	0/103	0/50	0/126	0/127	0/85	1/57	0/64	1/69	0/101	0/48	0/92	1/82	0/79	1/74	0/102	0/67	0/80	0/76	0/53	0/57	0/92
ENSEMBL/NCBI	missense_variant	MODERATE	ADAM10	-	ENSSHAG00000025847	protein_coding	8/16	-	7984	673	225	K/E	Aag/Gag	-1	2	510940748	T	C	51/6091	0/83	0/123	0/59	0/64	0/104	0/61	0/73	0/62	0/104	0/95	1/45	0/80	1/105	0/83	0/24	0/55	0/79	1/99	0/57	0/90	0/66	0/77	0/77	0/113	0/56	1/72	0/90	0/54	0/63	0/84
ENSEMBL/NCBI	missense_variant	MODERATE	FAM81A	-	ENSSHAG00000012883	protein_coding	3/9	-	206	11	4	R/Q	cGa/cAa	1	2	511736957	G	A	76/5918	0/82	0/87	0/67	0/49	0/68	0/72	0/66	0/77	0/102	0/84	0/45	0/101	0/110	0/79	0/64	0/80	0/71	0/91	0/82	0/94	0/82	0/91	1/66	51/107	23/68	0/82	0/65	0/52	0/79	0/69
ENSEMBL/NCBI	frameshift_variant	HIGH	CHRNA7	-	ENSSHAG00000011727	protein_coding	10/10	-	2482	1284	428	E/X	gaG/ga	1	2	512041251	AG	A	35/6050	32/80	0/112	0/35	0/63	0/86	0/70	0/62	0/97	0/115	0/95	0/60	1/92	0/120	0/92	0/64	0/55	0/72	0/83	0/46	0/98	0/63	0/117	0/88	0/97	0/75	0/69	0/81	0/66	0/69	1/95
ENSEMBL/NCBI	missense_variant	MODERATE	KIF23	-	ENSSHAG00000014701	protein_coding	4/24	-	775	311	104	K/T	aAa/aCa	-1	2	515572466	T	G	34/5739	0/79	0/110	0/78	0/57	0/87	0/55	0/61	0/60	0/81	0/67	0/51	1/95	0/111	0/85	0/50	0/60	0/71	0/96	0/54	0/112	1/74	0/73	0/83	0/92	0/61	0/73	1/72	0/60	0/42	0/94
ENSEMBL/NCBI	synonymous_variant	LOW	NOX5	-	ENSSHAG00000012412	protein_coding	10/17	-	1688	1558	520	R	Aga/Cga	-1	2	516098326	T	G	54/5301	0/74	0/83	0/55	0/52	0/105	0/45	0/53	0/83	0/79	0/72	0/42	0/85	0/97	0/82	0/62	0/61	1/60	0/88	2/55	0/103	0/49	1/78	0/66	0/90	1/67	0/56	0/66	0/54	0/56	0/63
ENSEMBL/NCBI	synonymous_variant	LOW	ITGA11	-	ENSSHAG00000005006	protein_coding	9/30	-	1211	969	323	D	gaC/gaT	1	2	516928813	C	T	32/5554	28/65	0/89	0/67	0/62	0/77	0/61	0/58	0/78	0/102	0/69	0/46	0/82	0/103	0/112	0/56	0/65	0/82	0/79	0/68	0/107	0/72	0/83	1/61	0/79	0/62	0/89	0/86	0/47	0/69	0/74
ENSEMBL/NCBI	frameshift_variant	HIGH	SKOR1	-	ENSSHAG00000027578	protein_coding	2/9	-	2726-2744	2040-2058	680-686	PTGVSSS/X	ccCACCGGAGTCTCTTCCTCC/cc	-1	2	517487205	AGGAGGAAGAGACTCCGGTG	A	32/6669	0/86	0/108	0/37	0/64	0/107	0/76	0/79	0/67	0/129	0/116	0/53	0/88	0/125	0/138	0/72	0/82	0/91	0/113	0/67	0/118	0/90	0/154	0/79	0/97	0/65	0/88	0/107	0/69	0/68	0/104
ENSEMBL/NCBI	synonymous_variant	LOW	MAP2K1	YES	ENSSHAG00000029460	protein_coding	7/11	-	2133	807	269	R	agG/agA	-1	2	519266469	C	T	47/5550	44/100	0/98	0/52	1/50	0/60	0/50	0/60	0/61	0/110	0/81	0/57	0/64	0/109	0/79	0/50	0/58	0/59	0/82	0/52	1/96	1/82	0/88	0/84	0/93	0/63	0/65	0/79	0/49	0/64	0/81
ENSEMBL/NCBI	missense_variant	MODERATE	IGDCC3	-	ENSSHAG00000012266	protein_coding	13/14	-	2303	2024	675	P/L	cCc/cTc	1	2	520532053	C	T	209/5350	0/77	0/91	0/57	0/47	0/62	0/49	0/70	0/60	0/99	0/75	0/50	0/87	0/88	0/75	0/53	0/67	0/57	0/65	0/55	0/112	0/70	0/95	0/61	0/85	0/54	0/71	0/84	0/47	24/70	34/68
ENSEMBL/NCBI	splice_region_variant,intron_variant	LOW	CA12	-	ENSSHAG00000017499	protein_coding	-	3/10	-	-	-	-	-	1	2	522747646	G	T	33/5007	27/74	0/78	0/67	1/47	0/51	0/52	0/58	1/66	0/84	0/84	0/46	0/86	0/82	0/90	0/54	0/46	0/75	0/60	0/54	0/77	0/75	0/71	0/74	1/73	0/69	0/71	0/49	1/43	0/44	0/76
ENSEMBL/NCBI	missense_variant	MODERATE	VPS13C	-	ENSSHAG00000012649	protein_coding	65/85	-	9234	8990	2997	T/K	aCa/aAa	1	2	524367457	C	A	625/5709	0/78	0/75	0/76	0/46	0/60	0/67	0/54	1/66	0/70	0/85	0/53	0/81	0/99	0/99	0/53	0/70	0/64	0/84	0/61	0/103	0/64	0/76	0/69	0/95	0/83	0/66	0/80	0/50	0/80	0/77
ENSEMBL/NCBI	frameshift_variant	HIGH	OTUD7A	-	ENSSHAG00000026327	protein_coding	16/16	-	2926-2974	2467-2515	823-839	ARLAGLRTVNTVESLAC/X	GCGCGCCTGGCGGGCCTGCGCACCGTGAACACGGTGGAGTCTCTGGCCTgc/gc	1	2	527647244	CGCGCGCCTGGCGGGCCTGCGCACCGTGAACACGGTGGAGTCTCTGGCCT	C	29/8450	0/131	1/116	0/45	0/89	1/115	0/95	0/90	1/112	0/182	0/111	0/89	0/119	0/169	0/141	1/92	0/110	2/118	0/119	0/97	0/157	0/126	0/194	0/90	0/150	0/119	0/122	0/140	0/92	0/133	0/121
ENSEMBL/NCBI	missense_variant	MODERATE	PCSK6	-	ENSSHAG00000006838	protein_coding	10/21	-	1363	1309	437	T/A	Aca/Gca	1	2	530280779	A	G	34/5698	26/75	0/96	0/46	0/59	0/71	0/49	0/67	0/80	0/77	0/77	0/51	0/103	0/107	0/85	0/58	0/60	0/88	0/79	0/58	0/102	0/69	0/63	0/71	0/89	0/54	0/64	0/86	0/58	0/57	0/79
ENSEMBL/NCBI	stop_gained,frameshift_variant	HIGH	LRRK1	-	ENSSHAG00000009850	protein_coding	24/35	-	3859-3860	3400-3401	1134	W/*	tgg/tAgg	-1	2	530787413	C	CT	47/6289	0/96	0/118	0/71	0/62	0/109	0/55	0/86	0/87	0/93	0/83	0/52	0/90	1/115	0/85	0/74	0/73	0/80	41/80	1/63	1/117	0/96	0/80	0/94	0/116	0/63	0/62	0/86	0/55	1/81	0/98
ENSEMBL/NCBI	splice_region_variant,intron_variant	LOW	LRRK1	-	ENSSHAG00000009850	protein_coding	-	18/34	-	-	-	-	-	-1	2	530799510	T	C	350/6117	0/83	46/104	29/69	26/60	43/98	14/50	26/74	47/91	40/97	32/102	27/54	0/84	0/116	0/78	0/58	0/63	0/60	0/72	0/55	0/108	1/65	1/79	0/69	0/127	1/60	0/66	0/79	0/61	0/73	0/104
ENSEMBL/NCBI	missense_variant	MODERATE	LRRK1	-	ENSSHAG00000009850	protein_coding	14/35	-	2165	1706	569	G/V	gGa/gTa	-1	2	530805364	C	A	47/5883	0/74	0/112	0/45	0/61	0/93	0/51	0/71	37/75	0/86	0/81	0/44	0/99	0/125	0/84	0/52	0/70	0/77	0/97	0/49	0/97	1/88	0/93	0/87	0/121	0/56	1/58	0/73	0/60	0/58	0/71
ENSEMBL/NCBI	synonymous_variant	LOW	SYNM	-	ENSSHAG00000015672	protein_coding	2/3	-	966	966	322	E	gaG/gaA	-1	2	532770782	C	T	2582/6176	35/89	55/118	36/70	23/51	57/106	21/57	24/76	29/71	50/120	25/95	23/51	39/91	37/106	39/92	26/68	29/73	23/77	46/100	34/72	46/88	39/84	35/87	37/80	37/93	19/76	42/81	34/74	26/63	26/64	36/82
ENSEMBL/NCBI	splice_region_variant,intron_variant	LOW	AKAP13	-	ENSSHAG00000012819	protein_coding	-	22/36	-	-	-	-	-	1	2	542570616	C	T	35/5629	0/82	0/97	0/62	0/56	0/102	0/58	0/76	0/68	0/93	0/94	0/46	0/91	1/109	0/90	0/61	0/66	0/80	0/83	0/58	0/91	0/75	0/75	1/67	0/95	0/67	0/69	0/71	0/57	0/57	1/87
ENSEMBL/NCBI	synonymous_variant	LOW	NTRK3	YES	ENSSHAG00000017249	protein_coding	4/15	-	952	348	116	R	cgG/cgA	-1	2	545722922	C	T	37/5640	0/68	0/106	0/52	1/67	0/99	0/49	0/70	0/72	0/94	0/98	0/46	0/81	0/99	34/79	0/64	0/69	1/88	0/94	0/61	0/87	0/65	0/83	0/77	0/98	0/82	0/65	0/67	0/50	0/49	0/92
ENSEMBL/NCBI	missense_variant	MODERATE	RCCD1	-	ENSSHAG00000010570	protein_coding	5/6	-	929	823	275	P/S	Cct/Tct	-1	2	547916271	G	A	32/4941	0/71	0/97	0/30	0/59	0/57	0/53	0/36	0/46	0/83	11/62	20/45	0/72	0/94	0/66	0/52	0/53	0/61	0/90	0/43	0/92	0/52	0/81	0/68	0/75	0/62	0/69	0/59	0/52	1/65	0/63
ENSEMBL/NCBI	stop_gained	HIGH	ZFAND6	-	ENSSHAG00000015112	protein_coding	9/9	-	918	451	151	Q/*	Cag/Tag	1	2	550324076	C	T	30/6180	29/86	0/100	0/73	0/86	0/84	0/61	0/75	0/70	0/72	0/97	0/47	0/86	0/126	0/99	1/62	0/62	0/94	0/72	0/56	0/92	0/84	0/71	0/95	0/87	0/78	0/51	0/71	0/69	0/65	0/96
ENSEMBL/NCBI	splice_region_variant,5_prime_UTR_variant	LOW	ABHD17C	-	ENSSHAG00000011827	protein_coding	2/4	-	1069-1070	-	-	-	-	1	2	551115783	G	GT	24/6196	0/79	0/108	0/69	0/70	0/99	0/55	0/75	0/87	0/94	0/109	0/51	1/92	0/95	0/100	0/60	0/76	1/81	0/98	0/77	0/96	0/73	0/87	0/99	0/115	0/63	1/82	0/85	0/56	0/77	0/91
ENSEMBL/NCBI	synonymous_variant	LOW	TMC3	-	ENSSHAG00000000826	protein_coding	8/20	-	852	852	284	R	cgG/cgA	-1	2	551967426	C	T	25/5870	0/89	0/108	0/73	0/62	0/80	0/78	0/71	0/66	0/106	0/88	0/54	0/87	1/89	0/106	0/70	0/81	0/87	0/88	1/54	0/98	0/65	0/74	0/79	0/100	0/64	0/75	0/78	0/63	0/70	0/103
ENSEMBL	synonymous_variant	LOW	NADK	-	ENSSHAG00000029795	protein_coding	2/2	-	777	777	259	N	aaC/aaT	-1	2	552779234	G	A	44/5398	0/81	0/85	0/43	0/63	36/80	0/53	0/60	0/59	0/92	0/65	0/41	0/82	0/87	0/81	0/50	0/55	0/78	0/82	0/37	0/102	0/71	0/109	0/66	0/79	0/73	1/62	1/84	0/57	0/66	0/62
ENSEMBL/NCBI	frameshift_variant	HIGH	MEX3B	-	ENSSHAG00000032011	protein_coding	2/2	-	1417	809	270	G/X	gGc/gc	-1	2	553365917	GC	G	39/6307	22/89	0/101	0/44	0/62	0/103	0/62	1/72	0/78	0/126	1/89	0/69	0/103	0/111	0/111	1/60	0/68	1/90	0/85	0/65	0/135	0/83	0/169	0/77	0/82	0/76	1/97	1/94	0/63	0/86	0/98
ENSEMBL/NCBI	frameshift_variant,splice_region_variant	HIGH	EFL1	-	ENSSHAG00000018863	protein_coding	19/21	-	3334	3046	1016	E/X	Gag/ag	-1	2	553616888	TC	T	53/6152	0/84	0/104	0/60	0/57	0/79	0/63	0/75	0/74	1/92	0/82	0/49	0/103	0/127	0/78	0/66	0/72	0/84	0/89	0/71	0/102	0/71	0/93	0/89	0/118	0/60	0/70	1/89	0/59	0/66	0/81
ENSEMBL/NCBI	splice_donor_variant	HIGH	PAX2	-	ENSSHAG00000014328	protein_coding	-	1/10	-	-	-	-	-	1	2	556613987	G	A	27/4506	0/60	0/59	0/21	23/47	0/73	0/50	0/50	0/58	1/91	0/84	0/45	0/81	0/74	0/83	0/47	0/46	0/77	0/97	0/49	0/95	0/64	0/105	0/58	0/66	0/47	0/81	0/65	0/49	0/70	0/75
ENSEMBL/NCBI	missense_variant	MODERATE	PAX2	-	ENSSHAG00000014328	protein_coding	7/11	-	787	787	263	A/T	Gct/Act	1	2	556686942	G	A	33/5698	0/60	0/71	0/48	0/58	29/85	0/58	0/72	0/66	0/116	0/87	0/58	0/89	0/91	0/89	0/61	0/59	0/81	0/92	0/69	0/123	0/64	0/120	0/79	0/90	0/72	0/69	0/62	1/62	0/62	0/89
ENSEMBL/NCBI	missense_variant	MODERATE	SLF2	-	ENSSHAG00000001085	protein_coding	4/15	-	3194	932	311	P/L	cCt/cTt	1	2	556833691	C	T	28/5588	25/65	0/76	0/72	0/48	0/70	0/59	0/63	0/67	0/89	0/71	0/40	0/100	0/111	0/92	0/50	0/74	0/78	0/78	0/51	0/91	0/74	0/92	0/81	0/92	0/71	0/72	0/67	0/61	0/79	0/78
ENSEMBL/NCBI	synonymous_variant	LOW	GBF1	-	ENSSHAG00000018856	protein_coding	16/40	-	2676	1953	651	L	ctG/ctT	1	2	558409965	G	T	39/5465	0/68	0/97	0/50	0/72	0/94	0/65	0/59	0/52	0/75	0/89	1/47	0/76	0/79	0/95	0/50	0/54	0/66	0/79	0/58	0/93	0/74	0/113	0/98	0/83	0/67	0/71	0/73	0/46	0/59	0/56
ENSEMBL/NCBI	missense_variant	MODERATE	PSD	-	ENSSHAG00000018843	protein_coding	14/26	-	5868	1520	507	C/Y	tGt/tAt	-1	2	558451779	C	T	26/5193	23/56	0/91	0/46	0/53	0/85	0/49	0/60	0/58	0/92	0/90	0/52	0/101	0/81	0/89	0/66	0/51	0/85	0/70	0/42	0/121	0/60	0/100	0/66	0/55	0/60	0/90	0/66	0/51	0/64	0/92
ENSEMBL/NCBI	missense_variant	MODERATE	INA	-	ENSSHAG00000018358	protein_coding	4/4	-	1254	1192	398	A/T	Gcc/Acc	1	2	559285220	G	A	42/5731	0/77	0/89	0/66	0/50	1/88	0/55	0/55	0/72	0/103	0/88	0/56	1/77	2/98	0/76	0/59	0/74	0/70	0/97	0/57	0/80	0/67	0/70	0/56	0/107	0/75	0/77	0/85	0/50	1/93	0/73
ENSEMBL/NCBI	missense_variant	MODERATE	NEURL1	-	ENSSHAG00000018064	protein_coding	4/7	-	1686	791	264	A/V	gCg/gTg	1	2	559557953	C	T	66/5075	0/63	0/83	0/27	0/48	0/95	0/49	0/58	0/51	0/91	0/70	0/57	0/63	0/85	0/61	0/57	0/50	0/73	0/93	0/41	0/107	0/76	0/95	0/84	0/73	0/51	0/73	0/70	0/41	0/55	0/53
ENSEMBL/NCBI	synonymous_variant	LOW	SLK	-	ENSSHAG00000017376	protein_coding	15/19	-	4095	3115	1039	R	Agg/Cgg	1	2	560089113	A	C	28/6256	0/73	0/115	0/75	1/76	1/102	0/60	0/62	0/65	0/110	0/73	21/51	0/100	0/109	0/110	0/52	0/81	0/77	0/99	0/58	0/97	1/81	0/73	0/105	1/108	0/84	0/94	0/88	0/62	0/77	0/93
ENSEMBL/NCBI	synonymous_variant	LOW	XPNPEP1	-	ENSSHAG00000016560	protein_coding	19/19	-	2077	1764	588	L	ctC/ctT	-1	2	565098758	G	A	2252/5668	31/70	41/116	21/42	31/60	47/96	11/57	21/70	34/78	37/88	27/90	28/56	33/76	36/112	35/96	29/60	33/66	23/73	41/77	21/52	42/103	28/72	41/122	38/77	35/81	15/64	24/73	41/84	26/52	22/70	26/65
ENSEMBL/NCBI	missense_variant	MODERATE	GPAM	-	ENSSHAG00000018582	protein_coding	11/22	-	2502	911	304	R/Q	cGg/cAg	-1	2	568121486	C	T	36/5997	0/82	0/116	0/63	0/73	0/98	0/58	1/77	0/86	0/101	0/101	0/71	0/102	0/96	0/107	0/75	0/71	0/70	0/85	0/66	0/117	35/66	0/93	0/78	0/84	0/77	0/76	0/63	0/58	0/61	0/90
ENSEMBL/NCBI	stop_gained	HIGH	ACSL5	-	ENSSHAG00000016800	protein_coding	9/25	-	1044	324	108	Y/*	taC/taA	1	2	568384478	C	A	22/5459	0/106	0/88	0/66	0/63	0/85	0/53	19/73	0/70	0/85	0/84	0/56	1/88	0/91	0/91	1/67	0/61	0/70	0/93	0/42	0/86	0/72	0/71	0/59	0/96	0/59	0/75	0/71	0/51	0/61	0/68
ENSEMBL/NCBI	synonymous_variant	LOW	DCLRE1A	-	ENSSHAG00000015816	protein_coding	10/10	-	4070	3108	1036	G	ggC/ggA	-1	2	570039229	G	T	43/6089	30/87	0/118	0/75	0/69	0/93	0/56	0/74	0/75	0/97	1/102	0/68	0/103	1/104	1/94	0/63	0/72	0/77	0/101	0/81	0/94	0/72	0/92	0/87	1/108	0/69	1/65	0/91	0/57	1/65	0/77
ENSEMBL/NCBI	missense_variant	MODERATE	CCDC186	-	ENSSHAG00000014572	protein_coding	6/17	-	1247	930	310	E/D	gaA/gaT	-1	2	570427465	T	A	31/6366	28/72	0/107	0/73	0/66	0/93	0/57	0/80	0/84	0/110	0/95	0/53	0/112	0/137	0/99	0/68	0/69	0/79	0/95	0/74	0/107	0/97	0/85	0/77	0/116	0/81	0/71	0/79	0/68	0/76	0/91
ENSEMBL/NCBI	missense_variant	MODERATE	GFRA1	-	ENSSHAG00000028771	protein_coding	5/11	-	1290	391	131	I/L	Ata/Cta	-1	2	573164152	T	G	28/6219	0/88	0/118	0/69	0/82	0/93	0/49	0/71	0/72	0/94	0/84	0/62	0/82	0/99	0/103	0/76	0/71	0/89	0/75	0/66	0/136	0/84	0/105	0/97	0/115	0/67	0/67	0/64	0/69	0/73	0/93
ENSEMBL/NCBI	missense_variant	MODERATE	EIF3A	-	ENSSHAG00000001347	protein_coding	14/22	-	3020	2108	703	R/Q	cGa/cAa	-1	2	576459549	C	T	648/5959	0/82	0/89	0/61	0/50	0/102	0/46	0/63	0/87	0/92	0/95	0/59	0/97	0/111	0/99	0/46	0/70	0/70	0/107	1/64	0/108	0/64	0/88	0/70	0/105	0/59	0/83	0/62	0/42	0/65	0/97
ENSEMBL/NCBI	frameshift_variant	HIGH	WDR11	-	ENSSHAG00000012828	protein_coding	10/28	-	2249-2262	1601-1614	534-538	AGEEH/X	gCTGGAGAAGAGCAC/g	1	2	578586957	GCTGGAGAAGAGCAC	G	43/5926	0/91	0/104	1/60	0/59	0/90	0/55	0/73	0/61	0/85	0/88	0/59	1/92	0/94	0/93	1/56	0/62	1/82	0/93	0/60	0/89	0/60	0/81	0/76	0/99	0/80	0/72	0/84	0/60	0/66	0/68
ENSEMBL/NCBI	missense_variant	MODERATE	NSMCE4A	-	ENSSHAG00000012962	protein_coding	2/12	-	437	205	69	G/S	Ggc/Agc	-1	2	579902560	C	T	28/6215	0/84	0/104	0/34	0/65	0/106	0/67	0/73	0/80	0/103	0/83	23/58	0/93	0/108	1/109	0/53	0/66	0/77	1/101	0/51	0/100	0/73	1/135	0/77	0/110	0/81	0/90	0/86	0/74	0/83	0/78
ENSEMBL/NCBI	splice_region_variant,intron_variant	LOW	PLEKHA1	-	ENSSHAG00000024626	protein_coding	-	5/12	-	-	-	-	-	1	2	580459532	T	A	466/5434	1/65	0/82	0/37	0/58	0/98	0/46	0/63	0/62	1/72	0/69	0/40	0/94	0/79	1/80	0/44	1/59	0/62	0/98	0/58	0/90	0/70	0/67	0/87	1/102	0/70	1/59	1/85	0/67	0/59	0/71
NCBI	synonymous_variant	LOW	-	-	LOC100929866	protein_coding	12/57	-	1749	1749	583	S	tcA/tcC	1	2	580951856	A	C	85/5916	43/81	0/96	0/62	2/56	0/89	0/57	1/73	0/61	0/87	0/89	0/45	0/105	0/95	0/94	0/63	0/61	0/66	0/102	1/62	0/82	0/73	1/90	0/85	1/98	0/61	1/75	1/89	0/34	1/67	0/84
NCBI	missense_variant	MODERATE	-	-	LOC100929866	protein_coding	24/57	-	3789	3789	1263	F/L	ttT/ttG	1	2	580985963	T	G	71/5854	0/65	1/108	0/54	0/69	0/75	0/44	0/61	1/50	0/107	0/74	0/58	1/92	0/102	0/81	0/68	0/62	0/82	0/71	0/59	0/94	0/67	0/71	0/76	0/108	0/66	0/64	0/78	0/59	1/68	0/63
ENSEMBL/NCBI	synonymous_variant	LOW	CYP26A1	-	ENSSHAG00000017722	protein_coding	1/7	-	589	141	47	G	ggG/ggT	1	2	586990308	G	T	24/5925	0/85	0/110	0/34	0/60	0/80	0/60	0/55	0/50	0/97	0/76	0/45	0/90	0/90	0/89	0/67	0/58	0/74	0/78	0/61	0/100	0/85	0/107	0/72	0/91	0/61	0/73	0/74	0/73	0/68	0/103
ENSEMBL/NCBI	synonymous_variant	LOW	CYP26A1	-	ENSSHAG00000017722	protein_coding	1/7	-	589	141	47	G	ggG/ggT	1	2	586990309	ACT	A	34/5907	0/87	0/111	0/40	0/59	1/83	0/61	0/54	0/52	0/95	0/77	1/44	1/93	0/94	0/94	0/67	1/60	0/74	1/77	0/63	0/104	0/87	0/108	0/73	0/97	1/64	0/73	0/73	0/72	0/71	0/105
ENSEMBL/NCBI	missense_variant	MODERATE	FFAR4	-	ENSSHAG00000028254	protein_coding	1/3	-	1047	223	75	A/S	Gcg/Tcg	1	2	587427955	G	T	33/6617	0/102	1/104	0/43	0/71	1/102	0/70	25/71	0/71	0/140	0/102	0/71	0/113	1/115	0/110	0/66	0/90	0/87	0/108	0/67	0/107	0/90	0/155	0/76	0/104	0/87	0/115	0/99	0/60	0/86	0/93
ENSEMBL/NCBI	synonymous_variant	LOW	CRTAC1	-	ENSSHAG00000017544	protein_coding	10/14	-	1922	1422	474	G	ggC/ggA	-1	2	591372724	G	T	23/5224	0/71	0/86	0/53	0/55	0/72	0/47	0/46	0/62	1/91	0/86	0/38	0/84	0/94	0/72	1/52	0/47	0/65	0/79	0/56	0/113	0/58	0/99	0/64	0/97	0/55	0/70	0/55	0/55	0/74	0/76
ENSEMBL/NCBI	missense_variant	MODERATE	CYP2C23	-	ENSSHAG00000000782	protein_coding	5/9	-	828	739	247	I/V	Ata/Gta	-1	2	593610951	T	C	24/5422	1/76	0/89	0/68	0/61	0/87	0/60	0/49	0/61	0/83	0/73	21/52	0/76	0/86	0/101	0/50	0/71	0/79	0/87	0/56	0/91	0/67	0/89	0/57	0/92	0/44	0/58	0/74	0/58	0/71	0/74
ENSEMBL	splice_region_variant,intron_variant	LOW	ADIRF	-	ENSSHAG00000030063	protein_coding	-	3/7	-	-	-	-	-	1	2	593663032	A	G	76/5550	1/83	0/78	0/76	0/58	0/77	0/51	0/67	0/50	0/85	0/67	0/43	36/80	28/94	0/82	0/51	0/71	0/69	1/110	0/69	0/79	0/71	0/60	0/77	0/91	1/72	0/69	0/76	0/59	0/58	0/78
ENSEMBL/NCBI	synonymous_variant	LOW	WDFY4	-	ENSSHAG00000018235	protein_coding	6/62	-	943	750	250	K	aaG/aaA	-1	2	595558524	C	T	72/5694	0/85	0/92	0/59	0/58	0/99	0/56	0/75	0/72	0/88	0/102	0/52	35/80	36/107	0/72	0/66	0/62	0/62	0/84	0/65	0/93	0/68	0/91	0/72	0/107	0/77	0/70	0/83	0/52	0/66	0/87
ENSEMBL/NCBI	synonymous_variant	LOW	RBP3	-	ENSSHAG00000015585	protein_coding	1/4	-	1710	1593	531	A	gcC/gcT	1	2	597090051	C	T	49/5731	0/67	0/101	0/30	0/43	0/98	1/58	0/69	0/75	0/104	0/91	0/59	0/94	0/107	0/86	0/64	0/54	0/62	0/77	0/55	0/111	0/68	0/111	0/64	0/90	0/68	0/74	0/79	0/50	1/58	0/85
ENSEMBL/NCBI	stop_gained	HIGH	AP3B2	-	ENSSHAG00000013373	protein_coding	1/26	-	381	16	6	Q/*	Cag/Tag	-1	2	597714584	G	A	45/5490	0/76	0/85	0/40	0/51	0/78	0/51	0/72	0/78	0/132	0/94	0/55	0/85	0/71	1/82	0/51	0/60	0/89	0/108	0/56	0/91	0/65	0/116	1/67	40/84	0/55	0/61	0/60	0/58	0/86	0/75
ENSEMBL/NCBI	missense_variant	MODERATE	MYO9A	-	ENSSHAG00000011916	protein_coding	30/44	-	6228	5674	1892	D/N	Gac/Aac	-1	2	597824146	C	T	40/5946	32/92	0/99	0/88	0/67	0/96	0/53	0/71	0/83	0/100	0/85	0/52	0/92	0/105	0/80	0/60	0/63	0/83	0/88	0/53	0/110	0/80	0/70	0/99	0/101	0/65	0/69	0/84	0/59	2/64	1/82
ENSEMBL/NCBI	missense_variant	MODERATE	CELF6	-	ENSSHAG00000025448	protein_coding	11/13	-	1516	1309	437	D/N	Gac/Aac	-1	2	598324565	C	T	21/5605	0/70	0/104	0/52	0/48	0/81	0/49	0/69	0/78	0/92	0/90	0/50	0/89	0/83	0/82	0/48	0/59	0/68	0/82	0/45	0/106	0/59	0/106	0/56	0/94	1/54	0/69	0/75	0/57	0/57	0/81
ENSEMBL/NCBI	missense_variant,splice_region_variant	MODERATE	-	-	ENSSHAG00000020470	protein_coding	7/17	-	1185	173	58	G/D	gGc/gAc	-1	2	605044991	C	T	38/6313	31/95	1/128	0/68	0/56	1/82	0/53	0/57	0/62	0/83	0/94	0/52	0/100	0/135	1/94	0/54	0/69	0/96	0/80	0/63	0/123	0/97	0/102	0/75	0/91	0/62	0/94	1/81	0/59	0/62	0/90
ENSEMBL/NCBI	frameshift_variant	HIGH	ZCCHC24	-	ENSSHAG00000029897	protein_coding	1/4	-	457-470	66-79	22-27	NWVYLS/NX	aaCTGGGTCTACCTGTcc/aacc	1	2	605903172	ACTGGGTCTACCTGT	A	37/6585	0/88	0/111	1/32	0/71	0/119	0/71	0/79	0/73	1/140	0/82	0/72	0/87	0/113	32/106	0/69	0/75	0/79	0/108	0/60	0/131	0/100	0/163	0/81	0/106	0/64	0/94	0/108	0/74	1/128	0/95
ENSEMBL/NCBI	frameshift_variant	HIGH	ZCCHC24	-	ENSSHAG00000029897	protein_coding	1/4	-	474-480	83-89	28-30	LQD/X	cTGCAGGAc/cc	1	2	605903189	CTGCAGGA	C	37/6367	0/87	0/110	1/31	0/70	0/109	0/65	0/78	0/75	1/132	0/79	0/70	0/87	0/110	32/105	0/66	0/75	0/77	0/104	0/63	0/122	0/97	0/156	0/79	0/108	0/64	0/89	0/100	0/71	1/118	0/91
ENSEMBL/NCBI	synonymous_variant	LOW	POLR3A	-	ENSSHAG00000007588	protein_coding	18/30	-	2735	2424	808	R	cgC/cgT	1	2	608177262	C	T	22/5674	17/52	1/101	0/58	0/57	0/90	0/63	0/68	0/68	0/96	0/79	0/47	0/98	0/106	0/83	0/48	0/66	0/69	1/83	0/67	0/103	0/60	0/89	0/73	0/107	1/53	0/66	0/69	0/60	0/68	0/81
ENSEMBL/NCBI	missense_variant	MODERATE	KCNMA1	-	ENSSHAG00000017451	protein_coding	7/29	-	1691	695	232	A/V	gCg/gTg	1	2	609165903	C	T	2259/5553	29/80	41/105	22/45	32/66	40/89	15/61	15/62	29/63	52/102	22/70	19/50	40/89	33/105	38/94	32/53	24/61	14/57	49/97	23/49	53/106	33/73	30/94	29/73	55/106	19/69	34/67	37/72	30/60	24/52	35/87
ENSEMBL/NCBI	missense_variant	MODERATE	LRMDA	-	ENSSHAG00000026629	protein_coding	3/3	-	837	433	145	P/S	Ccc/Tcc	-1	2	610215729	G	A	14/5285	0/56	0/95	0/38	0/58	0/85	0/54	0/58	0/68	0/79	0/80	0/48	0/93	1/103	0/82	0/61	0/62	0/75	0/90	0/51	0/86	0/66	0/83	0/61	0/81	0/68	0/69	0/81	0/53	0/58	0/90
ENSEMBL/NCBI	inframe_insertion	MODERATE	COMTD1	-	ENSSHAG00000029495	protein_coding	2/6	-	251-252	147-148	49-50	-/AA	-/GCGGCG	1	2	611209804	C	CGCGGCG	46/6204	1/101	0/77	0/26	0/58	0/106	0/67	1/85	24/83	0/125	0/94	0/71	0/85	0/109	0/103	0/64	0/105	1/106	0/107	0/75	1/124	0/86	0/175	1/79	0/93	0/75	1/107	0/92	0/66	0/86	0/97
ENSEMBL/NCBI	synonymous_variant	LOW	CAMK2G	-	ENSSHAG00000007766	protein_coding	9/22	-	1425	687	229	P	ccA/ccC	1	2	612632153	A	C	49/5716	30/77	0/77	1/59	0/66	0/101	1/52	0/66	0/71	0/86	0/107	0/54	0/70	0/96	0/108	1/66	0/62	0/62	0/95	0/61	0/119	0/65	0/117	0/78	0/100	0/59	0/91	0/78	0/48	0/62	0/83
ENSEMBL/NCBI	synonymous_variant	LOW	DNAJB12	-	ENSSHAG00000021152	protein_coding	4/7	-	120	120	40	V	gtC/gtA	1	2	613883894	C	A	31/5364	1/68	0/89	0/26	0/51	1/54	0/54	0/58	0/68	0/114	0/88	0/52	0/72	0/88	0/93	0/68	0/47	0/82	0/113	0/46	0/114	0/66	0/119	0/62	0/78	0/65	0/84	22/75	0/49	0/65	0/85
ENSEMBL/NCBI	missense_variant	MODERATE	CSPG4	-	ENSSHAG00000024035	protein_coding	10/10	-	6086	5938	1980	L/F	Ctt/Ttt	1	2	616009236	C	T	28/5710	26/72	0/81	0/35	0/48	0/85	0/67	0/84	0/74	0/99	0/100	0/76	0/78	0/84	0/82	0/58	0/51	0/86	0/103	0/62	0/110	0/95	0/116	0/80	0/88	0/73	0/78	0/69	0/37	0/77	0/80
NCBI	stop_gained	HIGH	-	-	LOC111718860	protein_coding	2/13	-	962	962	321	S/*	tCa/tGa	1	2	616385879	C	G	18/5354	0/80	0/71	0/61	0/61	0/50	0/54	0/64	0/64	0/93	0/56	0/56	0/78	0/92	0/80	0/54	0/51	0/77	0/74	0/59	0/107	0/66	0/70	0/67	0/87	18/64	0/77	0/65	0/52	0/68	0/76
ENSEMBL/NCBI	missense_variant	MODERATE	C2H15orf39	-	ENSSHAG00000005167	protein_coding	2/3	-	2621	1786	596	E/K	Gag/Aag	-1	2	616442792	C	T	95/5708	0/74	0/77	0/37	0/51	0/63	0/47	0/63	0/72	0/120	0/106	0/56	0/92	0/90	0/79	0/59	0/79	0/77	0/81	0/71	0/128	0/61	0/141	0/77	0/79	0/52	0/83	0/102	0/57	0/90	0/94
ENSEMBL/NCBI	splice_region_variant,intron_variant	LOW	CCDC33	-	ENSSHAG00000012301	protein_coding	-	3/22	-	-	-	-	-	-1	2	617956317	G	T	37/5276	0/66	0/76	0/53	0/47	0/68	0/64	0/58	1/77	0/99	0/82	0/47	0/72	0/87	0/81	30/63	0/61	0/75	0/78	0/62	0/81	0/73	0/95	0/57	0/65	0/55	0/77	0/72	0/44	0/61	0/63
ENSEMBL/NCBI	splice_region_variant,intron_variant	LOW	ARIH1	-	ENSSHAG00000021579	protein_coding	-	3/14	-	-	-	-	-	-1	2	620336262	C	T	29/5678	0/80	0/106	0/71	0/57	0/46	0/43	0/64	0/64	0/105	0/77	26/61	0/81	0/115	0/87	0/51	0/61	0/48	0/72	0/67	0/86	0/67	0/84	0/54	0/97	0/57	0/75	0/85	0/53	0/61	0/87
ENSEMBL/NCBI	frameshift_variant	HIGH	-	-	ENSSHAG00000030076	protein_coding	1/1	-	306-307	306-307	102-103	-/X	-/T	-1	2	622343672	G	GA	362/6060	1/80	4/100	1/66	2/62	3/72	2/79	0/63	2/69	2/103	2/91	0/55	6/118	1/110	2/84	1/40	1/78	1/77	5/120	0/71	2/91	1/71	1/81	2/75	0/89	1/80	1/79	0/81	0/73	0/53	0/83
ENSEMBL/NCBI	frameshift_variant	HIGH	-	-	ENSSHAG00000027265	protein_coding	1/1	-	431	431	144	L/X	tTa/ta	-1	2	622766672	TA	T	38/5955	35/87	0/103	0/52	0/61	0/66	0/60	0/84	0/88	0/90	0/86	0/50	0/99	0/93	0/104	0/49	0/59	0/83	0/82	1/69	0/102	0/84	0/98	0/71	0/104	0/79	0/70	0/77	0/57	0/53	0/75
ENSEMBL/NCBI	synonymous_variant	LOW	-	-	ENSSHAG00000011459	protein_coding	1/1	-	60	60	20	I	atC/atA	1	2	622861112	C	A	36/5890	0/85	0/85	0/61	0/69	0/70	0/60	0/68	0/64	0/100	0/67	0/57	0/97	1/94	0/85	0/53	30/69	0/75	0/86	0/59	0/103	0/79	0/93	0/63	0/100	0/64	0/64	0/83	0/47	0/67	1/84
ENSEMBL/NCBI	synonymous_variant	LOW	-	-	ENSSHAG00000025416	protein_coding	2/2	-	395	243	81	Q	caG/caA	-1	2	623338747	C	T	34/5788	30/84	0/89	0/66	0/69	0/62	1/50	0/50	0/74	0/99	0/79	0/58	0/75	0/91	0/96	0/56	0/82	0/88	0/75	0/59	1/101	0/78	0/81	0/59	0/108	0/54	0/77	0/70	0/51	0/76	0/82
ENSEMBL/NCBI	synonymous_variant	LOW	WNT8B	-	ENSSHAG00000005200	protein_coding	5/5	-	844	844	282	L	Ctg/Ttg	1	2	624040162	C	T	31/6003	28/92	0/100	0/37	0/56	0/81	0/60	0/60	0/76	0/105	0/102	0/60	0/109	0/118	0/102	0/73	0/71	0/74	0/93	0/68	0/123	0/77	0/128	0/70	0/84	0/64	1/91	0/95	0/75	0/74	0/89
ENSEMBL/NCBI	splice_region_variant,intron_variant	LOW	IQGAP1	-	ENSSHAG00000008578	protein_coding	-	29/37	-	-	-	-	-	1	2	624321394	G	T	45/6100	36/88	0/116	0/68	0/65	0/83	0/60	1/65	0/76	0/98	0/115	0/38	0/97	0/119	0/87	0/67	0/71	0/59	0/91	0/61	0/96	0/70	0/94	0/90	0/111	0/55	0/82	1/69	0/62	1/60	1/82
ENSEMBL/NCBI	missense_variant	MODERATE	MARCHF8	-	ENSSHAG00000027461	protein_coding	6/13	-	1183	494	165	T/I	aCt/aTt	-1	2	624563510	G	A	21/5881	0/79	0/101	0/54	0/49	0/63	0/63	0/90	0/63	0/101	0/81	0/57	0/86	0/84	0/83	19/67	0/74	0/68	0/69	0/79	0/86	0/67	0/104	0/83	0/95	0/64	0/78	0/80	0/71	0/78	0/105
ENSEMBL/NCBI	missense_variant	MODERATE	SEPTIN8	-	ENSSHAG00000029846	protein_coding	1/1	-	691	281	94	R/H	cGc/cAc	1	2	625486210	G	A	22/6270	1/85	0/106	0/29	0/73	0/69	0/40	0/74	0/93	0/132	0/93	0/53	0/82	0/86	0/105	0/76	0/67	0/87	0/98	0/59	1/138	0/85	0/134	0/65	0/95	0/67	0/75	0/87	0/63	0/69	0/88
ENSEMBL/NCBI	missense_variant	MODERATE	GRID1	-	ENSSHAG00000007904	protein_coding	9/12	-	1350	1350	450	I/M	atC/atG	-1	2	626674115	G	C	44/5355	0/73	1/81	0/57	0/61	0/68	0/56	0/64	1/54	0/94	0/87	0/49	0/81	0/105	0/68	0/54	0/62	0/77	0/73	0/57	0/82	0/70	0/59	0/51	0/97	0/54	0/74	0/74	0/47	0/54	0/76
ENSEMBL/NCBI	synonymous_variant	LOW	IDH3A	-	ENSSHAG00000024011	protein_coding	5/11	-	583	567	189	C	tgT/tgC	1	2	629155605	T	C	44/6042	35/90	0/93	0/65	0/74	1/65	0/67	1/79	0/72	0/93	1/83	1/61	0/90	0/86	0/79	0/60	0/72	0/68	0/97	0/64	0/118	0/64	0/108	0/73	0/85	0/61	0/78	0/57	0/63	0/74	0/106
NCBI	missense_variant	MODERATE	PSTPIP1	-	LOC100923195	protein_coding	14/16	-	2186	1712	571	P/L	cCt/cTt	1	2	630802704	C	T	31/6088	0/76	0/76	0/37	0/74	0/80	16/64	14/73	0/94	0/116	0/93	0/62	0/111	0/87	0/119	0/62	0/62	0/81	0/98	0/51	0/139	0/85	0/162	0/75	0/102	0/79	0/92	0/86	0/45	0/73	0/84
ENSEMBL/NCBI	missense_variant	MODERATE	LINGO1	-	ENSSHAG00000025695	protein_coding	5/5	-	1317	945	315	Q/H	caG/caT	-1	2	631494283	C	A	34/5350	0/87	0/93	0/29	1/64	0/67	0/52	0/68	0/61	0/102	0/68	0/52	0/75	0/99	0/79	0/62	0/61	0/62	0/72	0/42	0/102	0/69	1/127	0/84	0/91	0/58	0/61	0/70	0/64	0/68	0/70
ENSEMBL/NCBI	splice_region_variant,intron_variant	LOW	CCAR1	-	ENSSHAG00000007504	protein_coding	-	9/23	-	-	-	-	-	-1	2	633980323	C	T	38/5942	32/80	0/103	0/73	0/56	0/85	0/73	0/73	0/80	0/96	0/90	0/51	0/85	0/106	1/83	0/55	0/72	0/74	1/101	0/65	0/102	0/57	0/100	0/80	0/89	0/75	0/93	0/78	0/52	0/61	0/78
ENSEMBL/NCBI	synonymous_variant	LOW	DNA2	-	ENSSHAG00000010386	protein_coding	17/20	-	2611	2583	861	E	gaG/gaA	1	2	634334665	G	A	27/6127	0/89	0/87	0/68	0/57	0/97	0/55	0/67	0/83	0/92	0/98	0/48	0/90	0/118	0/96	0/50	0/56	0/76	0/86	0/63	0/102	0/79	0/98	0/96	0/91	0/75	0/86	0/80	0/63	0/77	0/76
ENSEMBL/NCBI	missense_variant	MODERATE	MYPN	-	ENSSHAG00000011513	protein_coding	2/20	-	450	235	79	L/M	Ctg/Atg	-1	2	634561907	G	T	36/5741	0/88	0/91	0/62	0/68	0/91	0/57	1/79	0/67	0/87	0/64	0/62	0/82	30/96	0/93	0/46	0/75	0/74	0/90	0/51	0/96	0/78	0/79	0/57	0/82	0/62	0/65	0/94	0/59	0/76	0/84
ENSEMBL/NCBI	missense_variant	MODERATE	HERC4	-	ENSSHAG00000012243	protein_coding	22/26	-	3068	2660	887	T/I	aCt/aTt	1	2	634689278	C	T	43/6314	37/81	0/99	0/80	1/55	0/75	0/44	0/73	0/71	0/98	0/83	0/56	0/90	0/111	0/113	0/62	0/70	0/80	0/93	0/89	0/85	0/84	0/96	0/78	0/85	1/61	0/74	1/83	0/62	0/67	0/90
ENSEMBL/NCBI	missense_variant	MODERATE	JMJD1C	-	ENSSHAG00000003458	protein_coding	7/25	-	1433	727	243	G/W	Ggg/Tgg	1	2	639507734	G	T	83/6589	0/103	0/109	0/74	0/54	0/113	0/84	0/63	0/81	0/101	0/110	2/55	1/85	0/110	2/90	0/85	0/73	0/82	65/111	2/65	1/103	0/75	0/145	0/84	1/110	0/71	1/77	1/74	0/61	0/81	0/92
ENSEMBL/NCBI	missense_variant	MODERATE	JMJD1C	-	ENSSHAG00000003458	protein_coding	9/25	-	5259	4553	1518	S/N	aGt/aAt	1	2	639513598	G	A	14/5742	0/100	0/97	0/38	0/63	0/81	0/44	0/65	0/71	0/116	0/74	0/48	0/88	0/111	0/91	0/56	0/65	13/64	0/79	0/66	0/110	0/70	0/113	0/67	0/98	0/65	0/67	0/74	0/50	0/75	0/73
ENSEMBL/NCBI	synonymous_variant	LOW	EGR2	-	ENSSHAG00000020761	protein_coding	3/3	-	1496	1422	474	R	cgG/cgC	1	2	639895663	G	C	33/5193	0/74	0/78	0/38	0/45	0/88	1/57	0/57	0/56	0/104	0/78	1/56	0/73	0/78	0/102	0/60	0/40	0/68	0/85	0/47	0/117	0/67	1/94	0/70	0/74	0/46	1/70	0/72	0/35	0/65	0/78
ENSEMBL/NCBI	synonymous_variant	LOW	CDK1	-	ENSSHAG00000017093	protein_coding	3/8	-	190	51	17	V	gtT/gtC	-1	2	642072129	A	G	26/5593	24/74	0/80	0/68	0/59	0/82	0/58	0/68	0/72	0/87	0/59	0/66	0/88	0/101	0/91	0/53	0/82	0/72	0/79	0/60	0/119	0/58	0/100	0/73	0/99	0/72	0/58	0/72	0/50	0/71	0/72
ENSEMBL/NCBI	synonymous_variant	LOW	PCDH15	-	ENSSHAG00000016966	protein_coding	8/18	-	924	924	308	D	gaC/gaT	1	2	648290130	C	T	346/5762	0/77	0/86	0/64	0/64	0/89	0/61	0/63	0/62	0/79	0/84	0/59	0/93	0/131	0/95	0/62	0/72	0/86	0/93	0/58	1/79	0/72	0/76	0/73	0/87	0/55	0/84	0/74	0/57	0/64	0/87
ENSEMBL/NCBI	splice_region_variant,intron_variant	LOW	SGMS1	-	ENSSHAG00000024275	protein_coding	-	4/9	-	-	-	-	-	-1	2	650897666	C	T	40/5704	0/59	0/78	0/38	0/45	0/67	0/66	0/46	0/66	0/95	0/77	0/55	0/96	0/86	0/82	0/55	0/86	0/82	0/90	0/60	0/98	0/80	0/154	0/57	0/80	0/62	0/96	0/70	0/70	0/79	0/75
ENSEMBL/NCBI	missense_variant	MODERATE	PAPSS2	-	ENSSHAG00000006300	protein_coding	10/12	-	1734	1391	464	A/V	gCc/gTc	1	2	651268244	C	T	18/5496	18/60	0/85	0/31	0/45	0/90	0/56	0/44	0/59	0/98	0/83	0/47	0/75	0/109	0/86	0/54	0/67	0/74	0/94	0/57	0/155	0/73	0/134	0/85	0/73	0/64	0/79	0/65	0/59	0/79	0/86
NCBI	missense_variant	MODERATE	-	-	LOC116421042	protein_coding	5/6	-	1717	1717	573	R/C	Cgc/Tgc	-1	2	651431356	G	A	19/5454	0/67	0/78	0/30	0/54	0/76	0/51	0/66	0/57	1/91	0/108	0/54	0/74	0/90	0/93	0/60	0/61	0/87	0/83	0/52	0/131	0/81	0/125	0/70	0/80	0/71	0/85	0/46	0/62	0/78	1/76
ENSEMBL/NCBI	missense_variant	MODERATE	OAT	-	ENSSHAG00000004628	protein_coding	10/12	-	1323	1136	379	A/V	gCc/gTc	-1	2	652515797	G	A	38/5118	0/67	0/64	0/46	0/41	0/80	0/46	0/59	0/56	0/91	1/81	0/56	0/75	0/87	0/89	0/53	1/62	0/62	0/78	0/38	0/116	1/69	0/125	0/68	1/85	0/53	0/82	0/58	0/49	0/62	0/72
ENSEMBL/NCBI	splice_region_variant,intron_variant	LOW	DHX32	-	ENSSHAG00000010635	protein_coding	-	4/12	-	-	-	-	-	-1	2	653652260	G	A	34/6025	0/75	0/98	1/51	0/63	0/91	0/58	0/71	0/72	0/99	0/111	0/56	0/102	0/99	0/86	0/63	1/70	0/75	0/85	0/60	0/100	0/78	0/127	0/80	0/101	0/81	0/80	0/70	0/57	0/62	1/93
ENSEMBL/NCBI	synonymous_variant	LOW	FANK1	-	ENSSHAG00000011252	protein_coding	3/12	-	948	108	36	Y	taC/taT	1	2	653733888	C	T	36/5797	35/84	0/102	0/65	0/49	0/81	0/60	0/75	0/73	0/104	0/76	0/53	0/97	0/91	0/106	0/49	0/68	0/71	0/74	0/73	0/105	0/61	0/99	0/65	0/91	0/69	0/57	0/82	0/63	0/88	0/88
ENSEMBL/NCBI	synonymous_variant	LOW	C2H10orf90	-	ENSSHAG00000013645	protein_coding	3/8	-	788	582	194	V	gtC/gtT	-1	2	654201689	G	A	67/5768	0/64	0/74	0/45	0/55	0/85	0/58	0/64	0/71	0/110	0/80	0/57	0/87	0/105	0/77	0/64	0/75	0/75	0/82	0/58	65/138	0/87	0/132	0/52	1/89	0/68	0/83	0/67	0/64	0/78	0/83
ENSEMBL/NCBI	missense_variant	MODERATE	DOCK1	-	ENSSHAG00000015107	protein_coding	15/52	-	1614	1456	486	V/I	Gtc/Atc	1	2	654618105	G	A	20/5262	0/73	0/76	0/36	0/58	15/67	0/63	0/58	0/59	0/85	0/85	0/48	0/78	0/80	0/92	0/50	0/61	0/65	0/77	0/48	0/123	0/70	0/103	0/78	0/77	1/73	0/75	0/61	0/45	0/69	0/81
ENSEMBL/NCBI	frameshift_variant	HIGH	MKI67	-	ENSSHAG00000027038	protein_coding	17/18	-	7957	7737	2579	K/X	aaA/aa	-1	2	655570542	AT	A	41/5731	33/73	0/85	1/76	0/56	0/83	0/69	0/59	0/70	0/86	0/74	0/58	0/75	0/85	0/97	0/28	0/74	0/91	0/88	0/74	0/101	0/66	0/98	1/78	0/73	0/71	1/87	0/63	0/66	0/80	0/87
ENSEMBL	synonymous_variant	LOW	ELOA	-	ENSSHAG00000030744	protein_coding	1/2	-	412	412	138	R	Cga/Aga	-1	2	659598617	G	T	89/5426	1/69	0/79	0/49	0/47	0/82	0/48	0/56	0/48	0/81	0/74	0/41	0/89	0/89	0/83	0/57	0/66	0/65	1/77	0/58	0/86	0/74	44/108	35/86	0/86	1/55	0/84	0/71	0/38	0/70	1/74
ENSEMBL/NCBI	splice_region_variant,synonymous_variant	LOW	STK32C	-	ENSSHAG00000008001	protein_coding	10/12	-	2439	900	300	S	tcG/tcA	-1	2	660410812	C	T	33/5884	0/82	0/83	0/45	0/56	0/103	0/49	0/71	0/83	0/105	0/91	0/65	0/81	0/86	0/101	0/57	1/64	0/77	0/84	0/63	0/111	0/94	0/147	0/90	0/98	1/55	0/80	0/85	0/58	0/80	0/84
NCBI	synonymous_variant	LOW	-	-	LOC105749188	protein_coding	12/13	-	2697	2697	899	V	gtA/gtT	1	2	661468002	A	T	25/4616	0/77	0/69	0/15	0/37	0/71	0/48	0/61	1/49	0/90	0/76	0/34	0/81	0/68	0/74	0/44	0/60	0/63	0/87	0/51	0/77	0/57	0/116	0/55	0/81	0/57	0/68	0/41	0/44	0/62	0/93
ENSEMBL/NCBI	missense_variant	MODERATE	KNDC1	-	ENSSHAG00000027559	protein_coding	2/2	-	388	388	130	D/N	Gac/Aac	1	2	661484993	G	A	1828/4543	22/47	20/57	12/19	22/45	38/75	7/37	16/52	32/63	41/82	26/67	11/48	38/62	20/73	25/65	26/52	34/64	22/69	42/79	25/48	61/104	22/40	33/103	20/43	26/66	18/66	33/77	23/40	28/51	27/69	19/65
NCBI	missense_variant	MODERATE	-	-	LOC116422021	protein_coding	1/3	-	302	8	3	A/V	gCg/gTg	1	2	661516770	C	T	35/5758	0/88	1/59	0/37	0/64	1/80	0/63	0/67	0/44	0/110	0/78	0/63	0/80	0/89	31/92	0/54	0/73	0/67	0/75	0/73	0/85	0/85	0/119	0/70	0/73	0/79	0/78	0/55	0/75	0/88	0/96
ENSEMBL/NCBI	missense_variant	MODERATE	-	-	ENSSHAG00000021740	protein_coding	5/5	-	939	321	107	I/M	atC/atG	1	2	662734804	C	G	19/5282	0/69	0/73	0/59	0/60	0/80	0/51	0/55	0/80	0/102	0/78	0/47	0/77	0/72	0/82	0/46	0/63	15/68	0/75	0/65	1/92	0/74	0/78	0/80	0/78	0/57	1/72	0/64	0/46	0/55	0/77
ENSEMBL/NCBI	synonymous_variant	LOW	DERL2	-	ENSSHAG00000022140	protein_coding	5/21	-	375	342	114	F	ttC/ttT	-1	3	212476	G	A	25/5626	0/69	0/94	0/69	0/61	0/71	0/51	0/76	0/80	0/100	0/89	0/60	0/80	0/88	0/84	0/77	0/56	0/83	0/79	0/49	0/107	0/77	0/117	0/88	0/62	0/82	0/77	0/68	0/50	0/64	0/90
ENSEMBL/NCBI	missense_variant	MODERATE	FBXO39	-	ENSSHAG00000006087	protein_coding	1/4	-	814	736	246	E/K	Gag/Aag	1	3	725335	G	A	59/5127	0/68	0/73	0/26	0/47	0/60	0/50	0/36	0/56	0/104	0/66	0/50	0/70	0/79	0/80	0/54	0/77	0/50	0/82	0/55	55/128	0/75	0/137	1/76	0/69	0/60	0/80	0/61	0/46	0/82	0/69
ENSEMBL/NCBI	missense_variant	MODERATE	SMTNL2	-	LOC100923074	protein_coding	1/9	-	93	10	4	A/T	Gca/Aca	-1	3	779609	C	T	22/5717	19/62	0/86	0/28	0/55	1/82	0/67	0/61	0/68	0/129	0/95	0/72	0/71	0/85	0/79	0/58	0/74	0/98	0/83	0/70	0/152	0/66	0/143	0/78	0/84	0/81	0/95	1/67	0/59	0/80	0/99
ENSEMBL/NCBI	frameshift_variant	HIGH	TRPV1	-	ENSSHAG00000001812	protein_coding	6/16	-	1561-1562	751-752	251	L/HX	ctg/cAtg	1	3	933225	C	CA	54/4573	30/73	0/56	0/22	1/54	0/65	0/59	2/48	0/60	2/87	1/73	0/59	0/60	1/76	1/86	0/42	0/56	0/62	0/69	1/55	0/113	0/61	0/117	1/72	0/52	0/55	1/90	0/54	0/48	0/51	0/75
ENSEMBL/NCBI	missense_variant	MODERATE	MYBBP1A	-	ENSSHAG00000001797	protein_coding	11/28	-	1414	1414	472	V/I	Gtc/Atc	1	3	1087105	G	A	27/5652	22/68	0/88	0/36	0/61	0/60	0/52	0/74	0/76	0/98	0/85	0/50	0/81	0/99	1/88	0/61	0/73	0/93	0/107	0/74	0/129	0/78	0/156	0/65	0/78	0/59	0/96	0/54	0/48	0/75	0/71
ENSEMBL/NCBI	stop_gained	HIGH	UBE2G1	-	ENSSHAG00000028797	protein_coding	1/5	-	988	339	113	W/*	tgG/tgA	1	3	1343176	G	A	37/5276	0/51	0/68	1/41	0/51	0/76	0/64	1/70	0/59	0/99	0/76	0/40	0/68	0/105	0/78	0/51	0/52	0/69	0/79	0/57	0/117	0/61	0/146	0/57	0/61	0/50	0/85	0/53	0/46	0/71	0/83
ENSEMBL/NCBI	synonymous_variant	LOW	ZZEF1	-	ENSSHAG00000004673	protein_coding	15/53	-	2476	1947	649	E	gaG/gaA	1	3	1433681	G	A	36/6487	35/87	0/69	1/34	0/63	0/110	0/69	0/80	0/74	0/106	0/123	0/59	0/76	0/107	0/87	0/80	0/75	0/83	0/102	0/78	0/131	0/79	0/184	0/75	0/81	0/81	0/102	0/74	0/63	0/91	0/131
ENSEMBL/NCBI	missense_variant	MODERATE	ZZEF1	-	ENSSHAG00000004673	protein_coding	29/53	-	4463	3934	1312	A/T	Gcc/Acc	1	3	1440690	G	A	21/5735	0/80	0/77	0/32	0/50	0/74	0/66	0/81	0/65	0/107	0/95	0/83	0/69	0/79	0/82	0/54	0/74	1/75	0/102	0/68	0/135	0/83	0/129	0/68	0/95	0/67	0/82	0/62	0/61	0/73	0/91
ENSEMBL/NCBI	missense_variant	MODERATE	MELTF	-	ENSSHAG00000030053	protein_coding	8/10	-	2002	2002	668	A/T	Gcc/Acc	-1	3	1594692	C	T	34/6114	0/77	0/79	0/30	0/48	0/80	0/67	0/62	0/70	0/114	0/93	1/58	0/107	0/121	0/74	0/69	1/88	0/103	0/90	0/72	0/144	0/81	31/128	0/87	0/100	0/78	0/101	0/73	0/63	0/88	0/98
ENSEMBL/NCBI	frameshift_variant	HIGH	LPP	YES	ENSSHAG00000022243	protein_coding	7/12	-	1348-1354	1143-1149	381-383	VSG/X	gtTTCTGGC/gt	-1	3	7620892	GGCCAGAA	G	30/5339	1/81	1/74	2/39	0/39	0/75	0/55	0/70	0/64	1/91	1/79	0/58	0/79	0/83	0/86	0/60	0/73	0/74	0/79	0/61	0/102	0/78	0/104	0/91	0/63	1/58	0/59	16/57	0/79	1/72	0/80
ENSEMBL/NCBI	missense_variant	MODERATE	LPP	YES	ENSSHAG00000022243	protein_coding	7/12	-	1347	1142	381	V/D	gTt/gAt	-1	3	7620900	A	T	18/5247	0/79	1/70	0/37	0/37	0/72	0/54	0/68	0/61	0/89	0/78	0/56	0/74	0/79	0/83	0/59	0/68	0/70	0/76	0/58	0/100	0/74	0/97	0/88	0/63	0/55	0/56	16/58	1/74	0/73	0/77
ENSEMBL/NCBI	missense_variant	MODERATE	LPP	YES	ENSSHAG00000022243	protein_coding	7/12	-	1343	1138	380	P/A	Cct/Gct	-1	3	7620904	G	C	19/5226	0/77	0/70	0/36	0/38	0/75	0/52	0/70	0/62	0/85	0/76	0/55	0/77	0/75	0/82	1/57	0/67	0/70	0/75	0/58	0/101	0/70	0/97	0/84	0/61	0/58	0/55	16/58	0/73	0/75	0/77
ENSEMBL/NCBI	missense_variant	MODERATE	LPP	YES	ENSSHAG00000022243	protein_coding	7/12	-	1343	1138	380	P/A	Cct/Gct	-1	3	7620905	GC	G	31/5292	1/79	1/77	2/39	0/43	0/83	0/55	0/72	0/64	1/87	1/82	0/58	0/78	0/81	0/84	0/58	0/68	0/71	0/77	0/57	0/101	0/74	0/103	0/91	0/65	1/56	0/58	16/57	0/74	1/73	0/79
ENSEMBL/NCBI	missense_variant	MODERATE	-	-	ENSSHAG00000009084	protein_coding	12/12	-	1332	1256	419	R/H	cGc/cAc	-1	3	10215557	C	T	30/5720	0/83	0/83	0/41	0/63	0/77	0/57	0/66	0/56	0/97	0/85	0/55	0/82	0/76	0/89	0/66	0/66	27/83	0/79	0/54	0/111	0/74	0/121	0/71	0/101	1/57	0/88	0/74	0/50	0/74	0/76
NCBI	missense_variant	MODERATE	-	-	LOC105750063	protein_coding	3/9	-	291	291	97	L/F	ttA/ttC	-1	3	10664610	T	G	42/5712	0/63	0/97	0/64	0/68	1/84	0/73	0/56	28/63	0/96	0/82	0/53	0/94	0/93	0/88	0/62	0/61	0/69	1/107	0/51	0/89	0/96	0/113	0/75	0/57	0/68	0/68	0/50	0/71	0/64	1/78
ENSEMBL/NCBI	missense_variant	MODERATE	FETUB	-	ENSSHAG00000004940	protein_coding	8/8	-	1138	973	325	T/S	Act/Tct	1	3	10734937	A	T	40/3743	0/47	0/45	0/25	0/35	0/64	0/40	0/52	0/39	0/62	0/41	0/33	0/55	0/41	0/66	0/33	1/38	0/42	0/63	0/28	0/68	0/38	0/81	0/57	0/44	0/43	0/47	0/40	0/40	0/46	0/51
ENSEMBL/NCBI	splice_region_variant,intron_variant	LOW	PLCH1	-	ENSSHAG00000012063	protein_coding	-	18/22	-	-	-	-	-	-1	3	14202726	G	A	30/5708	20/69	0/100	1/70	0/69	0/98	0/53	0/50	0/68	0/99	0/79	1/62	0/82	0/100	1/92	0/63	0/59	0/66	0/56	0/76	1/100	0/74	0/108	0/85	0/87	0/74	0/59	1/67	0/63	0/76	0/100
ENSEMBL/NCBI	splice_region_variant,intron_variant	LOW	PLCH1	-	ENSSHAG00000012063	protein_coding	-	2/22	-	-	-	-	-	-1	3	14272656	T	C	34/5493	0/80	1/82	0/61	0/61	0/83	0/69	0/48	0/63	0/105	1/56	0/64	0/67	0/81	0/80	1/78	0/67	0/70	0/78	0/44	0/83	0/80	0/111	0/61	0/98	0/58	0/71	0/66	0/49	0/63	0/79
ENSEMBL/NCBI	missense_variant	MODERATE	CCNL1	-	ENSSHAG00000018819	protein_coding	14/14	-	4360	1544	515	R/Q	cGg/cAg	-1	3	15670600	C	T	56/5069	0/70	0/78	0/33	0/39	0/68	0/63	0/54	0/64	0/76	1/81	0/54	0/69	0/67	0/81	0/53	0/69	0/70	0/84	0/56	52/110	0/50	0/109	0/60	0/63	0/58	0/77	0/55	0/46	0/70	0/74
ENSEMBL/NCBI	missense_variant,splice_region_variant	MODERATE	RSRC1	-	ENSSHAG00000021746	protein_coding	4/9	-	461-462	321-322	107-108	RS/SA	agGTca/agTGca	1	3	16600204	GT	TG	46/5444	0/82	0/97	0/71	1/52	0/92	0/42	0/61	0/70	0/96	1/102	0/48	0/104	0/119	0/87	0/69	0/52	0/52	0/44	0/32	31/35	0/51	0/61	0/58	0/45	0/47	0/45	0/32	0/41	0/43	0/44
ENSEMBL/NCBI	missense_variant,splice_region_variant	MODERATE	RSRC1	-	ENSSHAG00000021746	protein_coding	4/9	-	462	322	108	S/A	Tca/Gca	1	3	16600206	CAAGAT	C	39/5527	0/84	0/99	0/72	0/55	0/96	0/41	0/62	0/76	0/104	0/102	1/51	0/108	0/124	0/93	0/71	0/49	0/51	0/46	0/33	31/34	0/52	1/63	0/58	0/47	0/45	0/45	0/33	0/43	0/45	0/42
ENSEMBL/NCBI	missense_variant	MODERATE	SI	-	ENSSHAG00000017542	protein_coding	38/46	-	4379	4379	1460	G/D	gGt/gAt	-1	3	22766538	C	T	96/6145	0/106	1/93	0/58	0/66	0/84	0/63	0/69	0/72	0/102	0/93	0/45	0/100	0/116	0/91	0/60	0/76	0/82	0/73	0/73	0/85	0/67	0/59	0/81	0/110	0/74	0/46	0/92	0/43	0/74	0/77
ENSEMBL/NCBI	stop_gained	HIGH	TNIK	-	ENSSHAG00000011118	protein_coding	15/34	-	2128	1480	494	Q/*	Cag/Tag	-1	3	29003340	G	A	33/5570	29/71	0/92	0/76	0/41	0/76	0/42	0/72	0/57	0/82	0/107	0/52	0/100	0/94	0/88	0/58	0/72	0/70	0/85	1/54	0/100	0/61	0/101	0/83	0/82	0/74	0/65	0/63	0/53	0/57	0/64
ENSEMBL/NCBI	protein_altering_variant	MODERATE	PLD1	-	ENSSHAG00000007384	protein_coding	22/27	-	2916-2917	2329-2330	777	R/QG	cga/cAGGga	-1	3	29449771	C	CCCT	37/5361	0/74	0/75	1/53	0/57	0/90	0/54	0/53	0/69	0/86	0/87	0/50	1/73	0/76	0/74	0/51	0/50	0/72	33/80	0/53	1/91	0/80	0/81	0/57	0/86	0/54	0/75	0/63	0/65	0/66	0/73
ENSEMBL/NCBI	frameshift_variant	HIGH	PLD1	-	ENSSHAG00000007384	protein_coding	22/27	-	2912-2913	2325-2326	775-776	RY/RX	agGTac/agac	-1	3	29449774	TAC	T	37/5434	0/74	0/77	1/52	0/58	0/90	0/53	0/52	0/73	0/88	0/87	0/51	1/74	0/77	0/78	0/53	0/51	0/73	33/75	0/53	1/94	0/82	0/80	0/58	0/88	0/60	0/79	0/65	0/67	0/66	0/73
ENSEMBL/NCBI	missense_variant	MODERATE	PLD1	-	ENSSHAG00000007384	protein_coding	22/27	-	2909	2322	774	Q/H	caG/caT	-1	3	29449779	C	A	36/5416	0/75	1/76	0/49	0/53	0/86	0/54	0/53	0/72	0/87	0/88	0/51	0/74	0/75	0/79	0/54	0/51	0/71	32/81	0/54	0/87	0/79	0/81	0/57	0/86	0/61	0/76	0/65	0/67	0/65	0/77
ENSEMBL/NCBI	synonymous_variant	LOW	FNDC3B	-	ENSSHAG00000006632	protein_coding	24/27	-	3472	3174	1058	C	tgC/tgT	1	3	30282582	C	T	34/5674	0/84	0/98	0/56	0/57	0/83	0/67	0/86	0/71	0/94	0/82	0/55	0/81	0/109	0/88	0/57	0/64	0/68	0/74	0/58	2/101	1/82	0/101	0/74	0/95	1/60	0/67	0/85	0/46	0/72	0/74
ENSEMBL/NCBI	missense_variant,splice_region_variant	MODERATE	PIK3CA	YES	ENSSHAG00000016406	protein_coding	10/22	-	2264	1405	469	E/K	Gaa/Aaa	1	3	36772289	G	A	41/6338	0/83	0/100	0/67	35/64	0/103	0/49	0/85	0/71	0/93	0/91	0/58	0/94	0/125	0/91	0/62	0/77	0/89	0/87	0/63	0/112	0/66	0/79	0/92	0/101	1/51	0/74	0/77	0/66	0/72	0/98
ENSEMBL/NCBI	missense_variant	MODERATE	PIK3CA	YES	ENSSHAG00000016406	protein_coding	10/22	-	2271	1412	471	P/L	cCa/cTa	1	3	36772296	C	T	64/6423	0/87	0/106	0/62	0/66	0/107	0/49	0/87	0/70	0/95	0/89	0/59	0/94	0/124	0/96	0/62	0/77	0/93	0/91	0/63	0/113	0/64	0/86	0/98	0/102	1/53	0/72	0/82	0/61	0/71	2/96
ENSEMBL/NCBI	missense_variant,splice_region_variant	MODERATE	GNB4	-	ENSSHAG00000016950	protein_coding	6/11	-	561	428	143	T/I	aCa/aTa	-1	3	37037703	G	A	34/5687	0/89	0/90	0/64	0/54	30/87	1/57	0/71	0/63	0/81	0/84	0/43	0/74	0/82	0/94	0/73	0/75	1/92	0/86	0/68	0/97	0/66	0/68	0/80	0/75	0/62	0/63	0/68	0/54	0/62	0/91
ENSEMBL/NCBI	missense_variant	MODERATE	GNB4	-	ENSSHAG00000016950	protein_coding	6/11	-	534	401	134	R/K	aGa/aAa	-1	3	37037730	C	T	201/5746	0/83	0/92	0/54	0/52	0/78	0/56	0/69	0/64	0/81	0/87	0/41	0/74	0/80	1/114	0/71	0/72	0/93	0/85	0/69	0/105	0/66	0/65	2/85	0/80	0/72	0/64	0/62	0/61	29/68	44/89
ENSEMBL/NCBI	missense_variant	MODERATE	PEX5L	-	ENSSHAG00000017604	protein_coding	10/15	-	1373	1037	346	T/I	aCt/aTt	-1	3	37447641	G	A	35/5575	0/78	0/83	0/64	0/60	0/82	0/58	0/72	0/65	0/101	0/79	0/50	0/94	0/97	0/97	0/47	0/61	0/79	0/68	0/56	0/82	0/59	0/72	0/60	0/82	0/54	0/64	0/84	0/65	0/72	0/82
ENSEMBL/NCBI	synonymous_variant	LOW	PEX5L	-	ENSSHAG00000017604	protein_coding	4/15	-	612	276	92	A	gcG/gcA	-1	3	37523922	C	T	2398/5759	34/89	41/102	29/62	25/61	40/93	12/68	19/72	29/55	44/98	30/77	24/50	36/80	25/85	37/94	31/64	31/66	28/73	37/73	30/67	41/93	30/68	39/97	35/73	61/106	27/72	32/55	34/76	19/45	28/68	39/83
ENSEMBL/NCBI	missense_variant	MODERATE	CCDC39	-	ENSSHAG00000018433	protein_coding	18/20	-	2984	2432	811	R/H	cGt/cAt	-1	3	38182722	C	T	30/6002	0/62	0/101	0/73	0/55	0/111	0/61	0/61	0/75	0/86	0/84	0/48	0/101	0/112	0/90	0/46	0/83	28/65	0/93	0/55	0/96	0/87	0/88	0/104	0/81	0/65	0/72	0/73	0/58	0/54	0/80
ENSEMBL/NCBI	missense_variant,splice_region_variant	MODERATE	MCCC1	-	ENSSHAG00000016104	protein_coding	11/20	-	1516	968	323	R/Q	cGg/cAg	-1	3	40499224	C	T	47/5468	0/67	0/82	0/35	0/43	0/80	17/49	27/81	0/75	0/94	0/74	0/63	0/86	0/91	0/75	0/63	0/65	1/73	0/81	0/47	0/105	0/73	0/108	0/64	0/90	0/52	0/79	0/74	0/57	0/72	0/63
ENSEMBL/NCBI	missense_variant	MODERATE	MCF2L2	-	ENSSHAG00000016433	protein_coding	24/34	-	3048	2686	896	A/T	Gcc/Acc	-1	3	40610362	C	T	25/3623	0/49	0/70	0/30	0/26	0/48	0/34	0/34	0/42	0/65	0/36	0/31	0/46	0/69	0/53	0/38	0/33	0/32	0/62	0/28	0/43	0/39	0/82	0/45	0/49	0/42	0/47	0/35	0/34	0/47	0/42
ENSEMBL/NCBI	missense_variant	MODERATE	MCF2L2	-	ENSSHAG00000016433	protein_coding	14/34	-	1831	1469	490	T/M	aCg/aTg	-1	3	40753341	G	A	25/5607	0/68	0/93	0/50	0/54	0/73	0/65	0/68	0/61	0/105	0/80	0/54	0/86	0/99	0/81	0/47	0/69	0/67	0/80	0/54	0/95	0/71	0/93	0/65	0/83	0/74	0/71	0/66	0/49	0/75	0/75
ENSEMBL/NCBI	missense_variant	MODERATE	SIAH2	-	ENSSHAG00000018374	protein_coding	2/2	-	1177	634	212	A/T	Gcc/Acc	1	3	41971562	G	A	24/5462	0/60	0/84	0/35	0/50	0/80	0/67	0/70	0/60	0/107	0/55	0/55	0/83	0/105	0/69	0/69	0/67	0/89	0/81	0/60	0/112	0/60	0/129	0/66	0/106	0/52	0/79	0/78	0/69	0/53	0/80
ENSEMBL/NCBI	splice_region_variant,intron_variant	LOW	ERICH6	-	ENSSHAG00000018447	protein_coding	-	1/14	-	-	-	-	-	1	3	42016666	C	T	32/5485	0/83	0/91	0/62	0/65	0/88	0/54	0/50	0/53	0/86	0/83	0/68	0/82	0/100	0/98	0/60	1/64	0/68	0/75	0/63	0/108	0/67	0/103	0/65	0/92	1/70	0/67	0/60	0/48	0/66	0/81
ENSEMBL/NCBI	splice_region_variant,intron_variant	LOW	U2SURP	-	ENSSHAG00000014407	protein_coding	-	18/27	-	-	-	-	-	-1	3	49809414	T	C	46/5959	41/94	0/119	0/63	0/43	0/105	0/55	0/63	0/76	0/85	0/81	0/49	0/79	0/109	0/97	0/61	1/63	0/89	1/77	0/53	0/87	0/85	0/73	0/92	1/101	0/66	0/66	0/72	0/54	0/76	0/68
ENSEMBL/NCBI	missense_variant	MODERATE	ATR	YES	ENSSHAG00000015877	protein_coding	8/46	-	1855	1778	593	K/T	aAa/aCa	1	3	50290087	A	C	58/5907	0/68	0/99	0/77	0/57	0/93	14/56	27/71	1/83	0/89	0/72	0/40	0/101	0/97	0/93	0/70	0/79	0/73	0/97	0/65	0/97	0/89	0/102	0/91	0/97	0/69	0/66	0/75	0/68	0/66	0/55
ENSEMBL/NCBI	synonymous_variant	LOW	RASA2	-	ENSSHAG00000031423	protein_coding	23/24	-	3989	2352	784	Y	taC/taT	-1	3	51054079	G	A	23/5757	0/78	0/94	0/60	0/49	0/102	0/52	0/63	0/66	0/91	0/64	0/48	0/94	0/99	0/97	0/56	0/64	0/86	21/84	0/55	0/91	0/87	0/93	0/65	0/87	0/63	0/70	0/74	1/48	0/67	0/87
ENSEMBL/NCBI	synonymous_variant	LOW	IRS1	-	ENSSHAG00000014636	protein_coding	1/1	-	1797	1797	599	H	caT/caC	1	3	54624675	T	C	39/5268	28/77	0/79	0/41	0/71	0/84	0/41	0/39	0/64	0/102	0/69	0/54	0/63	0/96	0/88	0/60	0/60	1/51	0/85	1/49	0/108	0/70	0/135	0/65	0/83	0/60	1/69	0/81	1/46	1/60	0/73
ENSEMBL/NCBI	synonymous_variant	LOW	DOCK10	-	ENSSHAG00000018465	protein_coding	53/56	-	6778	6018	2006	V	gtG/gtA	1	3	56930151	G	A	30/5732	0/85	0/101	0/62	0/62	0/88	0/52	0/72	0/74	0/102	0/97	0/47	1/78	0/99	0/98	27/61	0/57	0/79	0/85	0/61	0/91	0/75	0/88	0/76	0/88	0/64	0/69	0/88	0/49	0/73	0/74
ENSEMBL/NCBI	splice_region_variant,intron_variant	LOW	CUL3	YES	ENSSHAG00000001088	protein_coding	-	10/16	-	-	-	-	-	1	3	57236275	A	G	48/5789	39/92	0/90	0/48	0/60	1/89	0/49	0/72	0/86	0/79	0/81	0/61	0/85	0/113	0/98	0/79	0/84	1/75	0/81	0/73	0/103	0/71	0/90	0/80	0/94	0/80	0/79	0/73	0/70	0/61	0/86
ENSEMBL/NCBI	synonymous_variant	LOW	KCNE4	-	ENSSHAG00000025672	protein_coding	2/2	-	383	213	71	L	ctG/ctT	-1	3	58652654	C	A	59/5263	0/89	0/93	0/30	0/54	0/69	0/50	0/51	0/47	0/94	0/63	0/36	0/75	0/83	0/92	0/48	0/58	0/85	0/85	0/53	0/103	0/72	0/120	0/59	35/80	19/56	0/68	0/74	1/50	0/71	0/72
ENSEMBL/NCBI	synonymous_variant	LOW	PAX3	YES	ENSSHAG00000016542	protein_coding	1/9	-	636	48	16	P	ccC/ccT	1	3	59394068	C	T	11/4491	0/57	0/61	0/32	0/54	0/74	0/46	0/42	0/50	0/73	0/70	0/35	0/68	0/67	0/79	0/61	0/54	0/55	0/69	0/37	0/85	0/68	0/107	0/63	0/64	0/48	0/56	0/74	0/33	0/55	0/62
ENSEMBL/NCBI	missense_variant	MODERATE	SLC4A3	-	ENSSHAG00000011271	protein_coding	22/23	-	4100	3585	1195	R/S	agG/agT	-1	3	62533899	C	A	29/4131	0/55	0/80	0/26	0/38	0/69	0/44	0/50	0/60	0/62	0/81	0/39	0/49	0/81	0/78	0/46	0/52	0/55	0/66	0/30	0/75	1/68	0/94	24/56	0/59	0/53	0/46	0/70	0/27	0/47	1/60
ENSEMBL/NCBI	synonymous_variant	LOW	ASIC4	-	ENSSHAG00000011907	protein_coding	6/10	-	1330	1215	405	N	aaC/aaT	-1	3	62628847	G	A	16/4702	0/49	0/80	0/33	0/46	0/48	0/48	14/49	0/56	0/85	0/84	0/35	0/67	0/79	0/71	0/49	0/41	0/75	0/83	0/42	0/96	0/54	0/110	0/58	0/68	0/58	0/54	0/55	0/50	0/63	0/66
ENSEMBL/NCBI	missense_variant	MODERATE	SPEG	-	ENSSHAG00000012143	protein_coding	10/41	-	2929	2806	936	A/S	Gcc/Tcc	-1	3	62710146	C	A	95/5122	0/73	0/81	0/21	0/52	0/61	0/42	0/38	0/69	0/105	0/83	0/56	0/72	0/80	0/96	0/54	0/67	0/67	0/82	0/49	0/105	0/67	0/98	0/57	0/92	0/70	0/83	0/70	0/51	0/80	0/70
ENSEMBL/NCBI	synonymous_variant	LOW	SPEG	-	ENSSHAG00000012143	protein_coding	4/41	-	1257	1134	378	P	ccC/ccT	-1	3	62736714	G	A	47/5304	0/62	0/74	0/36	0/45	0/81	0/56	0/69	0/71	45/90	0/107	0/48	0/76	0/81	0/85	0/55	0/51	0/75	0/77	0/53	0/106	0/75	0/122	0/64	0/84	0/56	0/86	0/74	0/56	0/73	0/65
ENSEMBL/NCBI	missense_variant	MODERATE	WNT6	-	ENSSHAG00000030441	protein_coding	4/4	-	1615	1033	345	R/C	Cgc/Tgc	-1	3	63328905	G	A	61/5943	0/69	0/101	0/35	0/52	0/94	2/72	0/65	0/77	0/108	0/97	0/69	0/94	0/108	0/99	0/59	1/80	0/63	0/94	0/54	0/126	0/56	0/127	0/61	0/87	0/84	0/86	0/73	0/60	0/75	0/83
ENSEMBL/NCBI	frameshift_variant	HIGH	TTLL4	-	ENSSHAG00000015496	protein_coding	19/19	-	4295-4296	3373-3374	1125	H/PX	cat/cCat	-1	3	63466815	T	TG	63/5706	1/82	0/87	0/40	0/67	0/81	0/51	0/66	42/76	1/104	0/92	0/56	0/96	0/103	0/94	0/68	0/67	1/79	0/85	0/54	0/116	1/71	1/119	0/76	1/83	1/60	1/76	0/79	1/53	1/74	0/96
ENSEMBL/NCBI	missense_variant	MODERATE	SLC11A1	-	ENSSHAG00000016221	protein_coding	5/15	-	644	484	162	I/F	Atc/Ttc	-1	3	63737788	T	A	631/5222	0/63	0/76	0/58	0/53	0/78	1/48	1/61	0/50	0/93	0/62	0/47	0/82	1/83	38/80	18/48	35/71	19/62	28/70	27/62	45/92	29/66	40/109	36/75	39/97	15/58	36/76	19/54	21/52	41/83	23/60
ENSEMBL/NCBI	missense_variant	MODERATE	AAMP	-	ENSSHAG00000016509	protein_coding	18/22	-	5266	847	283	V/M	Gtg/Atg	1	3	63901647	G	A	52/5448	0/72	0/90	0/17	0/59	0/76	0/69	0/69	0/73	0/104	0/77	0/65	0/61	1/102	0/79	0/64	0/67	0/87	0/111	0/55	0/122	0/59	0/164	0/68	0/92	0/59	1/96	1/80	0/59	0/62	0/80
ENSEMBL/NCBI	missense_variant	MODERATE	-	-	ENSSHAG00000030658	protein_coding	3/3	-	1486	54	18	N/K	aaT/aaA	-1	3	64010962	A	T	37/5805	0/88	0/92	0/57	0/54	0/80	0/45	0/61	0/71	0/89	0/72	0/45	0/83	0/98	0/79	0/49	0/75	0/83	0/109	0/56	0/84	0/66	0/107	0/85	0/107	0/62	0/68	0/76	0/64	0/66	0/96
ENSEMBL/NCBI	missense_variant	MODERATE	SMARCAL1	-	ENSSHAG00000013538	protein_coding	2/17	-	441	227	76	Q/P	cAg/cCg	-1	3	65985865	T	G	27/5189	0/62	0/77	0/59	0/61	0/81	0/52	0/49	0/46	0/77	0/81	0/53	0/71	0/85	0/90	0/59	0/69	0/55	0/63	0/61	0/85	0/79	0/90	2/78	0/80	1/64	0/59	0/57	0/53	0/58	0/72
ENSEMBL/NCBI	synonymous_variant	LOW	PECR	-	ENSSHAG00000015328	protein_coding	4/9	-	366	366	122	S	tcA/tcT	1	3	66404320	A	T	46/5537	1/76	0/78	0/65	0/51	0/73	1/62	0/60	0/68	0/85	24/75	19/41	0/83	0/83	0/98	0/44	0/67	0/77	0/80	0/68	0/92	0/73	0/79	0/76	0/91	0/73	0/75	0/67	0/58	0/74	0/75
ENSEMBL/NCBI	missense_variant	MODERATE	ABCA12	-	ENSSHAG00000011632	protein_coding	55/60	-	8408	7130	2377	G/D	gGc/gAc	1	3	67545565	G	A	27/6032	0/71	0/107	0/58	0/75	0/104	0/60	0/74	0/83	0/106	0/86	0/61	0/104	1/117	1/82	0/65	0/69	0/57	0/108	0/68	0/94	0/74	21/87	0/96	0/107	0/82	0/72	0/66	1/61	0/77	0/90
ENSEMBL/NCBI	missense_variant	MODERATE	CPS1	-	ENSSHAG00000017472	protein_coding	17/38	-	2174	1947	649	M/I	atG/atA	-1	3	72501232	C	T	28/5757	1/80	0/115	1/68	0/72	23/105	0/50	0/84	0/67	0/91	0/88	0/43	0/99	1/124	0/105	0/61	0/52	0/60	0/75	0/56	0/97	0/71	0/89	0/70	0/89	0/47	0/57	0/87	0/41	0/49	0/61
ENSEMBL/NCBI	missense_variant	MODERATE	CPS1	-	ENSSHAG00000017472	protein_coding	6/38	-	771	544	182	E/K	Gaa/Aaa	-1	3	72538672	C	T	689/5703	0/80	1/100	0/61	0/54	0/98	0/57	0/77	0/77	0/116	0/80	0/59	0/98	0/96	0/83	0/68	1/64	0/63	0/75	0/71	0/94	0/76	0/66	0/77	0/83	0/57	0/70	0/69	0/45	0/53	0/85
ENSEMBL/NCBI	missense_variant	MODERATE	UNC80	-	ENSSHAG00000029699	protein_coding	42/64	-	6580	6415	2139	Y/H	Tat/Cat	-1	3	73220015	A	G	29/5571	0/82	0/108	0/57	0/37	1/58	0/42	1/43	0/50	0/48	0/63	0/35	0/116	0/98	0/99	0/59	0/75	0/62	0/91	0/73	0/79	1/68	0/55	0/85	0/100	0/65	0/64	0/76	0/58	0/60	0/69
ENSEMBL/NCBI	synonymous_variant	LOW	UNC80	-	ENSSHAG00000029699	protein_coding	40/64	-	6429	6264	2088	C	tgC/tgT	-1	3	73222362	G	A	32/5695	28/83	0/110	0/50	0/29	0/63	0/37	1/47	0/47	0/52	0/58	0/26	0/87	0/85	0/81	0/54	1/83	0/70	0/83	0/68	0/105	0/68	0/70	0/80	0/107	0/62	0/85	0/71	0/58	0/64	0/111
ENSEMBL/NCBI	missense_variant	MODERATE	PIKFYVE	-	ENSSHAG00000009450	protein_coding	28/39	-	4589	4438	1480	T/A	Aca/Gca	-1	3	74626912	T	C	76/5624	0/90	0/103	0/61	0/32	0/49	0/53	0/42	0/47	0/39	0/57	0/23	0/91	0/102	0/77	0/50	0/79	1/77	1/89	21/49	50/88	0/91	0/74	0/74	1/111	0/73	0/72	0/75	0/57	0/66	0/85
ENSEMBL/NCBI	missense_variant	MODERATE	FASTKD2	-	ENSSHAG00000016740	protein_coding	4/12	-	1310	895	299	H/Y	Cac/Tac	-1	3	76396434	G	A	41/5696	0/68	0/102	0/72	0/43	0/38	0/46	0/49	0/37	0/51	0/52	0/27	0/81	0/88	40/90	0/65	0/66	0/64	0/96	0/78	0/80	0/91	0/79	0/91	0/95	0/72	0/66	0/85	0/68	0/86	0/77
ENSEMBL/NCBI	missense_variant	MODERATE	ZDBF2	-	ENSSHAG00000028209	protein_coding	13/14	-	14749	11003	3668	T/I	aCa/aTa	-1	3	76873800	G	A	31/5638	0/81	0/97	0/82	0/41	0/46	0/39	1/49	0/47	0/47	0/80	0/26	0/82	0/117	0/96	0/65	0/88	0/63	0/91	0/75	0/85	0/70	26/80	0/78	0/96	0/59	0/59	0/64	0/47	1/80	0/97
ENSEMBL/NCBI	missense_variant	MODERATE	PARD3B	-	ENSSHAG00000001616	protein_coding	13/23	-	2861	1877	626	S/N	aGc/aAc	-1	3	78217547	C	T	18/4496	15/72	1/84	0/42	0/24	0/40	0/25	0/38	0/40	0/44	0/44	0/27	0/85	0/85	0/79	0/55	0/52	0/65	0/84	0/51	0/71	0/76	0/76	0/74	0/93	0/52	0/59	0/78	0/52	0/62	0/83
ENSEMBL/NCBI	missense_variant	MODERATE	WDR12	-	ENSSHAG00000006960	protein_coding	2/13	-	870	100	34	S/C	Agt/Tgt	1	3	80883371	A	T	39/5415	0/62	0/89	1/92	0/32	0/53	0/40	0/37	0/22	0/67	0/43	0/31	0/113	0/102	0/96	0/55	0/64	0/80	0/87	0/47	0/102	0/91	0/119	0/80	0/103	0/71	0/70	1/73	1/53	0/64	0/61
ENSEMBL/NCBI	missense_variant	MODERATE	KIAA2012	-	ENSSHAG00000012030	protein_coding	23/23	-	3815	3499	1167	W/R	Tgg/Cgg	-1	3	81540296	A	G	56/5364	0/75	1/105	0/62	0/32	0/38	0/45	0/41	0/39	0/59	0/63	0/27	0/84	0/81	0/87	1/65	2/67	1/79	0/90	0/51	0/103	0/79	0/75	0/69	0/87	0/61	0/66	0/56	2/57	0/54	0/82
ENSEMBL/NCBI	missense_variant	MODERATE	C2CD6	-	ENSSHAG00000023780	protein_coding	5/20	-	693	617	206	G/E	gGa/gAa	1	3	82321258	G	A	28/5555	0/81	0/102	0/77	0/32	0/52	0/40	0/50	0/46	0/48	0/48	0/36	0/84	0/119	0/80	0/55	1/67	24/81	0/88	0/61	0/73	0/70	0/57	0/69	0/103	0/74	0/75	0/81	0/51	0/65	0/97
ENSEMBL/NCBI	synonymous_variant	LOW	CFLAR	-	ENSSHAG00000013869	protein_coding	8/10	-	976	780	260	C	tgC/tgT	-1	3	82794656	G	A	19/5395	0/68	0/72	0/70	0/35	0/47	0/51	0/34	0/37	0/56	0/62	0/37	0/86	0/97	0/91	0/51	0/60	0/81	0/86	0/68	0/100	0/72	0/73	0/85	0/86	0/60	0/90	0/70	0/57	0/70	0/72
ENSEMBL/NCBI	frameshift_variant	HIGH	TNFSF11	-	ENSSHAG00000001297	protein_coding	2/5	-	683	266	89	F/X	tTc/tc	-1	3	87229497	GA	G	32/5359	29/67	0/84	0/60	0/34	0/46	0/54	0/42	0/45	0/52	0/65	0/20	0/99	0/118	0/68	0/62	0/62	0/71	1/98	0/56	0/89	0/74	0/74	0/80	0/106	0/57	0/76	0/73	0/55	0/67	0/88
ENSEMBL/NCBI	missense_variant	MODERATE	DGKH	-	ENSSHAG00000001014	protein_coding	16/30	-	2172	1889	630	R/H	cGc/cAc	-1	3	87598207	C	T	52/5270	0/93	0/108	0/49	0/33	0/43	0/44	0/55	1/38	0/53	0/74	0/21	0/101	0/96	1/78	0/63	0/63	0/58	0/79	0/49	0/84	0/68	0/63	0/87	0/95	0/56	0/63	0/64	0/52	0/51	0/80
ENSEMBL/NCBI	missense_variant	MODERATE	PCDH17	-	ENSSHAG00000030397	protein_coding	5/5	-	5578	2980	994	T/A	Aca/Gca	1	3	95653815	A	G	35/5547	0/83	0/108	0/66	0/25	0/61	0/41	0/43	0/36	0/51	0/64	0/31	0/88	0/112	0/88	0/63	0/67	0/60	0/82	1/72	0/87	0/76	0/80	0/79	0/89	0/84	0/65	0/73	0/72	0/61	0/65
ENSEMBL/NCBI	missense_variant	MODERATE	SPERTL	-	ENSSHAG00000007080	protein_coding	2/2	-	940	539	180	P/L	cCg/cTg	1	3	110009671	C	T	28/4986	0/75	0/81	21/51	0/34	0/40	0/35	0/25	0/31	0/58	0/53	0/20	1/91	1/77	0/88	0/52	0/50	0/62	0/55	1/48	0/79	0/66	0/58	0/57	0/86	0/70	0/71	0/79	0/62	0/73	0/85
ENSEMBL/NCBI	frameshift_variant	HIGH	KLHL1	-	ENSSHAG00000009888	protein_coding	1/11	-	1096	104	35	G/X	gGc/gc	-1	3	110865019	GC	G	47/5564	37/93	0/108	0/45	0/40	0/48	0/45	0/47	0/49	0/44	0/78	0/22	0/80	0/94	0/78	0/62	0/72	0/81	0/79	0/77	1/77	0/66	1/90	0/68	0/95	0/60	0/68	1/79	0/59	0/69	0/81
ENSEMBL/NCBI	missense_variant	MODERATE	OBI1	-	ENSSHAG00000013284	protein_coding	6/6	-	1942	1807	603	D/Y	Gat/Tat	-1	3	120980890	C	A	37/5528	0/75	0/90	0/57	0/39	0/45	0/49	0/35	0/45	0/46	0/67	0/24	0/95	0/103	0/94	0/61	0/69	0/83	0/73	0/65	0/88	0/69	0/93	0/77	1/96	0/61	0/71	0/68	0/54	0/53	0/83
ENSEMBL/NCBI	synonymous_variant	LOW	SLITRK6	-	ENSSHAG00000030008	protein_coding	2/2	-	1377	780	260	R	agA/agG	-1	3	130795845	T	C	32/5674	0/85	0/97	0/71	0/23	0/53	0/46	0/37	0/47	1/53	0/55	0/26	0/101	0/95	0/91	0/59	1/65	0/83	20/82	0/64	0/80	0/60	0/64	0/68	0/105	0/66	0/70	0/63	0/52	0/82	0/68
ENSEMBL/NCBI	synonymous_variant	LOW	DOCK9	-	ENSSHAG00000005385	protein_coding	22/53	-	2382	2244	748	T	acG/acT	-1	3	147277732	C	A	49/5650	0/86	0/107	0/72	0/33	0/43	0/35	1/52	0/45	0/48	0/73	0/27	0/76	0/117	0/81	0/63	0/66	0/87	0/68	1/62	1/113	0/86	0/81	1/74	2/103	0/78	0/76	0/67	0/50	0/55	38/85
ENSEMBL/NCBI	missense_variant	MODERATE	DOCK9	-	ENSSHAG00000005385	protein_coding	22/53	-	2362	2224	742	S/P	Tca/Cca	-1	3	147277752	A	G	43/5579	0/80	0/108	0/73	0/31	0/41	0/32	0/47	1/47	0/49	0/70	0/24	0/78	0/102	0/89	0/64	0/74	0/77	0/71	0/64	0/116	0/85	0/84	0/86	1/105	0/73	0/76	0/71	0/50	0/52	37/87
ENSEMBL/NCBI	missense_variant	MODERATE	UBAC2	-	ENSSHAG00000028893	protein_coding	8/9	-	2324	1106	369	P/L	cCt/cTt	1	3	147841810	C	T	49/5335	0/83	0/94	0/58	0/25	0/52	0/54	0/34	0/21	43/50	1/55	0/26	0/85	0/102	0/88	0/57	0/76	0/74	0/101	0/59	0/103	0/69	0/84	0/59	0/83	0/60	0/64	0/71	0/51	0/58	0/88
ENSEMBL/NCBI	splice_region_variant,synonymous_variant	LOW	TMTC4	-	ENSSHAG00000013386	protein_coding	1/18	-	230	108	36	Q	caG/caA	-1	3	149339896	C	T	32/5676	0/73	0/81	0/36	0/44	0/58	0/42	0/42	0/46	0/55	0/62	0/31	0/99	0/108	0/102	0/71	0/66	0/98	0/80	0/53	0/86	0/60	0/156	0/73	0/107	0/65	0/98	0/73	0/55	0/70	0/69
ENSEMBL/NCBI	missense_variant	MODERATE	-	-	ENSSHAG00000023553	protein_coding	1/2	-	205	205	69	M/V	Atg/Gtg	-1	3	151777989	T	C	47/5389	0/72	0/93	0/73	0/21	0/50	0/47	0/39	0/37	0/41	0/66	0/37	0/84	0/102	0/90	0/55	0/66	0/72	0/83	0/66	45/84	0/74	0/69	0/80	0/83	0/53	0/78	0/84	0/71	1/66	0/64
ENSEMBL/NCBI	missense_variant	MODERATE	MYO16	-	ENSSHAG00000001638	protein_coding	6/37	-	720	436	146	L/F	Ctt/Ttt	1	3	159816680	C	T	24/5967	0/81	0/100	0/63	0/71	1/81	0/67	0/64	0/94	0/101	0/110	18/43	0/122	0/111	0/74	0/73	0/53	0/63	1/82	0/51	0/92	0/69	0/89	0/85	1/92	0/71	0/74	0/85	0/51	0/72	0/90
NCBI	missense_variant	MODERATE	MCF2L	-	LOC100921515	protein_coding	1/33	-	222	31	11	A/T	Gcc/Acc	1	3	165708958	G	A	30/5453	0/71	0/89	0/57	0/50	0/80	0/46	0/53	0/69	0/102	0/60	0/53	0/86	0/89	29/74	0/50	0/59	1/76	0/82	0/48	0/76	0/67	0/74	0/76	0/91	0/58	0/66	0/64	0/70	0/57	0/79
ENSEMBL/NCBI	missense_variant,splice_region_variant	MODERATE	MCF2L	-	ENSSHAG00000017277	protein_coding	9/31	-	858	790	264	L/F	Ctt/Ttt	1	3	165920700	C	T	37/5756	35/79	0/86	0/69	0/79	0/100	0/65	0/77	0/52	0/94	0/78	0/54	0/82	0/100	0/90	0/55	0/67	0/71	0/78	0/60	0/120	0/69	0/70	0/70	0/85	0/65	0/71	0/72	0/51	0/66	0/87
ENSEMBL/NCBI	missense_variant	MODERATE	RANBP2	YES	ENSSHAG00000004676	protein_coding	20/29	-	3721	2785	929	Q/K	Caa/Aaa	-1	3	169405357	G	T	39/6074	1/110	0/104	0/68	0/66	0/103	0/58	0/79	0/78	0/115	0/99	0/56	0/84	0/90	32/74	0/65	1/58	0/69	0/95	0/51	0/104	1/68	0/73	0/74	0/92	1/64	0/74	0/87	0/60	0/71	0/97
ENSEMBL/NCBI	splice_region_variant,intron_variant	LOW	RANBP2	YES	ENSSHAG00000004676	protein_coding	-	18/28	-	-	-	-	-	-1	3	169406089	AAAAG	A	50/6119	0/98	0/121	0/65	0/56	0/87	0/53	0/67	0/76	0/104	0/97	0/60	0/97	0/102	0/87	0/60	0/53	0/66	0/93	0/73	0/89	0/71	0/82	0/81	47/102	0/69	0/69	0/94	0/51	0/67	0/84
ENSEMBL/NCBI	missense_variant	MODERATE	GCC2	-	ENSSHAG00000004479	protein_coding	12/22	-	3535	3535	1179	Q/K	Caa/Aaa	-1	3	169753870	G	T	23/6207	0/87	0/138	0/61	0/76	0/89	16/62	0/88	0/70	0/104	0/80	0/61	0/96	0/121	1/90	0/44	0/72	0/66	0/85	0/77	0/95	0/82	0/53	0/100	0/95	0/57	0/76	0/75	0/51	0/74	0/80
ENSEMBL/NCBI	synonymous_variant	LOW	ECRG4	-	ENSSHAG00000007571	protein_coding	5/6	-	1267	258	86	Q	caG/caA	-1	3	172211431	C	T	39/5443	0/61	0/82	0/68	0/56	0/77	0/58	0/66	0/73	0/95	0/87	0/54	0/86	0/88	0/96	0/59	0/70	0/56	0/105	0/51	0/74	36/87	0/90	0/63	0/100	0/68	0/64	0/56	0/66	0/60	1/81
ENSEMBL/NCBI	missense_variant	MODERATE	SLC9A2	-	ENSSHAG00000006905	protein_coding	2/12	-	847	407	136	G/E	gGa/gAa	-1	3	176463919	C	T	26/5766	0/87	0/93	0/66	0/79	0/98	0/55	0/73	0/65	0/93	0/77	0/50	0/83	0/101	0/85	0/22	0/74	0/81	0/89	0/61	0/92	0/78	0/86	0/72	0/92	0/63	0/79	0/76	0/52	0/67	0/78
ENSEMBL/NCBI	frameshift_variant	HIGH	IL1R1	-	ENSSHAG00000005754	protein_coding	10/13	-	1480	923	308	L/X	tTa/ta	-1	3	176989929	TA	T	21/5082	0/62	0/80	1/51	0/55	1/72	0/57	0/37	0/58	0/61	0/82	0/53	0/79	1/94	0/68	0/36	0/52	0/52	0/78	0/40	0/85	16/63	0/91	0/60	0/79	0/57	0/78	0/71	0/42	0/58	0/69
ENSEMBL/NCBI	missense_variant	MODERATE	ROBO1	-	ENSSHAG00000003760	protein_coding	8/31	-	1348	974	325	M/T	aTg/aCg	-1	3	179375038	A	G	31/5278	0/75	0/84	0/64	0/59	0/82	0/57	0/54	0/67	0/78	0/60	0/47	0/71	0/95	1/82	0/29	0/69	1/59	1/95	0/68	0/96	0/52	21/63	0/70	0/97	0/53	0/64	0/67	0/52	0/35	0/70
ENSEMBL/NCBI	inframe_deletion	MODERATE	GBE1	-	ENSSHAG00000030581	protein_coding	1/15	-	1962-1973	39-50	13-17	AAALA/A	gcCGCGGCTTTGGCg/gcg	-1	3	181004491	CGCCAAAGCCGCG	C	47/5978	25/86	1/82	0/38	0/46	0/85	0/70	1/63	1/81	2/102	0/105	1/55	0/99	2/97	0/86	0/36	0/64	0/83	0/87	0/58	0/64	0/69	0/123	1/74	0/89	0/71	0/85	0/76	0/80	1/76	1/89
ENSEMBL/NCBI	stop_gained	HIGH	ZNF654	-	ENSSHAG00000030905	protein_coding	8/9	-	2297-2298	1824-1825	608-609	QE/Q*	caGGaa/caATaa	1	3	186318228	GG	AT	32/6043	0/78	0/101	0/85	0/59	0/105	0/60	0/60	0/87	0/82	0/89	0/56	0/91	0/109	0/101	0/25	0/69	27/76	0/106	0/51	0/85	0/71	0/67	0/58	0/112	1/80	1/81	0/82	0/53	0/65	0/67
ENSEMBL/NCBI	missense_variant	MODERATE	CSNKA2IP	-	ENSSHAG00000029589	protein_coding	4/4	-	505	356	119	K/I	aAa/aTa	1	3	186621716	A	T	2299/5783	2/89	30/85	28/53	28/67	45/100	14/62	22/69	34/71	50/101	28/96	24/49	38/79	37/109	30/83	1/26	29/54	16/71	50/96	27/59	45/99	24/54	31/92	28/66	54/108	16/73	35/71	33/74	31/57	39/91	45/83
ENSEMBL/NCBI	missense_variant	MODERATE	-	-	ENSSHAG00000023777	protein_coding	6/6	-	2217	1669	557	E/K	Gaa/Aaa	1	3	186697317	G	A	12/5699	0/80	0/91	0/74	0/66	0/97	0/52	0/78	0/70	0/84	0/86	0/45	0/74	0/104	0/95	0/37	0/53	0/71	11/59	0/64	0/91	0/79	0/92	0/71	0/115	0/60	0/76	0/60	0/50	0/48	0/71
ENSEMBL/NCBI	missense_variant	MODERATE	-	-	ENSSHAG00000023777	protein_coding	6/6	-	2869	2321	774	S/L	tCg/tTg	1	3	186697969	C	T	21/5849	0/79	0/89	0/72	0/60	0/88	0/57	0/79	0/75	0/82	0/98	0/59	1/86	0/120	1/81	0/32	0/70	0/58	0/87	0/66	0/94	0/67	0/49	0/67	0/99	1/73	0/59	0/80	0/60	0/54	0/75
ENSEMBL/NCBI	missense_variant	MODERATE	CRYBG3	-	ENSSHAG00000027932	protein_coding	11/25	-	6709	6157	2053	D/N	Gat/Aat	-1	3	189976242	C	T	20/5776	1/93	0/118	0/75	0/62	0/102	0/67	0/67	0/72	1/80	0/91	0/52	0/85	0/110	0/80	0/74	0/64	0/71	0/102	0/66	0/85	0/79	0/80	0/88	0/100	0/73	0/70	0/77	0/62	0/54	0/63
ENSEMBL/NCBI	missense_variant	MODERATE	EPHA6	-	ENSSHAG00000024611	protein_coding	7/17	-	2170	1809	603	I/M	atC/atG	-1	3	190541544	G	C	18/5625	0/74	0/74	0/60	0/59	0/77	0/59	0/60	0/59	0/92	0/64	0/60	0/72	0/104	0/101	0/47	0/67	0/55	0/87	0/63	0/96	0/76	0/104	0/80	0/91	0/76	1/59	0/64	0/51	0/66	0/81
ENSEMBL/NCBI	missense_variant	MODERATE	PHKA2	-	ENSSHAG00000002633	protein_coding	7/33	-	710	622	208	A/T	Gca/Aca	1	3	192627660	G	A	42/3075	0/57	0/48	1/25	1/33	0/54	0/41	0/40	0/47	1/50	0/59	0/25	0/45	0/48	0/47	0/28	0/33	0/43	0/43	0/23	0/52	1/38	0/54	1/29	0/54	0/36	0/42	0/32	0/25	0/27	0/44
ENSEMBL/NCBI	synonymous_variant	LOW	BEND2	-	LOC100916902	protein_coding	2/11	-	452	415	139	L	Ctg/Ttg	-1	3	194306892	G	A	57/3445	0/41	0/62	0/34	0/22	0/48	0/42	0/44	0/30	0/50	0/43	0/35	0/47	0/60	0/49	0/30	0/34	0/42	0/39	0/31	54/58	0/41	0/50	0/60	0/50	0/65	0/31	0/38	0/20	0/36	0/46
ENSEMBL/NCBI	splice_region_variant,intron_variant	LOW	VEGFD	-	ENSSHAG00000004804	protein_coding	-	2/6	-	-	-	-	-	1	3	197166194	C	T	19/3463	0/54	0/53	0/26	0/34	0/46	0/34	0/43	0/36	0/50	0/47	0/22	0/49	0/68	0/53	0/29	0/34	15/53	0/38	0/28	0/50	0/46	0/37	0/54	0/63	0/55	0/51	0/42	0/22	0/41	0/49
ENSEMBL/NCBI	missense_variant	MODERATE	OFD1	-	ENSSHAG00000007072	protein_coding	12/22	-	8629	457	153	Q/E	Caa/Gaa	-1	3	199349377	G	C	76/3541	0/48	0/57	0/39	0/33	0/46	0/56	0/53	0/47	0/57	0/60	0/20	0/47	0/68	0/48	0/27	0/29	0/50	0/49	0/39	0/67	0/52	0/62	0/45	0/38	0/53	0/36	0/31	0/38	28/31	48/57
ENSEMBL/NCBI	stop_gained	HIGH	WWC3	-	ENSSHAG00000016061	protein_coding	21/24	-	3895	3223	1075	R/*	Cga/Tga	-1	3	203803691	G	A	2428/3455	30/42	39/51	30/30	20/29	38/42	17/43	19/46	38/46	47/55	20/59	32/40	34/40	43/69	20/32	19/20	35/42	23/51	51/53	33/33	44/45	27/34	29/48	29/46	58/66	16/37	31/34	38/40	40/43	27/33	38/49
ENSEMBL/NCBI	missense_variant	MODERATE	ARSF	-	ENSSHAG00000007607	protein_coding	7/11	-	1174	938	313	H/R	cAc/cGc	-1	3	214502770	T	C	42/3455	36/56	0/58	0/38	0/40	0/43	0/36	0/57	0/44	1/46	0/47	0/30	1/44	0/65	0/58	0/28	0/43	0/68	0/52	0/41	0/37	0/39	0/34	0/48	0/55	0/42	0/34	1/40	0/25	0/44	0/41
ENSEMBL/NCBI	frameshift_variant	HIGH	P2RY8	YES	ENSSHAG00000022092	protein_coding	2/2	-	9733-9734	121-122	41	L/LX	ctt/cTtt	1	3	216584218	C	CT	32/3406	25/47	2/52	0/37	0/34	0/53	0/38	0/57	0/26	0/53	0/54	0/23	0/54	0/69	0/53	0/29	0/39	0/49	0/43	1/37	0/46	0/44	0/42	0/51	0/36	0/48	1/38	0/29	0/25	0/38	0/36
ENSEMBL/NCBI	splice_region_variant,intron_variant	LOW	-	-	ENSSHAG00000002236	protein_coding	-	9/11	-	-	-	-	-	1	3	217280197	C	T	71/5782	0/65	0/94	0/52	0/70	0/80	0/56	0/73	0/75	0/95	0/74	0/61	0/87	0/90	0/88	0/66	0/57	0/82	0/88	0/59	1/75	0/74	0/64	0/85	45/88	20/69	0/83	0/73	0/42	0/76	0/64
ENSEMBL/NCBI	missense_variant	MODERATE	PPP2R3B	-	ENSSHAG00000014865	protein_coding	6/14	-	1439	827	276	R/Q	cGg/cAg	1	3	219193419	G	A	53/6129	1/78	0/105	0/64	0/54	0/94	0/66	0/72	0/75	0/93	0/88	0/43	0/89	1/111	0/80	0/58	0/67	0/79	48/110	0/72	0/110	0/76	0/63	0/91	0/82	0/78	0/76	0/72	0/58	0/76	1/76
ENSEMBL/NCBI	frameshift_variant	HIGH	TUBGCP5	-	ENSSHAG00000003617	protein_coding	6/21	-	1162-1175	578-591	193-197	EQDQN/X	gAACAAGATCAAAAT/g	1	3	220353017	GAACAAGATCAAAAT	G	38/6528	0/94	0/124	1/84	0/66	0/87	0/63	0/83	0/72	0/95	0/91	0/57	0/91	0/122	0/96	0/74	0/82	1/66	0/103	0/72	0/114	0/97	0/87	0/72	0/103	0/82	31/73	0/84	0/59	0/87	0/96
ENSEMBL/NCBI	missense_variant	MODERATE	GABRG3	-	ENSSHAG00000003167	protein_coding	2/3	-	233	233	78	A/E	gCa/gAa	-1	3	222523665	G	T	26/5402	0/57	0/68	0/68	0/60	0/78	0/42	0/64	0/72	0/83	0/73	1/49	0/81	0/80	0/80	0/47	0/62	0/77	0/81	0/42	0/91	0/47	0/68	0/66	0/76	1/76	0/62	0/50	0/52	0/66	1/80
ENSEMBL/NCBI	missense_variant	MODERATE	CHM	-	ENSSHAG00000010315	protein_coding	1/1	-	1150	1150	384	V/I	Gta/Ata	-1	3	223623898	C	T	22/5703	0/74	1/86	0/56	0/54	0/72	0/63	0/72	0/76	0/86	0/67	0/59	0/89	0/93	18/69	0/52	0/61	0/74	0/86	0/50	1/91	0/82	0/87	0/71	0/94	0/66	0/68	0/69	0/49	0/58	0/88
ENSEMBL/NCBI	missense_variant	MODERATE	-	-	ENSSHAG00000004774	protein_coding	2/2	-	461	193	65	L/F	Ctt/Ttt	-1	3	225609281	G	A	64/5197	0/57	0/68	0/43	0/34	0/79	0/59	0/54	0/69	0/88	0/74	0/51	36/73	25/85	0/81	0/60	0/51	0/70	1/76	0/50	0/90	0/57	1/68	0/76	0/86	0/72	0/53	0/62	0/58	0/61	0/62
NCBI	missense_variant	MODERATE	INPP4A	-	LOC100918022	protein_coding	12/27	-	1223	890	297	Q/R	cAg/cGg	-1	3	226068416	T	C	38/5856	29/89	0/97	0/56	1/52	0/97	0/63	0/70	0/84	0/75	0/84	0/47	0/88	0/98	0/79	0/65	0/69	0/84	0/69	0/68	0/84	0/73	1/82	0/75	0/99	0/76	0/66	0/79	2/68	0/65	0/83
ENSEMBL/NCBI	missense_variant	MODERATE	EIF5B	-	ENSSHAG00000010146	protein_coding	22/25	-	3362	3313	1105	I/V	Ata/Gta	1	3	227110898	A	G	38/6250	0/86	1/113	0/65	0/69	0/102	0/56	0/81	0/76	0/98	0/99	0/48	0/100	0/115	0/101	0/48	0/76	0/66	0/83	0/49	1/93	0/75	0/92	0/79	0/114	0/75	0/82	0/101	0/65	0/52	0/78
ENSEMBL/NCBI	synonymous_variant	LOW	TBC1D8	-	ENSSHAG00000011726	protein_coding	1/20	-	1767	72	24	C	tgC/tgT	-1	3	229301838	G	A	29/5727	27/92	1/70	0/31	0/61	0/90	0/65	0/60	0/63	0/102	0/78	0/57	0/99	0/91	1/94	0/54	0/69	0/77	0/91	0/61	0/61	0/83	0/125	0/73	0/109	0/53	0/86	0/81	0/77	0/81	0/79
ENSEMBL/NCBI	splice_region_variant,intron_variant	LOW	PRDM15	-	ENSSHAG00000002844	protein_coding	-	13/20	-	-	-	-	-	1	3	231724981	G	T	36/5981	25/72	0/93	0/77	0/64	0/76	0/62	0/79	0/57	1/96	0/71	1/52	0/95	0/92	0/87	0/61	0/52	0/83	0/88	0/60	0/88	0/82	0/73	0/80	1/94	0/74	0/71	0/77	0/67	1/70	0/85
NCBI	frameshift_variant	HIGH	-	-	LOC111720230	protein_coding	9/10	-	1277-1278	1277-1278	426	C/CX	tgt/tgTt	1	3	231783890	G	GT	37/6057	0/82	0/105	0/61	0/56	0/80	0/58	0/80	0/77	0/109	0/85	0/53	1/107	0/100	0/95	0/61	0/71	0/81	0/96	0/46	1/102	0/79	1/90	0/87	0/89	0/76	30/68	0/72	2/58	0/77	0/83
ENSEMBL/NCBI	missense_variant	MODERATE	TMPRSS2	YES	ENSSHAG00000004952	protein_coding	10/15	-	994	739	247	V/L	Gtg/Ttg	1	3	232014863	G	T	66/5709	0/90	0/106	0/66	0/61	0/83	0/52	0/54	0/67	0/74	1/79	0/51	0/83	0/72	0/66	0/52	0/59	0/81	0/105	0/57	0/88	0/56	0/88	0/79	0/87	0/53	1/63	0/84	0/58	0/52	0/73
ENSEMBL/NCBI	missense_variant	MODERATE	CBS	-	ENSSHAG00000017100	protein_coding	5/16	-	657	510	170	M/I	atG/atA	1	3	234762651	G	A	39/5820	0/90	0/94	0/65	0/42	0/92	0/60	0/68	0/73	0/79	0/81	0/45	0/104	0/111	35/90	0/45	0/76	0/81	0/115	0/51	0/93	0/68	0/93	0/65	0/122	0/80	0/72	0/61	0/59	0/69	0/81
ENSEMBL/NCBI	missense_variant	MODERATE	NDUFV3	-	ENSSHAG00000026320	protein_coding	3/4	-	415	302	101	R/Q	cGa/cAa	-1	3	234976974	C	T	44/5718	0/70	0/114	0/62	0/57	0/85	0/47	0/57	0/63	0/77	0/79	0/51	0/87	42/114	0/86	0/55	0/55	0/71	1/84	0/74	0/110	0/69	0/88	0/80	0/90	0/71	0/88	0/61	0/66	0/54	0/79
ENSEMBL/NCBI	missense_variant	MODERATE	PDE9A	-	ENSSHAG00000016254	protein_coding	13/17	-	1065	1006	336	T/A	Aca/Gca	-1	3	235130093	T	C	38/6072	0/65	0/96	0/71	34/59	0/110	0/62	0/86	0/68	0/103	0/94	0/64	0/105	0/99	0/83	0/58	0/86	0/76	0/76	0/68	0/80	0/74	0/80	0/90	0/115	0/56	0/85	0/104	0/61	0/67	0/81
ENSEMBL/NCBI	frameshift_variant	HIGH	TTC3	-	ENSSHAG00000013708	protein_coding	32/46	-	3430	3188	1063	E/X	gAa/ga	1	3	239201152	GA	G	41/6100	36/96	0/114	0/58	0/57	0/103	0/57	1/75	0/76	0/84	1/82	0/53	0/106	1/123	0/103	0/62	0/75	0/79	0/95	0/85	0/93	0/70	0/65	0/71	0/107	0/65	0/75	0/76	0/52	0/74	0/85
ENSEMBL/NCBI	missense_variant	MODERATE	VPS26C	-	ENSSHAG00000013325	protein_coding	6/7	-	718	592	198	V/I	Gtt/Att	-1	3	239292266	C	T	40/5451	0/62	0/71	0/49	0/56	0/91	0/59	0/74	0/64	0/75	0/78	0/51	0/82	1/105	0/80	0/63	0/65	0/65	0/112	0/62	0/92	0/62	0/83	0/73	0/77	0/56	0/70	0/73	0/60	1/65	0/66
ENSEMBL/NCBI	missense_variant	MODERATE	KCNJ6	-	ENSSHAG00000026648	protein_coding	3/4	-	660	233	78	R/H	cGt/cAt	-1	3	239696492	C	T	90/5655	0/68	50/95	36/60	0/51	0/95	0/58	0/80	0/75	0/111	0/89	0/48	0/89	0/99	0/82	0/43	0/59	0/69	1/80	0/68	0/99	0/62	0/71	0/73	0/91	1/51	0/73	0/72	1/62	0/75	0/77
ENSEMBL/NCBI	synonymous_variant	LOW	TIAM1	-	ENSSHAG00000007634	protein_coding	4/26	-	1506	1026	342	I	atT/atC	1	3	240886834	T	C	50/5838	38/80	0/109	0/58	0/53	0/87	0/52	0/76	0/80	0/98	0/104	0/39	1/92	0/97	0/106	1/47	0/61	0/70	0/78	0/61	0/76	0/93	0/80	0/60	0/98	0/70	0/69	0/92	0/51	0/57	1/97
ENSEMBL/NCBI	missense_variant	MODERATE	TIAM1	-	ENSSHAG00000007634	protein_coding	4/26	-	1571	1091	364	R/Q	cGa/cAa	1	3	240886899	G	A	2424/5796	35/82	42/102	34/54	23/53	38/97	7/42	25/87	32/74	48/107	26/107	10/32	47/97	33/86	45/104	21/46	28/68	17/64	38/78	35/65	43/80	38/85	31/87	28/67	46/87	29/74	34/65	37/76	21/41	20/58	42/94
ENSEMBL/NCBI	missense_variant	MODERATE	ITSN1	-	ENSSHAG00000002428	protein_coding	27/30	-	3574	3221	1074	I/T	aTt/aCt	-1	3	243664277	A	G	39/5904	0/95	0/97	0/68	0/61	0/98	0/55	0/71	0/75	0/106	1/86	0/50	0/99	0/109	0/74	0/63	0/65	0/68	0/84	0/64	0/100	0/79	0/68	0/77	0/101	0/65	0/58	0/78	0/68	0/67	0/82
ENSEMBL/NCBI	missense_variant	MODERATE	MIS18A	-	ENSSHAG00000025245	protein_coding	1/5	-	402	241	81	F/V	Ttt/Gtt	1	3	245402986	T	G	33/2986	1/57	0/53	0/10	0/33	0/34	0/32	0/44	0/30	0/47	0/45	1/24	0/63	0/51	0/57	0/22	0/35	0/44	0/49	0/31	17/39	0/51	0/66	1/48	0/61	0/36	0/49	0/55	0/38	0/41	0/51
ENSEMBL/NCBI	synonymous_variant	LOW	KDM6A	YES	ENSSHAG00000016657	protein_coding	15/29	-	1905	1485	495	A	gcA/gcG	-1	3	247346342	T	C	42/6404	35/79	0/102	0/67	0/69	0/107	0/57	0/73	0/68	0/90	0/93	0/52	1/96	0/111	0/94	0/63	0/75	0/75	0/86	0/79	0/102	0/79	0/84	0/115	0/112	0/69	0/79	0/71	0/48	0/61	0/109
ENSEMBL/NCBI	synonymous_variant	LOW	KDM6A	YES	ENSSHAG00000016657	protein_coding	2/29	-	591	171	57	F	ttT/ttC	-1	3	247538606	A	G	2233/5614	2/91	53/110	23/39	20/55	46/102	18/57	24/62	30/61	58/128	32/85	19/50	38/78	31/105	32/79	28/56	37/66	25/76	40/91	28/54	38/76	31/66	38/115	23/57	42/99	20/63	41/92	42/90	29/64	27/68	28/78
ENSEMBL/NCBI	missense_variant	MODERATE	USP9X	-	ENSSHAG00000008762	protein_coding	16/45	-	3141	2063	688	A/V	gCg/gTg	-1	3	251265087	G	A	63/5992	0/93	0/96	0/84	0/66	0/90	0/63	0/70	1/72	0/103	0/98	0/64	0/115	0/102	0/98	1/54	0/60	0/64	0/89	0/64	0/83	0/65	1/59	0/66	1/109	0/75	1/72	0/77	0/54	0/69	0/102
ENSEMBL/NCBI	missense_variant	MODERATE	CFAP47	-	ENSSHAG00000012460	protein_coding	27/63	-	4245	4141	1381	A/P	Gca/Cca	1	3	256087732	G	C	26/6066	0/91	1/96	0/64	0/79	0/91	0/54	0/76	0/84	0/107	0/93	0/53	0/97	1/117	1/90	0/67	0/97	0/73	0/83	0/62	0/120	0/80	0/95	0/85	0/94	0/80	0/80	0/78	0/55	0/82	0/91
ENSEMBL/NCBI	synonymous_variant	LOW	DMD	-	ENSSHAG00000012110	protein_coding	67/76	-	10043	9709	3237	L	Ctg/Ttg	1	3	261275483	C	T	58/6093	0/89	0/99	0/51	0/56	0/89	0/53	0/78	0/69	0/112	0/111	0/55	0/94	0/92	0/101	0/54	0/104	0/79	0/84	0/60	1/82	0/88	0/105	0/79	31/81	24/73	0/62	0/74	0/50	0/63	0/92
ENSEMBL/NCBI	missense_variant	MODERATE	DMD	-	ENSSHAG00000012110	protein_coding	67/76	-	10066	9732	3244	W/C	tgG/tgC	1	3	261275506	G	C	51/5875	0/85	0/90	0/51	0/46	0/86	0/56	0/75	0/69	0/106	0/98	0/54	0/81	0/88	0/94	0/53	0/102	0/79	0/83	0/57	0/73	0/88	0/96	0/74	28/84	22/65	0/63	0/66	0/52	0/58	0/89
NCBI	missense_variant	MODERATE	-	-	LOC116422351	protein_coding	13/15	-	1010	857	286	S/L	tCa/tTa	-1	3	262036430	G	A	20/5748	0/78	0/89	0/65	0/66	0/100	0/58	0/70	0/73	0/93	0/79	0/58	0/91	0/84	0/95	0/53	0/101	0/91	1/91	0/75	0/89	0/66	0/98	0/70	0/72	0/80	0/73	0/72	0/50	0/63	0/72
ENSEMBL/NCBI	missense_variant	MODERATE	MBTPS2	-	ENSSHAG00000012034	protein_coding	5/11	-	718	479	160	R/Q	cGa/cAa	-1	3	272350066	C	T	46/6020	0/73	0/92	0/66	0/64	0/103	0/53	0/74	0/66	0/93	0/80	0/39	0/92	1/112	0/104	0/51	41/110	1/85	0/93	0/62	0/100	0/61	0/93	0/87	0/114	0/77	0/83	0/85	0/61	0/64	0/90
ENSEMBL/NCBI	stop_gained	HIGH	RPS6KA3	-	ENSSHAG00000010273	protein_coding	14/22	-	1185	1174	392	R/*	Cga/Tga	1	3	274057910	C	T	23/6052	0/81	0/88	0/73	0/61	0/91	0/55	0/62	0/79	0/107	0/85	0/54	0/101	0/99	0/93	0/57	0/90	0/64	0/86	0/74	0/92	0/73	0/62	0/71	0/96	0/80	0/68	0/77	0/68	0/64	0/100
ENSEMBL/NCBI	missense_variant	MODERATE	ST3GAL6	-	ENSSHAG00000010926	protein_coding	10/11	-	1088	897	299	M/I	atG/atA	1	3	275959515	G	A	34/5891	0/73	0/94	0/86	0/53	0/90	0/51	0/66	0/59	30/74	0/94	0/49	1/90	0/103	0/87	0/60	0/114	0/68	0/94	0/44	0/98	1/79	0/86	0/94	0/97	0/62	0/70	0/71	0/57	0/69	0/87
ENSEMBL/NCBI	missense_variant	MODERATE	-	-	ENSSHAG00000032206	protein_coding	3/3	-	6031	5775	1925	K/N	aaG/aaT	-1	3	277907537	C	A	64/6048	0/77	0/102	0/72	0/56	0/86	0/72	0/73	1/66	1/98	0/75	0/58	0/91	0/95	0/99	0/69	0/119	0/74	0/99	0/69	0/102	0/61	0/101	0/73	0/92	0/59	0/73	0/83	0/53	0/79	0/72
ENSEMBL/NCBI	synonymous_variant	LOW	ADGRG7	-	ENSSHAG00000000641	protein_coding	5/17	-	432	432	144	S	tcG/tcA	1	3	277979236	G	A	24/5767	0/72	0/83	0/59	0/45	0/89	0/50	0/74	0/63	0/91	0/85	0/54	0/71	0/104	0/74	0/48	0/95	0/87	1/96	0/64	0/85	0/73	0/57	0/95	0/94	0/55	0/74	0/72	0/59	0/71	1/67
ENSEMBL/NCBI	missense_variant	MODERATE	IMPG2	-	ENSSHAG00000010307	protein_coding	8/16	-	1310	1310	437	T/I	aCt/aTt	-1	3	278601270	G	A	32/5632	0/70	0/84	0/68	0/52	0/85	0/49	0/71	1/72	0/91	0/81	0/54	0/67	0/79	30/88	0/54	0/89	0/64	0/80	0/61	0/81	0/72	0/71	0/69	0/89	0/67	0/65	0/78	0/43	0/54	0/79
ENSEMBL/NCBI	synonymous_variant	LOW	CCDC54	-	ENSSHAG00000010123	protein_coding	1/1	-	297	63	21	T	acC/acT	1	3	285886350	C	T	31/5685	28/74	0/77	0/54	0/57	0/68	0/51	0/68	0/72	0/84	0/77	0/49	0/74	0/108	0/90	0/69	0/92	0/63	0/76	0/66	1/106	0/67	0/103	0/69	0/92	0/71	0/83	0/71	0/52	0/67	0/84
ENSEMBL/NCBI	missense_variant	MODERATE	CCDC54	-	ENSSHAG00000010123	protein_coding	1/1	-	302	68	23	S/L	tCa/tTa	1	3	285886355	C	T	35/5644	28/73	0/78	0/56	0/55	0/69	0/50	0/65	0/75	0/83	0/73	0/48	0/76	0/107	0/89	0/67	0/97	0/59	0/73	0/65	0/101	0/66	0/95	0/69	0/95	0/69	0/85	0/73	0/52	0/71	0/84
ENSEMBL/NCBI	missense_variant	MODERATE	IFT57	-	ENSSHAG00000012976	protein_coding	7/11	-	1090	832	278	A/T	Gct/Act	-1	3	287029279	C	T	43/6265	0/88	0/77	0/73	0/71	0/97	0/63	0/76	0/69	0/101	0/90	0/50	0/97	0/110	0/100	1/56	1/110	0/81	0/85	0/65	1/93	0/68	0/81	0/89	0/123	0/76	0/73	0/82	0/63	0/49	0/67
NCBI	missense_variant	MODERATE	MYH15	-	LOC100927331	protein_coding	7/22	-	1192	1008	336	E/D	gaG/gaT	-1	3	287391661	C	A	22/5662	0/82	0/103	0/49	0/50	0/93	0/52	0/62	0/67	0/101	0/91	0/48	0/87	0/80	0/101	0/39	0/95	0/88	0/66	0/43	0/104	0/78	0/109	1/63	0/96	0/58	0/72	0/88	0/52	0/57	0/89
ENSEMBL/NCBI	missense_variant	MODERATE	CIP2A	-	ENSSHAG00000015364	protein_coding	16/21	-	2921	1997	666	R/H	cGt/cAt	-1	3	287617062	C	T	17/6088	0/113	0/122	0/63	0/67	0/90	0/59	0/66	0/92	0/85	0/97	0/53	0/97	0/93	0/89	0/51	0/116	0/58	0/79	0/59	0/95	0/67	0/71	0/69	0/98	0/69	0/75	0/101	0/60	0/74	0/91
ENSEMBL/NCBI	frameshift_variant	HIGH	TRAT1	-	ENSSHAG00000022023	protein_coding	2/5	-	241-242	17-18	6	L/LX	ctg/ctGg	1	3	287954168	T	TG	25/6415	22/78	0/117	0/87	0/70	0/96	0/46	0/68	0/88	0/116	0/87	0/57	0/93	0/122	0/107	0/52	0/118	0/79	0/97	0/68	0/110	0/79	0/87	0/91	0/114	1/88	0/63	0/75	0/61	0/69	0/76
ENSEMBL/NCBI	synonymous_variant	LOW	NANOS3	-	ENSSHAG00000023858	protein_coding	1/1	-	315	315	105	R	cgC/cgT	-1	3	290553405	G	A	22/5685	0/75	0/100	0/39	0/68	0/89	0/54	0/71	0/72	0/97	0/88	0/57	0/95	0/85	0/101	0/60	21/71	0/68	0/94	0/55	0/85	0/71	0/98	0/65	0/86	0/62	0/62	0/78	0/46	0/72	0/69
ENSEMBL/NCBI	splice_region_variant,intron_variant	LOW	ATP6V1A	-	ENSSHAG00000007515	protein_coding	-	2/14	-	-	-	-	-	1	3	293618710	G	A	24/5716	0/84	0/94	0/63	0/55	0/86	0/64	0/73	0/62	0/81	0/89	0/42	0/79	0/91	0/90	0/67	0/95	20/72	0/79	0/63	1/98	0/59	0/76	0/76	0/96	0/61	0/70	0/67	1/52	0/57	0/81
ENSEMBL/NCBI	synonymous_variant	LOW	GAP43	-	ENSSHAG00000010142	protein_coding	2/3	-	859	447	149	T	acT/acA	1	3	296137641	T	A	71/5942	0/81	0/111	1/42	0/59	0/99	0/54	0/62	0/65	0/89	0/88	0/54	0/95	0/115	0/89	0/74	0/83	0/75	0/86	0/59	0/83	0/77	0/95	0/62	0/88	0/72	0/64	0/78	1/58	0/71	0/79
ENSEMBL/NCBI	missense_variant	MODERATE	CD80	-	ENSSHAG00000007496	protein_coding	3/7	-	555	242	81	N/S	aAc/aGc	-1	3	301008631	T	C	17/5810	0/88	0/105	0/65	0/60	0/103	0/58	0/69	0/68	0/89	0/75	0/50	0/82	0/105	0/88	0/47	0/77	0/58	0/85	0/55	0/87	0/72	0/101	0/82	0/94	0/60	1/72	0/69	12/50	0/72	0/81
ENSEMBL/NCBI	missense_variant	MODERATE	POLQ	YES	ENSSHAG00000006984	protein_coding	13/30	-	3005	2053	685	R/C	Cgc/Tgc	-1	3	303162676	G	A	33/5762	0/83	0/98	0/48	0/63	0/91	0/64	0/59	0/71	0/102	0/84	0/63	0/81	0/101	0/83	0/71	32/66	0/74	0/92	0/60	0/103	0/78	0/77	0/81	0/99	0/70	0/81	0/76	0/60	0/46	0/89
ENSEMBL/NCBI	missense_variant	MODERATE	FBXO40	-	ENSSHAG00000011111	protein_coding	3/4	-	1436	1001	334	G/D	gGc/gAc	-1	3	303639731	C	T	43/5480	0/75	0/90	0/45	0/47	0/74	0/65	0/56	0/69	0/91	0/83	0/46	0/85	0/63	0/71	0/51	0/61	0/64	0/67	0/61	0/83	0/65	0/108	1/80	0/81	0/68	0/75	0/86	0/74	0/80	0/89
NCBI	synonymous_variant	LOW	-	-	LOC116422562	protein_coding	1/1	-	168	168	56	C	tgC/tgT	1	3	304370354	C	T	25/5088	0/81	0/78	0/44	0/59	0/65	0/62	0/48	0/59	0/89	0/57	0/41	0/77	0/67	0/80	1/47	0/47	0/72	0/61	0/57	0/81	0/57	0/92	0/57	0/67	0/73	0/61	0/75	1/56	0/59	0/70
ENSEMBL/NCBI	missense_variant	MODERATE	-	-	ENSSHAG00000022497	protein_coding	4/4	-	3113	2618	873	H/R	cAt/cGt	1	3	305088656	A	G	40/5383	0/83	0/99	0/53	0/49	0/83	0/46	0/46	0/54	0/78	0/66	0/53	0/80	0/98	0/81	0/66	0/65	0/72	37/72	1/46	0/87	0/66	0/77	0/65	0/82	0/53	0/86	0/62	0/66	0/68	0/80
ENSEMBL/NCBI	missense_variant	MODERATE	-	-	ENSSHAG00000013508	protein_coding	2/2	-	1685	1306	436	H/N	Cat/Aat	1	3	305116754	C	A	39/5277	0/67	0/70	0/67	0/56	0/78	0/45	0/55	0/58	0/95	0/76	0/44	1/77	0/82	0/89	0/45	0/42	0/69	0/85	0/48	0/81	1/49	0/84	0/59	0/91	0/78	0/75	0/70	0/59	0/50	0/76
ENSEMBL/NCBI	synonymous_variant	LOW	-	-	ENSSHAG00000030467	protein_coding	3/3	-	4984	4695	1565	I	atA/atT	1	3	305133413	A	T	41/5579	0/61	0/82	0/63	0/52	0/76	0/60	0/76	0/72	0/99	0/74	0/57	0/91	0/92	0/84	0/35	0/62	0/63	0/88	0/68	0/92	0/70	0/109	0/74	0/81	0/54	0/71	0/79	0/48	0/73	0/80
ENSEMBL/NCBI	missense_variant	MODERATE	EPHB1	-	ENSSHAG00000013476	protein_coding	5/17	-	1413	1187	396	L/H	cTt/cAt	1	3	307232837	T	A	66/5573	0/70	0/101	0/58	0/48	0/80	0/57	0/68	0/68	0/91	0/93	1/69	31/78	28/86	0/96	0/70	0/56	0/68	0/74	0/56	0/100	0/63	0/88	0/78	0/78	0/56	0/60	0/81	0/63	0/60	1/80
ENSEMBL/NCBI	synonymous_variant	LOW	DBR1	-	ENSSHAG00000006752	protein_coding	9/9	-	1718	1191	397	D	gaC/gaT	-1	3	310663652	G	A	27/6161	0/92	0/97	0/69	0/61	24/90	0/54	0/61	0/69	0/95	0/98	0/44	0/93	0/105	1/77	0/78	0/65	0/65	0/85	0/67	0/89	0/59	0/117	0/74	0/100	0/59	0/79	0/79	0/56	0/72	0/97
ENSEMBL/NCBI	missense_variant	MODERATE	CLSTN2	-	ENSSHAG00000022228	protein_coding	10/17	-	1591	1498	500	G/R	Ggg/Agg	1	3	313937767	G	A	34/5363	0/79	0/82	0/65	0/50	1/80	1/56	0/62	0/66	0/94	0/90	0/34	0/81	29/97	0/80	0/45	1/60	0/68	0/64	0/64	0/77	0/69	0/75	0/75	0/91	0/68	0/52	0/70	0/56	0/63	0/91
ENSEMBL/NCBI	stop_gained	HIGH	UGGT1	-	ENSSHAG00000013788	protein_coding	36/40	-	6713	4474	1492	R/*	Cga/Tga	-1	3	319207801	G	A	37/6039	30/74	0/133	0/74	0/56	0/86	0/66	0/72	0/74	0/97	0/72	0/54	0/101	0/108	1/101	0/67	0/67	0/72	0/84	0/66	0/106	1/68	0/77	0/69	0/106	0/74	0/76	0/68	0/50	0/82	0/95
ENSEMBL/NCBI	synonymous_variant	LOW	LIMS2	-	ENSSHAG00000006129	protein_coding	10/11	-	1069	1002	334	K	aaG/aaA	1	3	319741072	G	A	39/5694	0/79	0/91	0/57	0/63	0/79	10/60	25/69	0/59	0/90	0/85	0/55	0/97	0/100	0/113	0/52	0/72	0/85	0/69	0/41	0/95	0/86	0/87	0/73	0/93	0/68	1/77	0/82	0/53	0/51	0/82
ENSEMBL/NCBI	synonymous_variant	LOW	MAP3K2	-	ENSSHAG00000006267	protein_coding	13/17	-	2324	1149	383	V	gtT/gtC	1	3	320178946	T	C	72/5601	0/74	0/90	0/84	0/54	0/98	1/59	0/53	0/62	0/74	0/91	0/52	0/76	0/109	0/84	0/47	0/56	0/58	0/82	0/65	0/85	0/75	33/69	37/77	0/93	0/68	0/56	0/78	0/50	0/69	0/83
ENSEMBL/NCBI	synonymous_variant	LOW	BIN1	-	ENSSHAG00000030412	protein_coding	7/18	-	708	552	184	Q	caG/caA	1	3	320498994	G	A	482/4464	0/67	0/69	0/41	0/50	1/59	0/46	0/46	0/49	1/71	0/61	0/48	0/66	0/73	0/67	0/49	0/55	0/55	0/55	0/45	0/99	0/51	0/82	0/54	0/72	0/51	0/69	0/66	0/51	0/47	0/75
ENSEMBL/NCBI	synonymous_variant	LOW	GYPC	-	ENSSHAG00000024800	protein_coding	3/4	-	503	87	29	A	gcT/gcC	-1	3	321138045	A	G	30/5111	1/64	0/76	0/52	0/47	0/74	0/65	0/51	0/56	0/83	0/68	0/42	0/83	20/106	0/76	0/48	0/54	0/60	0/45	0/52	0/99	1/60	0/73	0/82	0/73	1/69	0/51	0/75	0/69	0/67	1/67
ENSEMBL/NCBI	missense_variant	MODERATE	CNTNAP5	-	ENSSHAG00000003854	protein_coding	16/23	-	2581	2468	823	T/M	aCg/aTg	-1	3	323512756	G	A	43/5779	0/78	0/89	0/65	0/63	0/73	1/65	0/58	0/70	0/109	0/87	0/57	0/95	0/99	0/100	0/56	0/63	0/83	0/76	0/47	0/87	0/62	0/71	0/81	0/84	0/71	0/70	0/74	0/59	0/57	0/74
ENSEMBL/NCBI	missense_variant	MODERATE	CNTNAP5	-	ENSSHAG00000003854	protein_coding	16/23	-	2538	2425	809	H/Y	Cat/Tat	-1	3	323512799	G	A	35/6083	0/84	0/99	0/64	0/57	0/83	0/68	0/77	0/72	0/103	0/82	0/63	0/88	0/111	0/100	0/60	0/65	0/81	0/69	0/67	0/89	0/65	0/81	0/86	0/95	0/67	0/76	0/73	0/61	0/75	1/76
ENSEMBL/NCBI	missense_variant	MODERATE	GLI2	-	ENSSHAG00000004233	protein_coding	14/14	-	3205	2648	883	P/Q	cCa/cAa	-1	3	328103368	G	T	16/5508	0/79	0/87	0/33	0/69	0/90	16/54	0/60	0/69	0/109	0/90	0/50	0/89	0/96	0/86	0/56	0/61	0/76	0/77	0/53	0/103	0/84	0/117	0/68	0/83	0/60	0/82	0/88	0/60	0/62	0/70
ENSEMBL/NCBI	missense_variant	MODERATE	PTPN4	-	ENSSHAG00000027373	protein_coding	10/28	-	1639	740	247	R/K	aGg/aAg	-1	3	329718672	C	T	36/5920	35/95	0/107	0/55	0/62	0/97	0/59	0/78	0/103	0/112	0/77	0/58	0/75	0/96	0/96	0/59	0/59	0/62	0/75	0/65	0/88	0/72	0/72	0/86	0/114	0/72	0/72	0/67	0/65	0/72	0/69
ENSEMBL/NCBI	missense_variant	MODERATE	PTPN4	-	ENSSHAG00000027373	protein_coding	6/28	-	1297	398	133	D/A	gAc/gCc	-1	3	329728172	T	G	37/5917	0/80	0/88	0/63	0/76	0/88	0/61	0/62	0/64	0/87	0/82	0/65	0/103	0/113	0/73	0/61	0/71	0/73	0/103	0/74	0/90	0/61	0/83	0/85	0/107	0/75	0/63	0/75	0/67	0/64	0/82
ENSEMBL/NCBI	splice_region_variant,intron_variant	LOW	RAB3GAP1	-	ENSSHAG00000016199	protein_coding	-	9/25	-	-	-	-	-	1	3	339710090	C	A	53/5899	0/79	0/85	0/61	0/57	0/93	0/64	0/61	0/62	0/96	0/90	0/58	0/112	0/105	0/106	0/57	0/72	0/78	0/94	38/78	0/83	0/74	1/85	0/54	0/85	1/66	2/67	0/70	0/58	0/74	0/77
ENSEMBL/NCBI	missense_variant	MODERATE	NXPH2	-	ENSSHAG00000024763	protein_coding	3/3	-	1390	767	256	S/T	aGt/aCt	-1	3	343932121	C	G	42/5667	39/89	0/83	0/57	0/52	0/94	0/68	0/71	0/59	0/87	0/82	0/29	0/101	0/95	0/84	0/66	0/56	0/73	0/89	0/42	0/102	0/68	0/83	0/62	0/99	1/72	0/80	0/80	0/47	0/68	0/74
ENSEMBL/NCBI	synonymous_variant	LOW	NXPH2	-	ENSSHAG00000024763	protein_coding	3/3	-	1268	645	215	Q	caG/caA	-1	3	343932243	C	T	30/5779	25/70	0/80	0/71	0/58	1/76	0/55	0/70	0/57	0/109	0/85	0/43	0/96	0/107	0/89	0/59	0/63	0/68	0/93	0/58	0/96	0/64	0/89	0/71	0/113	0/71	0/76	0/84	0/53	0/56	0/75
ENSEMBL/NCBI	missense_variant	MODERATE	IL10RA	-	ENSSHAG00000029297	protein_coding	7/8	-	1578	1495	499	G/R	Gga/Cga	1	3	357774734	G	C	24/5627	0/75	0/94	0/43	0/66	0/75	0/61	0/73	0/74	0/92	0/77	1/58	0/94	0/95	0/94	0/57	0/62	0/66	0/82	0/56	0/104	0/60	0/101	0/74	0/80	0/79	0/72	0/69	0/61	0/67	0/83
ENSEMBL/NCBI	missense_variant	MODERATE	PHLDB1	-	ENSSHAG00000011823	protein_coding	20/26	-	4817	3893	1298	R/Q	cGg/cAg	1	3	358448534	G	A	48/5519	0/78	0/82	0/68	0/59	0/87	0/55	0/62	0/71	0/110	0/78	0/52	0/57	0/88	0/77	0/50	0/58	0/83	47/89	0/53	0/115	0/68	0/123	0/66	0/79	0/66	0/74	0/69	0/42	0/76	0/74
ENSEMBL/NCBI	missense_variant	MODERATE	TREH	-	ENSSHAG00000011758	protein_coding	15/15	-	1642	1640	547	R/H	cGc/cAc	-1	3	358456943	C	T	43/5698	38/94	0/96	0/47	0/63	0/68	0/47	0/57	0/79	0/108	0/90	0/46	0/95	1/86	0/77	0/65	0/66	0/75	0/88	0/49	0/102	0/78	2/124	0/76	1/80	0/66	0/71	0/75	0/56	0/73	0/76
ENSEMBL/NCBI	synonymous_variant	LOW	BCL9L	YES	ENSSHAG00000011062	protein_coding	7/9	-	2327	1830	610	Q	caG/caA	-1	3	358628648	C	T	31/5819	31/70	0/80	0/35	0/68	0/79	0/53	0/72	0/61	0/100	0/84	0/56	0/79	0/108	0/97	0/54	0/65	0/98	0/77	0/60	0/122	0/81	0/131	0/78	0/87	0/64	0/82	0/57	0/66	0/71	0/121
ENSEMBL/NCBI	missense_variant	MODERATE	RNF26	-	ENSSHAG00000025818	protein_coding	1/3	-	2756	173	58	G/D	gGc/gAc	1	3	359156724	G	A	145/6301	0/96	0/94	0/24	0/58	0/90	0/61	0/66	0/81	0/89	0/90	0/61	0/83	0/116	0/90	0/69	0/64	0/93	0/90	0/72	0/106	0/79	0/155	0/82	0/107	0/81	0/98	0/100	0/81	0/97	0/95
ENSEMBL/NCBI	synonymous_variant	LOW	TRIM29	-	ENSSHAG00000018427	protein_coding	3/10	-	1494	820	274	L	Ttg/Ctg	-1	3	360318234	A	G	45/5821	1/98	0/87	0/64	0/58	0/75	0/62	0/77	0/71	0/87	0/94	0/47	0/88	0/82	0/77	0/50	0/69	0/76	0/95	0/60	0/96	0/68	0/103	35/85	0/98	0/71	0/70	0/70	0/47	0/57	0/86
ENSEMBL/NCBI	missense_variant,splice_region_variant	MODERATE	TECTA	-	ENSSHAG00000016516	protein_coding	16/23	-	5368	5368	1790	N/D	Aac/Gac	1	3	361647480	A	G	45/5682	29/92	1/96	1/58	2/59	0/84	0/62	0/73	0/86	0/82	0/96	0/59	0/75	0/90	0/75	0/63	0/68	0/87	0/81	0/69	0/111	0/61	0/105	0/75	0/86	0/52	0/74	0/79	0/48	0/77	1/78
ENSEMBL/NCBI	frameshift_variant	HIGH	HSPA8	-	ENSSHAG00000007499	protein_coding	6/10	-	1100-1101	820-821	274	L/PX	ctc/cCtc	-1	3	363885917	A	AG	79/5649	0/60	0/95	0/57	0/69	0/72	0/64	0/75	0/54	1/84	0/79	0/52	0/82	0/101	0/94	0/53	0/62	1/73	0/80	0/52	0/112	0/59	0/110	0/88	0/107	0/74	0/73	0/61	0/53	0/86	0/63
ENSEMBL/NCBI	missense_variant	MODERATE	HSPA8	-	ENSSHAG00000007499	protein_coding	3/10	-	449	169	57	N/Y	Aat/Tat	-1	3	363887517	T	A	38/5822	0/74	0/82	0/58	0/70	0/83	0/42	0/59	0/74	0/106	0/93	0/56	0/86	0/102	0/100	0/60	0/56	0/72	0/82	0/49	0/144	0/64	0/122	0/100	0/109	0/54	0/74	0/88	0/49	0/75	0/83
ENSEMBL/NCBI	missense_variant	MODERATE	OR10S1	-	ENSSHAG00000006852	protein_coding	1/1	-	340	340	114	Q/K	Cag/Aag	-1	3	364966517	G	T	38/5679	0/83	0/79	0/54	0/54	0/82	0/57	0/59	34/77	0/115	0/102	0/52	0/92	0/113	0/83	0/49	0/74	0/65	0/77	0/55	0/93	0/60	1/82	0/77	0/100	0/63	0/67	0/74	0/64	0/56	1/82
ENSEMBL/NCBI	frameshift_variant	HIGH	-	-	ENSSHAG00000025453	protein_coding	2/2	-	543-544	543-544	181-182	-/X	-/C	1	3	364990767	A	AC	49/5697	32/85	0/86	1/60	1/50	0/79	0/59	0/55	0/77	1/93	0/105	1/50	0/87	1/100	0/88	1/61	0/63	0/65	0/74	1/62	0/94	0/64	0/107	0/85	0/87	0/69	0/75	0/78	0/42	0/68	0/74
ENSEMBL/NCBI	missense_variant	MODERATE	AOX4	-	ENSSHAG00000016877	protein_coding	16/33	-	1744	1744	582	E/Q	Gaa/Caa	-1	3	365581019	C	G	45/6027	0/84	0/85	0/76	0/65	0/82	0/48	0/76	0/70	0/95	19/73	23/61	0/83	0/89	1/93	0/69	0/66	0/83	0/99	0/68	0/97	0/72	0/76	0/88	0/111	0/65	0/61	0/73	0/58	0/57	0/90
ENSEMBL/NCBI	synonymous_variant	LOW	AOX1	-	ENSSHAG00000016703	protein_coding	24/35	-	2797	2577	859	G	ggC/ggA	-1	3	365680462	G	T	39/6231	0/79	0/103	0/67	0/62	0/94	0/69	0/85	0/82	0/80	0/86	0/45	0/94	0/117	1/96	1/55	1/68	0/62	29/99	0/65	0/100	0/81	0/80	0/80	0/118	0/64	0/78	0/78	1/70	0/74	0/94
ENSEMBL/NCBI	synonymous_variant	LOW	HECW2	-	ENSSHAG00000015049	protein_coding	11/30	-	2718	2163	721	N	aaC/aaT	1	3	370503959	C	T	33/5886	0/69	0/80	0/71	0/69	0/77	0/55	0/62	0/76	0/111	0/92	0/59	0/95	0/107	0/97	0/69	0/69	0/83	0/83	0/58	0/96	0/96	0/95	0/75	0/85	0/63	0/58	0/92	1/58	0/66	0/101
ENSEMBL/NCBI	missense_variant	MODERATE	DNAH7	-	ENSSHAG00000013382	protein_coding	43/64	-	8180	7996	2666	T/A	Aca/Gca	1	3	370952787	A	G	35/6189	0/99	0/99	0/79	0/60	0/122	0/65	0/76	0/83	1/112	0/94	0/56	0/102	0/108	0/84	1/66	0/67	0/71	0/74	0/73	0/75	1/78	0/76	0/81	0/103	0/51	0/70	0/91	0/62	0/65	0/106
ENSEMBL/NCBI	missense_variant	MODERATE	SLC39A10	-	ENSSHAG00000013144	protein_coding	10/11	-	2811	2344	782	D/Y	Gat/Tat	-1	3	371053628	C	A	49/6022	0/86	0/92	1/84	0/65	0/87	1/58	1/69	0/75	0/94	0/87	0/68	0/99	1/103	1/106	0/51	0/71	0/81	0/95	0/60	0/95	0/80	0/68	1/77	0/125	0/55	0/74	0/82	0/54	0/74	0/86
ENSEMBL/NCBI	synonymous_variant	LOW	STAT4	-	ENSSHAG00000022399	protein_coding	6/19	-	775	471	157	V	gtC/gtT	1	3	377932366	C	T	2411/5917	25/81	35/78	33/60	19/56	31/82	11/56	21/64	31/79	46/99	20/80	25/55	47/104	45/104	38/89	23/57	37/59	16/80	40/90	46/79	36/90	30/77	23/75	27/74	50/98	19/76	35/78	38/83	33/67	25/54	37/81
ENSEMBL/NCBI	splice_region_variant,intron_variant	LOW	COL5A2	-	ENSSHAG00000006566	protein_coding	-	36/45	-	-	-	-	-	1	3	380216118	T	C	13/6056	0/81	0/93	0/70	0/65	0/90	10/53	0/65	0/70	0/96	0/82	1/49	0/108	0/119	0/100	0/55	0/75	0/94	0/79	0/79	0/94	0/87	0/97	0/63	0/119	0/71	0/72	0/72	0/65	0/53	0/91
ENSEMBL/NCBI	splice_region_variant,intron_variant	LOW	COL5A2	-	ENSSHAG00000006566	protein_coding	-	36/45	-	-	-	-	-	1	3	380216120	T	C	16/6029	0/83	1/91	0/69	0/65	0/91	10/53	0/65	0/73	0/96	0/82	0/48	0/109	0/120	0/101	0/55	0/77	0/97	0/80	0/76	0/95	0/85	0/96	0/62	0/119	0/71	0/72	0/68	0/65	0/52	0/90
ENSEMBL/NCBI	synonymous_variant	LOW	CALCRL	-	ENSSHAG00000024137	protein_coding	17/19	-	4177	1041	347	L	ttG/ttA	1	3	382383345	G	A	34/5596	0/74	0/93	0/62	0/64	0/108	0/60	0/72	0/77	0/77	0/88	0/32	0/92	0/102	0/57	0/49	0/63	0/68	0/81	0/57	0/76	0/64	0/58	0/48	0/89	0/66	0/66	1/79	0/50	0/59	0/87
ENSEMBL/NCBI	synonymous_variant	LOW	ITGAV	YES	ENSSHAG00000009021	protein_coding	27/31	-	3322	2988	996	P	ccG/ccT	-1	3	383184519	C	A	31/5804	0/80	0/96	0/63	0/44	0/87	2/55	0/74	0/76	0/86	1/77	0/39	0/85	0/81	0/55	0/49	0/63	1/70	0/88	0/52	0/93	0/66	0/74	0/74	0/89	0/65	0/70	0/61	0/52	0/74	0/76
ENSEMBL/NCBI	missense_variant	MODERATE	ZNF804A	-	ENSSHAG00000008939	protein_coding	4/4	-	1932	1921	641	P/S	Cca/Tca	-1	3	385670421	G	A	38/5887	0/69	0/100	0/61	0/60	0/86	0/65	0/54	0/78	0/79	0/91	0/63	0/85	0/109	0/54	0/60	1/75	0/66	0/76	0/59	1/98	0/60	0/93	0/72	0/111	0/70	0/69	0/82	0/68	0/63	0/78
ENSEMBL/NCBI	missense_variant	MODERATE	ZNF804A	-	ENSSHAG00000008939	protein_coding	2/4	-	178	167	56	D/G	gAc/gGc	-1	3	385761755	T	C	15/4160	0/49	0/68	0/38	0/56	0/86	0/46	0/49	0/38	0/44	0/44	0/43	0/68	0/70	0/37	0/31	0/55	0/40	0/62	0/45	0/54	0/55	0/52	0/58	0/97	0/53	1/42	0/60	0/29	0/54	14/35
ENSEMBL/NCBI	synonymous_variant	LOW	NUP35	-	ENSSHAG00000020746	protein_coding	7/10	-	811	651	217	Q	caG/caA	-1	3	387856256	C	T	83/6118	0/90	0/105	0/62	0/68	42/87	15/57	20/72	0/69	0/103	1/85	0/64	0/101	0/122	0/58	0/67	1/78	0/79	0/105	0/64	0/87	0/64	0/88	0/80	0/81	1/65	0/74	0/67	0/54	0/67	0/77
ENSEMBL/NCBI	missense_variant	MODERATE	NCKAP1	-	ENSSHAG00000007873	protein_coding	7/32	-	749	595	199	M/V	Atg/Gtg	1	3	388039326	A	G	32/6320	0/75	0/116	0/71	0/67	0/100	0/73	0/73	0/72	0/83	1/93	0/47	0/129	0/122	0/65	24/63	0/69	0/73	0/88	0/66	0/73	0/87	0/66	0/87	0/114	0/76	0/69	0/79	0/64	0/62	1/97
ENSEMBL/NCBI	missense_variant	MODERATE	NEUROD1	-	ENSSHAG00000027544	protein_coding	2/2	-	1064	893	298	Y/C	tAt/tGt	1	3	389634182	A	G	38/5483	0/86	0/102	0/54	0/53	0/81	0/48	0/60	0/66	0/92	0/89	0/40	0/85	0/85	0/56	0/43	0/55	0/81	0/86	0/52	0/92	0/69	0/105	0/95	0/95	0/70	0/71	0/78	0/66	0/56	0/77
ENSEMBL/NCBI	missense_variant	MODERATE	CCDC141	-	ENSSHAG00000012666	protein_coding	7/26	-	1001	751	251	I/F	Att/Ttt	1	3	393236073	A	T	54/5610	0/68	0/99	0/62	0/61	0/93	0/50	0/59	0/66	0/111	0/71	0/43	0/81	0/96	0/61	0/51	0/53	0/69	0/83	0/67	51/94	0/78	0/56	0/68	0/90	0/54	0/66	0/85	0/68	0/65	0/89
ENSEMBL/NCBI	synonymous_variant	LOW	CCDC141	-	ENSSHAG00000012666	protein_coding	24/26	-	4180	3930	1310	L	ctC/ctT	1	3	393419106	C	T	29/6235	0/74	0/118	0/70	0/66	0/117	0/59	0/72	0/79	0/106	0/99	1/59	0/97	0/101	0/64	0/63	0/57	0/75	0/71	0/62	0/95	0/72	26/100	0/77	0/104	0/76	0/71	0/77	0/80	0/56	0/97
NCBI	missense_variant	MODERATE	TTN	-	LOC100923152	protein_coding	4/325	-	666	421	141	G/R	Gga/Aga	1	3	393490827	G	A	37/5732	0/82	0/93	0/61	0/52	1/99	0/56	0/82	0/78	0/104	0/86	0/43	0/85	0/127	0/30	0/38	0/63	0/66	0/81	0/56	0/91	0/68	0/87	0/77	0/106	1/69	0/68	0/86	0/59	0/62	0/89
ENSEMBL/NCBI	missense_variant	MODERATE	TTN	-	LOC100923152	protein_coding	-	46/324	-	-	-	-	-	1	3	393552111	T	C	40/6241	0/70	0/128	0/72	0/66	0/102	0/58	0/68	0/81	0/100	0/106	0/54	0/90	0/108	0/60	1/64	0/72	0/64	0/103	0/62	0/93	0/68	1/83	0/81	0/112	1/62	0/64	0/77	0/80	0/52	0/92
NCBI	missense_variant	MODERATE	TTN	-	LOC100923152	protein_coding	98/325	-	28221	27976	9326	I/V	Ata/Gta	1	3	393596832	A	G	39/6078	38/73	0/102	0/64	0/69	0/110	0/51	0/74	0/84	0/103	0/85	0/52	0/114	0/110	0/57	0/52	0/65	0/60	0/97	0/79	0/89	0/89	0/78	0/79	0/114	0/71	0/60	0/83	0/56	0/64	0/94
NCBI	frameshift_variant	HIGH	TTN	-	LOC100923152	protein_coding	143/325	-	33441	33196	11066	K/X	Aaa/aa	1	3	393635413	TA	T	43/5779	37/83	0/105	0/75	0/68	2/114	0/50	0/77	0/70	0/92	0/76	0/47	0/89	0/108	0/47	0/78	0/85	0/61	0/89	0/57	0/83	0/63	0/50	0/72	0/88	0/59	0/73	0/72	0/69	0/57	0/81
NCBI	missense_variant	MODERATE	TTN	-	LOC100923152	protein_coding	263/325	-	56383	56138	18713	R/H	cGt/cAt	1	3	393730219	G	A	24/6344	0/89	0/110	0/66	0/70	0/115	0/61	0/80	0/70	0/123	0/97	0/44	0/101	0/112	0/77	0/69	0/51	22/93	0/106	0/63	0/96	0/90	0/80	0/79	0/107	0/62	0/84	0/76	0/56	0/53	1/98
NCBI	synonymous_variant	LOW	TTN	-	LOC100923152	protein_coding	288/325	-	77525	77280	25760	Q	caG/caA	1	3	393757480	G	A	81/6385	0/104	0/127	0/63	0/64	0/121	0/60	0/75	0/90	0/105	0/101	0/68	0/91	0/122	0/65	0/55	0/76	0/97	0/84	0/64	0/109	0/79	0/101	0/82	0/114	0/64	0/72	0/80	0/59	0/69	0/105
NCBI	frameshift_variant	HIGH	TTN	-	LOC100923152	protein_coding	288/325	-	77748-77749	77503-77504	25835	I/IFX	ata/aTTTTTta	1	3	393757703	A	ATTTTT	48/6505	0/95	0/117	0/70	0/50	0/114	0/65	0/82	0/87	0/128	0/109	0/70	0/95	0/128	0/74	0/65	0/77	0/100	0/85	0/64	0/94	0/85	0/91	0/90	0/98	0/77	0/83	0/71	0/66	0/76	0/110
NCBI	missense_variant	MODERATE	TTN	-	LOC100923152	protein_coding	322/325	-	103813	103568	34523	I/K	aTa/aAa	1	3	393795983	T	A	22/6294	0/75	0/103	0/74	1/61	0/92	0/60	0/67	0/69	0/110	0/90	0/53	0/95	0/108	0/75	0/69	0/79	1/64	0/95	0/71	0/113	0/94	0/88	0/89	0/100	0/67	0/80	0/83	0/46	0/61	0/87
ENSEMBL/NCBI	synonymous_variant	LOW	CHRNA1	-	ENSSHAG00000007749	protein_coding	6/8	-	1005	561	187	L	ctG/ctA	1	3	398298965	G	A	43/5649	0/74	0/97	0/68	0/65	0/86	0/50	0/59	0/64	0/79	0/89	0/53	0/96	0/87	0/98	0/64	0/60	0/69	0/67	0/56	0/111	0/59	0/68	0/62	0/95	0/64	0/57	0/80	0/64	0/67	0/80
ENSEMBL/NCBI	missense_variant	MODERATE	DYNC1I2	-	ENSSHAG00000015273	protein_coding	12/16	-	2226	1310	437	V/A	gTc/gCc	-1	3	401695955	A	G	28/6299	25/89	0/114	0/71	0/57	0/88	0/57	0/67	0/83	0/105	0/99	0/50	0/99	0/111	0/106	0/58	0/61	0/89	0/98	0/47	0/97	0/78	0/86	0/90	0/118	0/86	0/71	0/78	0/70	0/72	0/77
ENSEMBL/NCBI	splice_region_variant,intron_variant	LOW	TLK1	-	ENSSHAG00000012625	protein_coding	-	13/21	-	-	-	-	-	1	3	402376902	A	T	69/6067	0/91	0/104	0/58	0/51	0/103	0/64	1/79	0/67	0/95	0/87	0/44	0/77	0/86	0/90	0/64	0/76	0/65	0/86	0/49	0/79	0/74	0/80	1/80	0/116	0/68	0/67	1/66	0/54	0/81	1/87
ENSEMBL/NCBI	missense_variant	MODERATE	MYO3B	-	ENSSHAG00000006689	protein_coding	20/32	-	2390	2390	797	D/G	gAt/gGt	-1	3	403091390	T	C	17/5627	0/65	0/67	0/61	0/64	0/92	0/70	0/38	0/70	0/100	0/76	0/59	0/73	0/118	0/101	0/62	0/57	0/71	0/75	0/63	0/92	0/61	0/87	0/78	0/82	0/69	0/69	0/74	1/65	0/89	0/68
ENSEMBL/NCBI	synonymous_variant	LOW	CCDC173	-	ENSSHAG00000017921	protein_coding	7/9	-	1594	1140	380	E	gaG/gaA	1	3	403879671	G	A	67/6243	0/85	32/78	26/70	0/64	0/103	0/53	0/81	0/63	0/102	0/99	0/60	0/89	0/109	0/78	0/52	0/71	0/77	0/102	0/60	0/96	0/72	0/98	0/95	1/99	0/62	0/80	0/88	0/57	0/66	0/84
ENSEMBL/NCBI	missense_variant	MODERATE	LRP2	-	ENSSHAG00000017153	protein_coding	35/79	-	6324	5846	1949	D/G	gAc/gGc	1	3	404351423	A	G	500/4212	0/43	0/72	0/46	0/35	0/69	0/36	0/36	1/42	1/69	0/60	0/33	1/50	0/56	0/68	1/42	0/46	0/52	0/65	0/34	0/55	0/46	0/65	0/35	0/66	0/55	0/50	0/56	0/51	0/46	0/56
ENSEMBL/NCBI	synonymous_variant	LOW	XIRP2	-	ENSSHAG00000007647	protein_coding	7/9	-	9333	8949	2983	T	acG/acA	-1	3	406567069	C	T	67/5843	0/87	0/91	0/67	0/57	38/82	11/51	16/69	0/78	0/84	0/79	0/56	0/73	0/111	1/78	0/59	0/58	0/81	0/85	0/61	0/106	0/80	0/83	0/64	0/102	0/65	0/74	0/64	0/65	0/73	0/80
ENSEMBL/NCBI	synonymous_variant	LOW	XIRP2	-	ENSSHAG00000007647	protein_coding	7/9	-	2247	1863	621	G	ggG/ggA	-1	3	406574155	C	T	31/6112	0/86	0/98	0/66	0/63	0/105	0/54	0/68	0/76	0/105	0/79	0/46	0/107	0/116	0/90	0/61	0/54	0/80	0/91	0/47	0/104	0/79	0/88	0/64	0/100	0/69	0/86	0/82	0/55	0/81	0/89
ENSEMBL/NCBI	splice_region_variant,synonymous_variant	LOW	SCN1A	-	ENSSHAG00000012609	protein_coding	25/30	-	5052	3972	1324	V	gtG/gtA	1	3	408138428	G	A	34/5881	0/82	0/101	0/62	0/60	0/94	0/61	0/51	0/58	0/112	0/72	0/55	0/96	0/94	0/96	0/66	0/57	0/73	0/101	0/79	0/72	0/69	0/59	0/92	0/107	0/62	0/74	0/82	0/59	0/55	0/77
ENSEMBL/NCBI	missense_variant	MODERATE	GALNT3	-	ENSSHAG00000011093	protein_coding	5/11	-	1368	1051	351	E/Q	Gaa/Caa	1	3	408428582	G	C	30/5586	0/75	0/93	0/59	0/45	0/89	0/47	0/65	1/62	0/84	0/68	0/58	0/77	0/91	1/81	0/55	0/55	0/72	0/95	1/69	0/95	0/62	0/54	25/85	0/90	0/62	1/67	0/83	0/66	0/55	0/78
ENSEMBL/NCBI	splice_region_variant,synonymous_variant	LOW	GRB14	-	ENSSHAG00000015269	protein_coding	4/16	-	321	321	107	Q	caG/caA	1	3	409815299	G	A	41/5852	31/89	0/111	0/66	0/68	0/77	0/58	0/59	0/65	1/88	0/69	0/53	0/88	0/100	0/101	0/60	0/73	0/58	0/108	0/76	0/93	0/55	0/98	0/73	0/93	0/69	0/63	0/72	0/57	0/63	0/85
ENSEMBL/NCBI	missense_variant	MODERATE	KCNH7	-	ENSSHAG00000018201	protein_coding	5/13	-	1565	1456	486	V/I	Gtt/Att	1	3	412878631	G	A	33/6369	0/103	0/108	0/76	0/65	0/103	0/62	0/66	0/81	0/106	0/93	0/55	0/96	0/124	0/94	0/67	1/59	0/77	0/95	0/58	0/91	0/76	0/79	0/79	0/110	0/64	0/77	0/86	0/57	0/63	0/98
ENSEMBL/NCBI	synonymous_variant	LOW	TBR1	-	ENSSHAG00000016616	protein_coding	6/6	-	1695	1530	510	A	gcG/gcT	-1	3	414040960	C	A	137/6038	0/81	0/89	1/28	0/59	0/99	0/55	0/56	0/69	0/126	0/91	1/62	0/95	0/111	0/100	0/67	0/65	0/86	0/102	0/50	0/115	0/75	0/132	0/80	0/98	0/66	0/87	0/77	1/62	0/83	0/93
ENSEMBL/NCBI	missense_variant	MODERATE	LY75	-	ENSSHAG00000007930	protein_coding	30/35	-	4418	4351	1451	R/C	Cgt/Tgt	1	3	415912002	C	T	40/6127	38/93	0/104	0/89	0/63	0/69	0/55	0/75	0/91	0/92	0/85	0/51	0/85	0/121	0/103	0/57	0/74	0/73	0/90	0/43	0/106	0/75	0/57	0/76	0/123	0/70	0/62	1/74	0/50	0/70	0/81
ENSEMBL/NCBI	frameshift_variant	HIGH	CD302	-	ENSSHAG00000007345	protein_coding	4/5	-	1143	390	130	A/X	gcT/gc	1	3	415963795	CT	C	48/6097	32/102	0/113	0/55	0/60	0/106	0/68	1/85	0/90	1/84	0/83	0/55	1/112	0/114	1/110	0/65	0/76	1/66	0/80	0/61	0/96	0/75	1/73	0/86	1/98	0/64	0/68	0/85	0/60	0/68	0/65
ENSEMBL/NCBI	missense_variant	MODERATE	TANC1	-	ENSSHAG00000018782	protein_coding	18/25	-	3377	3377	1126	R/H	cGc/cAc	-1	3	416554547	C	T	30/5464	28/71	0/64	0/56	0/60	0/82	0/53	0/52	0/64	0/107	0/83	0/47	0/89	0/98	0/70	0/55	0/56	0/73	0/72	0/59	0/69	0/61	0/75	0/78	0/84	0/72	0/89	0/70	0/52	0/71	0/73
ENSEMBL/NCBI	missense_variant	MODERATE	KCNJ3	-	ENSSHAG00000032170	protein_coding	3/3	-	2569	1477	493	L/I	Ctt/Att	-1	3	421656156	G	T	81/5735	0/84	0/92	0/62	0/48	1/72	0/55	0/63	0/78	1/96	0/81	0/46	1/87	0/118	0/83	0/51	1/56	0/63	0/65	0/62	0/83	1/68	0/77	0/78	0/81	0/62	0/85	0/74	0/61	1/63	0/81
ENSEMBL/NCBI	missense_variant	MODERATE	NBEA	YES	ENSSHAG00000001274	protein_coding	4/58	-	2254	718	240	P/S	Cct/Tct	-1	3	429200125	G	A	79/5759	0/66	0/106	0/63	0/63	1/89	0/59	0/58	0/65	0/115	0/77	0/56	0/75	0/93	0/68	0/66	0/58	0/66	0/87	0/56	0/93	0/71	0/61	0/70	0/108	0/75	0/64	0/86	0/53	0/77	0/76
ENSEMBL/NCBI	stop_gained	HIGH	STARD13	-	ENSSHAG00000006090	protein_coding	5/14	-	482	256	86	G/*	Gga/Tga	1	3	431570917	G	T	45/5453	1/60	0/93	0/58	0/47	1/66	0/48	0/63	0/65	0/98	0/64	0/59	0/103	0/88	38/88	0/58	0/69	0/52	0/93	0/46	0/94	1/65	0/77	0/56	0/79	0/64	0/53	0/77	1/37	0/77	0/84
ENSEMBL/NCBI	missense_variant	MODERATE	RXFP2	-	ENSSHAG00000002860	protein_coding	16/18	-	1766	1766	589	S/F	tCt/tTt	-1	3	433052813	G	A	28/6202	0/80	0/92	0/77	0/70	0/93	0/66	0/68	0/82	0/96	0/73	0/56	0/108	0/95	0/95	0/71	0/73	0/82	0/94	0/61	0/95	0/76	0/72	0/101	0/95	0/65	0/85	0/87	0/58	0/78	0/77
ENSEMBL/NCBI	splice_region_variant,intron_variant	LOW	RXFP2	-	ENSSHAG00000002860	protein_coding	-	5/17	-	-	-	-	-	-1	3	433098032	T	C	46/6180	0/78	0/111	0/61	0/68	0/95	0/50	0/86	0/73	0/80	0/88	0/49	0/108	0/94	0/93	0/49	0/75	1/73	0/81	0/71	0/118	1/81	0/69	0/77	0/110	0/68	0/72	0/86	1/59	0/61	0/87
ENSEMBL/NCBI	synonymous_variant	LOW	MTUS2	-	ENSSHAG00000003528	protein_coding	4/17	-	2651	1746	582	A	gcG/gcA	-1	3	436260941	C	T	517/5391	0/74	1/79	0/55	0/56	0/89	0/53	0/60	1/61	0/87	0/77	0/41	0/86	0/86	0/82	1/64	0/68	0/58	0/75	0/49	0/75	0/72	0/87	0/56	1/87	0/45	0/73	0/87	0/57	0/47	0/80
ENSEMBL/NCBI	splice_region_variant,intron_variant	LOW	POMP	-	ENSSHAG00000030814	protein_coding	-	4/8	-	-	-	-	-	-1	3	436559538	TGA	T	31/5808	0/85	0/101	1/73	0/47	0/81	0/75	0/66	0/59	0/90	0/78	0/41	0/94	0/102	0/81	0/57	0/63	0/84	0/89	27/62	0/111	0/66	0/83	0/80	0/70	0/66	0/74	0/90	0/59	0/75	0/89
ENSEMBL/NCBI	missense_variant	MODERATE	URAD	-	ENSSHAG00000024737	protein_coding	2/2	-	505	382	128	K/E	Aag/Gag	1	3	437281603	A	G	68/5613	0/65	0/80	0/57	0/38	0/91	0/53	0/60	0/78	0/106	0/70	0/48	0/86	0/80	0/86	0/49	0/77	0/52	0/81	1/59	0/75	0/82	0/110	0/65	0/96	0/62	0/71	0/87	0/49	0/56	0/92
ENSEMBL/NCBI	missense_variant	MODERATE	CDX2	YES	ENSSHAG00000017862	protein_coding	2/3	-	598	598	200	R/W	Cgg/Tgg	1	3	437298746	C	T	37/5369	35/70	0/78	0/48	0/50	0/82	0/57	0/62	0/70	0/81	0/79	0/52	0/72	0/69	0/64	0/40	0/67	0/60	0/82	1/54	0/98	0/62	0/109	0/64	0/88	0/53	0/73	0/84	0/44	0/65	0/65
ENSEMBL/NCBI	missense_variant	MODERATE	GTF3A	-	ENSSHAG00000016965	protein_coding	5/9	-	1405	494	165	P/L	cCt/cTt	-1	3	437906192	G	A	44/5886	41/83	0/101	0/68	0/50	0/87	0/62	0/64	0/59	0/101	0/72	0/54	0/87	0/105	0/93	0/69	0/59	0/66	0/89	0/54	0/93	0/62	0/90	0/67	0/107	1/82	0/67	0/68	0/58	0/63	0/95
ENSEMBL/NCBI	splice_region_variant,intron_variant	LOW	ATP8A2	-	ENSSHAG00000006347	protein_coding	-	29/29	-	-	-	-	-	1	3	440253841	G	T	82/5939	0/84	0/97	0/51	0/52	0/78	0/54	0/64	0/70	0/97	0/88	0/37	0/98	0/100	0/101	0/69	0/71	0/83	0/89	0/70	0/111	0/69	0/72	0/70	0/99	0/86	0/74	0/68	0/62	0/54	0/94
ENSEMBL/NCBI	missense_variant	MODERATE	PARP4	-	ENSSHAG00000001203	protein_coding	7/30	-	983	983	328	V/D	gTt/gAt	-1	3	446641107	A	T	33/5539	0/85	0/89	0/81	0/51	0/73	0/43	0/71	1/70	0/88	0/73	0/44	1/89	0/85	1/85	0/55	0/53	0/71	0/87	25/52	0/98	0/81	0/75	0/67	0/92	0/55	0/64	0/72	0/52	0/59	0/77
ENSEMBL/NCBI	missense_variant	MODERATE	CENPJ	-	ENSSHAG00000007249	protein_coding	8/18	-	2634	2458	820	N/Y	Aat/Tat	1	3	446684876	A	T	29/6214	0/95	0/91	0/81	27/70	0/93	0/59	0/71	0/76	0/99	0/79	0/70	0/84	0/106	0/89	0/55	0/87	0/81	0/79	0/75	0/101	0/65	0/75	0/85	0/92	0/82	0/74	0/73	0/65	0/65	0/75
ENSEMBL/NCBI	missense_variant	MODERATE	ATP12A	-	ENSSHAG00000025361	protein_coding	8/22	-	1305	1051	351	C/S	Tgt/Agt	-1	3	446894867	A	T	419/5766	0/73	0/88	0/67	0/53	0/83	0/51	0/72	0/59	0/103	0/73	0/48	0/82	0/106	0/85	0/64	0/62	0/67	0/99	0/63	0/107	1/74	0/89	0/61	0/93	0/64	0/68	0/68	0/68	0/65	0/92
ENSEMBL/NCBI	missense_variant	MODERATE	IGSF9B	-	ENSSHAG00000011369	protein_coding	6/19	-	1030	761	254	A/V	gCg/gTg	1	3	448842501	C	T	26/5367	20/74	0/82	0/51	0/66	0/85	0/52	0/73	0/64	2/106	0/85	0/54	0/79	0/85	0/87	0/53	0/71	0/51	1/86	0/55	0/91	0/62	0/106	0/66	0/82	0/70	0/79	0/64	0/51	0/70	0/88
ENSEMBL/NCBI	missense_variant	MODERATE	ADAMTS15	-	ENSSHAG00000010797	protein_coding	8/8	-	3558	2599	867	R/W	Cgg/Tgg	-1	3	453458817	G	A	47/5653	0/70	0/93	0/34	0/65	0/82	0/52	0/74	0/64	0/89	0/77	0/47	0/100	0/55	0/83	0/55	1/72	0/77	0/98	0/71	0/110	0/69	1/107	0/55	1/99	0/62	0/69	0/68	0/61	0/82	0/80
ENSEMBL/NCBI	missense_variant	MODERATE	KIRREL3	-	ENSSHAG00000002795	protein_coding	4/17	-	929	493	165	A/T	Gct/Act	1	3	458897917	G	A	25/5206	0/71	0/88	0/57	0/50	0/81	0/52	0/56	0/78	0/93	0/81	0/47	0/73	0/56	0/77	0/48	0/52	0/68	0/99	0/49	0/75	0/75	0/98	0/68	1/71	0/56	0/61	0/72	0/47	0/61	0/82
ENSEMBL/NCBI	missense_variant	MODERATE	TIRAP	-	ENSSHAG00000028142	protein_coding	3/5	-	601	287	96	R/Q	cGa/cAa	-1	3	459103738	C	T	38/5556	0/71	0/83	0/65	0/60	0/85	0/53	0/62	0/83	0/105	0/72	0/53	0/85	0/64	0/86	0/49	0/58	0/62	0/94	0/52	0/86	0/58	0/104	0/64	0/92	0/67	0/78	0/63	0/72	0/78	0/65
ENSEMBL/NCBI	missense_variant	MODERATE	CDON	-	ENSSHAG00000004504	protein_coding	19/19	-	3659	3457	1153	T/P	Aca/Cca	1	3	459547483	A	C	28/5666	0/83	0/95	0/64	0/60	20/71	0/60	1/51	0/72	0/92	0/88	0/43	1/78	0/62	0/110	0/53	0/44	0/78	0/83	0/49	0/85	0/68	0/88	0/75	0/92	0/63	0/72	0/86	0/58	0/66	0/86
NCBI	splice_donor_variant,non_coding_transcript_variant	HIGH	-	-	LOC116422096	ncRNA	-	1/2	-	-	-	-	-	-1	3	459799676	C	T	621/5660	0/88	0/81	0/73	0/57	0/94	0/53	0/53	0/60	0/80	0/69	0/51	0/77	0/57	0/75	0/50	0/67	0/60	0/88	0/65	0/92	0/68	0/67	0/79	0/80	0/58	0/73	0/81	0/68	0/57	0/79
ENSEMBL/NCBI	synonymous_variant	LOW	ROBO3	-	ENSSHAG00000015465	protein_coding	7/27	-	1107	1107	369	E	gaG/gaA	-1	3	461110291	C	T	35/5511	0/74	0/87	0/68	0/64	1/71	0/54	0/75	33/72	0/84	0/77	0/63	0/71	0/73	0/91	0/62	0/49	0/65	0/73	0/59	0/103	0/67	0/101	0/56	0/81	0/60	0/70	0/74	0/45	0/77	0/78
ENSEMBL/NCBI	missense_variant	MODERATE	OR8D1	-	ENSSHAG00000011261	protein_coding	2/3	-	225	225	75	M/I	atG/atA	1	3	462065121	G	A	30/5659	0/77	0/94	0/62	0/50	0/94	0/53	0/71	0/56	0/96	0/55	0/38	0/98	0/69	27/78	0/57	0/85	0/57	1/93	0/56	0/92	0/73	0/75	0/63	0/78	0/68	0/70	0/54	0/48	0/47	0/84
ENSEMBL/NCBI	synonymous_variant	LOW	FAT3	YES	ENSSHAG00000012153	protein_coding	3/29	-	2108	690	230	T	acC/acA	1	3	464984895	C	A	37/5628	0/73	0/86	0/45	0/55	0/82	0/47	0/59	0/64	0/93	0/69	0/54	0/105	0/56	0/88	0/58	0/65	32/81	0/93	0/51	1/95	0/72	0/85	0/66	0/92	0/93	0/73	0/82	0/54	0/71	0/84
ENSEMBL/NCBI	missense_variant	MODERATE	FAT3	YES	ENSSHAG00000012153	protein_coding	3/29	-	3828	2410	804	V/I	Gtc/Atc	1	3	464986615	G	A	36/5602	0/59	0/110	0/59	1/58	0/93	0/48	0/64	0/62	0/82	0/91	0/51	0/84	0/58	0/101	0/54	0/79	0/80	0/83	0/60	0/89	0/60	0/98	0/92	0/103	0/44	0/86	0/79	0/51	0/66	0/81
ENSEMBL/NCBI	synonymous_variant	LOW	CEP295	-	ENSSHAG00000006706	protein_coding	3/31	-	512	255	85	L	ctG/ctA	1	3	466448204	G	A	24/6016	0/102	0/113	0/63	0/61	23/106	0/62	0/63	0/75	0/91	0/94	0/47	0/89	0/71	1/107	0/48	0/67	0/74	0/95	0/59	0/118	0/74	0/96	0/87	0/104	0/55	0/71	0/74	0/60	0/58	0/83
ENSEMBL/NCBI	missense_variant	MODERATE	HEPHL1	-	ENSSHAG00000018243	protein_coding	1/20	-	345	95	32	G/V	gGg/gTg	1	3	466818989	G	T	41/5788	0/67	0/96	0/54	0/72	0/73	1/72	0/75	0/76	0/99	0/71	0/67	0/80	0/56	0/91	0/69	0/56	0/75	0/68	0/55	0/93	0/75	0/85	0/73	0/86	0/86	0/90	0/78	0/66	0/64	0/79
ENSEMBL/NCBI	missense_variant	MODERATE	HEPHL1	-	ENSSHAG00000018243	protein_coding	16/20	-	3089	2839	947	Y/H	Tat/Cat	1	3	466901325	T	C	30/5584	0/80	0/89	0/75	1/61	0/105	0/70	0/67	0/68	0/83	0/87	0/39	0/67	0/64	0/87	0/56	0/51	0/41	0/95	0/56	0/106	0/74	0/67	0/77	0/96	0/66	0/72	0/66	0/53	0/73	25/68
ENSEMBL/NCBI	missense_variant	MODERATE	PIWIL4	-	ENSSHAG00000017415	protein_coding	5/21	-	494	457	153	S/A	Tcc/Gcc	1	3	467511580	T	G	42/5542	0/80	0/79	0/65	0/48	0/82	0/65	0/51	1/68	0/84	0/73	0/52	1/77	0/60	0/69	0/49	0/65	0/66	0/81	0/68	0/87	0/70	0/90	0/97	0/102	0/76	0/93	0/61	1/52	0/71	1/93
ENSEMBL	synonymous_variant	LOW	MTMR2	-	ENSSHAG00000012900	protein_coding	1/15	-	128	114	38	F	ttC/ttT	-1	3	469182117	G	A	18/5441	0/69	0/82	0/69	0/60	0/73	0/58	0/59	0/69	0/77	0/63	0/49	0/104	0/60	0/69	0/44	0/59	0/85	0/81	0/55	0/103	0/68	0/78	0/78	0/76	0/69	1/70	0/62	0/49	0/66	0/92
ENSEMBL/NCBI	missense_variant	MODERATE	MAML2	YES	ENSSHAG00000024964	protein_coding	15/16	-	14960	2288	763	A/V	gCt/gTt	-1	3	469269138	G	A	26/6064	21/72	0/95	0/62	1/58	0/94	0/57	0/85	0/68	0/94	0/87	0/38	0/95	0/69	0/94	0/54	0/77	1/72	0/93	0/68	0/91	0/73	1/104	0/77	0/101	0/67	0/76	0/74	0/50	0/73	0/91
ENSEMBL/NCBI	synonymous_variant	LOW	MAML2	YES	ENSSHAG00000024964	protein_coding	11/16	-	13092	420	140	L	ctC/ctT	-1	3	469671487	G	A	45/5582	1/67	0/97	0/27	0/65	0/78	0/60	0/72	0/67	0/98	0/103	0/48	0/76	1/78	0/100	0/59	0/52	0/58	0/83	0/46	0/114	0/74	0/125	0/73	0/87	0/70	0/71	0/95	0/58	0/71	0/71
ENSEMBL/NCBI	missense_variant	MODERATE	PKM	-	ENSSHAG00000000656	protein_coding	1/1	-	462	462	154	D/E	gaT/gaA	1	3	472103890	T	A	34/5496	1/86	0/81	0/64	0/57	30/71	0/63	0/55	0/53	0/84	0/80	0/41	0/80	0/66	0/91	0/56	0/59	1/63	0/96	0/62	0/88	0/63	0/103	0/60	0/95	0/66	0/69	0/81	0/41	0/64	0/80
ENSEMBL/NCBI	missense_variant	MODERATE	CNTN5	-	ENSSHAG00000012347	protein_coding	13/21	-	1711	1711	571	V/L	Gta/Tta	1	3	474512332	G	T	11/5247	0/83	0/104	0/61	0/40	0/98	0/62	0/56	0/68	0/76	0/69	0/40	0/78	0/72	0/89	0/52	0/64	0/65	0/82	0/43	0/83	0/68	0/83	0/79	0/81	0/53	0/70	0/70	0/47	0/61	0/76
ENSEMBL/NCBI	missense_variant	MODERATE	MMP3	-	ENSSHAG00000014413	protein_coding	8/10	-	1430	1217	406	D/V	gAc/gTc	-1	3	477257064	T	A	41/6148	0/80	0/101	0/58	0/71	0/84	0/70	0/59	0/85	0/96	0/87	0/59	0/88	0/70	1/106	0/55	0/76	1/86	0/111	0/81	0/100	0/79	0/73	0/77	0/116	0/77	0/79	0/82	0/64	0/94	0/76
ENSEMBL/NCBI	synonymous_variant	LOW	DYNC2H1	-	ENSSHAG00000015321	protein_coding	38/90	-	6308	6105	2035	T	acA/acT	1	3	477644283	A	T	61/5847	0/66	0/100	0/66	0/53	0/98	0/49	0/67	0/52	0/106	0/83	0/44	0/104	0/66	0/90	0/55	0/75	0/69	0/78	1/64	0/109	0/87	0/79	0/80	0/98	0/59	0/63	0/85	0/47	0/68	0/78
ENSEMBL/NCBI	synonymous_variant	LOW	CASP4	-	ENSSHAG00000007243	protein_coding	6/11	-	797	657	219	V	gtC/gtT	-1	3	479871386	G	A	22/5294	0/71	0/74	0/73	0/57	1/98	0/52	0/59	0/62	0/70	0/69	0/48	0/76	0/71	0/78	0/42	0/64	0/57	0/84	0/59	0/79	0/74	0/60	0/79	0/92	20/64	1/62	0/74	0/62	0/60	0/83
ENSEMBL/NCBI	missense_variant	MODERATE	GRIA4	-	ENSSHAG00000013857	protein_coding	5/11	-	1717	659	220	N/T	aAc/aCc	1	3	481211356	A	C	77/5813	0/68	0/88	0/63	0/66	0/88	0/58	0/63	0/58	0/90	1/85	1/52	0/83	0/60	0/88	0/43	0/64	0/73	0/75	0/51	0/89	0/69	0/45	0/85	1/91	0/68	0/77	0/77	0/52	0/76	0/97
ENSEMBL/NCBI	missense_variant	MODERATE	GRIA4	-	ENSSHAG00000013857	protein_coding	8/11	-	2022	964	322	I/V	Att/Gtt	1	3	481261717	A	G	37/5785	0/64	0/112	0/59	0/69	0/83	0/57	0/71	0/55	0/82	0/87	0/55	0/91	0/48	0/85	0/64	0/73	0/94	0/105	0/54	0/96	0/74	0/61	0/74	0/126	0/66	0/77	0/90	0/71	0/63	1/82
ENSEMBL/NCBI	missense_variant	MODERATE	GUCY1A2	-	ENSSHAG00000022853	protein_coding	5/7	-	4903	1501	501	R/G	Cga/Gga	-1	3	482454792	G	C	20/5535	0/88	0/97	0/66	1/60	0/75	0/57	1/63	0/68	0/72	0/68	0/57	0/83	0/73	0/76	0/59	0/57	0/67	0/102	0/76	0/80	0/65	0/60	0/75	0/96	0/63	0/63	0/65	0/49	0/45	0/67
ENSEMBL/NCBI	synonymous_variant	LOW	GUCY1A2	-	ENSSHAG00000022853	protein_coding	4/7	-	4104	702	234	L	ctC/ctT	-1	3	482597261	G	A	66/5139	0/66	0/74	1/52	0/57	0/71	0/55	0/66	0/54	0/88	0/70	0/51	0/64	0/65	0/71	0/53	0/42	0/81	0/81	0/67	0/96	0/52	0/74	0/50	0/76	0/50	0/63	0/57	0/57	0/72	0/63
ENSEMBL/NCBI	missense_variant	MODERATE	CUL5	-	ENSSHAG00000012119	protein_coding	14/19	-	2087	1507	503	S/P	Tca/Cca	1	3	483727159	T	C	69/5495	0/78	0/103	0/50	0/40	0/87	1/58	0/63	0/68	0/82	0/77	0/55	0/92	0/62	1/88	0/61	0/76	0/59	0/87	0/56	0/82	0/85	0/55	0/85	1/100	0/47	0/63	0/74	0/55	0/47	0/66
ENSEMBL/NCBI	synonymous_variant	LOW	ATM	YES	ENSSHAG00000010836	protein_coding	12/63	-	2418	1822	608	L	Ctg/Ttg	1	3	483861924	C	T	28/5826	0/85	0/113	1/74	0/54	0/79	0/53	0/59	0/75	0/66	0/70	0/52	0/101	0/74	0/80	0/57	0/63	1/79	0/66	0/68	0/93	0/66	0/57	0/88	0/100	0/74	0/58	0/78	0/69	0/46	0/84
ENSEMBL/NCBI	missense_variant	MODERATE	C3H11orf65	-	ENSSHAG00000010519	protein_coding	3/8	-	528	120	40	K/N	aaA/aaT	-1	3	483980336	T	A	20/5299	0/71	0/78	0/68	0/72	0/89	0/63	0/63	0/46	0/77	0/64	0/58	0/71	1/65	0/80	0/49	0/63	0/59	0/91	0/46	0/110	0/77	0/67	0/75	0/83	0/64	0/51	0/76	0/59	0/86	0/61
NCBI	missense_variant,splice_region_variant	MODERATE	POGLUT3	-	LOC116422590	protein_coding	6/11	-	433	433	145	N/Y	Aat/Tat	-1	3	484020415	T	A	45/5848	0/71	0/87	0/81	0/58	0/83	0/58	0/65	0/88	0/88	0/85	0/63	0/102	0/62	0/98	0/48	1/66	0/78	42/105	0/66	0/84	0/68	0/76	0/64	0/75	0/80	0/66	0/83	0/52	0/69	0/76
ENSEMBL/NCBI	synonymous_variant	LOW	ZC3H12C	-	ENSSHAG00000028032	protein_coding	2/6	-	1481	561	187	I	atT/atC	1	3	485949016	T	C	33/6042	27/69	1/92	0/61	0/56	1/94	0/57	0/61	0/67	0/81	0/95	0/61	0/89	0/60	0/108	0/66	0/73	0/72	0/99	0/68	0/85	0/69	0/84	0/83	0/99	0/80	0/78	0/80	0/51	0/68	0/83
ENSEMBL/NCBI	missense_variant	MODERATE	RDX	-	ENSSHAG00000003707	protein_coding	5/15	-	932	326	109	A/V	gCa/gTa	-1	3	486057071	G	A	76/5841	0/78	42/98	30/65	0/55	1/93	0/54	0/66	0/69	0/83	0/75	0/43	0/101	0/61	0/79	0/55	0/70	0/86	0/91	0/67	0/108	0/81	0/67	0/75	0/107	0/72	0/64	0/73	0/53	1/63	0/88
ENSEMBL/NCBI	missense_variant	MODERATE	FDX1	-	ENSSHAG00000002662	protein_coding	3/4	-	868	357	119	C/W	tgT/tgG	1	3	486264690	T	G	30/5588	0/76	0/94	0/69	0/58	0/99	0/55	0/66	0/72	0/98	0/53	0/45	0/86	0/55	0/91	24/55	0/62	0/83	0/74	0/69	0/92	0/60	0/97	0/60	0/87	0/61	0/71	0/84	0/47	0/68	0/76
ENSEMBL/NCBI	splice_region_variant,intron_variant	LOW	SIK2	-	ENSSHAG00000014444	protein_coding	-	13/14	-	-	-	-	-	1	3	487724752	T	C	42/6001	1/94	0/105	0/58	0/82	0/101	0/55	0/76	0/73	0/94	0/107	0/63	0/101	0/88	0/89	0/67	0/56	0/70	0/85	0/66	0/96	0/87	0/113	0/70	0/91	0/69	0/70	0/90	0/54	0/74	1/67
ENSEMBL/NCBI	missense_variant	MODERATE	SIK3	-	ENSSHAG00000012560	protein_coding	19/25	-	3141	2308	770	L/M	Ttg/Atg	-1	3	494671746	A	T	52/5729	0/77	0/105	0/55	0/37	0/72	0/49	0/68	0/61	0/102	0/82	0/66	0/85	2/101	0/102	0/57	1/78	1/77	0/86	0/57	0/112	0/78	1/104	0/72	46/88	0/54	0/73	0/69	0/50	0/72	0/94
ENSEMBL/NCBI	missense_variant	MODERATE	SIK3	-	ENSSHAG00000012560	protein_coding	9/25	-	1950	1117	373	H/N	Cac/Aac	-1	3	494689276	G	T	26/5804	0/71	0/101	0/62	0/52	0/89	0/60	1/51	0/73	0/89	0/93	0/47	0/104	0/103	0/71	0/65	0/51	0/82	0/89	0/59	0/95	0/73	0/106	0/76	0/95	0/62	0/66	18/72	0/59	0/54	0/83
ENSEMBL/NCBI	frameshift_variant	HIGH	MYO7A	-	ENSSHAG00000008693	protein_coding	19/45	-	2522	2501	834	K/X	aAg/ag	-1	3	496344998	CT	C	67/5449	0/71	1/87	0/38	0/56	0/67	0/40	0/70	0/75	0/77	1/73	0/45	0/99	0/98	0/83	0/72	0/58	0/61	0/97	0/49	0/97	0/70	0/88	0/68	0/93	0/55	0/61	0/68	0/59	1/58	0/86
ENSEMBL/NCBI	start_lost	HIGH	MAP6	-	ENSSHAG00000021367	protein_coding	1/4	-	769	1	1	M/V	Atg/Gtg	1	3	498902804	A	G	56/5802	0/90	0/96	0/39	0/54	0/109	0/54	0/63	0/62	0/99	0/74	0/70	0/92	0/101	0/76	0/49	0/58	0/76	0/76	0/55	40/95	0/80	0/93	0/76	0/80	0/70	0/89	0/81	0/70	0/70	0/78
ENSEMBL/NCBI	frameshift_variant	HIGH	SERPINH1	-	ENSSHAG00000009364	protein_coding	3/6	-	1188	502	168	L/X	Ctg/tg	-1	3	499027835	AG	A	29/5752	0/72	0/71	0/48	0/65	0/83	0/62	0/76	0/68	0/105	0/80	0/55	0/72	0/80	0/95	0/75	0/70	0/74	0/97	0/62	0/126	0/77	0/124	0/90	0/89	0/59	1/88	0/91	0/54	0/72	0/87
ENSEMBL/NCBI	missense_variant	MODERATE	P4HA3	-	ENSSHAG00000012092	protein_coding	2/14	-	347	272	91	G/E	gGg/gAg	1	3	500742822	G	A	23/5724	0/77	0/98	0/54	0/68	18/75	0/55	0/69	0/80	0/97	0/70	1/44	0/78	0/88	0/87	0/63	0/62	0/65	0/81	0/50	0/91	0/73	0/80	0/72	0/86	0/78	0/74	0/85	0/78	0/63	0/87
ENSEMBL/NCBI	synonymous_variant	LOW	RSF1	-	ENSSHAG00000011229	protein_coding	9/15	-	3039	2787	929	I	atC/atT	-1	3	503267486	G	A	43/5227	0/63	0/90	1/42	0/48	0/82	0/60	0/56	0/77	1/78	0/84	0/55	0/74	0/94	0/119	0/52	0/64	0/76	0/75	0/52	0/97	0/59	0/74	0/74	0/89	0/41	0/73	0/56	0/67	0/68	0/63
ENSEMBL/NCBI	missense_variant,splice_region_variant	MODERATE	RSF1	-	ENSSHAG00000011229	protein_coding	5/15	-	823	571	191	N/Y	Aat/Tat	-1	3	503292655	T	A	23/5991	0/93	0/113	0/56	0/55	0/87	0/35	0/88	0/71	0/87	0/77	0/58	0/87	0/87	0/89	0/62	0/91	0/77	0/90	0/54	0/100	0/79	0/84	1/80	0/102	0/63	0/86	0/90	0/69	1/63	0/69
ENSEMBL/NCBI	missense_variant	MODERATE	TENM4	-	ENSSHAG00000017334	protein_coding	43/43	-	9589	7930	2644	D/N	Gac/Aac	-1	3	504346798	C	T	27/5335	0/71	0/85	0/36	0/50	0/94	0/43	0/58	0/76	0/95	0/77	0/39	0/85	0/99	1/87	0/45	23/52	0/62	0/78	0/46	0/89	0/70	0/118	0/47	0/67	0/61	0/66	0/69	0/49	0/81	0/81
ENSEMBL/NCBI	splice_region_variant,intron_variant	LOW	DLG2	-	ENSSHAG00000025318	protein_coding	-	3/20	-	-	-	-	-	-1	3	511204632	G	C	64/5557	0/68	0/93	0/62	0/57	0/93	0/53	0/69	0/70	0/76	0/76	0/43	1/80	0/111	0/72	0/51	0/59	0/75	0/77	0/63	0/87	1/62	0/71	0/71	0/98	0/60	0/58	0/60	0/58	0/66	0/70
ENSEMBL/NCBI	synonymous_variant	LOW	TMEM126A	-	ENSSHAG00000027315	protein_coding	6/7	-	758	528	176	S	tcT/tcG	1	3	513048368	T	G	32/6043	0/114	0/107	0/73	0/80	0/109	0/66	1/79	1/81	1/85	0/90	0/47	0/85	0/108	0/77	1/50	0/70	1/97	0/97	0/67	0/125	0/72	0/100	0/66	0/105	0/71	0/75	0/75	0/60	1/71	0/84
ENSEMBL/NCBI	missense_variant	MODERATE	SYTL2	-	ENSSHAG00000000874	protein_coding	20/20	-	3312	2827	943	L/F	Ctc/Ttc	-1	3	513101898	G	A	36/5254	0/72	0/102	0/53	0/50	0/85	0/50	0/59	0/66	0/70	0/77	0/52	0/75	0/83	0/79	0/64	0/60	0/66	1/74	0/52	0/77	1/64	0/80	0/74	0/82	0/83	0/50	0/55	0/53	0/57	0/78
ENSEMBL/NCBI	synonymous_variant	LOW	SYTL2	-	ENSSHAG00000000874	protein_coding	7/20	-	1508	1023	341	A	gcG/gcA	-1	3	513145538	C	T	34/5976	29/71	0/88	0/66	0/65	0/77	0/67	0/77	0/64	0/90	0/94	0/42	0/83	0/100	0/96	0/68	0/70	0/86	0/81	0/57	0/96	0/74	0/101	0/78	0/85	0/83	0/72	0/83	0/51	0/76	0/66
ENSEMBL/NCBI	missense_variant	MODERATE	TMEM135	-	ENSSHAG00000005028	protein_coding	1/15	-	1045	26	9	P/H	cCt/cAt	1	3	514612692	C	A	50/4968	1/86	0/78	0/27	0/55	0/87	0/48	0/61	0/80	0/107	1/69	0/45	0/78	0/103	0/78	0/38	0/68	0/76	0/75	0/61	0/79	1/68	0/102	0/70	0/96	0/49	0/78	0/79	0/38	0/64	0/60
ENSEMBL/NCBI	missense_variant	MODERATE	GRM5	-	ENSSHAG00000005876	protein_coding	3/11	-	1370	596	199	P/L	cCa/cTa	-1	3	516676980	G	A	14/5778	0/91	0/87	0/69	0/51	0/89	0/57	0/63	0/76	0/84	0/93	0/44	0/71	0/98	0/90	0/53	0/69	0/85	0/94	0/65	0/76	0/75	0/73	0/71	0/96	0/81	0/69	0/85	0/54	0/64	0/92
ENSEMBL/NCBI	synonymous_variant	LOW	NOX4	-	ENSSHAG00000004938	protein_coding	20/21	-	2074	1416	472	F	ttT/ttC	-1	3	517075313	A	G	39/6047	30/67	0/84	0/71	0/77	0/92	0/54	0/74	0/85	0/91	0/91	0/54	0/79	0/107	0/87	0/60	0/66	0/61	0/78	0/70	0/118	0/67	0/69	0/71	1/101	0/60	0/72	0/81	0/64	0/61	0/85
ENSEMBL/NCBI	missense_variant	MODERATE	RUBCNL	-	ENSSHAG00000012182	protein_coding	14/16	-	2471	2026	676	H/N	Cac/Aac	-1	3	518237685	G	T	20/6134	0/94	0/102	0/74	0/51	0/73	0/46	0/73	0/65	0/95	0/93	0/57	0/85	0/117	0/88	0/63	0/63	0/86	0/92	1/60	0/110	0/74	0/75	0/97	0/86	0/60	1/71	0/80	0/71	0/67	0/96
ENSEMBL/NCBI	missense_variant	MODERATE	ESD	-	ENSSHAG00000024732	protein_coding	9/10	-	1150	762	254	L/F	ttG/ttT	-1	3	518693973	C	A	42/5778	1/75	0/100	0/71	0/56	0/98	0/70	0/70	35/66	0/92	1/78	0/58	0/93	0/97	0/105	0/61	0/68	0/80	0/78	0/47	0/86	0/66	0/63	0/84	0/103	0/71	0/59	0/77	0/44	0/63	0/66
ENSEMBL/NCBI	missense_variant	MODERATE	ESD	-	ENSSHAG00000024732	protein_coding	6/10	-	692	304	102	G/C	Ggt/Tgt	-1	3	518700045	C	A	35/6000	0/79	0/91	0/77	0/54	0/84	0/60	0/60	0/63	0/84	0/75	24/52	1/94	0/103	0/92	0/58	0/83	0/77	0/99	0/69	1/93	0/92	0/86	0/87	0/87	0/59	0/74	0/53	0/51	2/73	0/91
ENSEMBL/NCBI	synonymous_variant	LOW	CYSLTR2	YES	ENSSHAG00000012802	protein_coding	5/5	-	1232	642	214	H	caC/caT	1	3	520909766	C	T	41/5813	0/72	0/79	0/56	0/53	0/82	0/70	0/66	0/88	0/104	0/82	0/61	0/88	0/103	0/82	0/48	0/67	0/73	0/82	0/59	37/78	0/80	0/103	0/71	0/104	0/88	0/74	0/75	0/55	0/81	0/91
ENSEMBL/NCBI	missense_variant	MODERATE	GUCY1B2	-	ENSSHAG00000015825	protein_coding	3/13	-	232	232	78	S/A	Tct/Gct	-1	3	523619558	A	C	50/5978	0/79	0/111	0/52	0/66	0/90	0/63	0/60	0/77	0/94	0/62	0/59	0/80	0/105	0/99	0/57	42/69	0/80	0/106	0/68	0/107	0/68	0/85	0/72	0/98	0/66	0/76	1/81	1/59	0/78	0/96
ENSEMBL	missense_variant	MODERATE	TRIML1	-	ENSSHAG00000025257	protein_coding	1/1	-	567	567	189	M/I	atG/atA	-1	3	523751541	C	T	27/6051	21/79	1/79	0/61	0/60	0/93	0/58	0/69	0/82	0/103	0/88	0/52	0/108	0/110	0/83	0/61	0/69	0/82	0/91	0/70	1/94	0/86	0/93	0/100	0/92	0/70	0/70	0/89	0/59	0/70	0/72
ENSEMBL/NCBI	missense_variant	MODERATE	THSD1	-	ENSSHAG00000009283	protein_coding	5/5	-	2778	2098	700	R/W	Cgg/Tgg	1	3	524802971	C	T	30/5428	29/60	0/103	0/43	0/52	0/61	0/58	0/65	0/54	0/107	0/75	0/48	0/70	0/93	0/89	0/67	0/57	0/73	1/79	0/54	0/83	0/64	0/115	0/69	0/92	0/71	0/47	0/65	0/51	0/84	0/83
ENSEMBL/NCBI	frameshift_variant	HIGH	TPTE	-	ENSSHAG00000008155	protein_coding	6/20	-	1060-1061	642-643	214-215	-/X	-/T	1	3	524891690	A	AT	205/5708	0/69	1/97	0/86	0/49	0/76	0/49	1/58	1/62	2/80	2/69	1/52	0/86	0/100	0/82	0/55	2/67	0/70	0/103	1/74	0/70	1/66	0/66	0/79	1/93	0/66	1/63	2/77	0/66	31/70	32/95
ENSEMBL/NCBI	missense_variant	MODERATE	UFM1	-	ENSSHAG00000023606	protein_coding	1/7	-	606	109	37	W/R	Tgg/Cgg	-1	3	527765741	A	G	722/5565	0/84	0/81	0/37	2/60	0/78	0/74	0/63	1/75	0/90	0/84	0/61	36/92	19/80	31/83	27/59	30/71	21/55	37/72	24/39	35/63	29/63	36/106	25/58	40/84	19/58	41/82	51/97	24/54	26/67	33/86
ENSEMBL/NCBI	missense_variant	MODERATE	C8orf48	-	ENSSHAG00000025671	protein_coding	1/1	-	886	713	238	T/I	aCt/aTt	1	3	528201376	C	T	40/5159	0/67	0/84	0/53	0/56	0/71	0/48	0/66	0/61	0/64	0/58	0/51	0/81	0/106	0/87	0/38	0/59	0/45	0/66	0/59	39/91	0/55	0/69	0/80	0/88	0/65	0/59	0/65	0/49	0/57	0/59
ENSEMBL/NCBI	missense_variant	MODERATE	SUPT20H	-	ENSSHAG00000005725	protein_coding	7/26	-	752	373	125	V/I	Gtt/Att	1	3	529425650	G	A	54/6365	0/94	0/102	0/80	0/64	0/100	0/63	1/65	0/75	0/103	0/94	0/48	0/85	1/120	0/109	0/81	0/72	0/64	0/96	0/64	0/105	0/79	0/95	1/102	0/120	0/66	0/94	0/93	0/48	0/51	0/84
ENSEMBL/NCBI	missense_variant	MODERATE	ART5	-	ENSSHAG00000000866	protein_coding	3/5	-	904	646	216	V/I	Gtc/Atc	1	3	530416308	G	A	34/5110	1/86	0/77	0/42	0/59	0/67	12/42	16/61	0/59	0/67	0/74	0/52	0/83	0/71	0/89	1/45	0/55	0/67	0/93	1/47	1/102	0/53	0/82	0/66	0/75	0/57	0/75	0/58	0/66	0/68	0/62
ENSEMBL/NCBI	missense_variant	MODERATE	ART1	-	ENSSHAG00000007813	protein_coding	4/5	-	1066	842	281	Q/R	cAg/cGg	1	3	531169761	A	G	39/5403	31/78	0/93	0/47	0/40	0/71	1/58	0/73	0/66	0/95	0/83	0/51	0/72	0/88	0/77	0/55	0/49	0/91	0/95	0/56	0/99	0/79	0/104	0/65	0/60	0/67	0/56	0/77	1/56	0/66	0/74
ENSEMBL/NCBI	frameshift_variant	HIGH	NUP98	YES	ENSSHAG00000008956	protein_coding	12/32	-	1653-1683	1349-1379	450-460	SPFGDSPLFRN/X	tCACCATTTGGAGACTCTCCTCTCTTCCGGAAt/tt	-1	3	531294286	ATTCCGGAAGAGAGGAGAGTCTCCAAATGGTG	A	12/7014	0/108	0/135	0/81	0/66	0/124	0/61	0/91	0/93	0/102	0/101	0/73	0/124	1/138	1/112	0/67	0/92	0/94	0/97	0/73	0/93	0/75	0/107	0/99	0/128	0/78	0/69	0/90	0/70	0/79	0/102
ENSEMBL/NCBI	missense_variant	MODERATE	-	-	ENSSHAG00000011978	protein_coding	1/1	-	373	373	125	R/C	Cgc/Tgc	-1	3	531739500	G	A	34/5441	0/89	0/98	0/54	0/50	0/80	0/58	0/55	0/51	0/96	0/66	0/41	0/93	1/81	1/82	30/56	0/63	0/86	0/104	0/53	0/90	0/52	0/80	0/72	0/83	0/70	0/68	0/76	0/56	0/82	0/64
ENSEMBL/NCBI	missense_variant	MODERATE	NLRP14	-	ENSSHAG00000030728	protein_coding	1/8	-	187	31	11	R/G	Cgg/Ggg	1	3	532275032	C	G	22/4289	0/46	0/65	0/25	0/43	0/63	0/38	0/58	0/52	0/98	0/69	0/47	18/69	0/69	0/60	0/38	0/42	0/48	0/82	0/56	0/55	0/55	0/66	0/52	0/75	0/64	0/56	0/68	0/39	0/41	0/64
ENSEMBL/NCBI	missense_variant	MODERATE	NLRP14	-	ENSSHAG00000030728	protein_coding	3/8	-	553	397	133	S/P	Tct/Cct	1	3	532279896	T	C	41/5795	0/90	0/79	0/53	0/63	0/78	0/62	0/63	0/64	1/99	1/93	0/55	0/84	0/118	0/85	0/49	0/58	0/82	0/80	0/49	0/104	0/75	0/97	30/69	0/103	0/65	0/68	0/79	1/62	0/66	1/80
ENSEMBL/NCBI	missense_variant	MODERATE	-	-	ENSSHAG00000007240	protein_coding	1/1	-	529	529	177	A/T	Gcc/Acc	-1	3	532407681	C	T	50/5544	0/77	0/87	0/57	0/60	0/78	0/56	0/71	0/71	0/88	0/81	0/42	0/98	0/91	0/71	0/60	0/55	0/57	1/71	0/52	0/101	0/73	0/107	0/80	0/92	0/62	45/80	0/76	0/60	0/65	0/77
NCBI	missense_variant	MODERATE	-	-	LOC100919938	protein_coding	1/1	-	310	310	104	F/V	Ttt/Gtt	1	3	532672786	T	G	78/5837	0/72	0/104	0/69	0/56	1/72	0/59	0/72	0/77	0/92	0/93	0/48	38/81	26/90	0/78	0/54	0/64	0/80	0/81	0/44	0/91	0/81	0/91	0/66	0/91	0/68	1/69	0/68	0/63	0/51	0/73
ENSEMBL/NCBI	missense_variant	MODERATE	-	-	ENSSHAG00000028078	protein_coding	1/1	-	355	355	119	A/P	Gca/Cca	1	3	533046029	G	C	24/5272	0/63	0/64	0/55	0/51	0/79	0/43	0/56	0/55	0/93	1/68	0/58	0/93	0/101	0/66	0/42	0/68	0/61	0/77	1/45	0/86	0/62	0/85	0/70	0/79	0/60	0/78	0/85	0/49	0/73	0/80
ENSEMBL/NCBI	missense_variant	MODERATE	OR51S1	-	ENSSHAG00000029682	protein_coding	3/3	-	840	840	280	E/D	gaA/gaT	-1	3	533116569	T	A	24/5237	1/71	0/89	0/61	0/60	0/86	0/39	17/57	0/77	0/80	0/89	0/50	0/69	0/94	0/65	0/42	1/49	0/70	0/90	0/39	0/99	0/64	0/95	0/53	0/80	0/56	0/73	0/78	0/42	0/42	0/75
ENSEMBL/NCBI	missense_variant	MODERATE	OLFR575	-	ENSSHAG00000004977	protein_coding	1/1	-	162	162	54	E/D	gaG/gaT	1	3	533194485	G	T	29/5179	0/94	0/76	1/60	0/41	0/71	0/41	0/75	0/57	0/79	0/71	0/46	0/88	0/77	0/80	24/54	0/71	0/68	0/82	0/45	0/82	0/61	0/71	0/62	0/70	0/69	0/63	0/78	0/45	0/50	0/68
ENSEMBL/NCBI	missense_variant	MODERATE	-	-	ENSSHAG00000022652	protein_coding	1/1	-	572	572	191	S/Y	tCc/tAc	-1	3	533373872	G	T	49/5493	0/68	0/103	0/69	1/69	0/79	0/65	0/68	0/60	0/111	0/83	0/40	0/93	1/83	0/86	0/70	0/53	1/62	0/65	0/49	42/78	0/63	0/82	0/47	0/74	0/62	0/76	0/91	0/47	0/63	0/75
ENSEMBL/NCBI	synonymous_variant	LOW	-	-	ENSSHAG00000032134	protein_coding	1/2	-	81	81	27	T	acC/acG	1	3	533506708	C	G	36/5402	0/73	0/95	0/58	0/48	0/67	0/45	0/66	0/72	1/71	0/81	0/57	0/93	0/80	0/61	0/48	0/71	0/63	34/76	0/67	0/79	0/67	0/75	0/74	0/78	0/62	0/60	0/81	0/60	0/53	0/85
ENSEMBL/NCBI	missense_variant	MODERATE	-	-	ENSSHAG00000020708	protein_coding	1/1	-	89	89	30	A/D	gCc/gAc	1	3	533813273	C	A	35/5176	0/83	0/73	0/57	0/51	0/69	1/51	0/58	1/58	0/83	0/63	0/46	1/83	0/86	0/92	0/49	0/52	0/60	0/74	0/66	0/64	0/66	0/62	0/50	0/86	1/55	0/85	0/85	0/58	1/59	0/56
ENSEMBL/NCBI	missense_variant	MODERATE	-	-	ENSSHAG00000025685	protein_coding	1/1	-	689	689	230	R/H	cGt/cAt	1	3	533841141	G	A	28/5385	0/71	0/86	0/60	0/58	0/66	0/46	0/74	0/62	0/68	0/74	0/45	0/89	0/82	0/93	0/58	0/68	0/65	0/85	0/46	0/79	0/60	0/72	0/66	0/97	0/68	0/74	0/59	0/65	1/60	0/77
NCBI	missense_variant	MODERATE	-	-	LOC100930082	protein_coding	1/1	-	313	313	105	F/I	Ttt/Att	-1	3	533915696	A	T	69/5222	0/52	0/82	0/57	0/47	0/70	0/55	0/57	0/58	1/97	0/60	0/48	42/71	22/80	0/80	0/42	0/52	0/84	0/83	0/55	0/79	0/53	0/91	0/62	0/81	0/64	0/67	0/59	1/52	0/62	0/77
ENSEMBL/NCBI	missense_variant	MODERATE	-	-	ENSSHAG00000008856	protein_coding	1/1	-	553	553	185	D/N	Gac/Aac	-1	3	533957142	C	T	31/5625	0/70	0/76	0/62	0/50	0/85	1/65	0/57	0/63	0/106	1/84	0/60	0/88	0/95	0/101	0/62	0/73	1/60	0/76	2/66	0/82	1/73	0/102	0/71	0/79	0/61	0/82	0/52	0/48	0/56	0/83
ENSEMBL/NCBI	synonymous_variant	LOW	-	-	ENSSHAG00000026368	protein_coding	1/1	-	105	105	35	I	atT/atC	-1	3	534121638	A	G	35/5428	0/79	0/89	0/70	0/51	0/73	1/52	0/54	0/51	0/75	0/64	0/58	0/93	0/85	0/75	28/49	0/67	1/83	0/70	0/57	0/66	0/75	1/85	0/86	0/107	0/69	0/69	0/73	0/59	0/58	0/61
ENSEMBL/NCBI	missense_variant	MODERATE	-	-	ENSSHAG00000029481	protein_coding	1/1	-	118	118	40	F/V	Ttc/Gtc	-1	3	534143445	A	C	32/5134	0/65	0/82	0/56	0/55	0/72	0/53	0/54	1/59	0/82	0/59	0/48	0/67	0/78	0/72	0/54	0/71	0/78	0/72	0/56	0/80	0/63	0/84	0/62	0/86	1/66	0/60	0/73	0/46	0/53	0/70
ENSEMBL/NCBI	stop_gained	HIGH	-	-	ENSSHAG00000012043	protein_coding	2/2	-	820	820	274	Q/*	Cag/Tag	-1	3	534756944	G	A	26/5105	0/59	1/102	0/48	0/46	0/71	0/44	0/64	23/46	0/73	0/74	0/53	0/75	0/92	0/87	0/51	0/62	0/70	0/75	0/69	0/106	0/67	0/78	0/56	0/84	0/60	0/66	0/72	0/44	0/57	0/46
ENSEMBL/NCBI	synonymous_variant	LOW	-	-	ENSSHAG00000011982	protein_coding	1/1	-	610	610	204	L	Ctg/Ttg	-1	3	534796696	G	A	33/5026	30/82	0/75	0/64	0/51	0/78	0/42	0/58	0/57	0/68	0/75	0/44	0/91	0/87	0/70	0/38	0/50	0/58	0/85	0/54	0/97	0/55	0/92	0/59	0/98	0/61	0/77	0/72	0/41	0/61	0/63
ENSEMBL/NCBI	missense_variant	MODERATE	-	-	ENSSHAG00000012086	protein_coding	1/1	-	236	236	79	T/K	aCa/aAa	-1	3	534806369	G	T	33/5165	0/75	0/88	0/61	0/50	0/89	0/64	0/73	0/65	0/76	0/85	0/50	0/67	0/75	0/92	1/43	28/54	0/54	0/77	0/71	0/61	0/65	0/98	0/54	0/72	0/59	0/75	0/71	0/53	0/60	0/74
ENSEMBL/NCBI	missense_variant	MODERATE	UBQLN3	-	ENSSHAG00000028348	protein_coding	2/2	-	840	701	234	R/Q	cGg/cAg	-1	3	535118874	C	T	16/4993	0/83	1/75	0/39	0/48	0/77	0/51	0/48	0/57	0/91	0/73	0/46	0/65	12/82	0/68	0/39	0/68	0/64	0/73	0/49	0/69	0/44	0/106	0/64	0/84	0/55	0/63	0/89	0/63	0/45	0/68
ENSEMBL/NCBI	missense_variant	MODERATE	-	-	ENSSHAG00000014404	protein_coding	1/1	-	27	27	9	F/L	ttC/ttA	1	3	535349661	C	A	26/5358	0/69	0/81	0/67	0/51	1/72	0/63	0/53	0/60	0/103	0/79	0/46	0/86	0/76	0/83	0/60	0/48	0/61	0/92	0/65	0/76	0/58	21/87	1/70	0/81	0/53	0/74	0/68	0/57	0/61	0/74
NCBI	missense_variant	MODERATE	-	-	LOC100930963	protein_coding	1/2	-	446	446	149	A/V	gCt/gTt	-1	3	535428276	G	A	28/11058	23/133	1/167	0/131	0/107	0/178	0/112	0/142	0/146	0/170	0/154	0/119	0/171	0/162	0/208	0/102	1/128	1/152	0/166	0/131	0/166	0/123	1/112	0/143	0/213	0/120	0/137	0/139	0/119	0/150	0/138
ENSEMBL/NCBI	missense_variant	MODERATE	-	-	ENSSHAG00000031209	protein_coding	1/1	-	925	925	309	R/W	Cgg/Tgg	-1	3	535567605	G	A	29/5000	0/76	0/76	0/54	0/52	0/80	0/65	0/49	25/56	0/76	0/65	0/46	0/88	0/99	0/76	0/40	0/52	0/57	0/69	0/62	0/73	0/66	1/77	0/68	0/89	0/59	0/76	0/71	0/59	0/55	0/65
ENSEMBL/NCBI	missense_variant	MODERATE	-	-	ENSSHAG00000015259	protein_coding	1/1	-	893	893	298	G/E	gGg/gAg	1	3	535737679	G	A	22/5532	0/87	0/91	0/60	1/70	0/80	0/39	0/58	0/73	0/97	0/71	18/46	0/76	0/85	0/69	0/53	1/85	0/67	0/79	1/48	0/81	0/51	0/98	1/76	0/85	0/57	0/67	0/62	0/58	0/64	0/60
ENSEMBL/NCBI	missense_variant	MODERATE	FAM160A2	-	ENSSHAG00000002297	protein_coding	4/12	-	1216	1007	336	L/S	tTg/tCg	-1	3	536462313	A	G	43/5336	32/87	0/94	0/54	0/54	0/78	0/50	0/51	0/67	0/83	0/66	0/42	1/72	0/72	0/86	0/44	0/55	0/57	0/86	0/48	0/99	0/60	0/114	0/60	0/82	0/69	1/75	0/67	1/50	0/64	0/83
ENSEMBL/NCBI	missense_variant	MODERATE	CNGA4	-	ENSSHAG00000003210	protein_coding	5/7	-	1108	902	301	R/H	cGt/cAt	1	3	536477775	G	A	41/5527	0/77	0/97	0/48	0/79	0/81	0/39	0/60	0/65	0/102	0/83	0/44	0/64	1/102	0/89	0/56	0/52	0/72	0/80	0/49	0/86	0/65	0/95	0/82	0/74	0/66	0/64	0/74	0/48	0/61	0/82
ENSEMBL/NCBI	synonymous_variant	LOW	DCHS1	-	ENSSHAG00000009598	protein_coding	4/32	-	2442	2382	794	Y	taC/taT	-1	3	536986593	G	A	33/5190	26/69	0/93	0/40	0/59	0/73	0/64	0/57	0/60	0/96	0/75	0/54	0/82	1/95	0/83	0/47	0/63	0/62	0/75	0/64	0/115	1/63	0/103	0/56	0/90	1/66	0/61	0/81	0/50	0/71	0/73
ENSEMBL	missense_variant	MODERATE	-	-	ENSSHAG00000029817	protein_coding	1/2	-	488	488	163	L/P	cTc/cCc	1	3	537099225	T	C	48/5296	1/73	0/86	0/69	0/54	0/75	0/46	0/65	0/75	0/93	0/75	0/46	0/102	1/94	0/63	0/54	1/72	0/64	0/99	0/58	0/79	1/58	0/84	0/63	0/79	0/61	0/78	1/73	1/52	0/63	0/71
ENSEMBL/NCBI	missense_variant	MODERATE	KIAA0319L	-	ENSSHAG00000016681	protein_coding	4/21	-	1011	841	281	L/V	Ctg/Gtg	-1	3	539816847	G	C	35/5885	32/81	0/75	1/72	0/53	0/87	0/47	0/68	0/78	1/92	0/86	0/48	0/104	0/91	0/99	0/49	0/70	0/82	0/100	0/66	0/85	0/64	0/79	0/78	0/107	0/83	0/59	0/79	0/60	0/80	0/85
ENSEMBL/NCBI	synonymous_variant	LOW	THRAP3	YES	ENSSHAG00000017932	protein_coding	7/17	-	2140	1425	475	G	ggC/ggT	1	3	540707027	C	T	35/5504	31/77	0/78	0/58	0/53	0/70	0/65	0/49	0/50	0/101	0/70	0/46	0/91	0/93	0/69	0/55	0/59	0/71	0/96	0/62	0/82	0/52	0/111	0/62	0/89	0/58	0/58	0/70	0/52	0/73	0/77
ENSEMBL/NCBI	synonymous_variant	LOW	CSF3R	YES	ENSSHAG00000018138	protein_coding	13/18	-	2226	1857	619	G	ggC/ggT	-1	3	540878264	G	A	47/5877	0/75	0/82	0/53	0/58	0/85	0/58	0/62	0/58	44/95	0/80	0/60	0/79	0/93	0/76	0/55	0/43	1/80	1/84	0/58	0/98	0/72	0/102	0/82	0/87	0/73	0/72	0/75	0/56	0/67	0/100
ENSEMBL/NCBI	missense_variant	MODERATE	GRIK3	-	ENSSHAG00000025082	protein_coding	14/15	-	3027	2410	804	G/W	Ggg/Tgg	-1	3	541383797	C	A	19/5412	0/73	0/80	0/49	0/56	19/96	0/53	0/57	0/73	0/109	0/80	0/51	0/79	0/88	0/73	0/71	0/61	0/75	0/86	0/44	0/88	0/72	0/110	0/80	0/84	0/57	0/61	0/77	0/60	0/71	0/78
ENSEMBL/NCBI	missense_variant	MODERATE	GRIK3	-	ENSSHAG00000025082	protein_coding	12/15	-	2471	1854	618	R/S	agG/agT	-1	3	541404777	C	A	31/5657	0/69	1/95	1/59	0/64	0/93	0/53	0/58	0/52	0/98	0/98	0/39	0/77	0/80	0/96	0/67	0/60	0/73	0/94	0/56	0/95	0/84	0/101	0/66	0/82	0/66	1/84	0/79	0/59	0/84	0/79
ENSEMBL/NCBI	missense_variant	MODERATE	EPHA10	-	ENSSHAG00000013395	protein_coding	7/17	-	1796	1571	524	R/M	aGg/aTg	-1	3	542566062	C	A	37/5011	29/80	0/83	0/33	0/54	0/55	0/35	0/63	0/76	0/107	0/69	0/45	0/97	1/84	1/64	0/54	0/65	0/79	0/78	0/57	0/105	0/60	0/89	0/62	0/76	0/42	0/63	1/75	2/52	0/66	0/77
ENSEMBL/NCBI	missense_variant	MODERATE	EPHA10	-	ENSSHAG00000013395	protein_coding	6/17	-	1742	1517	506	A/V	gCt/gTt	-1	3	542568047	G	A	26/5470	0/79	0/87	0/62	0/48	0/69	0/48	0/58	0/65	0/88	0/73	0/52	0/89	0/85	0/81	0/65	0/68	0/74	0/80	0/44	0/96	0/61	0/106	0/67	0/82	0/71	0/68	0/70	0/54	1/65	0/92
ENSEMBL/NCBI	stop_gained	HIGH	MACF1	-	ENSSHAG00000017549	protein_coding	59/94	-	10884	10774	3592	Q/*	Cag/Tag	1	3	544536427	C	T	33/6129	30/85	0/102	0/66	0/53	0/71	0/63	0/84	0/79	0/106	1/92	0/56	0/79	0/102	0/89	0/67	0/77	0/80	0/91	0/50	0/71	0/68	0/106	0/72	0/96	0/67	0/83	0/78	0/57	0/74	0/80
ENSEMBL/NCBI	synonymous_variant	LOW	SPOCD1	-	ENSSHAG00000003434	protein_coding	9/9	-	1598	1572	524	G	ggC/ggT	-1	3	546183315	G	A	33/6199	31/81	0/84	0/33	0/50	0/76	0/64	0/58	0/62	0/109	0/104	0/56	0/101	0/104	0/90	0/68	0/66	0/83	0/106	0/73	0/138	0/73	0/141	0/77	0/96	0/52	0/83	0/71	0/65	0/97	0/108
ENSEMBL/NCBI	stop_gained	HIGH	YARS1	-	ENSSHAG00000011851	protein_coding	12/13	-	1452	1333	445	Q/*	Caa/Taa	-1	3	547113416	G	A	31/5553	29/84	0/81	0/31	0/69	0/67	0/49	0/68	0/64	0/102	0/90	0/59	0/64	0/76	0/82	0/55	0/69	0/88	0/79	0/60	0/98	0/63	0/111	1/62	0/92	0/71	0/80	0/65	0/54	0/82	0/68
ENSEMBL/NCBI	synonymous_variant	LOW	RIMKLA	-	ENSSHAG00000023369	protein_coding	5/5	-	966	690	230	G	ggC/ggT	1	3	549486573	C	T	36/6321	32/66	0/124	0/55	0/64	0/84	0/58	0/89	0/81	0/113	1/109	0/82	0/97	0/100	0/79	0/78	0/65	0/72	0/90	0/66	0/91	0/74	0/139	0/71	0/93	0/57	0/86	0/71	0/60	0/83	0/100
ENSEMBL/NCBI	missense_variant	MODERATE	ERMAP	-	ENSSHAG00000014907	protein_coding	13/13	-	1728	1436	479	R/H	cGc/cAc	1	3	549876033	G	A	43/5684	38/98	0/81	0/61	0/60	0/67	0/56	0/54	0/70	0/102	0/87	0/52	0/102	0/77	0/108	0/52	0/68	0/71	0/81	0/38	0/102	0/64	0/95	0/69	0/76	0/49	0/72	0/78	0/59	0/52	0/85
ENSEMBL/NCBI	stop_gained,frameshift_variant	HIGH	SLC2A1	-	ENSSHAG00000026590	protein_coding	7/10	-	1313-1314	877-878	293	Y/*	tac/tGac	-1	3	549916055	T	TC	35/5531	0/70	0/88	0/51	0/52	1/62	0/55	0/68	0/80	0/91	0/80	0/51	0/69	0/84	0/88	0/49	0/68	0/85	0/88	0/40	0/108	0/68	0/100	0/65	0/89	0/52	0/88	0/71	0/58	0/53	0/83
ENSEMBL/NCBI	synonymous_variant	LOW	-	-	ENSSHAG00000004695	protein_coding	8/9	-	855	855	285	S	tcC/tcT	-1	3	550095104	G	A	58/5358	0/89	35/86	19/47	0/43	0/85	0/58	0/57	0/61	0/83	0/95	0/51	0/70	0/82	0/67	0/59	0/55	0/64	0/64	0/48	0/102	0/79	0/106	0/71	0/94	0/67	0/59	0/74	0/61	0/58	0/72
ENSEMBL/NCBI	missense_variant	MODERATE	PHC2	-	ENSSHAG00000002109	protein_coding	16/18	-	2636	2156	719	S/N	aGc/aAc	1	3	550753394	G	A	30/5937	29/74	0/105	0/57	0/52	0/68	0/75	0/69	0/76	0/102	0/95	0/42	0/78	1/88	0/73	0/66	0/71	0/85	0/98	0/56	0/94	0/62	0/130	0/75	0/78	0/72	0/82	0/98	0/72	0/70	0/79
ENSEMBL/NCBI	splice_region_variant,intron_variant	LOW	SERINC2	-	ENSSHAG00000028124	protein_coding	-	9/9	-	-	-	-	-	-1	3	551020112	GA	G	47/5424	33/90	0/83	0/47	1/61	0/73	0/59	0/73	0/69	0/116	0/76	0/52	0/78	0/75	1/77	0/55	1/66	1/73	1/90	0/43	0/96	0/65	0/109	1/70	0/87	0/58	0/86	0/73	1/70	0/63	0/86
ENSEMBL/NCBI	splice_region_variant,intron_variant	LOW	PTPRU	-	ENSSHAG00000017352	protein_coding	-	26/31	-	-	-	-	-	-1	3	553299390	C	T	18/5202	0/71	0/94	0/46	0/52	0/60	0/46	0/54	0/70	0/95	0/69	0/44	0/79	0/97	0/82	0/58	0/53	0/67	0/81	0/37	0/109	0/62	0/93	0/83	0/60	0/70	0/67	0/65	0/55	0/63	0/80
ENSEMBL/NCBI	splice_region_variant,intron_variant	LOW	PTPRU	-	ENSSHAG00000017352	protein_coding	-	21/31	-	-	-	-	-	-1	3	553303140	G	A	57/5088	0/65	0/69	0/52	0/47	0/80	0/47	0/69	0/63	0/88	0/60	0/42	38/92	15/69	0/77	1/58	0/63	0/69	0/78	0/42	0/93	0/44	0/110	0/76	0/78	0/69	0/68	0/82	0/52	0/62	0/71
ENSEMBL/NCBI	missense_variant	MODERATE	PTPRU	-	ENSSHAG00000017352	protein_coding	2/32	-	629	163	55	R/C	Cgc/Tgc	-1	3	553364775	G	A	31/5527	25/62	0/83	0/75	0/57	0/77	0/58	0/63	0/64	0/106	1/67	0/58	0/84	0/76	0/91	0/58	0/70	0/79	0/88	0/65	0/92	0/56	0/96	0/66	1/83	0/65	0/69	0/61	0/55	0/72	0/76
ENSEMBL/NCBI	synonymous_variant	LOW	GMEB1	-	ENSSHAG00000009099	protein_coding	9/11	-	1443	822	274	C	tgC/tgT	-1	3	553974218	G	A	30/5242	27/72	0/85	0/39	0/48	0/84	0/55	0/71	0/58	0/95	0/86	0/45	0/85	0/89	0/85	0/61	0/56	0/77	0/89	0/48	0/91	1/72	0/119	0/69	0/75	0/59	0/76	0/68	0/60	0/71	0/77
ENSEMBL/NCBI	missense_variant	MODERATE	THEMIS2	-	ENSSHAG00000015133	protein_coding	4/6	-	1687	1525	509	P/S	Cca/Tca	-1	3	554717704	G	A	27/5345	0/71	0/99	0/41	0/51	0/87	0/57	0/57	25/69	0/113	0/84	0/38	0/92	0/81	0/68	0/56	0/71	0/59	0/80	0/44	0/81	0/79	0/94	0/64	0/71	0/64	0/58	0/72	0/54	0/55	0/77
NCBI	missense_variant	MODERATE	-	-	LOC116422806	protein_coding	2/2	-	1982	239	80	G/V	gGg/gTg	-1	3	555044850	C	A	40/5329	34/82	0/81	0/58	0/59	0/70	0/55	0/60	0/62	0/80	0/70	0/47	0/56	0/91	0/84	0/51	0/67	0/78	1/97	0/57	0/103	0/71	0/120	0/75	0/75	0/68	0/80	0/65	0/53	0/72	0/75
ENSEMBL/NCBI	missense_variant	MODERATE	WDTC1	-	ENSSHAG00000001544	protein_coding	14/16	-	1633	1609	537	V/I	Gta/Ata	-1	3	555319789	C	T	35/5869	31/74	0/93	0/41	0/67	0/97	0/73	0/58	0/71	0/107	0/100	0/61	1/86	0/105	0/77	0/46	0/61	0/62	0/114	0/54	1/113	0/73	0/130	0/94	0/95	0/69	0/65	0/53	0/49	0/72	0/73
ENSEMBL/NCBI	missense_variant	MODERATE	PIGV	-	ENSSHAG00000013863	protein_coding	5/6	-	1593	874	292	A/T	Gct/Act	-1	3	555786662	C	T	30/5820	27/88	0/84	0/45	0/54	0/84	0/65	0/65	0/60	0/102	0/101	0/53	0/82	0/93	0/82	0/67	0/64	0/85	0/111	0/58	0/107	1/74	0/118	0/88	0/95	0/68	0/87	0/83	0/49	0/57	0/96
ENSEMBL/NCBI	synonymous_variant	LOW	CRYBG2	-	ENSSHAG00000010656	protein_coding	2/21	-	273	129	43	S	tcG/tcA	1	3	556375138	G	A	51/5347	0/73	0/72	0/31	0/47	1/78	0/50	0/52	0/60	0/92	0/72	0/57	1/59	0/86	0/76	0/55	0/75	0/79	0/101	0/63	0/117	0/66	0/105	0/62	0/86	0/68	0/71	0/66	0/51	0/52	0/68
ENSEMBL/NCBI	synonymous_variant	LOW	CRYBG2	-	ENSSHAG00000010656	protein_coding	11/21	-	3453	3309	1103	G	ggC/ggT	1	3	556384015	C	T	41/5230	33/69	0/86	0/49	0/56	0/87	1/41	0/63	0/59	0/102	0/76	0/57	0/77	0/75	1/66	0/62	0/58	0/52	0/83	0/49	1/116	1/73	0/112	0/71	0/83	0/55	0/78	0/77	0/58	0/70	0/93
ENSEMBL/NCBI	missense_variant	MODERATE	ZPLD2	-	ENSSHAG00000009858	protein_coding	2/9	-	1346	1156	386	L/M	Ctg/Atg	-1	3	556514365	G	T	33/5591	0/70	0/85	0/58	1/71	0/72	0/61	0/72	0/63	0/88	0/90	0/52	0/68	0/83	28/82	0/62	0/66	0/53	0/88	0/49	0/85	0/74	0/100	0/72	0/75	0/67	0/67	0/69	0/59	0/71	1/71
ENSEMBL/NCBI	splice_region_variant,intron_variant	LOW	CNKSR1	-	ENSSHAG00000026727	protein_coding	-	8/15	-	-	-	-	-	-1	3	556568689	G	A	30/5612	0/80	29/66	0/58	0/49	0/87	0/56	0/58	0/57	0/116	0/80	0/59	0/91	0/92	0/74	0/62	0/62	0/83	0/95	0/63	0/121	0/72	0/115	0/69	0/84	0/64	0/70	0/80	0/66	0/82	0/96
ENSEMBL/NCBI	synonymous_variant	LOW	SLC30A2	-	ENSSHAG00000008009	protein_coding	2/8	-	424	168	56	Q	caG/caA	1	3	556718252	G	A	36/5396	31/79	0/86	0/46	0/58	0/84	0/47	0/63	0/58	0/87	0/72	0/58	0/82	0/97	0/101	0/56	1/58	0/66	0/91	0/45	0/108	0/61	0/116	0/81	0/84	0/61	0/63	0/84	0/59	0/55	0/76
ENSEMBL/NCBI	synonymous_variant	LOW	MAN1C1	-	ENSSHAG00000030914	protein_coding	3/13	-	504	504	168	T	acG/acA	-1	3	557345865	C	T	25/5098	1/68	0/81	0/57	0/46	0/75	0/37	0/66	0/64	0/89	0/63	0/45	0/93	0/87	0/66	0/58	0/36	19/61	0/77	0/48	0/100	0/58	0/75	0/57	0/91	0/49	0/50	0/44	0/72	0/64	0/79
ENSEMBL/NCBI	synonymous_variant	LOW	LDLRAP1	-	ENSSHAG00000009345	protein_coding	8/8	-	892	816	272	S	tcC/tcT	-1	3	557485460	G	A	32/5446	0/63	0/75	0/28	0/55	0/72	0/54	0/58	1/64	0/113	0/59	0/49	0/86	0/76	0/83	0/68	0/63	0/74	0/74	0/59	0/94	0/63	0/116	0/63	1/81	1/68	0/96	0/76	0/67	0/83	0/75
ENSEMBL/NCBI	missense_variant	MODERATE	MACO1	-	ENSSHAG00000008209	protein_coding	5/9	-	1468	542	181	R/H	cGc/cAc	-1	3	557575881	C	T	34/4193	0/45	0/62	0/32	0/37	1/67	0/47	0/50	0/43	0/90	0/64	0/38	0/62	0/71	0/63	0/42	0/47	0/45	1/66	0/39	0/63	0/42	0/87	0/43	0/61	0/62	0/37	0/47	0/35	0/48	0/46
ENSEMBL/NCBI	stop_gained	HIGH	SRRM1	-	ENSSHAG00000011061	protein_coding	13/16	-	3585	1699	567	R/*	Aga/Tga	-1	3	558324966	T	A	55/5296	0/80	1/81	0/57	0/48	0/66	0/53	0/74	1/61	0/64	0/90	0/54	0/86	0/86	0/96	0/53	0/66	0/79	0/76	0/58	47/84	0/81	0/90	0/66	0/70	0/55	0/70	0/73	0/52	0/77	0/67
ENSEMBL/NCBI	missense_variant	MODERATE	GRHL3	-	ENSSHAG00000008311	protein_coding	8/17	-	1237	964	322	E/K	Gaa/Aaa	-1	3	558712797	C	T	22/5494	0/80	0/78	0/60	0/50	0/82	0/69	20/66	0/61	0/87	0/72	0/57	0/75	0/76	0/92	0/62	0/73	1/75	0/89	0/61	0/103	0/74	0/85	0/73	0/91	0/57	0/93	0/76	0/59	0/63	0/66
ENSEMBL/NCBI	synonymous_variant	LOW	ELOA	-	ENSSHAG00000006165	protein_coding	4/11	-	1377	1233	411	S	tcA/tcC	-1	3	559320060	T	G	49/5565	0/77	0/78	0/73	1/62	0/72	0/62	0/66	0/59	0/84	0/92	0/53	1/73	0/101	0/75	0/55	0/78	0/67	0/93	0/63	0/124	0/68	0/99	0/70	0/101	0/56	0/59	0/67	1/60	0/70	0/72
ENSEMBL/NCBI	missense_variant	MODERATE	EPHB2	-	ENSSHAG00000012536	protein_coding	7/16	-	1543	1543	515	V/I	Gtc/Atc	-1	3	560201413	C	T	27/5867	0/74	0/99	0/43	0/67	0/98	0/70	0/79	0/71	0/116	0/91	0/52	0/101	0/84	0/88	0/62	0/71	0/100	0/76	0/47	0/91	0/68	0/134	0/72	0/83	1/66	1/72	0/84	0/72	0/68	0/72
ENSEMBL/NCBI	splice_region_variant,non_coding_transcript_exon_variant	LOW	HSPG2	-	LOC100926296	protein_coding	77/102	-	10484	10407	3469	T	acA/acG	1	3	561619312	A	G	448/5526	1/79	1/77	0/42	0/66	1/69	0/45	0/64	0/67	0/96	1/89	0/60	1/78	1/100	1/81	0/58	0/51	0/91	0/90	0/54	0/96	0/60	1/119	0/82	0/97	1/59	0/72	0/65	0/58	1/74	1/84
ENSEMBL/NCBI	missense_variant,splice_region_variant	MODERATE	EIF4G3	-	ENSSHAG00000003774	protein_coding	17/34	-	2958	2318	773	T/M	aCg/aTg	1	3	562588770	C	T	27/5740	0/74	0/83	0/60	0/70	0/100	0/61	0/72	1/83	0/90	0/86	0/34	1/96	0/109	0/83	0/66	0/60	0/69	0/87	0/55	1/110	0/69	21/97	0/76	0/97	0/64	0/69	0/81	0/53	0/62	0/76
ENSEMBL/NCBI	synonymous_variant	LOW	VWA5B1	-	ENSSHAG00000010861	protein_coding	17/22	-	2935	2712	904	N	aaC/aaT	-1	3	563176533	G	A	37/4956	0/67	0/78	0/46	0/67	0/61	0/64	0/52	0/61	1/83	0/65	0/40	0/80	0/83	36/71	0/55	0/58	0/57	0/80	0/44	0/101	0/58	0/120	0/58	0/82	0/63	0/76	0/52	0/49	0/56	0/81
ENSEMBL/NCBI	missense_variant	MODERATE	UBXN10	-	ENSSHAG00000026455	protein_coding	1/3	-	257	221	74	R/P	cGg/cCg	-1	3	563411137	C	G	34/5675	1/80	0/112	0/21	0/46	0/75	0/39	0/63	1/91	0/98	0/82	0/65	0/75	0/99	0/71	0/66	0/65	0/77	0/74	0/53	0/49	0/84	0/132	0/87	0/71	0/61	0/76	0/76	0/68	0/76	0/67
ENSEMBL/NCBI	missense_variant	MODERATE	UBXN10	-	ENSSHAG00000026455	protein_coding	1/3	-	257	221	74	R/P	cGg/cCg	-1	3	563411138	GGCC	G	38/5685	2/83	0/115	0/24	0/47	0/78	0/39	0/65	1/93	0/100	0/83	0/65	0/82	0/105	0/73	0/68	0/62	0/85	0/76	0/55	0/55	1/82	1/132	0/87	0/73	0/59	0/74	0/75	0/67	0/80	0/69
ENSEMBL/NCBI	missense_variant	MODERATE	PLA2G2A	-	ENSSHAG00000022150	protein_coding	3/5	-	799	164	55	T/I	aCc/aTc	1	3	563616240	C	T	34/5133	0/75	0/73	0/52	0/54	0/79	0/58	0/52	0/69	0/83	14/65	19/56	0/91	1/78	0/73	0/45	0/51	0/71	0/72	0/42	0/78	0/68	0/73	0/67	0/72	0/75	0/75	0/87	0/58	0/58	0/84
ENSEMBL/NCBI	missense_variant	MODERATE	NBL1	-	ENSSHAG00000025030	protein_coding	2/3	-	993	142	48	G/S	Ggc/Agc	-1	3	563911402	C	T	13/4772	0/69	0/73	0/31	0/65	0/61	0/43	0/51	0/51	0/87	0/67	0/43	0/86	0/83	0/92	0/53	0/62	0/75	0/90	0/43	0/94	0/64	0/107	0/77	0/60	0/56	0/78	0/74	0/47	0/75	0/80
ENSEMBL/NCBI	synonymous_variant	LOW	UBR4	-	ENSSHAG00000009026	protein_coding	59/107	-	8518	8518	2840	L	Ctg/Ttg	1	3	564429713	C	T	34/5530	0/77	0/103	0/32	1/69	0/91	0/49	1/61	0/76	0/99	0/75	0/48	0/88	0/93	0/94	0/59	0/56	0/70	0/87	0/67	0/92	0/76	0/115	0/68	0/72	0/57	0/65	0/52	0/68	0/75	0/74
ENSEMBL/NCBI	synonymous_variant	LOW	KLHDC7A	-	ENSSHAG00000025305	protein_coding	1/2	-	3840	2127	709	I	atC/atA	-1	3	565167729	G	T	29/4244	0/67	0/74	0/22	0/45	0/65	0/43	0/42	0/50	0/88	0/69	0/44	0/60	0/71	0/54	0/36	0/47	1/65	0/58	1/48	0/56	0/60	0/96	0/49	0/77	0/55	0/65	0/53	0/43	0/45	0/64
ENSEMBL/NCBI	missense_variant	MODERATE	-	-	ENSSHAG00000029048	protein_coding	3/6	-	708	563	188	A/V	gCc/gTc	-1	3	566050494	G	A	31/5060	0/68	0/63	0/64	0/48	0/71	0/52	0/68	0/61	0/91	0/66	0/45	0/90	0/76	0/75	0/46	0/69	0/63	1/71	0/49	28/63	0/66	0/101	0/64	0/86	0/49	0/62	0/65	0/48	1/61	0/81
ENSEMBL/NCBI	synonymous_variant	LOW	CROCC	-	ENSSHAG00000008648	protein_coding	15/35	-	1866	1866	622	T	acG/acA	-1	3	567179751	C	T	27/5193	0/64	0/75	0/35	0/61	0/76	0/56	0/62	0/68	0/91	0/84	0/40	0/77	0/73	0/77	0/62	0/63	0/71	0/77	0/49	0/116	0/65	0/132	27/67	0/79	0/54	0/57	0/56	0/44	0/61	0/92
ENSEMBL/NCBI	splice_region_variant,intron_variant	LOW	CROCC	-	ENSSHAG00000008648	protein_coding	-	11/34	-	-	-	-	-	-1	3	567182141	G	T	57/5083	0/79	0/76	0/32	0/43	0/83	0/42	0/48	0/57	0/102	0/75	0/67	0/74	0/78	0/73	0/54	0/51	0/73	0/83	1/62	54/116	0/62	0/125	0/65	0/67	0/57	0/86	0/68	0/56	0/66	0/61
ENSEMBL/NCBI	missense_variant	MODERATE	ANO11	-	ENSSHAG00000010818	protein_coding	17/20	-	1964	1964	655	A/V	gCg/gTg	1	3	567531769	C	T	22/5092	0/67	0/63	0/49	0/38	0/66	0/41	0/63	0/53	0/96	0/72	0/45	0/75	0/73	0/80	0/52	0/62	0/70	0/87	0/53	0/105	0/49	0/130	0/63	0/72	0/72	0/69	0/52	0/52	0/68	0/64
ENSEMBL/NCBI	frameshift_variant	HIGH	SPEN	YES	ENSSHAG00000027193	protein_coding	10/14	-	7894	7763	2588	P/X	cCa/ca	-1	3	567934930	TG	T	36/5768	27/71	1/97	0/58	0/54	0/75	0/50	0/72	0/77	0/108	0/85	1/60	0/79	0/99	1/84	0/59	0/68	0/74	0/89	0/57	0/115	0/79	0/129	0/77	0/89	0/64	0/80	0/93	0/57	0/89	1/85
ENSEMBL/NCBI	synonymous_variant	LOW	SPEN	YES	ENSSHAG00000027193	protein_coding	10/14	-	5705	5574	1858	V	gtG/gtA	-1	3	567937120	C	T	74/5584	0/71	1/79	0/52	0/54	31/65	17/65	21/58	0/63	0/91	0/87	0/53	0/72	0/97	0/76	0/71	0/81	0/72	0/86	0/63	0/110	0/82	0/105	0/89	0/97	0/53	0/65	1/75	0/54	0/63	0/95
NCBI	synonymous_variant	LOW	FHAD1	-	LOC100924220	protein_coding	5/32	-	872	858	286	I	atC/atT	-1	3	568665340	G	A	67/5222	0/74	38/74	25/52	0/62	0/75	0/57	0/69	0/57	0/80	0/69	1/54	0/87	0/76	0/60	0/40	1/64	0/65	0/67	0/53	0/91	0/75	0/87	0/71	0/72	0/58	0/54	0/65	0/52	1/73	0/75
ENSEMBL/NCBI	missense_variant	MODERATE	MFN2	-	ENSSHAG00000029532	protein_coding	34/38	-	9865	1685	562	S/N	aGc/aAc	-1	3	571605130	C	T	43/5244	0/69	0/90	0/42	0/59	0/73	0/63	0/47	0/66	0/99	0/91	0/46	0/77	0/89	0/82	0/70	0/66	0/67	0/81	0/53	43/116	0/70	0/125	0/62	0/91	0/54	0/60	0/68	0/47	0/67	0/68
ENSEMBL/NCBI	missense_variant	MODERATE	MASP2	-	ENSSHAG00000013917	protein_coding	2/11	-	1198	109	37	E/K	Gaa/Aaa	1	3	572653251	G	A	86/5428	0/78	0/67	0/37	0/50	0/65	0/48	0/68	0/69	0/104	0/90	0/50	0/83	0/90	0/85	0/56	0/59	0/73	0/101	1/61	0/100	0/70	0/131	0/78	0/78	0/88	0/69	0/86	0/63	45/85	40/76
NCBI	synonymous_variant	LOW	-	-	LOC116422638	protein_coding	2/7	-	174	174	58	G	ggC/ggT	1	3	572924767	C	T	21/4848	20/63	0/71	0/28	0/50	0/71	0/67	0/52	0/61	0/86	0/79	0/53	0/78	0/92	0/72	0/49	0/54	0/72	0/81	0/57	0/121	0/62	0/113	0/63	0/83	0/52	0/88	0/62	0/53	0/51	0/85
NCBI	stop_gained	HIGH	-	-	LOC116422638	protein_coding	2/7	-	184	184	62	Q/*	Cag/Tag	1	3	572924777	C	T	27/4838	23/67	0/70	1/23	0/55	0/69	0/62	0/52	0/59	0/84	0/79	0/54	0/79	0/93	0/74	0/50	0/53	0/72	0/83	0/56	0/120	0/63	0/116	0/63	0/78	0/53	0/85	0/63	0/52	0/54	0/87
ENSEMBL/NCBI	missense_variant	MODERATE	H6PD	-	ENSSHAG00000020962	protein_coding	2/5	-	419	419	140	G/V	gGg/gTg	-1	3	574731967	C	A	32/5283	26/69	0/79	0/32	0/47	0/65	1/48	0/59	0/60	0/104	0/81	0/49	0/71	0/77	0/80	0/61	0/76	0/55	0/87	0/56	0/98	0/73	0/111	0/62	0/81	0/59	0/87	0/55	0/49	2/85	0/75
ENSEMBL/NCBI	missense_variant	MODERATE	RERE	-	ENSSHAG00000011000	protein_coding	4/24	-	816	236	79	P/L	cCt/cTt	1	3	575492914	C	T	27/5894	0/74	0/90	0/63	0/57	0/94	0/48	0/65	0/64	1/106	0/62	0/55	0/74	0/103	0/89	0/52	0/50	0/69	0/107	0/56	0/94	0/89	0/88	0/73	0/94	0/71	0/68	0/71	0/56	0/61	0/86
ENSEMBL/NCBI	frameshift_variant	HIGH	RERE	-	ENSSHAG00000011000	protein_coding	19/24	-	2995	2415	805	P/X	ccG/cc	1	3	575829743	CG	C	60/4860	1/67	29/73	12/33	0/49	0/80	0/53	0/37	0/56	0/92	0/77	0/40	1/89	0/89	1/100	0/55	0/51	0/64	0/98	1/44	1/102	0/73	1/110	0/66	0/85	0/38	0/64	3/62	0/50	1/61	0/72
ENSEMBL/NCBI	synonymous_variant	LOW	PER3	-	ENSSHAG00000015444	protein_coding	13/22	-	1848	1416	472	V	gtC/gtT	-1	3	576373037	G	A	39/5737	36/66	0/90	0/55	0/68	0/91	0/49	0/65	0/75	1/107	0/81	0/51	0/90	0/105	0/87	0/73	0/61	0/69	0/71	0/48	0/127	0/65	0/104	0/87	0/95	0/57	0/80	0/78	0/50	0/68	0/88
ENSEMBL/NCBI	stop_gained	HIGH	ACOT7	-	ENSSHAG00000018789	protein_coding	1/7	-	219	219	73	C/*	tgC/tgA	1	3	578103403	C	A	21/6308	0/72	0/76	0/36	0/48	0/94	0/70	18/63	0/64	0/117	0/85	0/67	0/82	0/92	0/98	0/48	0/92	0/88	0/123	0/78	0/62	0/60	0/169	1/57	0/94	0/73	0/91	0/64	0/76	0/99	0/96
ENSEMBL/NCBI	missense_variant	MODERATE	RNF207	-	ENSSHAG00000018741	protein_coding	8/18	-	1033	761	254	L/Q	cTg/cAg	-1	3	578354168	A	T	36/5748	0/83	0/99	0/53	0/61	0/75	0/51	0/80	0/70	0/89	0/106	1/51	1/103	0/108	0/90	0/59	0/54	0/71	33/78	0/52	0/105	0/65	0/112	0/79	0/80	0/59	0/62	0/53	0/47	0/58	0/67
ENSEMBL/NCBI	missense_variant	MODERATE	AJAP1	-	ENSSHAG00000015099	protein_coding	4/4	-	1931	986	329	T/I	aCt/aTt	-1	3	580462239	G	A	38/5476	0/90	0/83	0/48	0/41	0/92	0/51	0/63	0/63	0/99	0/75	0/48	0/86	0/95	0/100	0/43	0/67	0/74	1/89	0/56	0/87	0/59	0/85	1/78	34/81	1/73	0/74	0/72	0/52	0/75	0/85
ENSEMBL/NCBI	synonymous_variant	LOW	DFFB	-	ENSSHAG00000008392	protein_coding	1/7	-	189	189	63	S	tcC/tcA	-1	3	581961129	G	T	42/6181	0/89	0/101	0/43	1/66	0/90	0/59	0/64	0/85	0/131	0/93	0/47	0/83	0/106	0/103	0/63	0/73	0/93	0/96	0/58	0/79	0/81	0/138	0/86	0/100	0/53	0/96	0/92	0/48	0/80	0/86
ENSEMBL/NCBI	missense_variant	MODERATE	CCDC27	-	ENSSHAG00000006463	protein_coding	4/8	-	637	550	184	L/F	Ctc/Ttc	-1	3	582113143	G	A	30/5426	28/66	0/72	0/65	0/58	0/79	0/50	0/53	0/58	0/90	0/80	0/27	0/93	0/87	0/75	0/46	0/59	0/87	0/85	0/79	0/81	0/60	0/85	0/74	0/96	0/63	0/77	0/77	0/64	0/59	0/58
ENSEMBL/NCBI	missense_variant	MODERATE	PRDM16	YES	ENSSHAG00000011652	protein_coding	16/17	-	3038	3038	1013	A/V	gCg/gTg	-1	3	582821303	G	A	44/5517	0/72	0/78	0/56	0/61	0/65	0/63	0/49	0/70	0/112	0/86	0/41	0/70	0/91	0/96	0/58	0/62	0/72	0/84	0/53	0/114	0/62	1/89	0/72	0/101	0/56	0/63	0/78	0/64	0/64	0/82
ENSEMBL/NCBI	synonymous_variant	LOW	PRDM16	YES	ENSSHAG00000011652	protein_coding	9/17	-	1716	1716	572	P	ccC/ccG	-1	3	582858220	G	C	38/4637	0/64	0/52	0/27	0/40	0/76	0/47	0/56	0/55	0/60	0/60	0/41	0/75	0/66	0/64	0/38	0/45	0/66	0/71	0/38	0/77	0/61	0/115	0/58	0/66	0/70	0/64	0/72	0/42	0/42	0/58
ENSEMBL/NCBI	synonymous_variant	LOW	MMEL1	-	ENSSHAG00000014826	protein_coding	25/25	-	2723	2289	763	A	gcC/gcT	1	3	584096772	C	T	54/5589	0/94	0/102	0/58	0/60	0/84	0/61	0/74	1/72	0/109	0/92	0/62	45/79	0/90	0/76	0/48	0/75	0/61	0/86	0/51	1/80	0/74	0/87	0/82	1/68	0/71	0/68	0/84	0/51	0/71	0/80
ENSEMBL/NCBI	missense_variant	MODERATE	CDK11B	-	ENSSHAG00000000830	protein_coding	8/19	-	833	668	223	G/D	gGc/gAc	1	3	586235468	G	A	20/5314	0/76	0/76	0/54	0/59	0/71	0/65	0/62	0/57	0/86	0/80	0/62	0/81	0/93	0/64	0/49	0/58	0/58	0/80	0/54	0/93	0/69	0/106	0/68	0/83	0/63	0/80	0/56	0/52	1/70	0/92
ENSEMBL/NCBI	frameshift_variant	HIGH	MIB2	-	ENSSHAG00000011136	protein_coding	2/22	-	1662-1683	118-139	40-47	RPRPRLRG/X	CGCCCCCGGCCCCGCCTCCGCGgc/gc	-1	3	586311580	CCGCGGAGGCGGGGCCGGGGGCG	C	23/5731	0/83	0/76	0/34	0/58	0/78	0/68	0/52	1/87	0/109	0/89	0/53	0/106	0/97	0/95	0/63	0/71	0/89	0/101	0/66	0/68	0/79	0/156	0/74	0/95	0/82	0/91	0/65	1/71	0/63	0/106
ENSEMBL/NCBI	missense_variant	MODERATE	PUSL1	-	ENSSHAG00000032238	protein_coding	5/8	-	489	452	151	A/V	gCg/gTg	-1	3	586909499	G	A	45/5716	39/80	0/86	0/48	0/62	0/77	0/48	1/80	0/75	0/113	1/92	0/63	0/71	0/89	0/90	0/65	0/71	0/76	0/77	0/54	0/118	0/84	0/137	0/61	0/75	0/54	0/86	0/70	0/57	0/67	0/76
ENSEMBL/NCBI	missense_variant	MODERATE	SCNN1D	-	ENSSHAG00000002485	protein_coding	6/7	-	1235	1066	356	A/T	Gcc/Acc	-1	3	586991114	C	T	27/5238	1/64	0/61	0/41	0/42	0/70	0/57	0/66	0/65	0/89	1/96	0/40	0/62	1/89	0/69	0/60	0/65	0/69	1/109	0/50	0/95	0/71	0/119	0/54	0/73	0/75	0/84	0/66	0/67	0/56	0/76
ENSEMBL/NCBI	missense_variant	MODERATE	PERM1	-	ENSSHAG00000024665	protein_coding	2/4	-	2365	2161	721	A/T	Gcg/Acg	1	3	587947786	G	A	38/5579	36/81	0/101	0/32	0/52	0/80	0/71	0/50	0/70	0/108	0/92	0/87	0/80	0/101	0/82	0/51	0/63	0/74	0/87	0/54	0/101	0/77	0/139	0/68	0/83	0/63	0/72	0/67	0/63	0/84	0/76
ENSEMBL/NCBI	inframe_deletion	MODERATE	NOC2L	-	ENSSHAG00000031413	protein_coding	8/15	-	1114-1116	1114-1116	372	K/-	AAG/-	1	3	588003571	CAAG	C	29/4860	0/60	0/63	0/29	0/50	0/76	1/35	0/57	1/68	0/94	18/68	0/40	0/80	0/76	0/55	0/53	0/53	0/67	0/103	0/44	1/124	0/71	0/125	0/103	0/74	0/54	0/83	0/50	1/50	0/74	0/77
ENSEMBL/NCBI	synonymous_variant	LOW	WDR62	-	ENSSHAG00000010718	protein_coding	26/31	-	3468	3468	1156	P	ccG/ccA	-1	3	588354685	C	T	46/5406	40/96	0/72	0/36	0/54	0/91	0/50	0/59	1/55	0/96	0/83	0/62	0/80	0/90	0/85	0/55	1/61	0/86	0/93	0/62	0/101	0/69	0/129	0/65	1/73	0/51	0/87	0/77	0/62	0/70	0/81
NCBI	synonymous_variant	LOW	-	-	LOC116423026	protein_coding	1/5	-	421	421	141	L	Ctg/Ttg	-1	3	588442129	G	A	25/5976	23/67	0/82	0/31	0/54	0/75	0/58	0/77	0/75	0/98	0/82	0/51	0/96	0/98	0/102	0/52	1/81	0/104	0/80	0/65	0/118	0/89	0/160	0/75	0/82	0/73	0/93	0/77	0/69	0/79	0/76
ENSEMBL/NCBI	synonymous_variant	LOW	PRODH2	-	ENSSHAG00000009838	protein_coding	2/8	-	153	153	51	A	gcG/gcA	1	3	588504430	G	A	25/5334	0/76	0/76	2/29	0/50	0/68	0/64	0/79	0/82	0/142	0/83	0/50	0/77	0/89	0/70	0/65	0/45	0/82	0/97	0/59	0/113	0/57	0/115	0/56	0/65	0/52	0/96	0/70	0/61	0/67	0/74
ENSEMBL/NCBI	splice_region_variant,intron_variant	LOW	PRODH2	-	ENSSHAG00000009838	protein_coding	-	2/7	-	-	-	-	-	1	3	588504565	G	A	14/4629	0/57	0/56	0/32	0/51	0/76	0/49	0/64	0/63	0/94	0/76	0/43	0/76	0/79	0/76	0/57	0/49	0/73	0/82	0/56	0/78	0/61	0/122	0/69	0/63	0/55	0/78	0/56	0/54	0/48	0/79
NCBI	missense_variant	MODERATE	KMT2B	-	LOC100927672	protein_coding	7/42	-	1979	1979	660	A/V	gCg/gTg	-1	3	588555472	G	A	40/3846	0/51	25/58	13/27	0/30	0/58	0/50	0/32	0/56	0/77	0/57	0/36	0/56	0/67	0/64	0/34	0/31	0/69	0/68	0/41	0/81	0/53	0/94	0/54	0/49	0/45	1/61	0/47	0/41	0/43	0/64
NCBI	splice_acceptor_variant,missense_variant	HIGH	KMT2B	-	LOC100927672	protein_coding	1/42	-	77	77	26	A/G	gCc/gGc	-1	3	588558837	G	C	59/2170	3/49	2/36	0/13	0/25	1/36	0/27	0/23	0/24	0/47	1/17	0/32	0/23	0/44	1/40	2/20	1/7	0/43	2/41	1/26	0/17	2/27	2/56	1/32	0/20	0/25	0/12	1/15	1/28	2/50	0/47
ENSEMBL/NCBI	synonymous_variant	LOW	GAPDHS	-	ENSSHAG00000008116	protein_coding	4/12	-	482	336	112	Y	taC/taT	-1	3	588709360	G	A	39/5460	33/72	0/70	1/57	0/47	0/87	0/62	0/67	0/69	1/93	0/87	0/53	0/74	1/82	0/80	1/62	0/70	0/64	0/80	0/55	0/103	0/58	0/140	0/68	0/94	0/51	0/81	0/71	0/43	0/56	0/75
ENSEMBL/NCBI	synonymous_variant	LOW	HPN	-	ENSSHAG00000021225	protein_coding	5/7	-	456	456	152	Q	caG/caA	-1	3	589007625	C	T	33/4990	31/68	0/64	0/39	0/58	0/72	0/59	0/63	0/54	0/77	0/57	0/39	0/66	0/70	0/86	0/60	0/50	0/55	0/71	0/36	0/92	0/70	0/112	0/79	0/79	0/57	0/76	1/66	0/57	0/64	0/67
ENSEMBL/NCBI	splice_donor_variant	HIGH	GRAMD1A	-	ENSSHAG00000026241	protein_coding	-	6/20	-	-	-	-	-	-1	3	589036770	A	T	32/4859	26/72	0/88	0/37	0/51	0/84	0/54	0/55	0/71	0/80	0/88	0/49	0/60	0/73	1/71	0/60	0/55	0/78	0/106	1/52	0/102	0/67	0/95	0/56	0/73	0/57	0/77	0/56	0/45	0/67	0/76
ENSEMBL/NCBI	missense_variant	MODERATE	FBXO27	-	ENSSHAG00000008081	protein_coding	5/6	-	757	527	176	R/Q	cGg/cAg	1	3	589485515	G	A	12/4005	0/46	0/62	0/24	0/31	0/44	0/48	0/43	0/37	0/77	0/71	0/49	0/51	0/62	0/58	0/41	1/41	0/42	0/58	0/39	0/123	0/54	0/92	11/57	0/50	0/43	0/67	0/41	0/45	0/52	0/59
ENSEMBL/NCBI	synonymous_variant	LOW	ACTN4	-	ENSSHAG00000006501	protein_coding	11/21	-	2005	1164	388	L	ctG/ctA	-1	3	589605843	C	T	26/5363	0/68	0/83	0/55	1/66	0/74	0/60	0/75	0/76	0/95	0/85	1/53	0/71	0/87	0/61	0/53	0/71	21/81	0/90	0/54	0/107	0/59	0/101	0/62	0/82	0/74	0/55	0/68	0/49	0/72	0/84
NCBI	splice_region_variant,intron_variant	LOW	RYR1	-	LOC100916717	protein_coding	-	26/70	-	-	-	-	-	-1	3	589763401	G	GGGCGAT	57/3216	2/53	1/60	0/32	0/39	1/49	1/34	0/38	1/49	0/61	1/59	0/29	1/42	1/71	0/54	1/49	0/34	1/49	1/50	0/40	2/71	1/45	4/87	0/48	0/61	1/29	1/58	0/34	0/25	3/43	0/54
NCBI	missense_variant	MODERATE	RYR1	-	LOC100916717	protein_coding	8/71	-	1382	1382	461	R/K	aGg/aAg	-1	3	589776615	C	T	19/4426	0/69	0/59	0/23	0/53	0/67	0/41	0/46	0/47	0/85	0/63	19/40	0/53	0/72	0/70	0/43	0/50	0/65	0/77	0/51	0/85	0/67	0/101	0/51	0/57	0/65	0/67	0/43	0/51	0/59	0/60
ENSEMBL/NCBI	splice_donor_variant	HIGH	RYR1	-	ENSSHAG00000021265	protein_coding	-	9/24	-	-	-	-	-	1	3	589834309	G	A	35/4971	0/73	0/75	0/45	0/50	1/60	0/55	0/68	0/66	0/70	0/55	0/45	0/67	0/81	0/80	0/55	0/60	0/78	0/80	0/42	1/108	0/63	0/122	0/63	0/67	0/55	0/78	0/62	0/48	0/54	0/67
ENSEMBL/NCBI	frameshift_variant	HIGH	PLD3	-	ENSSHAG00000001492	protein_coding	10/14	-	1186-1187	687-688	229-230	-/RX	-/CGCT	1	3	590243388	C	CCGCT	119/3541	1/51	0/59	3/27	0/34	1/57	0/38	3/51	1/63	2/52	1/59	1/37	5/45	2/73	1/63	1/49	1/42	2/56	2/66	2/38	2/89	0/57	2/76	2/48	0/42	5/46	3/50	2/41	4/38	2/52	2/60
ENSEMBL/NCBI	missense_variant	MODERATE	SPTBN4	-	ENSSHAG00000025890	protein_coding	14/36	-	2274	2117	706	R/Q	cGg/cAg	1	3	590311778	G	A	409/5094	0/71	0/90	0/27	0/48	0/86	0/78	0/61	0/67	0/104	0/70	0/64	0/77	0/77	0/63	0/53	0/37	1/80	1/76	0/51	1/91	0/68	1/121	0/75	0/75	0/77	0/100	0/37	0/71	0/70	0/93
ENSEMBL/NCBI	synonymous_variant	LOW	SPTBN4	-	ENSSHAG00000025890	protein_coding	14/36	-	2465	2308	770	L	Ctg/Ttg	1	3	590311969	C	T	26/4870	25/68	0/81	0/26	0/52	0/83	0/85	0/53	0/62	0/76	0/65	0/70	0/75	0/98	0/90	0/41	0/7	0/69	0/106	0/47	0/85	0/68	0/127	0/99	0/67	0/74	0/78	0/15	0/74	0/74	1/90
ENSEMBL/NCBI	missense_variant	MODERATE	SPTBN4	-	ENSSHAG00000025890	protein_coding	33/36	-	7308	7151	2384	R/P	cGc/cCc	1	3	590343045	G	C	56/5633	0/83	0/88	0/49	0/60	0/66	0/56	0/57	0/68	0/103	0/97	0/57	0/70	0/98	0/98	0/66	0/81	0/78	47/94	0/63	0/122	0/79	0/135	0/86	0/91	1/50	0/92	0/64	0/63	0/89	0/95
ENSEMBL/NCBI	synonymous_variant	LOW	NUMBL	-	ENSSHAG00000029353	protein_coding	6/8	-	845	543	181	A	gcC/gcT	-1	3	590446287	G	A	56/5572	0/77	0/94	0/39	0/59	0/71	0/52	1/77	0/60	0/114	0/100	0/53	0/78	0/98	0/88	0/55	0/70	1/79	0/93	0/62	0/148	0/77	0/134	0/78	0/81	0/66	0/100	0/53	0/57	0/69	0/88
ENSEMBL/NCBI	missense_variant	MODERATE	-	-	ENSSHAG00000004354	protein_coding	2/9	-	387	314	105	A/V	gCc/gTc	-1	3	590770177	G	A	25/4693	24/64	0/61	0/60	0/38	0/76	0/50	0/58	0/48	0/74	0/67	0/40	0/65	0/58	0/64	0/46	0/76	0/64	0/67	1/58	0/84	0/69	0/89	0/41	0/61	0/69	0/49	0/62	0/50	0/61	0/56
ENSEMBL/NCBI	synonymous_variant	LOW	CYP2B6	-	ENSSHAG00000025734	protein_coding	5/9	-	1024	699	233	R	cgG/cgT	-1	3	590903749	C	A	46/5213	0/75	0/73	0/46	0/50	0/86	0/66	0/56	0/75	1/95	0/77	0/32	0/74	0/100	0/86	0/53	0/64	0/63	0/76	0/63	0/95	1/63	0/109	36/73	1/84	0/65	1/71	0/80	0/50	0/59	0/68
ENSEMBL/NCBI	splice_donor_variant	HIGH	ZNF541	-	ENSSHAG00000003056	protein_coding	-	10/31	-	-	-	-	-	1	3	591411769	G	A	50/5260	0/69	0/71	0/39	0/56	0/69	17/58	31/78	0/62	0/88	0/86	0/46	0/72	0/84	0/76	0/59	0/61	0/69	0/78	0/56	0/121	0/57	0/114	0/74	0/69	0/63	0/85	0/53	0/56	0/80	0/70
ENSEMBL/NCBI	splice_acceptor_variant	HIGH	MEIS3	-	ENSSHAG00000021311	protein_coding	-	9/9	-	-	-	-	-	1	3	591499826	G	A	29/5295	0/74	0/83	0/30	0/70	0/79	0/55	0/53	0/69	0/94	0/68	0/68	1/73	0/71	0/91	0/57	0/57	0/75	0/81	0/67	0/117	0/68	0/119	0/81	0/74	0/62	0/77	0/79	0/56	0/80	0/54
ENSEMBL/NCBI	synonymous_variant	LOW	C5AR2	-	ENSSHAG00000027588	protein_coding	3/3	-	2893	507	169	F	ttC/ttT	-1	3	591553661	G	A	367/5432	1/55	0/66	0/44	0/46	0/66	0/57	0/53	0/65	0/95	1/76	0/60	0/64	0/88	0/70	0/54	0/56	0/82	0/79	0/51	0/112	0/56	0/123	0/78	38/83	26/62	39/86	37/70	24/41	27/65	29/75
ENSEMBL/NCBI	missense_variant	MODERATE	NPAS1	-	ENSSHAG00000024261	protein_coding	8/12	-	1159	965	322	A/V	gCc/gTc	-1	3	591802454	G	A	27/5046	21/59	0/75	0/44	0/65	0/53	0/54	0/51	0/42	0/81	0/73	0/53	0/84	0/87	0/85	1/55	0/63	0/69	0/83	0/54	0/95	0/64	1/128	0/61	0/69	0/79	0/58	1/66	0/48	0/69	0/53
ENSEMBL/NCBI	missense_variant	MODERATE	NPAS1	-	ENSSHAG00000024261	protein_coding	4/12	-	570	376	126	D/N	Gac/Aac	-1	3	591805619	C	T	25/5058	23/60	0/70	0/60	0/56	0/74	0/50	0/46	0/59	0/93	0/62	0/56	0/79	0/79	0/75	0/59	0/53	0/70	0/79	0/48	0/83	0/68	0/98	0/57	0/62	0/61	0/82	0/51	0/49	0/66	0/87
ENSEMBL/NCBI	synonymous_variant	LOW	PPP5C	-	ENSSHAG00000003533	protein_coding	8/13	-	1001	912	304	H	caC/caT	1	3	592426528	C	T	16/5421	0/64	0/90	0/41	1/66	0/88	0/42	0/66	0/79	0/112	0/75	0/50	0/81	0/104	0/86	0/54	0/56	0/66	0/96	0/51	0/109	0/77	0/132	0/74	0/95	0/57	0/91	0/87	0/53	0/66	0/69
ENSEMBL/NCBI	synonymous_variant	LOW	EML2	-	ENSSHAG00000002041	protein_coding	6/22	-	1311	516	172	G	ggC/ggT	1	3	593120920	C	T	35/5345	0/66	0/90	0/37	0/50	0/79	0/59	0/59	1/73	0/118	0/80	0/52	0/86	0/79	0/85	31/58	0/63	0/80	0/89	0/57	0/109	0/62	0/112	0/67	0/77	0/55	1/64	0/49	0/50	0/77	0/66
ENSEMBL/NCBI	missense_variant	MODERATE	MARK4	-	ENSSHAG00000002976	protein_coding	13/18	-	1737	1472	491	R/H	cGt/cAt	-1	3	593363645	C	T	29/5193	0/77	0/76	0/42	0/44	0/52	0/65	0/68	0/53	0/95	0/63	0/61	0/65	25/78	0/94	0/46	0/61	0/68	0/98	0/60	1/113	0/65	0/132	0/56	0/64	0/40	0/95	0/59	0/62	0/84	0/79
NCBI	splice_region_variant,intron_variant	LOW	-	-	LOC105750124	protein_coding	-	6/7	-	-	-	-	-	1	3	593925611	G	A	34/5207	33/77	0/83	0/46	0/71	0/63	0/60	0/63	0/62	0/83	0/85	0/43	0/93	0/90	0/85	0/42	0/70	0/65	0/77	0/53	0/74	0/72	0/96	0/55	0/81	0/64	0/75	0/79	0/46	0/47	0/66
ENSEMBL	synonymous_variant	LOW	-	-	ENSSHAG00000005371	protein_coding	7/7	-	1501	1302	434	L	ctG/ctA	1	3	594215293	G	A	644/10751	0/169	0/164	0/131	0/107	0/162	0/99	0/148	0/137	0/189	0/134	0/101	0/190	0/182	0/148	0/113	0/141	0/142	1/160	0/114	0/173	0/116	0/203	0/113	0/171	0/126	0/131	0/149	0/115	0/116	0/144
ENSEMBL/NCBI	synonymous_variant	LOW	ZNF574	-	ENSSHAG00000030562	protein_coding	1/1	-	1785	1785	595	G	ggC/ggT	-1	3	594924210	G	A	37/6242	34/67	0/78	0/35	0/71	0/74	0/82	0/59	0/73	0/110	0/100	0/74	0/62	0/99	0/88	0/67	0/64	0/96	0/104	0/74	0/148	0/65	0/138	0/88	0/90	0/61	0/109	0/65	0/76	0/100	0/89
ENSEMBL/NCBI	missense_variant	MODERATE	GRIK5	-	ENSSHAG00000008541	protein_coding	9/20	-	3303	1027	343	G/W	Ggg/Tgg	1	3	594954568	G	T	24/4812	22/57	0/70	0/55	0/53	0/58	0/47	0/51	0/59	0/70	0/63	0/44	0/64	0/66	0/88	0/55	0/53	0/64	0/77	0/66	0/79	0/55	0/93	0/50	0/68	0/74	0/70	0/36	0/59	0/69	0/75
ENSEMBL/NCBI	synonymous_variant	LOW	GRIK5	-	ENSSHAG00000008541	protein_coding	15/20	-	4100	1824	608	S	tcG/tcA	1	3	594959081	G	A	28/4626	0/67	0/91	0/38	0/54	0/86	0/47	0/47	0/54	0/82	0/68	0/29	0/66	0/71	0/54	0/53	0/55	1/91	0/77	0/51	0/81	0/50	0/95	0/51	0/55	0/68	0/54	0/54	0/49	0/57	0/58
[truncated: 1,124 more rows]
[truncated: 48 more columns]

## Sheet: Table S7B
Table S7B
Exon-level variant effect predictor (VEP) summary for DFT2 tumours.
[truncated: 228 more rows]
[truncated: 11 more columns]

## Sheet: Table S7C
Table S7C
[truncated: 52 more rows]
