# Supplementary material for: The evolution of two transmissible cancers in Tasmanian devils
Source: Science. Author manuscript; Available in PMC 2023 Jun 8. (PMC7614631; doi:10.1126/science.abq6453)
Supplement: Table S8 [file EMS174270-supplement-Table_S8.xlsx]

## Sheet: Table S8A
Table S8A
Global dNdS summary of 78 DFT1 tumours, 41 DFT2 tumours and one non-transmissible devil carcinoma.
Set	Genic variants considered	dNdScv MLE	dNdScv CI low	dNdScv CI high
DFT1	2102	1.01771	0.917334	1.12907
DFT2	183	1.33587	0.907791	1.96583
Non-transmissible carcinoma	44	1.50674	0.66942	3.39139

## Sheet: Table S8B
Table S8B
dNdScv summary of genic mutations across all 78 DFT1 tumours.
Gene	n_syn	n_mis	n_non	n_spl	n_ind	wmis_cv	wnon_cv	wspl_cv	wind_cv	pmis_cv	ptrunc_cv	pallsubs_cv	pind_cv	qmis_cv	qtrunc_cv	qallsubs_cv	pglobal_cv	qglobal_cv
MGA	0	0	1	2	3	0	116.502	116.502	55.6445	0.440211	2.1318e-06	9.6656e-06	0.0011068	0.908899	0.0405149	0.183695	2.07038e-07	0.00393477
LPP	0	2	0	0	2	20.8225	0	0	189.725	0.00399916	0.910946	0.0157877	0.000335362	0.908899	0.980224	0.995909	6.96175e-05	0.661541
ILF2	0	1	0	1	1	25.1792	150.499	150.499	148.48	0.0335369	0.00460864	0.00191331	0.00659011	0.908899	0.980224	0.995909	0.000154852	0.980985
RSRC1	0	0	0	0	2	0	0	0	374.553	0.775653	0.898013	0.952354	8.95905e-05	0.908899	0.980224	0.995909	0.000884709	0.999997
NAB2	0	0	1	0	1	0	244.601	244.601	111.646	0.696269	0.00270999	0.0103182	0.00870302	0.908899	0.980224	0.995909	0.000926542	0.999997
TDRD9	0	3	0	1	0	19.6927	62.2389	62.2389	0	0.000512299	0.01221	0.000107739	1	0.908899	0.980224	0.995909	0.00109202	0.999997
DEPDC1	0	1	0	0	2	12.8426	0	0	142.468	0.0714672	0.892559	0.195198	0.000579153	0.908899	0.980224	0.995909	0.00114041	0.999997
SOD2	0	1	0	0	1	47.8818	0	0	256.884	0.0163447	0.948113	0.0558633	0.00384389	0.908899	0.980224	0.995909	0.00202839	0.999997
PLD1	0	1	0	0	2	9.0063	0	0	108.111	0.106425	0.85627	0.267169	0.000972859	0.908899	0.980224	0.995909	0.00240558	0.999997
SNPH	0	0	0	0	2	0	0	0	200.538	0.675485	0.928089	0.912384	0.000301482	0.908899	0.980224	0.995909	0.00253021	0.999997
ABLIM3	0	0	0	0	2	0	0	0	183.721	0.708595	0.888969	0.923506	0.000356697	0.908899	0.980224	0.995909	0.00297071	0.999997
ENSSHAG00000022109	0	2	0	0	0	146.338	0	0	0	6.62759e-05	0.960092	0.000349698	1	0.841256	0.980224	0.995909	0.00313275	0.999997
SEMA3D	0	0	1	0	1	0	92.2015	92.2015	74.6218	0.709036	0.00790214	0.027368	0.0128422	0.908899	0.980224	0.995909	0.00314681	0.999997
ENSSHAG00000029617	0	0	0	0	2	0	0	0	165.637	0.71777	0.889647	0.927802	0.000434877	0.908899	0.980224	0.995909	0.00355683	0.999997
RAP1A	0	1	1	0	0	61.7123	253.33	253.33	0	0.0123257	0.0026084	0.00047644	1	0.908899	0.980224	0.995909	0.00412081	0.999997
UNC5D	0	2	0	1	0	20.3732	95.5743	95.5743	0	0.00418607	0.00759488	0.000482153	1	0.908899	0.980224	0.995909	0.00416447	0.999997
ENSSHAG00000016064	0	2	1	0	0	21.4811	80.3708	80.3708	0	0.00374664	0.00919731	0.0005174	1	0.908899	0.980224	0.995909	0.00443241	0.999997
ENSSHAG00000007265	0	3	0	0	0	30.7348	0	0	0	0.000131009	0.896855	0.000660599	1	0.841256	0.980224	0.995909	0.00549774	0.999997
LRRN2	0	3	0	0	0	30.5642	0	0	0	0.00013327	0.923975	0.000674038	1	0.841256	0.980224	0.995909	0.00559601	0.999997
ENSSHAG00000009958	0	1	0	0	1	20.3957	0	0	147.725	0.0424879	0.929611	0.127227	0.0066231	0.908899	0.980224	0.995909	0.00680762	0.999997
ENSSHAG00000018547	0	0	2	0	0	0	85.9806	85.9806	0	0.565355	0.000202594	0.000847321	1	0.908899	0.980224	0.995909	0.00684079	0.999997
HDAC5	0	0	0	0	2	0	0	0	103.302	0.610213	0.864233	0.865435	0.00105882	0.908899	0.980224	0.995909	0.00732624	0.999997
ESD	0	2	0	0	0	82.7667	0	0	0	0.000219499	0.93281	0.00107889	1	0.841256	0.980224	0.995909	0.00844964	0.999997
ENSSHAG00000026455	0	1	0	0	1	15.61	0	0	143.348	0.0573879	0.933173	0.163782	0.00682085	0.908899	0.980224	0.995909	0.00871028	0.999997
ENSSHAG00000000443	0	2	0	0	0	72.3191	0	0	0	0.000291572	0.962898	0.00141164	1	0.841256	0.980224	0.995909	0.0106763	0.999997
AQP6	0	2	0	0	0	70.6443	0	0	0	0.000306312	0.94376	0.00147624	1	0.841256	0.980224	0.995909	0.0110987	0.999997
ENSSHAG00000026328	0	2	0	0	0	70.2594	0	0	0	0.000309855	0.963302	0.00149442	1	0.841256	0.980224	0.995909	0.0112171	0.999997
STXBP1	0	1	0	0	1	16.3983	0	0	97.5727	0.0542953	0.893428	0.155534	0.00991802	0.908899	0.980224	0.995909	0.0115297	0.999997
HLX	0	1	0	0	1	13.6137	0	0	116.112	0.0669328	0.932536	0.186007	0.00837736	0.908899	0.980224	0.995909	0.0116311	0.999997
ENSSHAG00000031215	0	2	0	0	1	10.6706	0	0	29.9565	0.0160472	0.829129	0.0537859	0.0301577	0.908899	0.980224	0.995909	0.0120423	0.999997
PAX2	0	1	0	1	0	16.7348	226.925	226.925	0	0.0530693	0.00294096	0.0018746	1	0.908899	0.980224	0.995909	0.0136459	0.999997
CHST1	0	1	0	0	1	9.23374	0	0	137.9	0.103494	0.952854	0.265219	0.00708413	0.908899	0.980224	0.995909	0.0136726	0.999997
ENSSHAG00000002022	0	2	0	0	0	61.8091	0	0	0	0.0004058	0.919991	0.00191538	1	0.908899	0.980224	0.995909	0.0139015	0.999997
HSPA8	0	1	0	0	1	14.2423	0	0	89.7307	0.063621	0.92076	0.178137	0.0107547	0.908899	0.980224	0.995909	0.0139042	0.999997
PREP	0	1	0	0	1	15.4136	0	0	81.6537	0.0582108	0.902832	0.165072	0.0117782	0.908899	0.980224	0.995909	0.0140819	0.999997
ENSSHAG00000021297	0	2	0	0	0	58.2772	0	0	0	0.00045932	0.913204	0.00214826	1	0.908899	0.980224	0.995909	0.0153453	0.999997
ENSSHAG00000010782	0	1	1	0	0	17.6632	178.796	178.796	0	0.0499436	0.00381592	0.00225869	1	0.908899	0.980224	0.995909	0.0160208	0.999997
ENSSHAG00000030788	0	0	0	0	1	0	0	0	411.743	0.871767	0.958419	0.985717	0.00240955	0.908899	0.980224	0.995909	0.0167273	0.999997
ENSSHAG00000024858	0	0	1	0	0	0	1103.04	1103.04	0	0.839912	0.000532278	0.00242913	1	0.908899	0.980224	0.995909	0.017053	0.999997
DDA1	0	0	0	0	1	0	0	0	394.937	0.862258	0.949972	0.983125	0.00251124	0.908899	0.980224	0.995909	0.0172919	0.999997
ENSSHAG00000022754	0	0	0	0	1	0	0	0	374.553	0.85428	0.953836	0.98163	0.00264673	0.908899	0.980224	0.995909	0.0180646	0.999997
ENSSHAG00000023832	0	0	0	0	1	0	0	0	345.57	0.856896	0.9506	0.981987	0.00286663	0.908899	0.980224	0.995909	0.0193469	0.999997
GNB4	0	2	0	0	0	49.6799	0	0	0	0.000642803	0.923923	0.0029423	1	0.908899	0.980224	0.995909	0.0200917	0.999997
TPRKB	0	0	0	0	1	0	0	0	329.862	0.852283	0.959022	0.981517	0.0030018	0.908899	0.980224	0.995909	0.0201151	0.999997
TRAT1	0	0	0	0	1	0	0	0	303.957	0.855199	0.940854	0.980784	0.00325492	0.908899	0.980224	0.995909	0.0215389	0.999997
SNRK	0	1	0	0	1	8.63028	0	0	77.0993	0.111628	0.922258	0.280738	0.012446	0.908899	0.980224	0.995909	0.023259	0.999997
ENSSHAG00000025394	0	0	0	0	1	0	0	0	262.696	0.789063	0.960936	0.963691	0.00375989	0.908899	0.980224	0.995909	0.023988	0.999997
ENSSHAG00000023315	0	0	0	0	1	0	0	0	261.512	0.849997	0.957341	0.980871	0.0037767	0.908899	0.980224	0.995909	0.0244428	0.999997
ENSSHAG00000003197	0	1	0	0	1	8.55818	0	0	71.7624	0.11268	0.903529	0.282084	0.013332	0.908899	0.980224	0.995909	0.0247575	0.999997
ENSSHAG00000000853	0	0	0	0	1	0	0	0	255.752	0.839017	0.938358	0.976652	0.00386069	0.908899	0.980224	0.995909	0.0248122	0.999997
RHPN2	0	1	1	0	0	16.5642	112.376	112.376	0	0.0536842	0.00635311	0.0038044	1	0.908899	0.980224	0.995909	0.025001	0.999997
ENSSHAG00000001601	0	1	0	0	1	9.49119	0	0	61.3697	0.100354	0.910332	0.257593	0.0154776	0.908899	0.980224	0.995909	0.0260136	0.999997
COPS7B	0	0	0	0	1	0	0	0	231.298	0.79524	0.93823	0.96399	0.00426319	0.908899	0.980224	0.995909	0.0266899	0.999997
ENSSHAG00000029897	0	0	0	0	1	0	0	0	230.38	0.791673	0.94033	0.963016	0.00427994	0.908899	0.980224	0.995909	0.0267557	0.999997
MTPN	0	0	0	1	0	0	654.702	654.702	0	0.880705	0.000932497	0.00412811	1	0.908899	0.980224	0.995909	0.0267912	0.999997
ENSSHAG00000012512	0	0	1	0	0	0	630.75	630.75	0	0.847433	0.00097072	0.00425324	1	0.908899	0.980224	0.995909	0.0274762	0.999997
SNAI1	0	0	0	0	1	0	0	0	223.291	0.798891	0.949905	0.966156	0.00441386	0.908899	0.980224	0.995909	0.0275376	0.999997
N4BP1	0	1	0	0	1	8.79555	0	0	58.465	0.109284	0.902893	0.275322	0.0162067	0.908899	0.980224	0.995909	0.0286113	0.999997
ENSSHAG00000025472	0	0	0	0	1	0	0	0	213.44	0.840689	0.959478	0.978736	0.00461452	0.908899	0.980224	0.995909	0.0289051	0.999997
MAD1L1	0	1	1	0	0	14.4468	99.9753	99.9753	0	0.0626091	0.00722686	0.00485314	1	0.908899	0.980224	0.995909	0.0307113	0.999997
CENPO	0	0	0	0	1	0	0	0	196.134	0.817014	0.937298	0.970578	0.00501503	0.908899	0.980224	0.995909	0.0307877	0.999997
RASAL3	0	1	0	0	1	7.83879	0	0	58.2889	0.124296	0.872497	0.302944	0.0162531	0.908899	0.980224	0.995909	0.0310871	0.999997
ENSSHAG00000024203	0	0	0	0	1	0	0	0	187.883	0.810827	0.964394	0.970793	0.00523154	0.908899	0.980224	0.995909	0.0319082	0.999997
ENSSHAG00000025453	0	0	0	0	1	0	0	0	187.277	0.809931	0.954835	0.969934	0.00524818	0.908899	0.980224	0.995909	0.0319697	0.999997
TNFSF11	0	0	0	0	1	0	0	0	186.076	0.800196	0.934399	0.965206	0.00528146	0.908899	0.980224	0.995909	0.0320082	0.999997
ENSSHAG00000027265	0	0	0	0	1	0	0	0	187.277	0.819615	0.957202	0.972932	0.00524818	0.908899	0.980224	0.995909	0.0320528	0.999997
ENSSHAG00000030294	0	0	0	0	1	0	0	0	187.277	0.822549	0.963101	0.974123	0.00524818	0.908899	0.980224	0.995909	0.0320857	0.999997
LRTM2	0	2	0	0	0	37.4071	0	0	0	0.00116821	0.929309	0.00512296	1	0.908899	0.980224	0.995909	0.0321416	0.999997
ENSSHAG00000004935	0	0	0	0	1	0	0	0	186.076	0.813736	0.963787	0.971624	0.00528146	0.908899	0.980224	0.995909	0.0321871	0.999997
ENSSHAG00000020660	0	0	0	0	1	0	0	0	185.482	0.823555	0.963494	0.974427	0.00529809	0.908899	0.980224	0.995909	0.0323505	0.999997
ENSSHAG00000030076	0	0	0	0	1	0	0	0	184.891	0.821485	0.954096	0.973252	0.00531473	0.908899	0.980224	0.995909	0.032403	0.999997
COMTD1	0	0	0	0	1	0	0	0	174.867	0.732766	0.930883	0.939834	0.00561383	0.908899	0.980224	0.995909	0.0329468	0.999997
ENSSHAG00000007345	0	0	0	0	1	0	0	0	179.184	0.800168	0.931462	0.964897	0.00548097	0.908899	0.980224	0.995909	0.0330124	0.999997
ENSSHAG00000024899	0	0	0	0	1	0	0	0	175.395	0.810725	0.941959	0.969158	0.00559723	0.908899	0.980224	0.995909	0.0337237	0.999997
ENSSHAG00000000096	0	1	0	0	1	6.73065	0	0	59.5444	0.147295	0.88046	0.345948	0.0159279	0.908899	0.980224	0.995909	0.0341696	0.999997
ENSSHAG00000018849	0	0	0	0	1	0	0	0	168.278	0.794128	0.916719	0.961257	0.00582949	0.908899	0.980224	0.995909	0.0346548	0.999997
CCNG2	0	0	0	0	1	0	0	0	168.278	0.798852	0.927617	0.964067	0.00582949	0.908899	0.980224	0.995909	0.0347397	0.999997
ENSSHAG00000024047	0	0	0	1	1	0	19.3799	19.3799	12.4824	0.364193	0.0449987	0.0883281	0.0641169	0.908899	0.980224	0.995909	0.0349639	0.999997
ENSSHAG00000012043	0	0	1	0	0	0	466.175	466.175	0	0.800044	0.0013455	0.00567288	1	0.908899	0.980224	0.995909	0.0350133	0.999997
ENSSHAG00000022886	0	0	0	0	1	0	0	0	164.931	0.80303	0.92019	0.96452	0.00594548	0.908899	0.980224	0.995909	0.0353319	0.999997
P2RY8	0	0	0	0	1	0	0	0	161.715	0.800988	0.948879	0.966742	0.00606139	0.908899	0.980224	0.995909	0.035977	0.999997
ENSSHAG00000013082	0	0	0	0	1	0	0	0	160.375	0.802762	0.930966	0.965659	0.00611103	0.908899	0.980224	0.995909	0.0361896	0.999997
PLD3	0	0	0	0	1	0	0	0	146.605	0.74352	0.918832	0.942974	0.00667256	0.908899	0.980224	0.995909	0.0381831	0.999997
BCAT1	0	0	0	0	1	0	0	0	145.503	0.786111	0.919624	0.958958	0.00672201	0.908899	0.980224	0.995909	0.0389622	0.999997
HSD17B13	0	0	1	0	0	0	409.939	409.939	0	0.815586	0.00154637	0.00648118	1	0.908899	0.980224	0.995909	0.0391389	0.999997
ENSSHAG00000011805	0	0	1	0	0	0	369.945	369.945	0	0.617077	0.00172835	0.00650174	1	0.908899	0.980224	0.995909	0.0392425	0.999997
ENSSHAG00000024971	0	0	0	1	0	0	407.677	407.677	0	0.84591	0.00155567	0.00657223	1	0.908899	0.980224	0.995909	0.0395971	0.999997
ENSSHAG00000026581	0	0	1	0	0	0	384.034	384.034	0	0.714294	0.00165971	0.00664337	1	0.908899	0.980224	0.995909	0.0399541	0.999997
ENSSHAG00000002984	0	0	0	0	1	0	0	0	135.328	0.708069	0.927723	0.928471	0.00721559	0.908899	0.980224	0.995909	0.0402352	0.999997
ENSSHAG00000020794	0	0	1	0	0	0	392.917	392.917	0	0.805495	0.00161908	0.00673985	1	0.908899	0.980224	0.995909	0.0404372	0.999997
ENSSHAG00000032250	0	0	0	0	1	0	0	0	134.7	0.765807	0.918996	0.951677	0.00724844	0.908899	0.980224	0.995909	0.0412269	0.999997
SERPINH1	0	0	0	0	1	0	0	0	131.051	0.724651	0.935434	0.936769	0.00744538	0.908899	0.980224	0.995909	0.0416069	0.999997
CRLF1	0	0	0	0	1	0	0	0	127.315	0.716525	0.919001	0.931379	0.00765844	0.908899	0.980224	0.995909	0.0423912	0.999997
ENSSHAG00000000990	0	0	0	0	1	0	0	0	128.727	0.764322	0.907767	0.949661	0.00757653	0.908899	0.980224	0.995909	0.0426985	0.999997
ENSSHAG00000004607	0	0	0	0	1	0	0	0	126.208	0.727582	0.910288	0.935182	0.00772394	0.908899	0.980224	0.995909	0.0428373	0.999997
KCNS1	0	0	0	0	1	0	0	0	121.966	0.668194	0.942286	0.909847	0.00798565	0.908899	0.980224	0.995909	0.0430464	0.999997
VIM	0	0	0	0	1	0	0	0	124.051	0.702889	0.923581	0.925577	0.00785485	0.908899	0.980224	0.995909	0.0430688	0.999997
C17orf98	0	0	1	0	0	0	365.55	365.55	0	0.832387	0.0017509	0.00730147	1	0.908899	0.980224	0.995909	0.0432224	0.999997
ENSSHAG00000002439	0	0	1	0	0	0	360.099	360.099	0	0.793691	0.00177967	0.0073235	1	0.908899	0.980224	0.995909	0.0433307	0.999997
GATA2	0	0	0	0	1	0	0	0	122.48	0.701031	0.930485	0.925425	0.00795296	0.908899	0.980224	0.995909	0.0435095	0.999997
YEATS2	0	1	0	0	1	6.73664	0	0	43.1641	0.14715	0.857124	0.343977	0.021557	0.908899	0.980224	0.995909	0.0437806	0.999997
ENSSHAG00000014705	0	2	0	0	0	30.7608	0	0	0	0.00176302	0.902408	0.00745892	1	0.908899	0.980224	0.995909	0.0439953	0.999997
PXDNL	0	1	0	0	1	7.20845	0	0	39.6556	0.136475	0.863278	0.325093	0.0233233	0.908899	0.980224	0.995909	0.0445984	0.999997
ENSSHAG00000013719	0	0	1	0	0	0	351.741	351.741	0	0.832084	0.0018256	0.00758667	1	0.908899	0.980224	0.995909	0.04462	0.999997
ENSSHAG00000026590	0	0	0	0	1	0	0	0	118	0.728975	0.923443	0.937404	0.00824691	0.908899	0.980224	0.995909	0.0453216	0.999997
CYP26A1	1	0	0	0	1	0	0	0	116.344	0.716487	0.922241	0.93174	0.00836106	0.908899	0.980224	0.995909	0.0456114	0.999997
RORC	0	0	0	0	1	0	0	0	116.578	0.735855	0.903644	0.937795	0.00834476	0.908899	0.980224	0.995909	0.0457829	0.999997
DYNC1LI2	0	0	0	0	1	0	0	0	117.522	0.753197	0.912925	0.946101	0.00827953	0.908899	0.980224	0.995909	0.0458197	0.999997
ENSSHAG00000011727	0	0	0	0	1	0	0	0	115.419	0.732116	0.917603	0.938066	0.00842626	0.908899	0.980224	0.995909	0.0461643	0.999997
ENSSHAG00000007420	0	0	1	0	0	0	330.903	330.903	0	0.815061	0.00195071	0.00802316	1	0.908899	0.980224	0.995909	0.0467383	0.999997
ZFAND6	0	0	1	0	0	0	331.843	331.843	0	0.836602	0.00194471	0.00805006	1	0.908899	0.980224	0.995909	0.046868	0.999997
AEBP2	0	0	0	0	1	0	0	0	110.582	0.697659	0.902846	0.920442	0.00878433	0.908899	0.980224	0.995909	0.0470387	0.999997
TRIM69	0	0	0	0	1	0	0	0	113.612	0.767776	0.920685	0.952609	0.00855656	0.908899	0.980224	0.995909	0.0473545	0.999997
ENSSHAG00000001954	0	0	0	0	1	0	0	0	109.127	0.691647	0.92981	0.920785	0.00889808	0.908899	0.980224	0.995909	0.0475571	0.999997
ENSSHAG00000031797	0	0	1	0	0	0	312.492	312.492	0	0.750913	0.00207587	0.00829819	1	0.908899	0.980224	0.995909	0.0480608	0.999997
PTBP2	0	0	0	0	1	0	0	0	108.923	0.747036	0.905445	0.942642	0.00891432	0.908899	0.980224	0.995909	0.0485624	0.999997
ENSSHAG00000032011	0	0	0	0	1	0	0	0	99.4105	0.628615	0.947735	0.887704	0.00974043	0.908899	0.980224	0.995909	0.0497231	0.999997
WFIKKN2	0	0	0	0	1	0	0	0	102.211	0.678249	0.919649	0.912896	0.00948174	0.908899	0.980224	0.995909	0.049767	0.999997
ENSSHAG00000023777	0	2	0	0	0	28.459	0	0	0	0.00207618	0.913946	0.00868228	1	0.908899	0.980224	0.995909	0.0498925	0.999997
ASIC2	0	0	0	0	1	0	0	0	100.617	0.667267	0.91223	0.906219	0.00962731	0.908899	0.980224	0.995909	0.0500925	0.999997
UBE2G1	0	0	1	0	0	0	298.8	298.8	0	0.795634	0.00217947	0.0088267	1	0.908899	0.980224	0.995909	0.0505767	0.999997
CCDC63	0	0	0	0	1	0	0	0	102.936	0.740654	0.903386	0.939754	0.009417	0.908899	0.980224	0.995909	0.0506853	0.999997
IL1R1	0	0	0	0	1	0	0	0	103.486	0.758893	0.918417	0.949	0.00936843	0.908899	0.980224	0.995909	0.050879	0.999997
JRK	0	0	0	0	1	0	0	0	101.674	0.738948	0.926105	0.94193	0.00953028	0.908899	0.980224	0.995909	0.0512857	0.999997
SLAIN2	0	0	0	0	1	0	0	0	97.2458	0.680497	0.908501	0.912671	0.00995028	0.908899	0.980224	0.995909	0.0517775	0.999997
ENSSHAG00000002840	1	0	0	0	1	0	0	0	98.3996	0.722701	0.913914	0.933516	0.00983732	0.908899	0.980224	0.995909	0.0522563	0.999997
SYT4	0	0	1	0	0	0	282.864	282.864	0	0.792096	0.00231332	0.00931084	1	0.908899	0.980224	0.995909	0.0528537	0.999997
RPS6KL1	0	0	0	0	1	0	0	0	96.7596	0.720112	0.906835	0.93143	0.00999867	0.908899	0.980224	0.995909	0.0528641	0.999997
EIF4B	0	0	0	0	1	0	0	0	94.5533	0.696266	0.879354	0.916036	0.0102243	0.908899	0.980224	0.995909	0.0531105	0.999997
ATG7	0	2	0	0	0	27.2531	0	0	0	0.00227393	0.902743	0.00942169	1	0.908899	0.980224	0.995909	0.0533714	0.999997
ENSSHAG00000004508	0	0	0	0	1	0	0	0	92.0059	0.658134	0.909173	0.900867	0.0104978	0.908899	0.980224	0.995909	0.0535365	0.999997
SLC6A11	1	0	0	0	1	0	0	0	93.3372	0.706085	0.907987	0.925166	0.010353	0.908899	0.980224	0.995909	0.0541006	0.999997
SHMT2	0	0	0	0	1	0	0	0	89.4542	0.673178	0.889637	0.906133	0.0107868	0.908899	0.980224	0.995909	0.0550097	0.999997
ENSSHAG00000008155	0	0	0	0	1	0	0	0	91.5706	0.740801	0.897579	0.938953	0.010546	0.908899	0.980224	0.995909	0.0556007	0.999997
ENSSHAG00000014829	0	0	0	0	1	0	0	0	88.0967	0.730909	0.894722	0.934365	0.0109471	0.908899	0.980224	0.995909	0.057102	0.999997
MCOLN3	0	0	0	0	1	0	0	0	86.1361	0.687868	0.89979	0.915193	0.0111873	0.908899	0.980224	0.995909	0.0571475	0.999997
ENSSHAG00000030581	0	0	0	0	1	0	0	0	87.5652	0.717874	0.902708	0.929848	0.0110112	0.908899	0.980224	0.995909	0.0571485	0.999997
NOC2L	0	0	0	0	1	0	0	0	84.3834	0.657086	0.900881	0.899167	0.0114112	0.908899	0.980224	0.995909	0.0572482	0.999997
ENSSHAG00000004125	0	0	0	0	1	0	0	0	87.5652	0.726482	0.922041	0.936161	0.0110112	0.908899	0.980224	0.995909	0.0574667	0.999997
ENSSHAG00000009560	0	0	0	0	1	0	0	0	86.5212	0.740077	0.901115	0.939185	0.0111393	0.908899	0.980224	0.995909	0.0581683	0.999997
FOXN1	0	2	0	0	0	25.6828	0	0	0	0.00257576	0.919914	0.0105864	1	0.908899	0.980224	0.995909	0.0587352	0.999997
C17orf75	0	0	0	1	0	0	244.18	244.18	0	0.762382	0.00271508	0.0106605	1	0.908899	0.980224	0.995909	0.059072	0.999997
JUP	0	0	0	0	1	0	0	0	81.1969	0.666869	0.909314	0.905632	0.0118419	0.908899	0.980224	0.995909	0.0593621	0.999997
RERE	0	1	0	0	1	5.05221	0	0	37.1676	0.202223	0.846578	0.435152	0.0247624	0.908899	0.980224	0.995909	0.0595932	0.999997
CYB5R1	0	0	0	1	0	0	242.549	242.549	0	0.789162	0.00273499	0.0108408	1	0.908899	0.980224	0.995909	0.0598895	0.999997
ENSSHAG00000023245	0	0	0	0	1	0	0	0	79.2029	0.647693	0.901802	0.894034	0.0121284	0.908899	0.980224	0.995909	0.0599001	0.999997
ZC3H14	0	0	0	0	1	0	0	0	81.3106	0.706813	0.894191	0.923508	0.011826	0.908899	0.980224	0.995909	0.0602536	0.999997
SLC22A23	0	0	0	0	1	0	0	0	78.8801	0.661943	0.899215	0.90159	0.0121761	0.908899	0.980224	0.995909	0.0605084	0.999997
LRRN1	0	0	0	0	1	0	0	0	80.9704	0.705035	0.929052	0.927184	0.0118738	0.908899	0.980224	0.995909	0.0606498	0.999997
ENSSHAG00000023497	0	2	0	0	0	25.0374	0	0	0	0.00271713	0.877967	0.0110396	1	0.908899	0.980224	0.995909	0.0607869	0.999997
KLHL1	0	0	0	0	1	0	0	0	77.6146	0.706027	0.907176	0.925029	0.0123667	0.908899	0.980224	0.995909	0.0625821	0.999997
RNF115	0	0	0	1	0	0	221.964	221.964	0	0.71826	0.00301275	0.0114945	1	0.908899	0.980224	0.995909	0.0628275	0.999997
PLA2G4A	0	0	0	0	1	0	0	0	77.4077	0.720428	0.894299	0.929731	0.0123984	0.908899	0.980224	0.995909	0.0629737	0.999997
ANKRD13B	0	0	0	0	1	0	0	0	71.6738	0.605801	0.894913	0.86773	0.0133477	0.908899	0.980224	0.995909	0.0632191	0.999997
ADAM18	0	0	0	0	1	0	0	0	76.1887	0.717714	0.886216	0.92721	0.0125888	0.908899	0.980224	0.995909	0.0636209	0.999997
RINT1	0	0	0	0	1	0	0	0	76.0888	0.715897	0.894143	0.927675	0.0126046	0.908899	0.980224	0.995909	0.0637124	0.999997
FGFR4	0	0	0	0	1	0	0	0	72.2086	0.65581	0.881799	0.895507	0.0132531	0.908899	0.980224	0.995909	0.0644906	0.999997
ENSSHAG00000025105	0	0	1	0	0	0	210.62	210.62	0	0.700734	0.0031903	0.0120033	1	0.908899	0.980224	0.995909	0.0650887	0.999997
TRPV1	0	0	0	0	1	0	0	0	69.3617	0.615619	0.892098	0.873523	0.013773	0.908899	0.980224	0.995909	0.0652114	0.999997
ENSSHAG00000008725	0	0	0	0	1	0	0	0	73.2103	0.70235	0.916773	0.924526	0.0130794	0.908899	0.980224	0.995909	0.0654818	0.999997
MRPS30	0	0	0	1	0	0	209.843	209.843	0	0.723163	0.0032032	0.0121841	1	0.908899	0.980224	0.995909	0.0658871	0.999997
ENSSHAG00000018789	0	0	1	0	0	0	204.291	204.291	0	0.688338	0.00329841	0.0122909	1	0.908899	0.980224	0.995909	0.0663573	0.999997
GRIA4	0	2	0	0	0	23.6482	0	0	0	0.00306291	0.880401	0.0123212	1	0.908899	0.980224	0.995909	0.0664903	0.999997
PPP1R21	0	0	0	0	1	0	0	0	71.3216	0.702352	0.882192	0.919443	0.0134108	0.908899	0.980224	0.995909	0.0665314	0.999997
ENSSHAG00000005369	0	0	0	1	0	0	207.722	207.722	0	0.749972	0.00323894	0.0124582	1	0.908899	0.980224	0.995909	0.0670921	0.999997
CTNND2	1	1	0	1	0	7.49453	69.9332	69.9332	0	0.130669	0.0107278	0.0124607	1	0.908899	0.980224	0.995909	0.0671031	0.999997
PTPN4	0	2	0	0	0	23.4343	0	0	0	0.00312183	0.857619	0.0124757	1	0.908899	0.980224	0.995909	0.067169	0.999997
TNFRSF11B	0	0	1	0	0	0	207.419	207.419	0	0.787707	0.00324412	0.0126615	1	0.908899	0.980224	0.995909	0.0679818	0.999997
ENSSHAG00000031663	1	0	0	0	1	0	0	0	67.3501	0.648381	0.919051	0.896614	0.0141657	0.908899	0.980224	0.995909	0.0681551	0.999997
NPAS1	0	2	0	0	0	23.2964	0	0	0	0.00316073	0.903337	0.0127309	1	0.908899	0.980224	0.995909	0.0682852	0.999997
LRRK1	0	1	0	0	1	5.37931	0	0	28.9699	0.188748	0.833983	0.412341	0.0310848	0.908899	0.980224	0.995909	0.0686628	0.999997
KCTD9	0	0	0	1	0	0	202.408	202.408	0	0.777023	0.00333194	0.0129228	1	0.908899	0.980224	0.995909	0.0691211	0.999997
ENSSHAG00000014136	0	0	0	0	1	0	0	0	67.743	0.704501	0.892561	0.922168	0.0140872	0.908899	0.980224	0.995909	0.0694164	0.999997
SULF1	0	0	0	0	1	0	0	0	66.2737	0.679168	0.876482	0.907015	0.0143851	0.908899	0.980224	0.995909	0.0696627	0.999997
ATG16L1	1	2	0	0	0	22.9119	0	0	0	0.00327165	0.885513	0.0130971	1	0.908899	0.980224	0.995909	0.069878	0.999997
ENSSHAG00000026327	0	0	0	0	1	0	0	0	62.0917	0.595535	0.8938	0.860894	0.0153064	0.908899	0.980224	0.995909	0.0702249	0.999997
CCPG1	0	0	0	0	1	0	0	0	66.2737	0.696605	0.889115	0.917849	0.0143851	0.908899	0.980224	0.995909	0.070338	0.999997
TNPO1	0	0	0	0	1	0	0	0	65.158	0.675693	0.883275	0.906403	0.0146199	0.908899	0.980224	0.995909	0.0705463	0.999997
SKOR1	0	0	0	0	1	0	0	0	60.5378	0.574232	0.905263	0.847985	0.0156796	0.908899	0.980224	0.995909	0.0707388	0.999997
ENSSHAG00000001483	0	0	0	0	1	0	0	0	66.1227	0.698747	0.915973	0.922702	0.0144164	0.908899	0.980224	0.995909	0.0707648	0.999997
SPATA48	0	0	1	0	0	0	194.786	194.786	0	0.776373	0.00347467	0.0134226	1	0.908899	0.980224	0.995909	0.0712849	0.999997
CCAR2	1	0	0	0	1	0	0	0	62.8309	0.643589	0.875019	0.887461	0.0151351	0.908899	0.980224	0.995909	0.0713246	0.999997
MEIS3	0	0	0	1	0	0	190.445	190.445	0	0.726689	0.00356135	0.0134411	1	0.908899	0.980224	0.995909	0.0713646	0.999997
SLC9B1	0	0	1	0	0	0	191.084	191.084	0	0.767141	0.00354833	0.0136328	1	0.908899	0.980224	0.995909	0.0721893	0.999997
EXOC1	0	0	0	0	1	0	0	0	63.1041	0.682478	0.876365	0.90868	0.0150727	0.908899	0.980224	0.995909	0.072462	0.999997
ENSSHAG00000013439	0	0	0	1	0	0	188.348	188.348	0	0.752454	0.00360474	0.0137473	1	0.908899	0.980224	0.995909	0.0726807	0.999997
ENSSHAG00000030071	0	0	0	1	0	0	187.48	187.48	0	0.745764	0.00362299	0.0137711	1	0.908899	0.980224	0.995909	0.0727827	0.999997
PNPLA3	0	0	1	0	0	0	188.645	188.645	0	0.76672	0.00359852	0.0138058	1	0.908899	0.980224	0.995909	0.0729314	0.999997
SFMBT2	0	2	0	0	0	22.2073	0	0	0	0.00349449	0.880978	0.0138949	1	0.908899	0.980224	0.995909	0.0733126	0.999997
CA12	0	0	0	1	0	0	189.545	189.545	0	0.799306	0.00357986	0.0139045	1	0.908899	0.980224	0.995909	0.0733537	0.999997
ENSSHAG00000030728	0	2	0	0	0	22.1255	0	0	0	0.00352164	0.890793	0.0140188	1	0.908899	0.980224	0.995909	0.0738418	0.999997
DGKI	0	1	0	1	0	7.82309	59.6347	59.6347	0	0.124575	0.0128035	0.0140489	1	0.908899	0.980224	0.995909	0.0739704	0.999997
GRM7	0	0	0	0	1	0	0	0	59.4225	0.631882	0.896763	0.88412	0.0159589	0.908899	0.980224	0.995909	0.074229	0.999997
ENSSHAG00000009647	0	0	0	0	1	0	0	0	59.4225	0.645899	0.893316	0.891782	0.0159589	0.908899	0.980224	0.995909	0.0747494	0.999997
PIK3CA	0	2	0	0	0	21.8175	0	0	0	0.00362662	0.870794	0.0143423	1	0.908899	0.980224	0.995909	0.0752186	0.999997
ENSSHAG00000012991	0	0	1	0	0	0	172.827	172.827	0	0.676393	0.00396041	0.0144176	1	0.908899	0.980224	0.995909	0.0755384	0.999997
ENSSHAG00000026560	0	0	1	0	0	0	177.996	177.996	0	0.73588	0.00383469	0.0144371	1	0.908899	0.980224	0.995909	0.0756211	0.999997
ENSSHAG00000018270	0	2	0	0	0	21.7589	0	0	0	0.00364712	0.88125	0.0144467	1	0.908899	0.980224	0.995909	0.0756614	0.999997
PARP1	0	0	0	0	1	0	0	0	57.9978	0.644201	0.881127	0.888866	0.0163304	0.908899	0.980224	0.995909	0.0759531	0.999997
TOPORS	0	0	0	0	1	0	0	0	58.3475	0.662233	0.890119	0.900377	0.0162376	0.908899	0.980224	0.995909	0.0763947	0.999997
ENSSHAG00000005205	0	0	0	1	0	0	177.359	177.359	0	0.780592	0.00384976	0.0147571	1	0.908899	0.980224	0.995909	0.0769734	0.999997
ATP1A4	0	0	0	0	1	0	0	0	56.7505	0.648134	0.875052	0.890053	0.0166702	0.908899	0.980224	0.995909	0.0773116	0.999997
ZSWIM4	0	0	0	0	1	0	0	0	52.5391	0.558687	0.886972	0.834379	0.0179299	0.908899	0.980224	0.995909	0.0778288	0.999997
SH3D19	0	0	0	0	1	0	0	0	56.4196	0.651517	0.880712	0.892936	0.0167627	0.908899	0.980224	0.995909	0.0778613	0.999997
ENSSHAG00000003617	0	0	0	0	1	0	0	0	56.5846	0.665002	0.873092	0.898982	0.0167165	0.908899	0.980224	0.995909	0.0781123	0.999997
UAP1	0	0	0	1	0	0	170.419	170.419	0	0.747795	0.00402171	0.0151548	1	0.908899	0.980224	0.995909	0.078645	0.999997
YARS1	0	0	1	0	0	0	168.755	168.755	0	0.73154	0.00406517	0.0151928	1	0.908899	0.980224	0.995909	0.0788039	0.999997
ENSSHAG00000024467	0	0	1	0	0	0	160.028	160.028	0	0.664834	0.00430864	0.0154573	1	0.908899	0.980224	0.995909	0.0799091	0.999997
ENSSHAG00000016343	0	0	0	0	1	0	0	0	54.3085	0.649474	0.871517	0.890172	0.0173781	0.908899	0.980224	0.995909	0.0799602	0.999997
ENSSHAG00000032119	1	0	1	0	0	0	155.146	155.146	0	0.629154	0.00445699	0.0155756	1	0.908899	0.980224	0.995909	0.0804022	0.999997
MIB2	0	0	0	0	1	0	0	0	48.1391	0.517085	0.882566	0.801934	0.019467	0.908899	0.980224	0.995909	0.0805505	0.999997
TRIM33	0	0	0	0	1	0	0	0	50.7924	0.594988	0.868452	0.856416	0.0185101	0.908899	0.980224	0.995909	0.0815513	0.999997
ENSSHAG00000017715	0	0	0	0	1	0	0	0	50.6153	0.591398	0.88167	0.856297	0.018571	0.908899	0.980224	0.995909	0.0817584	0.999997
ENSSHAG00000027335	0	0	0	0	1	0	0	0	53.2622	0.657794	0.898834	0.899265	0.0177002	0.908899	0.980224	0.995909	0.0818201	0.999997
POLR3B	0	0	0	0	1	0	0	0	51.1956	0.619358	0.861	0.870499	0.0183729	0.908899	0.980224	0.995909	0.0821361	0.999997
FHDC1	0	0	0	0	1	0	0	0	50.4394	0.604274	0.888102	0.865733	0.0186319	0.908899	0.980224	0.995909	0.0827008	0.999997
ATL3	0	0	1	0	0	0	155.578	155.578	0	0.698742	0.00444392	0.0162053	1	0.908899	0.980224	0.995909	0.0830102	0.999997
SLC12A6	0	0	0	0	1	0	0	0	50.4394	0.622417	0.868223	0.873731	0.0186319	0.908899	0.980224	0.995909	0.0833152	0.999997
PCDH7	0	0	0	0	1	0	0	0	46.2596	0.518811	0.907323	0.806635	0.0202071	0.908899	0.980224	0.995909	0.0833995	0.999997
ENSSHAG00000018863	0	0	0	0	1	0	0	0	51.3768	0.652065	0.864167	0.89024	0.0183118	0.908899	0.980224	0.995909	0.0834083	0.999997
TTLL4	0	0	0	0	1	0	0	0	49.3671	0.602066	0.876161	0.862375	0.0190121	0.908899	0.980224	0.995909	0.0837936	0.999997
CTR9	0	0	0	0	1	0	0	0	49.6203	0.618631	0.860519	0.86996	0.018921	0.908899	0.980224	0.995909	0.0840602	0.999997
ENSSHAG00000008939	0	2	0	0	0	20.0397	0	0	0	0.00433319	0.902836	0.0169587	1	0.908899	0.980224	0.995909	0.086099	0.999997
MOXD1	0	0	0	1	0	0	150.125	150.125	0	0.735794	0.00462122	0.0170987	1	0.908899	0.980224	0.995909	0.0866689	0.999997
WDR64	0	2	0	0	0	19.8812	0	0	0	0.00440584	0.872923	0.017122	1	0.908899	0.980224	0.995909	0.0867641	0.999997
NRDE2	0	0	0	0	1	0	0	0	48.2591	0.632738	0.880169	0.882031	0.0194216	0.908899	0.980224	0.995909	0.0867983	0.999997
HEATR3	0	0	1	0	0	0	146.699	146.699	0	0.703734	0.00473975	0.0172244	1	0.908899	0.980224	0.995909	0.0871801	0.999997
ENSSHAG00000000671	0	0	0	1	0	0	149.719	149.719	0	0.768073	0.00463498	0.0173802	1	0.908899	0.980224	0.995909	0.0878122	0.999997
HEPHL1	0	2	0	0	0	19.6862	0	0	0	0.00449764	0.87768	0.017462	1	0.908899	0.980224	0.995909	0.0881435	0.999997
CLCN1	0	2	0	0	0	19.6137	0	0	0	0.00453246	0.865992	0.0175412	1	0.908899	0.980224	0.995909	0.088464	0.999997
CDH12	0	0	0	1	0	0	143.319	143.319	0	0.69659	0.00486253	0.0175614	1	0.908899	0.980224	0.995909	0.0885455	0.999997
ENSSHAG00000023856	0	1	0	0	0	153.808	0	0	0	0.0045	0.972066	0.0176732	1	0.908899	0.980224	0.995909	0.088997	0.999997
ENSSHAG00000026017	0	0	1	0	0	0	142.205	142.205	0	0.713074	0.00490437	0.0178496	1	0.908899	0.980224	0.995909	0.0897082	0.999997
WDR11	0	0	0	0	1	0	0	0	43.8488	0.597896	0.854192	0.855608	0.0212431	0.908899	0.980224	0.995909	0.0910184	0.999997
MARS1	0	2	0	0	0	19.2112	0	0	0	0.00473341	0.873086	0.0182718	1	0.908899	0.980224	0.995909	0.0914026	0.999997
CDK13	0	0	0	0	1	0	0	0	39.0422	0.488784	0.857022	0.774317	0.0236623	0.908899	0.980224	0.995909	0.0916041	0.999997
PPP3CA	0	0	1	0	0	0	139.718	139.718	0	0.749257	0.0050003	0.0184724	1	0.908899	0.980224	0.995909	0.0922044	0.999997
PARD3	1	0	0	0	1	0	0	0	42.6881	0.590521	0.849379	0.849794	0.0217808	0.908899	0.980224	0.995909	0.0923514	0.999997
DNAJC1	0	0	1	0	0	0	134.16	134.16	0	0.684926	0.00522823	0.0186319	1	0.908899	0.980224	0.995909	0.0928407	0.999997
GRIK3	0	2	0	0	0	18.9932	0	0	0	0.0048477	0.889542	0.0187304	1	0.908899	0.980224	0.995909	0.0932326	0.999997
ENSSHAG00000009596	0	0	1	0	0	0	135.072	135.072	0	0.753131	0.0051895	0.0191344	1	0.908899	0.980224	0.995909	0.0948352	0.999997
ENSSHAG00000021448	0	3	0	0	0	9.16783	0	0	0	0.00509104	0.82833	0.0192967	1	0.908899	0.980224	0.995909	0.0954765	0.999997
ENSSHAG00000022396	0	1	0	0	0	139.503	0	0	0	0.00500875	0.9616	0.0194616	1	0.908899	0.980224	0.995909	0.0961268	0.999997
ADGRL2	0	0	0	0	1	0	0	0	39.7642	0.579272	0.857995	0.843936	0.0232643	0.908899	0.980224	0.995909	0.0968036	0.999997
INSC	0	0	0	1	0	0	126.617	126.617	0	0.709347	0.00557149	0.0199919	1	0.908899	0.980224	0.995909	0.0982088	0.999997
PTPRU	0	1	0	1	0	4.98464	60.9726	60.9726	0	0.205232	0.0124919	0.0200203	1	0.908899	0.980224	0.995909	0.0983199	0.999997
RASGRP1	0	0	0	1	0	0	124.064	124.064	0	0.707951	0.00569768	0.0203855	1	0.908899	0.980224	0.995909	0.0997447	0.999997
TEX14	0	0	0	0	1	0	0	0	38.6009	0.595112	0.853297	0.853613	0.0239124	0.908899	0.980224	0.995909	0.0998476	0.999997
TSR1	0	0	1	0	0	0	118.459	118.459	0	0.649549	0.00599494	0.0206378	1	0.908899	0.980224	0.995909	0.100726	0.999997
LRRC9	0	0	0	0	1	0	0	0	38.6781	0.614362	0.848333	0.864858	0.0238683	0.908899	0.980224	0.995909	0.100744	0.999997
RIMS1	0	0	0	0	1	0	0	0	36.2395	0.565849	0.821078	0.826668	0.0253457	0.908899	0.980224	0.995909	0.101944	0.999997
SEMA3G	0	0	1	0	0	0	113.247	113.247	0	0.609567	0.00629934	0.0209926	1	0.908899	0.980224	0.995909	0.102099	0.999997
ENSSHAG00000030785	0	1	0	1	0	6.8702	44.2545	44.2545	0	0.143973	0.0178449	0.0210421	1	0.908899	0.980224	0.995909	0.102291	0.999997
SH3RF1	0	0	1	0	0	0	115.898	115.898	0	0.647457	0.0061409	0.0210616	1	0.908899	0.980224	0.995909	0.102366	0.999997
TARBP1	0	0	0	0	1	0	0	0	35.0155	0.53801	0.85072	0.812791	0.0261587	0.908899	0.980224	0.995909	0.103137	0.999997
ACSL5	0	0	1	0	0	0	119.016	119.016	0	0.716516	0.00596408	0.0213343	1	0.908899	0.980224	0.995909	0.103417	0.999997
KDM5B	0	0	0	0	1	0	0	0	33.9111	0.516674	0.836362	0.793319	0.0269383	0.908899	0.980224	0.995909	0.103557	0.999997
ENSSHAG00000026478	1	0	1	0	0	0	116.178	116.178	0	0.687192	0.00612392	0.021516	1	0.908899	0.980224	0.995909	0.104115	0.999997
ENSSHAG00000008894	2	0	0	0	1	0	0	0	33.5001	0.514553	0.837829	0.791931	0.0272404	0.908899	0.980224	0.995909	0.104332	0.999997
PSMD2	0	0	1	0	0	0	109.549	109.549	0	0.623655	0.00653392	0.0219163	1	0.908899	0.980224	0.995909	0.105648	0.999997
RAF1	0	0	0	1	0	0	114.331	114.331	0	0.71192	0.0062336	0.0221501	1	0.908899	0.980224	0.995909	0.10654	0.999997
ENSSHAG00000026241	0	0	0	1	0	0	106.973	106.973	0	0.655059	0.00670745	0.0229126	1	0.908899	0.980224	0.995909	0.109432	0.999997
NUP98	0	0	0	0	1	0	0	0	32.2532	0.541676	0.840122	0.813414	0.0282002	0.908899	0.980224	0.995909	0.10953	0.999997
TUBGCP6	0	1	1	0	0	4.19102	60.3403	60.3403	0	0.247962	0.0126373	0.0231375	1	0.908899	0.980224	0.995909	0.11028	0.999997
ENSSHAG00000001917	0	0	1	0	0	0	110.022	110.022	0	0.752497	0.00650297	0.0234445	1	0.908899	0.980224	0.995909	0.111435	0.999997
KEL	0	0	0	1	0	0	107.872	107.872	0	0.716731	0.00664588	0.02352	1	0.908899	0.980224	0.995909	0.111718	0.999997
ADD1	0	0	1	0	0	0	105.415	105.415	0	0.70097	0.00681679	0.0238707	1	0.908899	0.980224	0.995909	0.11303	0.999997
CASD1	0	2	0	0	0	16.6458	0	0	0	0.00638531	0.895757	0.0240427	1	0.908899	0.980224	0.995909	0.113672	0.999997
STARD13	0	0	1	0	0	0	98.8097	98.8097	0	0.63722	0.00732095	0.0245011	1	0.908899	0.980224	0.995909	0.115377	0.999997
CNTNAP5	0	2	0	0	0	16.3565	0	0	0	0.00662308	0.864488	0.0246943	1	0.908899	0.980224	0.995909	0.116093	0.999997
TMC8	0	0	0	1	0	0	102.351	102.351	0	0.71566	0.00704213	0.0247633	1	0.908899	0.980224	0.995909	0.116348	0.999997
ENSSHAG00000027083	0	0	1	0	0	0	85.787	85.787	0	0.495891	0.0085574	0.0249307	1	0.908899	0.980224	0.995909	0.116966	0.999997
OSBPL10	0	2	0	0	0	16.3111	0	0	0	0.00666157	0.885955	0.0249326	1	0.908899	0.980224	0.995909	0.116973	0.999997
ENSSHAG00000005927	0	0	1	0	0	0	98.0553	98.0553	0	0.660774	0.00738312	0.0250638	1	0.908899	0.980224	0.995909	0.117457	0.999997
ENSSHAG00000013961	0	1	0	0	0	107.673	0	0	0	0.00665942	0.963889	0.025164	1	0.908899	0.980224	0.995909	0.117826	0.999997
MYO7A	0	0	0	0	1	0	0	0	27.7912	0.50598	0.820693	0.781305	0.0322703	0.908899	0.980224	0.995909	0.118007	0.999997
ENSSHAG00000023336	0	0	0	0	1	0	0	0	26.0573	0.44869	0.862896	0.739465	0.0341886	0.908899	0.980224	0.995909	0.118258	0.999997
ENSSHAG00000013708	0	0	0	0	1	0	0	0	29.5449	0.56791	0.822226	0.828385	0.0305377	0.908899	0.980224	0.995909	0.118316	0.999997
GTF3C1	0	0	0	0	1	0	0	0	27.3461	0.503473	0.824732	0.780167	0.0327418	0.908899	0.980224	0.995909	0.119223	0.999997
PIK3CG	0	0	1	0	0	0	95.3484	95.3484	0	0.654	0.00761474	0.0256594	1	0.908899	0.980224	0.995909	0.119646	0.999997
ENSSHAG00000012929	0	0	0	1	0	0	94.9881	94.9881	0	0.655506	0.00764662	0.02578	1	0.908899	0.980224	0.995909	0.120087	0.999997
PHF3	0	0	0	0	1	0	0	0	28.3061	0.547321	0.848178	0.819266	0.0317415	0.908899	0.980224	0.995909	0.120908	0.999997
LEO1	0	0	1	0	0	0	96.4969	96.4969	0	0.720229	0.00751478	0.0263086	1	0.908899	0.980224	0.995909	0.122015	0.999997
ANKRD12	0	0	0	0	1	0	0	0	28.3891	0.562726	0.851155	0.831049	0.0316578	0.908899	0.980224	0.995909	0.122018	0.999997
ENSSHAG00000026320	0	1	0	0	0	102.856	0	0	0	0.00700396	0.953767	0.0263133	1	0.908899	0.980224	0.995909	0.122033	0.999997
ENSSHAG00000020658	0	0	1	0	0	0	93.9554	93.9554	0	0.696909	0.00773945	0.0266934	1	0.908899	0.980224	0.995909	0.123413	0.999997
RPS6KA3	0	0	1	0	0	0	91.7054	91.7054	0	0.703902	0.00794937	0.027442	1	0.908899	0.980224	0.995909	0.126115	0.999997
ACAP1	0	0	1	0	0	0	90.9018	90.9018	0	0.694092	0.008027	0.0275384	1	0.908899	0.980224	0.995909	0.126461	0.999997
TELO2	0	0	1	0	0	0	90.2026	90.2026	0	0.682934	0.00809575	0.0275789	1	0.908899	0.980224	0.995909	0.126607	0.999997
ZNF541	0	0	0	1	0	0	82.3076	82.3076	0	0.561018	0.00895823	0.0276823	1	0.908899	0.980224	0.995909	0.126978	0.999997
ENSSHAG00000016748	0	0	0	0	1	0	0	0	22.1841	0.44668	0.772567	0.718118	0.039428	0.908899	0.980224	0.995909	0.129236	0.999997
VPS54	0	0	1	0	0	0	86.1316	86.1316	0	0.673217	0.00851956	0.0287063	1	0.908899	0.980224	0.995909	0.130632	0.999997
ELFN2	0	2	0	0	0	15.1564	0	0	0	0.00776225	0.936808	0.0288113	1	0.908899	0.980224	0.995909	0.131004	0.999997
IKBKE	0	0	1	0	0	0	85.5038	85.5038	0	0.689014	0.00858872	0.0291754	1	0.908899	0.980224	0.995909	0.132294	0.999997
ENSSHAG00000004113	0	0	1	0	0	0	79.9858	79.9858	0	0.591058	0.0092463	0.0291959	1	0.908899	0.980224	0.995909	0.132366	0.999997
ENSSHAG00000013373	0	0	1	0	0	0	80.281	80.281	0	0.596147	0.00920869	0.0292059	1	0.908899	0.980224	0.995909	0.132402	0.999997
PLEC	1	0	0	0	1	0	0	0	12.6676	0.229817	0.776437	0.467245	0.0633564	0.908899	0.980224	0.995909	0.133802	0.999997
ENSSHAG00000001107	0	0	0	0	1	0	0	0	22.7759	0.494974	0.817691	0.77157	0.0385255	0.908899	0.980224	0.995909	0.134232	0.999997
ENSSHAG00000017611	0	0	1	0	0	0	81.9427	81.9427	0	0.65881	0.00900235	0.029895	1	0.908899	0.980224	0.995909	0.134829	0.999997
ENSSHAG00000016433	0	2	0	0	0	14.5863	0	0	0	0.00840652	0.856556	0.0305266	1	0.908899	0.980224	0.995909	0.137039	0.999997
ENSSHAG00000007475	0	0	0	0	1	0	0	0	18.8984	0.389233	0.836822	0.675863	0.0453274	0.908899	0.980224	0.995909	0.137417	0.999997
ENSSHAG00000024236	0	1	0	0	0	88.1182	0	0	0	0.00830756	0.957207	0.0306712	1	0.908899	0.980224	0.995909	0.137543	0.999997
ENSSHAG00000012020	0	0	1	0	0	0	76.4941	76.4941	0	0.598669	0.00971452	0.0306923	1	0.908899	0.980224	0.995909	0.137617	0.999997
ANKRD11	0	0	0	0	1	0	0	0	21.4942	0.48291	0.83643	0.765382	0.0405352	0.908899	0.980224	0.995909	0.138773	0.999997
SYNRG	0	2	0	0	0	14.4194	0	0	0	0.00861006	0.870944	0.0312874	1	0.908899	0.980224	0.995909	0.139684	0.999997
ENSSHAG00000025292	0	0	0	1	0	0	62.3816	62.3816	0	0.433244	0.012179	0.0316268	1	0.908899	0.980224	0.995909	0.140858	0.999997
ENSSHAG00000009381	0	2	0	0	0	14.3269	0	0	0	0.00872598	0.865977	0.0316297	1	0.908899	0.980224	0.995909	0.140868	0.999997
TOP1	0	0	0	1	0	0	79.3648	79.3648	0	0.703278	0.00932638	0.0316443	1	0.908899	0.980224	0.995909	0.140918	0.999997
ENSSHAG00000021265	0	0	0	1	0	0	74.7091	74.7091	0	0.614105	0.00997184	0.0317806	1	0.908899	0.980224	0.995909	0.141389	0.999997
FSHB	0	1	0	0	0	84.7617	0	0	0	0.00867188	0.966153	0.0318886	1	0.908899	0.980224	0.995909	0.141761	0.999997
CPS1	0	2	0	0	0	14.1836	0	0	0	0.00891005	0.853833	0.032135	1	0.908899	0.980224	0.995909	0.142609	0.999997
ENSSHAG00000006970	0	1	0	0	1	2.58152	0	0	18.0297	0.414417	0.764516	0.685018	0.0471961	0.908899	0.980224	0.995909	0.143279	0.999997
ANKS1A	0	0	0	1	0	0	73.1778	73.1778	0	0.612347	0.0102032	0.0323948	1	0.908899	0.980224	0.995909	0.143501	0.999997
FBH1	0	0	0	1	0	0	75.5625	75.5625	0	0.66007	0.00984721	0.0324107	1	0.908899	0.980224	0.995909	0.143555	0.999997
SPEN	1	0	0	0	1	0	0	0	15.9231	0.347195	0.797548	0.622174	0.0524441	0.908899	0.980224	0.995909	0.144305	0.999997
ENSSHAG00000018102	0	0	1	0	0	0	70.0323	70.0323	0	0.569599	0.0107122	0.0327055	1	0.908899	0.980224	0.995909	0.144565	0.999997
EPHA10	0	2	0	0	0	14.0653	0	0	0	0.00906641	0.872877	0.0327781	1	0.908899	0.980224	0.995909	0.144813	0.999997
ENSSHAG00000002005	0	0	1	0	0	0	73.0414	73.0414	0	0.637962	0.0102243	0.0330416	1	0.908899	0.980224	0.995909	0.145713	0.999997
MYO15A	0	0	0	0	1	0	0	0	16.3768	0.379954	0.767661	0.651275	0.051217	0.908899	0.980224	0.995909	0.146785	0.999997
ENSSHAG00000004142	0	0	1	0	0	0	73.6114	73.6114	0	0.665024	0.0101367	0.0333585	1	0.908899	0.980224	0.995909	0.146792	0.999997
ENSSHAG00000028582	0	0	1	0	0	0	69.4559	69.4559	0	0.59778	0.0108108	0.0337341	1	0.908899	0.980224	0.995909	0.148067	0.999997
ENSSHAG00000028557	0	1	0	0	0	78.0143	0	0	0	0.0095052	0.968388	0.0346149	1	0.908899	0.980224	0.995909	0.151041	0.999997
ENSSHAG00000027038	0	0	0	0	1	0	0	0	18.0018	0.446677	0.836837	0.732969	0.0472588	0.908899	0.980224	0.995909	0.151123	0.999997
DNAH5	0	3	0	0	0	7.2381	0	0	0	0.0101416	0.75708	0.034925	1	0.908899	0.980224	0.995909	0.152083	0.999997
ATP2B1	0	0	0	1	0	0	68.2111	68.2111	0	0.633245	0.0110297	0.0352345	1	0.908899	0.980224	0.995909	0.15312	0.999997
SORCS2	0	0	0	1	0	0	67.6303	67.6303	0	0.663621	0.0111348	0.0362337	1	0.908899	0.980224	0.995909	0.156449	0.999997
ENSSHAG00000022150	0	1	0	0	0	74.138	0	0	0	0.0100569	0.962431	0.036388	1	0.908899	0.980224	0.995909	0.15696	0.999997
SYNJ2	0	2	0	0	0	13.193	0	0	0	0.0103543	0.852233	0.0367262	1	0.908899	0.980224	0.995909	0.158079	0.999997
ENSSHAG00000005525	0	2	0	0	0	13.0752	0	0	0	0.0105486	0.857567	0.0373864	1	0.908899	0.980224	0.995909	0.160255	0.999997
LYST	0	0	0	0	1	0	0	0	15.1147	0.408802	0.779859	0.683855	0.0547843	0.908899	0.980224	0.995909	0.160512	0.999997
VPS13B	0	0	0	0	1	0	0	0	14.4202	0.386086	0.767682	0.657696	0.0569699	0.908899	0.980224	0.995909	0.160526	0.999997
SCAF8	0	0	0	1	0	0	63.5541	63.5541	0	0.624382	0.0119298	0.0375447	1	0.908899	0.980224	0.995909	0.160775	0.999997
ACE	0	0	1	0	0	0	61.8491	61.8491	0	0.59722	0.0122955	0.0377988	1	0.908899	0.980224	0.995909	0.161608	0.999997
MAST2	0	0	1	0	0	0	53.7159	53.7159	0	0.460851	0.0143811	0.0379625	1	0.908899	0.980224	0.995909	0.162144	0.999997
LARS1	0	0	0	1	0	0	63.3371	63.3371	0	0.639223	0.0119752	0.0380553	1	0.908899	0.980224	0.995909	0.162447	0.999997
CDK12	0	2	0	0	0	12.9222	0	0	0	0.0108089	0.860414	0.0382311	1	0.908899	0.980224	0.995909	0.163021	0.999997
SIK3	0	2	0	0	0	12.8754	0	0	0	0.0108904	0.862924	0.0385091	1	0.908899	0.980224	0.995909	0.163928	0.999997
ENSSHAG00000000633	0	0	0	1	0	0	57.9111	57.9111	0	0.563666	0.0132276	0.0392313	1	0.908899	0.980224	0.995909	0.166273	0.999997
ENSSHAG00000003167	0	1	0	0	0	68.5416	0	0	0	0.0109708	0.952423	0.0392884	1	0.908899	0.980224	0.995909	0.166458	0.999997
CASP8AP2	0	2	0	0	0	12.6551	0	0	0	0.0112865	0.867683	0.0397929	1	0.908899	0.980224	0.995909	0.168088	0.999997
ENSSHAG00000025101	0	1	0	0	0	66.1898	0	0	0	0.0114039	0.951748	0.0406609	1	0.908899	0.980224	0.995909	0.170877	0.999997
ENSSHAG00000007748	0	1	0	0	0	65.0019	0	0	0	0.0116353	0.952047	0.0413933	1	0.908899	0.980224	0.995909	0.173216	0.999997
CADPS2	0	0	0	1	0	0	55.6416	55.6416	0	0.603037	0.0138287	0.0421261	1	0.908899	0.980224	0.995909	0.175543	0.999997
LRRC7	0	2	0	0	0	12.0785	0	0	0	0.0124292	0.85698	0.0432409	1	0.908899	0.980224	0.995909	0.179059	0.999997
C1orf194	0	1	0	0	0	61.5843	0	0	0	0.0123542	0.944298	0.0436246	1	0.908899	0.980224	0.995909	0.180263	0.999997
UGGT1	0	0	1	0	0	0	52.1491	52.1491	0	0.570623	0.0148626	0.043742	1	0.908899	0.980224	0.995909	0.18063	0.999997
DPEP2NB	0	1	0	0	0	61.17	0	0	0	0.0124471	0.959814	0.0439674	1	0.908899	0.980224	0.995909	0.181335	0.999997
ENSSHAG00000008643	0	1	0	0	0	60.6709	0	0	0	0.0125609	0.96044	0.0443248	1	0.908899	0.980224	0.995909	0.18245	0.999997
CASKIN2	0	2	0	0	0	11.8848	0	0	0	0.0128513	0.885268	0.0448057	1	0.908899	0.980224	0.995909	0.183946	0.999997
WWC3	0	0	1	0	0	0	52.1636	52.1636	0	0.606614	0.0148581	0.0450013	1	0.908899	0.980224	0.995909	0.184553	0.999997
EMP2	0	1	0	0	0	59.284	0	0	0	0.0128877	0.95548	0.0453289	1	0.908899	0.980224	0.995909	0.185568	0.999997
SRRM1	0	0	1	0	0	0	52.0384	52.0384	0	0.63383	0.0148978	0.0459905	1	0.908899	0.980224	0.995909	0.18761	0.999997
BTBD8	0	2	0	0	0	11.661	0	0	0	0.0133656	0.860426	0.0461481	1	0.908899	0.980224	0.995909	0.188095	0.999997
SHPRH	0	0	0	1	0	0	48.7446	48.7446	0	0.571	0.0160228	0.0467486	1	0.908899	0.980224	0.995909	0.189938	0.999997
KMT2C	0	1	0	0	1	2.3094	0	0	12.453	0.464354	0.755023	0.7285	0.0642396	0.908899	0.980224	0.995909	0.190091	0.999997
ENSSHAG00000002391	0	0	0	1	0	0	48.046	48.046	0	0.584689	0.0162825	0.0479532	1	0.908899	0.980224	0.995909	0.193612	0.999997
WASHC3	0	1	0	0	0	53.5751	0	0	0	0.0144232	0.944693	0.0500247	1	0.908899	0.980224	0.995909	0.199861	0.999997
DIRAS2	0	1	0	0	0	53.2374	0	0	0	0.014525	0.956494	0.0503828	1	0.908899	0.980224	0.995909	0.200932	0.999997
LMO1	0	1	0	0	0	53.0987	0	0	0	0.0145672	0.952904	0.0504988	1	0.908899	0.980224	0.995909	0.201279	0.999997
ENSSHAG00000000430	0	1	0	0	0	52.8892	0	0	0	0.0146314	0.964219	0.050733	1	0.908899	0.980224	0.995909	0.201977	0.999997
UBE2T	0	1	0	0	0	52.0491	0	0	0	0.0148944	0.938573	0.0514333	1	0.908899	0.980224	0.995909	0.20406	0.999997
ENSSHAG00000017856	0	1	0	0	0	51.8505	0	0	0	0.0149579	0.958267	0.0517104	1	0.908899	0.980224	0.995909	0.204881	0.999997
TNIK	0	0	1	0	0	0	43.7915	43.7915	0	0.567428	0.0180554	0.0517566	1	0.908899	0.980224	0.995909	0.205018	0.999997
ENSSHAG00000008811	0	2	0	0	0	10.7784	0	0	0	0.0157189	0.83896	0.0529601	1	0.908899	0.980224	0.995909	0.208568	0.999997
RIMS2	0	0	0	1	0	0	42.4374	42.4374	0	0.564267	0.0186993	0.0532238	1	0.908899	0.980224	0.995909	0.209342	0.999997
LRMDA	0	1	0	0	0	49.6656	0	0	0	0.0156923	0.964569	0.0539598	1	0.908899	0.980224	0.995909	0.211496	0.999997
SPTAN1	0	1	0	1	0	3.70781	27.0734	27.0734	0	0.283004	0.0309166	0.0552941	1	0.908899	0.980224	0.995909	0.215376	0.999997
PKD1	0	0	1	0	0	0	28.5508	28.5508	0	0.313671	0.0291289	0.0553172	1	0.908899	0.980224	0.995909	0.215442	0.999997
TMEM35A	0	1	0	0	0	47.3484	0	0	0	0.01655	0.956708	0.056516	1	0.908899	0.980224	0.995909	0.2189	0.999997
ENSSHAG00000017155	0	0	1	0	0	0	34.3501	34.3501	0	0.431985	0.0236812	0.0565855	1	0.908899	0.980224	0.995909	0.219099	0.999997
ENSSHAG00000006934	0	1	0	0	0	47.2579	0	0	0	0.0165853	0.957205	0.0566238	1	0.908899	0.980224	0.995909	0.219209	0.999997
TAFA5	0	1	0	0	0	47.0545	0	0	0	0.0166652	0.940979	0.0567883	1	0.908899	0.980224	0.995909	0.219681	0.999997
RAC1	0	1	0	0	0	46.8381	0	0	0	0.0167511	0.933345	0.0570014	1	0.908899	0.980224	0.995909	0.220292	0.999997
ENSSHAG00000023334	0	0	1	0	0	0	39.2266	39.2266	0	0.561934	0.0204158	0.0573517	1	0.908899	0.980224	0.995909	0.221294	0.999997
MPDZ	0	2	0	0	0	10.2976	0	0	0	0.0172644	0.83298	0.0574142	1	0.908899	0.980224	0.995909	0.221473	0.999997
ENSSHAG00000004415	0	1	0	0	0	46.098	0	0	0	0.0170511	0.934523	0.0579035	1	0.908899	0.980224	0.995909	0.222869	0.999997
ENSSHAG00000022676	0	1	0	0	0	46.0635	0	0	0	0.0170653	0.957508	0.058061	1	0.908899	0.980224	0.995909	0.223318	0.999997
ENSSHAG00000011659	0	2	0	0	0	10.2128	0	0	0	0.0175599	0.837609	0.0583488	1	0.908899	0.980224	0.995909	0.224136	0.999997
ENSSHAG00000023059	0	1	0	0	0	45.7385	0	0	0	0.0172005	0.955005	0.0584542	1	0.908899	0.980224	0.995909	0.224435	0.999997
ENSSHAG00000001988	0	1	0	0	0	45.6962	0	0	0	0.0172183	0.95036	0.0584866	1	0.908899	0.980224	0.995909	0.224527	0.999997
EDARADD	0	1	0	0	0	45.1488	0	0	0	0.0174512	0.935618	0.0591003	1	0.908899	0.980224	0.995909	0.226267	0.999997
ENSSHAG00000009274	0	1	0	0	0	44.9307	0	0	0	0.0175456	0.940411	0.0594089	1	0.908899	0.980224	0.995909	0.227139	0.999997
HECTD1	0	0	0	1	0	0	34.1863	34.1863	0	0.472761	0.0238082	0.0598651	1	0.908899	0.980224	0.995909	0.228425	0.999997
TNNI2	0	1	0	0	0	44.1283	0	0	0	0.0179018	0.95717	0.0605473	1	0.908899	0.980224	0.995909	0.230342	0.999997
ENSSHAG00000016549	0	0	0	1	0	0	34.9728	34.9728	0	0.511498	0.0232102	0.0611217	1	0.908899	0.980224	0.995909	0.23195	0.999997
ENSSHAG00000021100	0	1	0	0	0	43.669	0	0	0	0.0181119	0.959941	0.0611806	1	0.908899	0.980224	0.995909	0.232115	0.999997
ENSSHAG00000005327	0	1	0	0	0	43.3153	0	0	0	0.0182769	0.937899	0.0615576	1	0.908899	0.980224	0.995909	0.233167	0.999997
PCDH19	0	2	0	0	0	9.97282	0	0	0	0.0184374	0.910959	0.0618238	1	0.908899	0.980224	0.995909	0.233908	0.999997
ENSSHAG00000023553	0	1	0	0	0	42.8762	0	0	0	0.0184859	0.958664	0.0622798	1	0.908899	0.980224	0.995909	0.235176	0.999997
STAB1	0	0	0	1	0	0	30.5656	30.5656	0	0.422279	0.0269865	0.0625157	1	0.908899	0.980224	0.995909	0.23583	0.999997
ENSSHAG00000022579	0	1	0	0	0	42.5106	0	0	0	0.0186634	0.926979	0.0626211	1	0.908899	0.980224	0.995909	0.236123	0.999997
ENSSHAG00000025671	0	1	0	0	0	42.0039	0	0	0	0.0189147	0.948603	0.0634948	1	0.908899	0.980224	0.995909	0.238537	0.999997
ENSSHAG00000023606	0	1	0	0	0	41.3417	0	0	0	0.0192531	0.941914	0.0644491	1	0.908899	0.980224	0.995909	0.241161	0.999997
ENSSHAG00000005302	0	1	0	0	0	41.1948	0	0	0	0.0193298	0.963606	0.0647792	1	0.908899	0.980224	0.995909	0.242065	0.999997
ENSSHAG00000006034	0	1	0	0	0	40.8808	0	0	0	0.0194956	0.956886	0.0652366	1	0.908899	0.980224	0.995909	0.243315	0.999997
ENSSHAG00000031290	0	1	0	0	0	40.7989	0	0	0	0.0195393	0.957667	0.0653677	1	0.908899	0.980224	0.995909	0.243673	0.999997
TIRAP	0	1	0	0	0	40.7327	0	0	0	0.0195748	0.941593	0.0653868	1	0.908899	0.980224	0.995909	0.243725	0.999997
ENSSHAG00000010519	0	1	0	0	0	40.5992	0	0	0	0.0196466	0.930561	0.0655224	1	0.908899	0.980224	0.995909	0.244095	0.999997
ENSSHAG00000025160	0	1	0	0	0	40.6879	0	0	0	0.0195988	0.954392	0.0655266	1	0.908899	0.980224	0.995909	0.244106	0.999997
ENSSHAG00000030764	0	1	0	0	0	40.6321	0	0	0	0.0196288	0.957754	0.0656298	1	0.908899	0.980224	0.995909	0.244387	0.999997
ENSSHAG00000031220	0	1	0	0	0	40.5148	0	0	0	0.0196923	0.955449	0.0658046	1	0.908899	0.980224	0.995909	0.244863	0.999997
ENSSHAG00000005447	0	1	0	0	0	40.2393	0	0	0	0.0198429	0.936592	0.0661362	1	0.908899	0.980224	0.995909	0.245765	0.999997
PDCD6	0	1	0	0	0	40.211	0	0	0	0.0198585	0.940846	0.0662091	1	0.908899	0.980224	0.995909	0.245963	0.999997
CHD3	0	0	1	0	0	0	31.8061	31.8061	0	0.502367	0.0258107	0.0663737	1	0.908899	0.980224	0.995909	0.246409	0.999997
STXBP6	0	1	0	0	0	40.0147	0	0	0	0.0199673	0.937248	0.0665024	1	0.908899	0.980224	0.995909	0.246758	0.999997
ENSSHAG00000008049	0	1	0	0	0	39.9913	0	0	0	0.0199804	0.966721	0.0666909	1	0.908899	0.980224	0.995909	0.247269	0.999997
ENSSHAG00000021672	0	1	0	0	0	39.8205	0	0	0	0.0200761	0.952291	0.0669072	1	0.908899	0.980224	0.995909	0.247854	0.999997
ENSSHAG00000025919	0	1	0	0	0	39.7328	0	0	0	0.0201255	0.960373	0.0670888	1	0.908899	0.980224	0.995909	0.248345	0.999997
ENSSHAG00000012242	0	1	0	0	0	39.4732	0	0	0	0.0202734	0.930032	0.0673396	1	0.908899	0.980224	0.995909	0.249022	0.999997
ENSSHAG00000023199	0	1	0	0	0	39.5798	0	0	0	0.0202124	0.961976	0.0673482	1	0.908899	0.980224	0.995909	0.249046	0.999997
MIS18A	0	1	0	0	0	39.4742	0	0	0	0.0202728	0.942469	0.0674233	1	0.908899	0.980224	0.995909	0.249248	0.999997
ENSSHAG00000022019	0	1	0	0	0	39.4944	0	0	0	0.0202613	0.959214	0.0674784	1	0.908899	0.980224	0.995909	0.249397	0.999997
ENSSHAG00000002269	0	1	0	0	0	38.9379	0	0	0	0.0205849	0.965986	0.0684454	1	0.908899	0.980224	0.995909	0.251997	0.999997
ENSSHAG00000018471	0	1	0	0	0	38.8971	0	0	0	0.0206091	0.952404	0.0684548	1	0.908899	0.980224	0.995909	0.252022	0.999997
ENSSHAG00000029204	0	1	0	0	0	38.9156	0	0	0	0.0205981	0.959765	0.0684583	1	0.908899	0.980224	0.995909	0.252031	0.999997
ENSSHAG00000023067	0	1	0	0	0	38.8402	0	0	0	0.0206428	0.960473	0.0685909	1	0.908899	0.980224	0.995909	0.252387	0.999997
ENSSHAG00000028623	0	1	0	0	0	38.7734	0	0	0	0.0206825	0.955	0.0686805	1	0.908899	0.980224	0.995909	0.252627	0.999997
ENSSHAG00000007080	0	1	0	0	0	38.2162	0	0	0	0.0210197	0.938524	0.0695578	1	0.908899	0.980224	0.995909	0.254971	0.999997
ENSSHAG00000006250	0	1	0	0	0	38.2774	0	0	0	0.0209821	0.963087	0.0695837	1	0.908899	0.980224	0.995909	0.25504	0.999997
ENSSHAG00000004977	0	1	0	0	0	38.282	0	0	0	0.0209793	0.966116	0.0695875	1	0.908899	0.980224	0.995909	0.25505	0.999997
VPS26C	0	1	0	0	0	38.1094	0	0	0	0.0210855	0.931523	0.0696968	1	0.908899	0.980224	0.995909	0.255341	0.999997
ENSSHAG00000021932	0	1	0	0	0	38.125	0	0	0	0.0210759	0.964795	0.0698614	1	0.908899	0.980224	0.995909	0.255779	0.999997
ENSSHAG00000030136	0	1	0	0	0	38.0639	0	0	0	0.0211136	0.958564	0.0699438	1	0.908899	0.980224	0.995909	0.255999	0.999997
ENSSHAG00000029424	1	1	0	0	0	37.8336	0	0	0	0.0212549	0.928242	0.0701585	1	0.908899	0.980224	0.995909	0.25657	0.999997
ENSSHAG00000026211	0	1	0	0	0	37.9128	0	0	0	0.0212077	0.962433	0.0702323	1	0.908899	0.980224	0.995909	0.256765	0.999997
ENSSHAG00000014485	0	1	0	0	0	37.8227	0	0	0	0.0212641	0.942431	0.0702881	1	0.908899	0.980224	0.995909	0.256914	0.999997
TNFAIP8L1	0	1	0	0	0	37.8645	0	0	0	0.0212379	0.957206	0.0702958	1	0.908899	0.980224	0.995909	0.256934	0.999997
ENSSHAG00000030392	0	1	0	0	0	37.7796	0	0	0	0.0212913	0.944626	0.0703802	1	0.908899	0.980224	0.995909	0.257158	0.999997
ENSSHAG00000025030	0	1	0	0	0	37.7896	0	0	0	0.0212849	0.962955	0.0704572	1	0.908899	0.980224	0.995909	0.257363	0.999997
URAD	0	1	0	0	0	37.6963	0	0	0	0.0213438	0.961314	0.0706199	1	0.908899	0.980224	0.995909	0.257794	0.999997
ENSSHAG00000025181	0	1	0	0	0	37.7047	0	0	0	0.0213385	0.96583	0.0706232	1	0.908899	0.980224	0.995909	0.257803	0.999997
ENSSHAG00000004461	0	1	0	0	0	37.4438	0	0	0	0.0215047	0.952858	0.0710421	1	0.908899	0.980224	0.995909	0.258912	0.999997
HSD17B11	0	1	0	0	0	37.3655	0	0	0	0.0215551	0.944755	0.0711398	1	0.908899	0.980224	0.995909	0.25917	0.999997
ENSSHAG00000029991	0	1	0	0	0	37.4009	0	0	0	0.0215322	0.958014	0.0711474	1	0.908899	0.980224	0.995909	0.25919	0.999997
NEIL2	0	1	0	0	0	37.2959	0	0	0	0.0216	0.93939	0.0712335	1	0.908899	0.980224	0.995909	0.259418	0.999997
ENSSHAG00000028550	0	1	0	0	0	37.3329	0	0	0	0.0215761	0.966466	0.0713099	1	0.908899	0.980224	0.995909	0.259619	0.999997
ENSSHAG00000027344	0	1	0	0	0	37.2347	0	0	0	0.0216397	0.939165	0.0713459	1	0.908899	0.980224	0.995909	0.259714	0.999997
ENSSHAG00000024547	0	1	0	0	0	37.1817	0	0	0	0.0216741	0.966294	0.0715912	1	0.908899	0.980224	0.995909	0.260362	0.999997
PCGF3	0	1	0	0	0	36.9387	0	0	0	0.0218336	0.933482	0.0718603	1	0.908899	0.980224	0.995909	0.261071	0.999997
ENSSHAG00000007012	0	1	0	0	0	36.9771	0	0	0	0.0218082	0.960753	0.0719533	1	0.908899	0.980224	0.995909	0.261316	0.999997
ENSSHAG00000022576	0	1	0	0	0	36.881	0	0	0	0.0218717	0.966877	0.0721611	1	0.908899	0.980224	0.995909	0.261862	0.999997
PSPH	0	1	0	0	0	36.7608	0	0	0	0.0219517	0.944965	0.0722791	1	0.908899	0.980224	0.995909	0.262172	0.999997
ENSSHAG00000000245	0	1	0	0	0	36.6117	0	0	0	0.0220516	0.939727	0.0725302	1	0.908899	0.980224	0.995909	0.262832	0.999997
ENSSHAG00000014740	0	1	0	0	0	36.5471	0	0	0	0.0220952	0.933938	0.0726124	1	0.908899	0.980224	0.995909	0.263047	0.999997
ENSSHAG00000008872	0	1	0	0	0	36.578	0	0	0	0.0220744	0.952963	0.0726776	1	0.908899	0.980224	0.995909	0.263218	0.999997
ENSSHAG00000028779	0	1	0	0	0	36.5314	0	0	0	0.0221059	0.956639	0.0727872	1	0.908899	0.980224	0.995909	0.263505	0.999997
ENSSHAG00000024568	1	1	0	0	0	36.4566	0	0	0	0.0221541	0.95464	0.0729149	1	0.908899	0.980224	0.995909	0.26384	0.999997
ENSSHAG00000022667	0	1	0	0	0	36.4441	0	0	0	0.022165	0.953878	0.0729422	1	0.908899	0.980224	0.995909	0.263911	0.999997
ENSSHAG00000006416	0	1	0	0	0	36.4081	0	0	0	0.0221896	0.958824	0.0730375	1	0.908899	0.980224	0.995909	0.264161	0.999997
ENSSHAG00000007496	0	1	0	0	0	36.2536	0	0	0	0.0222953	0.933139	0.0731777	1	0.908899	0.980224	0.995909	0.264527	0.999997
ENSSHAG00000027209	0	1	0	0	0	36.3314	0	0	0	0.0222419	0.962249	0.0732032	1	0.908899	0.980224	0.995909	0.264594	0.999997
FNDC4	0	1	0	0	0	35.9797	0	0	0	0.0224851	0.934324	0.0737282	1	0.908899	0.980224	0.995909	0.265965	0.999997
ENSSHAG00000024491	0	1	0	0	0	35.9394	0	0	0	0.0225133	0.960242	0.0739698	1	0.908899	0.980224	0.995909	0.266595	0.999997
OR10J1	0	1	0	0	0	35.9215	0	0	0	0.0225258	0.955097	0.07398	1	0.908899	0.980224	0.995909	0.266621	0.999997
ENSSHAG00000000866	0	1	0	0	0	35.7522	0	0	0	0.0226451	0.932498	0.0741697	1	0.908899	0.980224	0.995909	0.267115	0.999997
TSPAN6	0	1	0	0	0	35.7122	0	0	0	0.0226735	0.941766	0.0743197	1	0.908899	0.980224	0.995909	0.267505	0.999997
ENSSHAG00000021572	0	1	0	0	0	35.7089	0	0	0	0.0226758	0.960726	0.0744361	1	0.908899	0.980224	0.995909	0.267807	0.999997
OR5I1	0	1	0	0	0	35.6777	0	0	0	0.022698	0.967045	0.0745264	1	0.908899	0.980224	0.995909	0.268042	0.999997
GTF2E2	0	1	0	0	0	35.4943	0	0	0	0.0228292	0.922574	0.0746073	1	0.908899	0.980224	0.995909	0.268252	0.999997
ENSSHAG00000005712	0	1	0	0	0	35.5381	0	0	0	0.0227977	0.958709	0.074774	1	0.908899	0.980224	0.995909	0.268684	0.999997
NXPH2	1	1	0	0	0	35.4879	0	0	0	0.0228312	0.951516	0.0748308	1	0.908899	0.980224	0.995909	0.268832	0.999997
FDX1	0	1	0	0	0	35.441	0	0	0	0.0228676	0.944817	0.0748927	1	0.908899	0.980224	0.995909	0.268992	0.999997
ENSSHAG00000020708	0	1	0	0	0	35.4362	0	0	0	0.022871	0.967514	0.0750217	1	0.908899	0.980224	0.995909	0.269326	0.999997
ENSSHAG00000020667	0	1	0	0	0	35.3491	0	0	0	0.0229341	0.959163	0.0751645	1	0.908899	0.980224	0.995909	0.269696	0.999997
ENSSHAG00000008215	0	1	0	0	0	35.3358	0	0	0	0.0229437	0.958885	0.0751906	1	0.908899	0.980224	0.995909	0.269764	0.999997
TMEM19	0	1	0	0	0	35.1832	0	0	0	0.023055	0.932813	0.0753371	1	0.908899	0.980224	0.995909	0.270143	0.999997
ENSSHAG00000028022	0	1	0	0	0	35.2615	0	0	0	0.0229978	0.962978	0.0753638	1	0.908899	0.980224	0.995909	0.270211	0.999997
KLK8	0	1	0	0	0	35.1293	0	0	0	0.0230945	0.933509	0.0754549	1	0.908899	0.980224	0.995909	0.270447	0.999997
ENSSHAG00000027559	0	1	0	0	0	35.1081	0	0	0	0.0231102	0.964497	0.0756901	1	0.908899	0.980224	0.995909	0.271054	0.999997
ENSSHAG00000031298	0	1	0	0	0	35.0668	0	0	0	0.0231406	0.958818	0.0757504	1	0.908899	0.980224	0.995909	0.27121	0.999997
ENSSHAG00000029184	0	1	0	0	0	34.9289	0	0	0	0.0232428	0.966821	0.0760768	1	0.908899	0.980224	0.995909	0.272052	0.999997
ENSSHAG00000010926	0	1	0	0	0	34.8157	0	0	0	0.0233273	0.932898	0.0761099	1	0.908899	0.980224	0.995909	0.272137	0.999997
ENSSHAG00000004774	0	1	0	0	0	34.7258	0	0	0	0.0233949	0.953635	0.0764449	1	0.908899	0.980224	0.995909	0.272999	0.999997
GNRHR	0	1	0	0	0	34.6901	0	0	0	0.0234218	0.941984	0.076447	1	0.908899	0.980224	0.995909	0.273004	0.999997
ENSSHAG00000023882	0	1	0	0	0	34.6719	0	0	0	0.0234356	0.960104	0.0765944	1	0.908899	0.980224	0.995909	0.273383	0.999997
RREB1	0	2	0	0	0	8.80662	0	0	0	0.0237726	0.876855	0.0766974	1	0.908899	0.980224	0.995909	0.273648	0.999997
ENSSHAG00000030613	0	1	0	0	0	34.5797	0	0	0	0.0235055	0.947441	0.0767208	1	0.908899	0.980224	0.995909	0.273708	0.999997
ENSSHAG00000025685	0	1	0	0	0	34.5898	0	0	0	0.0234978	0.967031	0.0768016	1	0.908899	0.980224	0.995909	0.273915	0.999997
ETV7	0	1	0	0	0	34.4439	0	0	0	0.0236091	0.9333	0.0769106	1	0.908899	0.980224	0.995909	0.274195	0.999997
TBP	0	1	0	0	0	34.3844	0	0	0	0.0236548	0.931547	0.0770251	1	0.908899	0.980224	0.995909	0.274488	0.999997
CYB561	0	1	0	0	0	34.3999	0	0	0	0.0236429	0.937437	0.0770391	1	0.908899	0.980224	0.995909	0.274524	0.999997
OR8D1	0	1	0	0	0	34.3901	0	0	0	0.0236504	0.953106	0.0771659	1	0.908899	0.980224	0.995909	0.274849	0.999997
ENSSHAG00000026501	0	1	0	0	0	34.3969	0	0	0	0.0236452	0.965782	0.0772145	1	0.908899	0.980224	0.995909	0.274974	0.999997
ENSSHAG00000010123	1	1	0	0	0	34.2876	0	0	0	0.0237269	0.94743	0.0773475	1	0.908899	0.980224	0.995909	0.275314	0.999997
ENSSHAG00000012086	0	1	0	0	0	34.3205	0	0	0	0.0237041	0.96259	0.0773673	1	0.908899	0.980224	0.995909	0.275365	0.999997
ENSSHAG00000026162	0	1	0	0	0	34.2558	0	0	0	0.0237542	0.955013	0.0774704	1	0.908899	0.980224	0.995909	0.275629	0.999997
RAB29	0	1	0	0	0	33.8303	0	0	0	0.0240886	0.939849	0.0783157	1	0.908899	0.980224	0.995909	0.277786	0.999997
USP34	0	0	0	1	0	0	24.55	24.55	0	0.434868	0.0345029	0.0785563	1	0.908899	0.980224	0.995909	0.278399	0.999997
ENSSHAG00000027302	0	1	0	0	0	33.5653	0	0	0	0.0243016	0.958985	0.0790376	1	0.908899	0.980224	0.995909	0.279622	0.999997
ENSSHAG00000028985	0	1	0	0	0	33.5224	0	0	0	0.0243363	0.96339	0.0791572	1	0.908899	0.980224	0.995909	0.279925	0.999997
ENSSHAG00000028078	0	1	0	0	0	33.4006	0	0	0	0.0244356	0.958233	0.0794115	1	0.908899	0.980224	0.995909	0.28057	0.999997
ENSSHAG00000023799	0	1	0	0	0	33.4018	0	0	0	0.0244347	0.960893	0.0794225	1	0.908899	0.980224	0.995909	0.280598	0.999997
ENSSHAG00000023043	0	1	0	0	0	33.3203	0	0	0	0.0245016	0.966474	0.0796365	1	0.908899	0.980224	0.995909	0.281139	0.999997
DNAJB8	0	1	0	0	0	33.2838	0	0	0	0.0245316	0.953804	0.0796569	1	0.908899	0.980224	0.995909	0.281191	0.999997
ENSSHAG00000021429	0	1	0	0	0	33.1062	0	0	0	0.0246789	0.927356	0.0798701	1	0.908899	0.980224	0.995909	0.28173	0.999997
ENSSHAG00000026225	0	1	0	0	0	33.1748	0	0	0	0.0246218	0.962133	0.0799553	1	0.908899	0.980224	0.995909	0.281945	0.999997
INAFM2	0	1	0	0	0	33.0877	0	0	0	0.0246943	0.961818	0.0801577	1	0.908899	0.980224	0.995909	0.282456	0.999997
ENSSHAG00000029682	0	1	0	0	0	32.8976	0	0	0	0.0248541	0.954597	0.080568	1	0.908899	0.980224	0.995909	0.283491	0.999997
DNASE1	0	1	0	0	0	32.3968	0	0	0	0.0252845	0.941942	0.0816888	1	0.908899	0.980224	0.995909	0.286306	0.999997
ENSSHAG00000031881	0	1	0	0	0	32.2376	0	0	0	0.0254243	0.96292	0.0822106	1	0.908899	0.980224	0.995909	0.287611	0.999997
ENSSHAG00000030112	0	1	0	0	0	31.7899	0	0	0	0.0258254	0.940828	0.08319	1	0.908899	0.980224	0.995909	0.290052	0.999997
ENSSHAG00000031209	0	1	0	0	0	31.8307	0	0	0	0.0257884	0.963704	0.0832319	1	0.908899	0.980224	0.995909	0.290157	0.999997
C4H17orf97	0	1	0	0	0	31.7544	0	0	0	0.0258577	0.940486	0.0832772	1	0.908899	0.980224	0.995909	0.290269	0.999997
ENSSHAG00000000029	0	1	0	0	0	31.5504	0	0	0	0.026045	0.930197	0.0837094	1	0.908899	0.980224	0.995909	0.291342	0.999997
ENSSHAG00000015259	0	1	0	0	0	31.5422	0	0	0	0.0260526	0.961212	0.0839561	1	0.908899	0.980224	0.995909	0.291954	0.999997
ENSSHAG00000022737	0	1	0	0	0	31.322	0	0	0	0.0262578	0.936688	0.0843583	1	0.908899	0.980224	0.995909	0.29295	0.999997
PHB	0	1	0	0	0	31.2801	0	0	0	0.0262971	0.932817	0.0844335	1	0.908899	0.980224	0.995909	0.293136	0.999997
TNNT2	0	1	0	0	0	31.0949	0	0	0	0.0264725	0.903841	0.0845981	1	0.908899	0.980224	0.995909	0.293542	0.999997
CALU	0	1	0	0	0	31.028	0	0	0	0.0265365	0.921925	0.0849893	1	0.908899	0.980224	0.995909	0.294508	0.999997
ENSSHAG00000029481	0	1	0	0	0	31.1089	0	0	0	0.0264592	0.966222	0.0851121	1	0.908899	0.980224	0.995909	0.29481	0.999997
SLC25A20	0	1	0	0	0	30.8595	0	0	0	0.0266988	0.922525	0.0854444	1	0.908899	0.980224	0.995909	0.295628	0.999997
ENSSHAG00000008856	0	1	0	0	0	30.9257	0	0	0	0.0266348	0.955988	0.0855452	1	0.908899	0.980224	0.995909	0.295876	0.999997
ENSSHAG00000006406	0	1	0	0	0	30.797	0	0	0	0.0267595	0.942953	0.0858008	1	0.908899	0.980224	0.995909	0.296504	0.999997
ENSSHAG00000014404	0	1	0	0	0	30.85	0	0	0	0.026708	0.967367	0.085808	1	0.908899	0.980224	0.995909	0.296522	0.999997
ATPAF2	0	1	0	0	0	30.6561	0	0	0	0.0268972	0.927377	0.0860429	1	0.908899	0.980224	0.995909	0.297098	0.999997
ENSSHAG00000020709	0	1	0	0	0	30.6863	0	0	0	0.0268676	0.939642	0.0860734	1	0.908899	0.980224	0.995909	0.297173	0.999997
LYSMD2	0	1	0	0	0	30.6111	0	0	0	0.0269415	0.953616	0.0863806	1	0.908899	0.980224	0.995909	0.297926	0.999997
ENSSHAG00000022652	0	1	0	0	0	30.4941	0	0	0	0.0270574	0.9636	0.0867583	1	0.908899	0.980224	0.995909	0.29885	0.999997
ENSSHAG00000029817	0	1	0	0	0	30.3979	0	0	0	0.0271533	0.94199	0.086882	1	0.908899	0.980224	0.995909	0.299152	0.999997
ENSSHAG00000026737	0	1	0	0	0	30.365	0	0	0	0.0271862	0.938262	0.0869419	1	0.908899	0.980224	0.995909	0.299299	0.999997
ENSSHAG00000003871	0	1	0	0	0	30.3198	0	0	0	0.0272316	0.956411	0.0872003	1	0.908899	0.980224	0.995909	0.29993	0.999997
OR10S1	0	1	0	0	0	30.1356	0	0	0	0.0274181	0.953043	0.0876939	1	0.908899	0.980224	0.995909	0.301132	0.999997
ENSSHAG00000018103	0	1	0	0	0	29.8446	0	0	0	0.0277178	0.938744	0.0884107	1	0.908899	0.980224	0.995909	0.302874	0.999997
ENSSHAG00000002383	0	1	0	0	0	29.7769	0	0	0	0.0277884	0.936111	0.0885815	1	0.908899	0.980224	0.995909	0.303288	0.999997
AKAP9	0	0	1	0	0	0	20.5644	20.5644	0	0.404349	0.0420967	0.0890881	1	0.908899	0.980224	0.995909	0.304515	0.999997
ARMC12	0	1	0	0	0	29.4746	0	0	0	0.0281078	0.926187	0.0893609	1	0.908899	0.980224	0.995909	0.305174	0.999997
FAM166A	0	1	0	0	0	29.438	0	0	0	0.028147	0.923327	0.0894373	1	0.908899	0.980224	0.995909	0.305358	0.999997
OTULINL	0	1	0	0	0	29.2798	0	0	0	0.0283174	0.921925	0.0898882	1	0.908899	0.980224	0.995909	0.306446	0.999997
ENSSHAG00000004291	0	1	0	0	0	29.2106	0	0	0	0.0283926	0.931575	0.0901959	1	0.908899	0.980224	0.995909	0.307187	0.999997
ENSSHAG00000008072	0	1	0	0	0	29.1179	0	0	0	0.0284939	0.935419	0.0905099	1	0.908899	0.980224	0.995909	0.307941	0.999997
RELL1	0	1	0	0	0	29.1173	0	0	0	0.0284945	0.940079	0.0905537	1	0.908899	0.980224	0.995909	0.308047	0.999997
SYNE1	2	1	0	0	1	1.24444	0	0	6.59575	0.833888	0.638625	0.875845	0.104141	0.908899	0.980224	0.995909	0.309625	0.999997
ENSSHAG00000003409	0	1	0	0	0	28.7996	0	0	0	0.028847	0.922371	0.0913393	1	0.908899	0.980224	0.995909	0.30993	0.999997
RAE1	0	1	0	0	0	28.4937	0	0	0	0.0291944	0.920389	0.0922621	1	0.908899	0.980224	0.995909	0.312134	0.999997
VWC2	0	1	0	0	0	28.5595	0	0	0	0.029119	0.940755	0.0922656	1	0.908899	0.980224	0.995909	0.312142	0.999997
ENSSHAG00000029048	0	1	0	0	0	28.5072	0	0	0	0.0291788	0.944628	0.0924615	1	0.908899	0.980224	0.995909	0.312609	0.999997
ENSSHAG00000031014	0	1	0	0	0	28.2868	0	0	0	0.0294338	0.924265	0.0929576	1	0.908899	0.980224	0.995909	0.313789	0.999997
ENSSHAG00000012883	0	1	0	0	0	27.9456	0	0	0	0.0298369	0.912648	0.0939086	1	0.908899	0.980224	0.995909	0.316043	0.999997
SCCPDH	0	1	0	0	0	27.898	0	0	0	0.0298939	0.913825	0.0940784	1	0.908899	0.980224	0.995909	0.316445	0.999997
ENSSHAG00000007123	0	1	0	0	0	27.8122	0	0	0	0.0299974	0.930544	0.0945551	1	0.908899	0.980224	0.995909	0.31757	0.999997
ENSSHAG00000008081	0	1	0	0	0	27.8093	0	0	0	0.0300008	0.941698	0.0946723	1	0.908899	0.980224	0.995909	0.317846	0.999997
SLC25A44	0	1	0	0	0	27.7638	0	0	0	0.0300559	0.936529	0.094774	1	0.908899	0.980224	0.995909	0.318086	0.999997
ENSSHAG00000011908	0	1	0	0	0	27.6589	0	0	0	0.0301838	0.931825	0.0950732	1	0.908899	0.980224	0.995909	0.318791	0.999997
ENSSHAG00000028625	0	1	0	0	0	27.4343	0	0	0	0.030461	0.906204	0.0955045	1	0.908899	0.980224	0.995909	0.319805	0.999997
NPL	0	1	0	0	0	27.4377	0	0	0	0.0304567	0.915157	0.0956158	1	0.908899	0.980224	0.995909	0.320066	0.999997
ENSSHAG00000030658	0	1	0	0	0	27.3646	0	0	0	0.0305479	0.949499	0.096219	1	0.908899	0.980224	0.995909	0.32148	0.999997
ENSSHAG00000031714	1	1	0	0	0	27.2909	0	0	0	0.0306371	0.939866	0.0963781	1	0.908899	0.980224	0.995909	0.321852	0.999997
ENSSHAG00000001856	0	1	0	0	0	27.2259	0	0	0	0.0307224	0.931183	0.096522	1	0.908899	0.980224	0.995909	0.322189	0.999997
ENSSHAG00000001623	0	1	0	0	0	27.0359	0	0	0	0.0309647	0.932269	0.0971867	1	0.908899	0.980224	0.995909	0.323741	0.999997
ENSSHAG00000031221	0	1	0	0	0	26.9745	0	0	0	0.0310438	0.956149	0.0976073	1	0.908899	0.980224	0.995909	0.32472	0.999997
PLPPR5	0	1	0	0	0	26.9119	0	0	0	0.0311246	0.939849	0.0976931	1	0.908899	0.980224	0.995909	0.32492	0.999997
ENSSHAG00000020470	0	1	0	0	0	26.6087	0	0	0	0.0315227	0.922842	0.0985798	1	0.908899	0.980224	0.995909	0.326978	0.999997
NT5C3B	0	1	0	0	0	26.6242	0	0	0	0.031502	0.92772	0.0985818	1	0.908899	0.980224	0.995909	0.326983	0.999997
ENSSHAG00000018037	1	1	0	0	0	26.5964	0	0	0	0.0315355	0.942193	0.0988204	1	0.908899	0.980224	0.995909	0.327535	0.999997
PON3	0	1	0	0	0	26.5212	0	0	0	0.0316394	0.927987	0.0989534	1	0.908899	0.980224	0.995909	0.327843	0.999997
GABPB1	0	1	0	0	0	26.4337	0	0	0	0.0317568	0.919229	0.0991618	1	0.908899	0.980224	0.995909	0.328325	0.999997
ENSSHAG00000024639	0	1	0	0	0	26.4802	0	0	0	0.0316943	0.955048	0.0993518	1	0.908899	0.980224	0.995909	0.328764	0.999997
ENSSHAG00000004940	0	1	0	0	0	26.4153	0	0	0	0.0317816	0.932598	0.0993858	1	0.908899	0.980224	0.995909	0.328842	0.999997
ENSSHAG00000007240	0	1	0	0	0	26.4365	0	0	0	0.031753	0.956647	0.0995207	1	0.908899	0.980224	0.995909	0.329154	0.999997
ENSSHAG00000011978	0	1	0	0	0	26.3938	0	0	0	0.0318106	0.95959	0.0996952	1	0.908899	0.980224	0.995909	0.329556	0.999997
ENSSHAG00000003043	0	1	0	0	0	26.2237	0	0	0	0.0320422	0.918739	0.099919	1	0.908899	0.980224	0.995909	0.330072	0.999997
GDF9	0	1	0	0	0	26.2312	0	0	0	0.0320319	0.941074	0.100142	1	0.908899	0.980224	0.995909	0.330586	0.999997
ENSSHAG00000028371	0	1	0	0	0	25.9915	0	0	0	0.0323634	0.908574	0.100635	1	0.908899	0.980224	0.995909	0.331718	0.999997
GTF3A	0	1	0	0	0	25.9654	0	0	0	0.0323998	0.921061	0.100904	1	0.908899	0.980224	0.995909	0.332336	0.999997
CCN4	0	1	0	0	0	25.9228	0	0	0	0.0324597	0.922469	0.101081	1	0.908899	0.980224	0.995909	0.332743	0.999997
AJAP1	0	1	0	0	0	25.9426	0	0	0	0.0324318	0.941695	0.101218	1	0.908899	0.980224	0.995909	0.333057	0.999997
PIANP	0	1	0	0	0	25.8148	0	0	0	0.032612	0.92637	0.101535	1	0.908899	0.980224	0.995909	0.333782	0.999997
LRTM1	0	1	0	0	0	25.7895	0	0	0	0.0326479	0.943222	0.10181	1	0.908899	0.980224	0.995909	0.33441	0.999997
ENSSHAG00000000851	0	1	0	0	0	25.6427	0	0	0	0.0328576	0.917129	0.102072	1	0.908899	0.980224	0.995909	0.335007	0.999997
ENSSHAG00000031067	0	1	0	0	0	25.6956	0	0	0	0.0327817	0.955811	0.102271	1	0.908899	0.980224	0.995909	0.335462	0.999997
ENSSHAG00000027600	0	1	0	0	0	25.6177	0	0	0	0.0328935	0.957346	0.102581	1	0.908899	0.980224	0.995909	0.336168	0.999997
ENSSHAG00000023574	0	1	0	0	0	25.5614	0	0	0	0.0329749	0.944768	0.102697	1	0.908899	0.980224	0.995909	0.336432	0.999997
KCNJ6	0	1	0	0	0	25.4137	0	0	0	0.0331899	0.934848	0.103171	1	0.908899	0.980224	0.995909	0.337511	0.999997
CPA6	0	1	0	0	0	25.1153	0	0	0	0.0336327	0.920458	0.104174	1	0.908899	0.980224	0.995909	0.339783	0.999997
ENPP7	0	1	0	0	0	25.1073	0	0	0	0.0336447	0.936346	0.104396	1	0.908899	0.980224	0.995909	0.340285	0.999997
MPST	0	1	0	0	0	24.8793	0	0	0	0.0339909	0.940039	0.105352	1	0.908899	0.980224	0.995909	0.342441	0.999997
NEGR1	0	1	0	0	0	24.8188	0	0	0	0.0340839	0.925003	0.105427	1	0.908899	0.980224	0.995909	0.34261	0.999997
ENSSHAG00000022564	0	1	0	0	0	24.844	0	0	0	0.034045	0.936261	0.105456	1	0.908899	0.980224	0.995909	0.342675	0.999997
NMBR	0	1	0	0	0	24.7564	0	0	0	0.0341802	0.938721	0.10584	1	0.908899	0.980224	0.995909	0.343538	0.999997
ENSSHAG00000008556	0	1	0	0	0	24.4938	0	0	0	0.0345917	0.910303	0.10656	1	0.908899	0.980224	0.995909	0.345154	0.999997
ENSSHAG00000005694	0	1	0	0	0	24.5033	0	0	0	0.0345768	0.927644	0.106761	1	0.908899	0.980224	0.995909	0.345604	0.999997
BBOX1	0	1	0	0	0	24.4526	0	0	0	0.0346571	0.931498	0.10702	1	0.908899	0.980224	0.995909	0.346182	0.999997
ENSSHAG00000011278	0	1	0	0	0	24.3874	0	0	0	0.0347612	0.913486	0.107054	1	0.908899	0.980224	0.995909	0.346259	0.999997
ENSSHAG00000018704	0	1	0	0	0	24.3692	0	0	0	0.0347903	0.914214	0.107142	1	0.908899	0.980224	0.995909	0.346454	0.999997
WDR12	0	1	0	0	0	24.229	0	0	0	0.0350163	0.910735	0.107683	1	0.908899	0.980224	0.995909	0.347662	0.999997
KHK	0	1	0	0	0	24.2202	0	0	0	0.0350307	0.923518	0.107904	1	0.908899	0.980224	0.995909	0.348154	0.999997
ENSSHAG00000011390	0	1	0	0	0	24.2566	0	0	0	0.0349716	0.94019	0.107945	1	0.908899	0.980224	0.995909	0.348245	0.999997
CDX2	0	1	0	0	0	24.1873	0	0	0	0.035084	0.936039	0.108197	1	0.908899	0.980224	0.995909	0.348805	0.999997
ENSSHAG00000010068	0	1	0	0	0	24.1326	0	0	0	0.0351733	0.926033	0.108312	1	0.908899	0.980224	0.995909	0.349061	0.999997
TUBE1	0	1	0	0	0	23.9646	0	0	0	0.0354502	0.916286	0.108905	1	0.908899	0.980224	0.995909	0.350378	0.999997
GCM1	0	1	0	0	0	23.8995	0	0	0	0.0355586	0.936495	0.109449	1	0.908899	0.980224	0.995909	0.351584	0.999997
ENSSHAG00000028609	0	1	0	0	0	23.8487	0	0	0	0.0356436	0.919869	0.109463	1	0.908899	0.980224	0.995909	0.351614	0.999997
PIPOX	0	1	0	0	0	23.8745	0	0	0	0.0356004	0.930513	0.109489	1	0.908899	0.980224	0.995909	0.351672	0.999997
ENSSHAG00000000782	0	1	0	0	0	23.7614	0	0	0	0.0357906	0.921162	0.109866	1	0.908899	0.980224	0.995909	0.352505	0.999997
ENSSHAG00000016152	0	1	0	0	0	23.6684	0	0	0	0.0359486	0.919833	0.110261	1	0.908899	0.980224	0.995909	0.353376	0.999997
TMPRSS2	0	1	0	0	0	23.6508	0	0	0	0.0359786	0.914815	0.110266	1	0.908899	0.980224	0.995909	0.353387	0.999997
MACF1	0	0	1	0	0	0	13.2896	13.2896	0	0.298056	0.0687708	0.110278	1	0.908899	0.980224	0.995909	0.353413	0.999997
LAMA1	0	2	0	0	0	7.04165	0	0	0	0.0373755	0.790691	0.110504	1	0.908899	0.980224	0.995909	0.353911	0.999997
ENSSHAG00000009054	0	1	0	0	0	23.3883	0	0	0	0.0364322	0.947969	0.111856	1	0.908899	0.980224	0.995909	0.356882	0.999997
ENSSHAG00000025257	0	1	0	0	0	23.2992	0	0	0	0.0365886	0.938492	0.112169	1	0.908899	0.980224	0.995909	0.357567	0.999997
CCND1	0	1	0	0	0	23.2798	0	0	0	0.0366229	0.940634	0.112282	1	0.908899	0.980224	0.995909	0.357813	0.999997
ENSSHAG00000006730	0	1	0	0	0	23.0678	0	0	0	0.0370009	0.9038	0.112749	1	0.908899	0.980224	0.995909	0.358834	0.999997
MMP3	0	1	0	0	0	23.1451	0	0	0	0.0368622	0.927507	0.11275	1	0.908899	0.980224	0.995909	0.358837	0.999997
PDE9A	0	1	0	0	0	22.9715	0	0	0	0.0371752	0.906903	0.113255	1	0.908899	0.980224	0.995909	0.359937	0.999997
ENSSHAG00000004188	0	1	0	0	0	22.9938	0	0	0	0.0371347	0.917138	0.113313	1	0.908899	0.980224	0.995909	0.360064	0.999997
ENSSHAG00000011027	0	1	0	0	0	22.9833	0	0	0	0.0371537	0.930923	0.113553	1	0.908899	0.980224	0.995909	0.360586	0.999997
ENSSHAG00000015276	0	1	0	0	0	22.944	0	0	0	0.0372252	0.937226	0.113815	1	0.908899	0.980224	0.995909	0.361155	0.999997
NCF4	0	1	0	0	0	22.8221	0	0	0	0.0374486	0.915989	0.114111	1	0.908899	0.980224	0.995909	0.361797	0.999997
NEUROD1	0	1	0	0	0	22.8062	0	0	0	0.0374778	0.949722	0.114601	1	0.908899	0.980224	0.995909	0.362861	0.999997
MBTPS2	0	1	0	0	0	22.6558	0	0	0	0.0377574	0.908653	0.114792	1	0.908899	0.980224	0.995909	0.363275	0.999997
IFT57	0	1	0	0	0	22.6714	0	0	0	0.0377282	0.915906	0.114834	1	0.908899	0.980224	0.995909	0.363365	0.999997
ACTC1	0	1	0	0	0	22.7437	0	0	0	0.0375935	0.944291	0.114849	1	0.908899	0.980224	0.995909	0.363399	0.999997
EDIL3	0	1	0	0	0	22.6418	0	0	0	0.0377835	0.914392	0.114953	1	0.908899	0.980224	0.995909	0.363623	0.999997
ENSSHAG00000028504	0	1	0	0	0	22.6696	0	0	0	0.0377315	0.927262	0.115006	1	0.908899	0.980224	0.995909	0.363738	0.999997
ANKDD1B	0	1	0	0	0	22.632	0	0	0	0.0378019	0.915883	0.115024	1	0.908899	0.980224	0.995909	0.363777	0.999997
TMEM135	0	1	0	0	0	22.5658	0	0	0	0.0379264	0.906167	0.115186	1	0.908899	0.980224	0.995909	0.364128	0.999997
ENSSHAG00000008242	0	1	0	0	0	22.5676	0	0	0	0.0379231	0.913156	0.115295	1	0.908899	0.980224	0.995909	0.364362	0.999997
NKX2-5	0	1	0	0	0	22.5258	0	0	0	0.0380021	0.943633	0.115903	1	0.908899	0.980224	0.995909	0.365675	0.999997
ENSSHAG00000002030	0	1	0	0	0	22.5467	0	0	0	0.0379624	0.954706	0.115905	1	0.908899	0.980224	0.995909	0.365678	0.999997
ENSSHAG00000007432	0	1	0	0	0	22.3909	0	0	0	0.0382592	0.908912	0.116093	1	0.908899	0.980224	0.995909	0.366083	0.999997
ETNK2	0	1	0	0	0	22.376	0	0	0	0.038288	0.924592	0.11641	1	0.908899	0.980224	0.995909	0.366766	0.999997
DAO	0	1	0	0	0	22.3204	0	0	0	0.038395	0.921012	0.116635	1	0.908899	0.980224	0.995909	0.36725	0.999997
ENSSHAG00000006206	0	1	0	0	0	22.2894	0	0	0	0.038455	0.921964	0.116804	1	0.908899	0.980224	0.995909	0.367613	0.999997
MBOAT2	0	1	0	0	0	22.1892	0	0	0	0.0386501	0.906063	0.117051	1	0.908899	0.980224	0.995909	0.368142	0.999997
STEAP2	0	1	0	0	0	22.234	0	0	0	0.0385625	0.924209	0.117114	1	0.908899	0.980224	0.995909	0.368278	0.999997
TP53	0	1	0	0	0	22.1457	0	0	0	0.0387353	0.907107	0.117288	1	0.908899	0.980224	0.995909	0.368651	0.999997
CYP2W1	0	1	0	0	0	22.0921	0	0	0	0.0388409	0.92129	0.11779	1	0.908899	0.980224	0.995909	0.369724	0.999997
OPN3	0	1	0	0	0	22.0328	0	0	0	0.0389583	0.934844	0.118276	1	0.908899	0.980224	0.995909	0.370765	0.999997
PUSL1	0	1	0	0	0	22.0297	0	0	0	0.0389644	0.936761	0.118316	1	0.908899	0.980224	0.995909	0.370848	0.999997
ENSSHAG00000004084	0	1	0	0	0	21.9744	0	0	0	0.0390746	0.927563	0.118481	1	0.908899	0.980224	0.995909	0.371202	0.999997
TRMT5	0	1	0	0	0	21.8967	0	0	0	0.0392303	0.921038	0.118788	1	0.908899	0.980224	0.995909	0.371856	0.999997
ENSSHAG00000027956	0	1	0	0	0	21.9163	0	0	0	0.0391909	0.934351	0.11887	1	0.908899	0.980224	0.995909	0.37203	0.999997
ENSSHAG00000000698	0	1	0	0	0	21.8477	0	0	0	0.0393291	0.938026	0.11927	1	0.908899	0.980224	0.995909	0.372883	0.999997
CDC37	0	1	0	0	0	21.7222	0	0	0	0.0395845	0.911033	0.119537	1	0.908899	0.980224	0.995909	0.373448	0.999997
DRC3	0	1	0	0	0	21.6668	0	0	0	0.0396982	0.904164	0.119706	1	0.908899	0.980224	0.995909	0.373808	0.999997
ENSSHAG00000021256	0	1	0	0	0	21.7633	0	0	0	0.0395004	0.947877	0.119819	1	0.908899	0.980224	0.995909	0.374048	0.999997
LYN	0	1	0	0	0	21.6633	0	0	0	0.0397054	0.910432	0.119836	1	0.908899	0.980224	0.995909	0.374084	0.999997
ENSSHAG00000014639	0	1	0	0	0	21.6115	0	0	0	0.0398123	0.91815	0.120238	1	0.908899	0.980224	0.995909	0.374935	0.999997
ENSSHAG00000002485	0	1	0	0	0	21.6136	0	0	0	0.0398079	0.931727	0.120423	1	0.908899	0.980224	0.995909	0.375327	0.999997
NDRG4	0	1	0	0	0	21.5318	0	0	0	0.0399779	0.910717	0.120539	1	0.908899	0.980224	0.995909	0.375573	0.999997
SYNE2	0	0	1	0	0	0	11.4493	11.4493	0	0.279767	0.0813101	0.121105	1	0.908899	0.980224	0.995909	0.376769	0.999997
SPRTN	0	1	0	0	0	21.3811	0	0	0	0.0402945	0.931572	0.121668	1	0.908899	0.980224	0.995909	0.377957	0.999997
ENSSHAG00000003691	0	1	0	0	0	21.3665	0	0	0	0.0403254	0.929402	0.121718	1	0.908899	0.980224	0.995909	0.378062	0.999997
ENSSHAG00000005663	0	1	0	0	0	21.2488	0	0	0	0.0405765	0.914459	0.122132	1	0.908899	0.980224	0.995909	0.378933	0.999997
ENSSHAG00000007628	0	1	0	0	0	21.1782	0	0	0	0.0407284	0.912591	0.122487	1	0.908899	0.980224	0.995909	0.37968	0.999997
ENSSHAG00000009471	0	1	0	0	0	21.1883	0	0	0	0.0407065	0.943322	0.122866	1	0.908899	0.980224	0.995909	0.380475	0.999997
ASPM	0	2	0	0	0	6.60183	0	0	0	0.0425294	0.787231	0.123154	1	0.908899	0.980224	0.995909	0.381077	0.999997
ENSSHAG00000011754	0	1	0	0	0	21.1068	0	0	0	0.0408833	0.943631	0.123322	1	0.908899	0.980224	0.995909	0.381429	0.999997
ENSSHAG00000021956	0	1	0	0	0	21.0756	0	0	0	0.0409513	0.937003	0.123418	1	0.908899	0.980224	0.995909	0.38163	0.999997
GABRA1	0	1	0	0	0	21.0208	0	0	0	0.0410712	0.919173	0.12347	1	0.908899	0.980224	0.995909	0.381739	0.999997
ENSSHAG00000029589	0	1	0	0	0	21.01	0	0	0	0.0410949	0.921432	0.123566	1	0.908899	0.980224	0.995909	0.38194	0.999997
ENSSHAG00000000042	0	1	0	0	0	21.0071	0	0	0	0.0411013	0.932349	0.12374	1	0.908899	0.980224	0.995909	0.382305	0.999997
TAF1B	0	1	0	0	0	20.8184	0	0	0	0.0415199	0.89714	0.124207	1	0.908899	0.980224	0.995909	0.383279	0.999997
SPPL3	0	1	0	0	0	20.837	0	0	0	0.0414784	0.926412	0.124618	1	0.908899	0.980224	0.995909	0.384135	0.999997
WNT8A	0	1	0	0	0	20.773	0	0	0	0.0416219	0.930891	0.125047	1	0.908899	0.980224	0.995909	0.385027	0.999997
CCKAR	0	1	0	0	0	20.7433	0	0	0	0.0416889	0.934573	0.125267	1	0.908899	0.980224	0.995909	0.385484	0.999997
ENSSHAG00000015933	0	1	0	0	0	20.6874	0	0	0	0.0418154	0.916702	0.125321	1	0.908899	0.980224	0.995909	0.385598	0.999997
ENSSHAG00000016390	0	1	0	0	0	20.6189	0	0	0	0.0419716	0.929128	0.12591	1	0.908899	0.980224	0.995909	0.38682	0.999997
ENSSHAG00000002786	0	1	0	0	0	20.5486	0	0	0	0.0421331	0.905389	0.125923	1	0.908899	0.980224	0.995909	0.386846	0.999997
CREB3L3	0	1	0	0	0	20.5366	0	0	0	0.0421607	0.914863	0.126165	1	0.908899	0.980224	0.995909	0.387347	0.999997
ENSSHAG00000014865	0	1	0	0	0	20.4288	0	0	0	0.0424107	0.910046	0.126712	1	0.908899	0.980224	0.995909	0.388478	0.999997
ENSSHAG00000017367	0	1	0	0	0	20.4384	0	0	0	0.0423882	0.915947	0.12676	1	0.908899	0.980224	0.995909	0.388577	0.999997
ENSSHAG00000025669	0	1	0	0	0	20.3659	0	0	0	0.0425578	0.911612	0.127112	1	0.908899	0.980224	0.995909	0.389304	0.999997
ENSSHAG00000015735	0	1	0	0	0	20.3982	0	0	0	0.0424822	0.926434	0.127166	1	0.908899	0.980224	0.995909	0.389415	0.999997
VIPAS39	0	1	0	0	0	20.2282	0	0	0	0.0428835	0.888635	0.127462	1	0.908899	0.980224	0.995909	0.390027	0.999997
OTOG	0	2	0	0	0	6.46829	0	0	0	0.0443001	0.804246	0.12822	1	0.908899	0.980224	0.995909	0.391584	0.999997
ENSSHAG00000012630	0	1	0	0	0	20.1986	0	0	0	0.0429543	0.922374	0.128296	1	0.908899	0.980224	0.995909	0.391741	0.999997
PDSS2	0	1	0	0	0	20.1964	0	0	0	0.0429595	0.933273	0.128471	1	0.908899	0.980224	0.995909	0.3921	0.999997
ENSSHAG00000018163	0	2	0	0	0	6.46222	0	0	0	0.0443831	0.820053	0.129061	1	0.908899	0.980224	0.995909	0.39331	0.999997
RCCD1	0	1	0	0	0	20.0126	0	0	0	0.043403	0.909308	0.1292	1	0.908899	0.980224	0.995909	0.393594	0.999997
DMRT1	1	1	0	0	0	20.0675	0	0	0	0.0432648	0.942961	0.129366	1	0.908899	0.980224	0.995909	0.393934	0.999997
RAB34	0	1	0	0	0	19.9712	0	0	0	0.0435043	0.924435	0.129716	1	0.908899	0.980224	0.995909	0.394649	0.999997
ENSSHAG00000001474	0	1	0	0	0	19.9199	0	0	0	0.0436302	0.911804	0.129817	1	0.908899	0.980224	0.995909	0.394856	0.999997
ENSSHAG00000025087	0	1	0	0	0	19.9294	0	0	0	0.0436068	0.924506	0.129975	1	0.908899	0.980224	0.995909	0.395178	0.999997
KCNS2	0	1	0	0	0	19.9243	0	0	0	0.0436191	0.945193	0.130287	1	0.908899	0.980224	0.995909	0.395813	0.999997
ENSSHAG00000004354	0	1	0	0	0	19.8527	0	0	0	0.0437961	0.915916	0.130308	1	0.908899	0.980224	0.995909	0.395857	0.999997
GFRA1	0	1	0	0	0	19.8654	0	0	0	0.0437645	0.920798	0.130312	1	0.908899	0.980224	0.995909	0.395865	0.999997
UBAC2	0	1	0	0	0	19.8263	0	0	0	0.0438615	0.913061	0.130421	1	0.908899	0.980224	0.995909	0.396088	0.999997
ENSSHAG00000017100	0	1	0	0	0	19.7709	0	0	0	0.0439997	0.897713	0.130463	1	0.908899	0.980224	0.995909	0.396173	0.999997
ZNF692	0	1	0	0	0	19.8069	0	0	0	0.0439099	0.910732	0.1305	1	0.908899	0.980224	0.995909	0.396248	0.999997
GJA5	0	1	0	0	0	19.8507	0	0	0	0.0438011	0.940989	0.130696	1	0.908899	0.980224	0.995909	0.396646	0.999997
ENSSHAG00000007813	0	1	0	0	0	19.8362	0	0	0	0.043837	0.9361	0.130723	1	0.908899	0.980224	0.995909	0.396703	0.999997
CDCA7L	0	1	0	0	0	19.7276	0	0	0	0.0441082	0.920926	0.131178	1	0.908899	0.980224	0.995909	0.397626	0.999997
SAG	0	1	0	0	0	19.6805	0	0	0	0.044227	0.912734	0.131332	1	0.908899	0.980224	0.995909	0.39794	0.999997
F9	1	1	0	0	0	19.6783	0	0	0	0.0442277	0.922672	0.131506	1	0.908899	0.980224	0.995909	0.398294	0.999997
ENSSHAG00000002738	0	1	0	0	0	19.5069	0	0	0	0.0446695	0.915719	0.132495	1	0.908899	0.980224	0.995909	0.400295	0.999997
ENSSHAG00000012439	0	1	0	0	0	19.4664	0	0	0	0.044774	0.918918	0.132812	1	0.908899	0.980224	0.995909	0.400936	0.999997
ENSSHAG00000016437	0	1	1	0	0	1.53951	18.0464	18.0464	0	0.6889	0.0487528	0.132999	1	0.908899	0.980224	0.995909	0.401313	0.999997
OGFRL1	0	1	0	0	0	19.4011	0	0	0	0.0449433	0.917997	0.13322	1	0.908899	0.980224	0.995909	0.401758	0.999997
ENSSHAG00000012446	0	1	0	0	0	19.4017	0	0	0	0.0449418	0.925706	0.133345	1	0.908899	0.980224	0.995909	0.40201	0.999997
ENSSHAG00000027862	0	1	0	0	0	19.3905	0	0	0	0.0449709	0.94605	0.133696	1	0.908899	0.980224	0.995909	0.402718	0.999997
DEPDC4	0	1	0	0	0	19.0486	0	0	0	0.0458793	0.902549	0.135253	1	0.908899	0.980224	0.995909	0.405841	0.999997
CLDN12	0	1	0	0	0	19.0692	0	0	0	0.0458234	0.963491	0.136	1	0.908899	0.980224	0.995909	0.407334	0.999997
ARSF	0	1	0	0	0	18.9427	0	0	0	0.0461675	0.91448	0.136207	1	0.908899	0.980224	0.995909	0.407746	0.999997
ENSSHAG00000004628	0	1	0	0	0	18.9597	0	0	0	0.046121	0.924906	0.136274	1	0.908899	0.980224	0.995909	0.40788	0.999997
PLXDC2	0	1	0	0	0	18.8995	0	0	0	0.0462862	0.908778	0.136391	1	0.908899	0.980224	0.995909	0.408113	0.999997
SIAH2	0	1	0	0	0	18.9865	0	0	0	0.046048	0.950194	0.136436	1	0.908899	0.980224	0.995909	0.408204	0.999997
MATK	0	1	0	0	0	18.8596	0	0	0	0.0463963	0.899455	0.136468	1	0.908899	0.980224	0.995909	0.408266	0.999997
ENSSHAG00000011510	0	1	0	0	0	18.8679	0	0	0	0.0463733	0.90651	0.136561	1	0.908899	0.980224	0.995909	0.408452	0.999997
AFG1L	0	1	0	0	0	18.8639	0	0	0	0.0463845	0.908296	0.136625	1	0.908899	0.980224	0.995909	0.40858	0.999997
UGDH	0	1	0	0	0	18.9002	0	0	0	0.0462842	0.924669	0.136676	1	0.908899	0.980224	0.995909	0.408681	0.999997
FASTKD3	0	1	0	0	0	18.8098	0	0	0	0.0465343	0.91819	0.137186	1	0.908899	0.980224	0.995909	0.409694	0.999997
ENSSHAG00000007072	0	1	0	0	0	18.7525	0	0	0	0.0466943	0.903035	0.137283	1	0.908899	0.980224	0.995909	0.409888	0.999997
ENSSHAG00000000400	0	1	0	0	0	18.6205	0	0	0	0.0470665	0.900587	0.13815	1	0.908899	0.980224	0.995909	0.411607	0.999997
ENSSHAG00000015935	0	1	0	0	0	18.6334	0	0	0	0.0470299	0.910961	0.138277	1	0.908899	0.980224	0.995909	0.411857	0.999997
DOLK	0	1	0	0	0	18.6823	0	0	0	0.0468916	0.938015	0.138387	1	0.908899	0.980224	0.995909	0.412075	0.999997
ERMAP	0	1	0	0	0	18.5955	0	0	0	0.0471376	0.912498	0.138573	1	0.908899	0.980224	0.995909	0.412444	0.999997
DPYS	0	1	0	0	0	18.5769	0	0	0	0.0471906	0.922723	0.138892	1	0.908899	0.980224	0.995909	0.413073	0.999997
ENSSHAG00000010315	0	1	0	0	0	18.5605	0	0	0	0.0472375	0.934878	0.139201	1	0.908899	0.980224	0.995909	0.413682	0.999997
AKT1	0	1	0	0	0	18.4385	0	0	0	0.047589	0.897439	0.139367	1	0.908899	0.980224	0.995909	0.41401	0.999997
ENSSHAG00000008150	0	1	0	0	0	18.4853	0	0	0	0.0474535	0.913855	0.13938	1	0.908899	0.980224	0.995909	0.414036	0.999997
PRKAA1	0	1	0	0	0	18.3735	0	0	0	0.0477782	0.914444	0.140193	1	0.908899	0.980224	0.995909	0.415635	0.999997
ENSSHAG00000012962	0	1	0	0	0	18.311	0	0	0	0.0479617	0.903264	0.140415	1	0.908899	0.980224	0.995909	0.416072	0.999997
NDC80	0	1	0	0	0	18.2824	0	0	0	0.0480461	0.896674	0.140474	1	0.908899	0.980224	0.995909	0.416187	0.999997
PSMB10	0	1	0	0	0	18.3465	0	0	0	0.0478574	0.927457	0.14062	1	0.908899	0.980224	0.995909	0.416473	0.999997
ENSSHAG00000027461	0	1	0	0	0	18.3183	0	0	0	0.0479403	0.916623	0.140634	1	0.908899	0.980224	0.995909	0.416501	0.999997
RGS11	0	1	0	0	0	18.0519	0	0	0	0.0487363	0.898113	0.142201	1	0.908899	0.980224	0.995909	0.419565	0.999997
ENSSHAG00000008476	0	1	0	0	0	18.0594	0	0	0	0.0487133	0.912208	0.14245	1	0.908899	0.980224	0.995909	0.420052	0.999997
NTNG1	0	1	0	0	0	18.0649	0	0	0	0.0486967	0.922432	0.142603	1	0.908899	0.980224	0.995909	0.420349	0.999997
ENSSHAG00000028924	0	1	0	0	0	18.1014	0	0	0	0.0485863	0.951744	0.142751	1	0.908899	0.980224	0.995909	0.420639	0.999997
TSSK6	0	1	0	0	0	18.045	0	0	0	0.0487571	0.948964	0.143141	1	0.908899	0.980224	0.995909	0.421397	0.999997
RDX	0	1	0	0	0	17.8905	0	0	0	0.0492306	0.893498	0.143299	1	0.908899	0.980224	0.995909	0.421704	0.999997
RDH14	0	1	0	0	0	18.0252	0	0	0	0.0488173	0.952945	0.143334	1	0.908899	0.980224	0.995909	0.421772	0.999997
HOXA3	0	1	0	0	0	17.9362	0	0	0	0.0490897	0.937294	0.143808	1	0.908899	0.980224	0.995909	0.422691	0.999997
ENSSHAG00000001440	0	1	0	0	0	17.8624	0	0	0	0.0493179	0.92099	0.144102	1	0.908899	0.980224	0.995909	0.42326	0.999997
PFKFB2	0	1	0	0	0	17.825	0	0	0	0.0494343	0.906916	0.144107	1	0.908899	0.980224	0.995909	0.42327	0.999997
MEIS2	0	1	0	0	0	17.747	0	0	0	0.0496785	0.916004	0.144891	1	0.908899	0.980224	0.995909	0.424787	0.999997
KRT7	0	1	0	0	0	17.7165	0	0	0	0.0497745	0.912643	0.145058	1	0.908899	0.980224	0.995909	0.425111	0.999997
ENSSHAG00000008910	0	1	0	0	0	17.6794	0	0	0	0.049892	0.904124	0.145163	1	0.908899	0.980224	0.995909	0.425313	0.999997
ENSSHAG00000007253	0	1	0	0	0	17.7274	0	0	0	0.0497403	0.930547	0.145301	1	0.908899	0.980224	0.995909	0.42558	0.999997
CDK18	0	1	0	0	0	17.6312	0	0	0	0.0500453	0.900724	0.14546	1	0.908899	0.980224	0.995909	0.425885	0.999997
IL10RA	0	1	0	0	0	17.6882	0	0	0	0.0498641	0.922916	0.145474	1	0.908899	0.980224	0.995909	0.425913	0.999997
ENSSHAG00000006701	0	1	0	0	0	17.6508	0	0	0	0.0499831	0.910603	0.145526	1	0.908899	0.980224	0.995909	0.426012	0.999997
ZBTB18	1	1	0	0	0	17.6518	0	0	0	0.0499743	0.936659	0.145969	1	0.908899	0.980224	0.995909	0.426866	0.999997
TPST1	0	1	0	0	0	17.5846	0	0	0	0.0501946	0.92689	0.146352	1	0.908899	0.980224	0.995909	0.427602	0.999997
ENSSHAG00000020464	0	1	0	0	0	17.5014	0	0	0	0.0504629	0.91851	0.146855	1	0.908899	0.980224	0.995909	0.428568	0.999997
TFAP4	1	1	0	0	0	17.4216	0	0	0	0.0507173	0.915147	0.147409	1	0.908899	0.980224	0.995909	0.42963	0.999997
KCNJ3	0	1	0	0	0	17.4237	0	0	0	0.0507161	0.92427	0.147579	1	0.908899	0.980224	0.995909	0.429955	0.999997
ENSSHAG00000017583	0	1	0	0	0	17.3465	0	0	0	0.0509699	0.897389	0.147628	1	0.908899	0.980224	0.995909	0.430049	0.999997
GALNT3	0	1	0	0	0	17.3604	0	0	0	0.050924	0.910203	0.147809	1	0.908899	0.980224	0.995909	0.430396	0.999997
ELAVL4	0	1	0	0	0	17.3947	0	0	0	0.0508111	0.925603	0.147834	1	0.908899	0.980224	0.995909	0.430443	0.999997
KRT18	0	1	0	0	0	17.2893	0	0	0	0.0511595	0.923131	0.148638	1	0.908899	0.980224	0.995909	0.431978	0.999997
SPATS2	0	1	0	0	0	17.2128	0	0	0	0.0514151	0.907705	0.148947	1	0.908899	0.980224	0.995909	0.432567	0.999997
GCK	0	1	0	0	0	17.2284	0	0	0	0.0513629	0.925302	0.149172	1	0.908899	0.980224	0.995909	0.432995	0.999997
ENSSHAG00000000656	0	1	0	0	0	17.2032	0	0	0	0.0514473	0.938012	0.149585	1	0.908899	0.980224	0.995909	0.43378	0.999997
TADA3	0	1	0	0	0	17.1427	0	0	0	0.0516515	0.916099	0.149698	1	0.908899	0.980224	0.995909	0.433995	0.999997
TBX20	0	1	0	0	0	17.1774	0	0	0	0.0515345	0.933123	0.149722	1	0.908899	0.980224	0.995909	0.43404	0.999997
ABCG2	0	1	0	0	0	17.069	0	0	0	0.0519026	0.903872	0.150041	1	0.908899	0.980224	0.995909	0.434646	0.999997
NUDCD1	0	1	0	0	0	17.0912	0	0	0	0.0518267	0.912875	0.150056	1	0.908899	0.980224	0.995909	0.434675	0.999997
ENSSHAG00000006792	0	1	0	0	0	17.0813	0	0	0	0.0518604	0.912771	0.150136	1	0.908899	0.980224	0.995909	0.434826	0.999997
PLAT	0	1	0	0	0	17.0481	0	0	0	0.0519741	0.904133	0.15022	1	0.908899	0.980224	0.995909	0.434985	0.999997
ENSSHAG00000012762	0	1	0	0	0	16.9423	0	0	0	0.0523392	0.916304	0.151368	1	0.908899	0.980224	0.995909	0.437156	0.999997
SLCO1C1	0	1	0	0	0	16.8902	0	0	0	0.0525205	0.899125	0.15142	1	0.908899	0.980224	0.995909	0.437255	0.999997
ENSSHAG00000015825	0	1	0	0	0	16.8958	0	0	0	0.0525012	0.908003	0.151582	1	0.908899	0.980224	0.995909	0.43756	0.999997
ENSSHAG00000020825	0	1	0	0	0	16.7993	0	0	0	0.0528402	0.901237	0.152241	1	0.908899	0.980224	0.995909	0.438804	0.999997
MEST	0	1	0	0	0	16.8165	0	0	0	0.0527795	0.915326	0.152411	1	0.908899	0.980224	0.995909	0.439123	0.999997
SGPP1	0	1	0	0	0	16.6981	0	0	0	0.0532003	0.93119	0.153726	1	0.908899	0.980224	0.995909	0.44159	0.999997
ENSSHAG00000016202	0	1	0	0	0	16.6582	0	0	0	0.0533438	0.915323	0.153771	1	0.908899	0.980224	0.995909	0.441676	0.999997
WNT5A	0	1	0	0	0	16.624	0	0	0	0.0534672	0.931485	0.154374	1	0.908899	0.980224	0.995909	0.442804	0.999997
TREH	0	1	0	0	0	16.5137	0	0	0	0.0538689	0.903927	0.154778	1	0.908899	0.980224	0.995909	0.443558	0.999997
GUCY1B1	0	1	0	0	0	16.4437	0	0	0	0.0541267	0.901285	0.155332	1	0.908899	0.980224	0.995909	0.44459	0.999997
CELF3	0	1	0	0	0	16.4291	0	0	0	0.0541808	0.913661	0.155748	1	0.908899	0.980224	0.995909	0.445363	0.999997
BMP3	0	1	0	0	0	16.3816	0	0	0	0.0543576	0.926931	0.156437	1	0.908899	0.980224	0.995909	0.446643	0.999997
GRHL3	0	1	0	0	0	16.2428	0	0	0	0.0548803	0.89481	0.156967	1	0.908899	0.980224	0.995909	0.447626	0.999997
ENSSHAG00000004731	0	1	0	0	0	16.305	0	0	0	0.054645	0.921948	0.157032	1	0.908899	0.980224	0.995909	0.447745	0.999997
DPYSL5	0	1	0	0	0	16.2639	0	0	0	0.0548003	0.90762	0.157096	1	0.908899	0.980224	0.995909	0.447864	0.999997
HACL1	0	1	0	0	0	16.252	0	0	0	0.0548451	0.910715	0.157274	1	0.908899	0.980224	0.995909	0.448194	0.999997
ENSSHAG00000024889	0	1	0	0	0	16.2607	0	0	0	0.0548125	0.917502	0.157343	1	0.908899	0.980224	0.995909	0.448321	0.999997
ENSSHAG00000020691	0	1	0	0	0	16.2714	0	0	0	0.0547719	0.925217	0.157399	1	0.908899	0.980224	0.995909	0.448425	0.999997
ENSSHAG00000005207	0	1	0	0	0	16.2832	0	0	0	0.0547271	0.935137	0.157466	1	0.908899	0.980224	0.995909	0.448549	0.999997
ENSSHAG00000003106	0	1	0	0	0	16.1669	0	0	0	0.05517	0.900396	0.157803	1	0.908899	0.980224	0.995909	0.449171	0.999997
ENSSHAG00000009936	0	1	0	0	0	16.1332	0	0	0	0.0552998	0.893256	0.157925	1	0.908899	0.980224	0.995909	0.449396	0.999997
WNT7B	1	1	0	0	0	16.2144	0	0	0	0.0549825	0.929437	0.157981	1	0.908899	0.980224	0.995909	0.4495	0.999997
ENSSHAG00000000994	0	1	0	0	0	16.1787	0	0	0	0.0551249	0.918135	0.158103	1	0.908899	0.980224	0.995909	0.449726	0.999997
ENSSHAG00000016740	0	1	0	0	0	16.1185	0	0	0	0.0553563	0.910144	0.158482	1	0.908899	0.980224	0.995909	0.450424	0.999997
CAPN14	0	1	0	0	0	16.0539	0	0	0	0.0556068	0.89172	0.158613	1	0.908899	0.980224	0.995909	0.450665	0.999997
NEIL3	0	1	0	0	0	16.115	0	0	0	0.0553698	0.916637	0.158657	1	0.908899	0.980224	0.995909	0.450747	0.999997
SLC11A1	0	1	0	0	0	16.0976	0	0	0	0.055437	0.913947	0.158759	1	0.908899	0.980224	0.995909	0.450935	0.999997
WDR20	0	1	0	0	0	16.037	0	0	0	0.0556729	0.922723	0.159505	1	0.908899	0.980224	0.995909	0.452306	0.999997
PLS3	0	1	0	0	0	15.9629	0	0	0	0.0559636	0.897388	0.159614	1	0.908899	0.980224	0.995909	0.452505	0.999997
PRCC	0	1	0	0	0	15.9987	0	0	0	0.0558226	0.918489	0.159777	1	0.908899	0.980224	0.995909	0.452803	0.999997
ADAM10	0	1	0	0	0	15.948	0	0	0	0.0560223	0.898526	0.159783	1	0.908899	0.980224	0.995909	0.452815	0.999997
GPR37L1	0	1	0	0	0	16.0043	0	0	0	0.0558006	0.933926	0.160016	1	0.908899	0.980224	0.995909	0.453242	0.999997
ENSSHAG00000006847	0	1	0	0	0	15.8455	0	0	0	0.0564301	0.890808	0.16054	1	0.908899	0.980224	0.995909	0.454202	0.999997
ENSSHAG00000029802	0	1	0	0	0	15.8659	0	0	0	0.0563484	0.92487	0.161158	1	0.908899	0.980224	0.995909	0.455331	0.999997
ENSSHAG00000031795	0	1	0	0	0	15.8115	0	0	0	0.0565662	0.920689	0.161593	1	0.908899	0.980224	0.995909	0.456124	0.999997
LMNB1	0	1	0	0	0	15.7803	0	0	0	0.0566921	0.907444	0.161596	1	0.908899	0.980224	0.995909	0.456131	0.999997
STARD3	0	1	0	0	0	15.7506	0	0	0	0.0568124	0.907732	0.161889	1	0.908899	0.980224	0.995909	0.456663	0.999997
ENSSHAG00000011571	0	1	0	0	0	15.7165	0	0	0	0.056951	0.909115	0.16225	1	0.908899	0.980224	0.995909	0.457321	0.999997
DYNC1I2	0	1	0	0	0	15.6511	0	0	0	0.0572187	0.897374	0.162587	1	0.908899	0.980224	0.995909	0.457933	0.999997
ENSSHAG00000015157	0	1	0	0	0	15.6581	0	0	0	0.05719	0.911618	0.162875	1	0.908899	0.980224	0.995909	0.458456	0.999997
ENSSHAG00000028254	0	1	0	0	0	15.6469	0	0	0	0.0572358	0.94222	0.163568	1	0.908899	0.980224	0.995909	0.459713	0.999997
GPC3	0	1	0	0	0	15.5786	0	0	0	0.0575182	0.918763	0.163811	1	0.908899	0.980224	0.995909	0.460152	0.999997
FAM214B	0	1	0	0	0	15.5687	0	0	0	0.0575594	0.918492	0.163903	1	0.908899	0.980224	0.995909	0.460318	0.999997
RBM39	0	1	0	0	0	15.4498	0	0	0	0.0580577	0.885148	0.164214	1	0.908899	0.980224	0.995909	0.460881	0.999997
SLC28A3	0	1	0	0	0	15.4948	0	0	0	0.0578679	0.901688	0.164234	1	0.908899	0.980224	0.995909	0.460916	0.999997
FSCN2	0	1	0	0	0	15.5188	0	0	0	0.0577674	0.920887	0.164446	1	0.908899	0.980224	0.995909	0.461299	0.999997
ENSSHAG00000025170	0	1	0	0	0	15.5648	0	0	0	0.0575755	0.956577	0.164566	1	0.908899	0.980224	0.995909	0.461516	0.999997
SSTR3	0	1	0	0	0	15.5249	0	0	0	0.057742	0.935222	0.164657	1	0.908899	0.980224	0.995909	0.461681	0.999997
GFRA2	0	1	0	0	0	15.4382	0	0	0	0.0581066	0.924551	0.165323	1	0.908899	0.980224	0.995909	0.46288	0.999997
ENSSHAG00000027938	0	1	0	0	0	15.4394	0	0	0	0.0581018	0.931504	0.165444	1	0.908899	0.980224	0.995909	0.463098	0.999997
TBX15	0	1	0	0	0	15.4151	0	0	0	0.0582044	0.921354	0.165489	1	0.908899	0.980224	0.995909	0.463179	0.999997
ENSSHAG00000029137	0	1	0	0	0	15.3431	0	0	0	0.0585116	0.893517	0.165527	1	0.908899	0.980224	0.995909	0.463248	0.999997
ENSSHAG00000022393	0	1	0	0	0	15.3717	0	0	0	0.0583895	0.911685	0.165711	1	0.908899	0.980224	0.995909	0.463578	0.999997
ENSSHAG00000000378	0	1	0	0	0	15.3153	0	0	0	0.0586314	0.890298	0.165716	1	0.908899	0.980224	0.995909	0.463587	0.999997
PLVAP	0	1	0	0	0	15.3763	0	0	0	0.0583698	0.919537	0.165841	1	0.908899	0.980224	0.995909	0.463812	0.999997
ENSSHAG00000032072	0	1	0	0	0	15.3577	0	0	0	0.0584491	0.914427	0.165915	1	0.908899	0.980224	0.995909	0.463945	0.999997
ENSSHAG00000030695	0	1	0	0	0	15.23	0	0	0	0.0590005	0.92154	0.16737	1	0.908899	0.980224	0.995909	0.466553	0.999997
ENSSHAG00000024635	0	1	0	0	0	15.2006	0	0	0	0.0591288	0.91483	0.167525	1	0.908899	0.980224	0.995909	0.466829	0.999997
FBXO39	0	1	0	0	0	15.2303	0	0	0	0.0589991	0.937726	0.167672	1	0.908899	0.980224	0.995909	0.467092	0.999997
CDC37L1	0	1	0	0	0	15.0826	0	0	0	0.0596494	0.917895	0.168817	1	0.908899	0.980224	0.995909	0.469133	0.999997
PEX5L	1	1	0	0	0	15.0112	0	0	0	0.0599619	0.8968	0.169019	1	0.908899	0.980224	0.995909	0.469492	0.999997
ENSSHAG00000032322	0	1	0	0	0	15.0446	0	0	0	0.0598188	0.916329	0.16918	1	0.908899	0.980224	0.995909	0.469777	0.999997
ENSSHAG00000023350	0	1	0	0	0	15.0697	0	0	0	0.059707	0.93692	0.169326	1	0.908899	0.980224	0.995909	0.470038	0.999997
ETV5	0	1	0	0	0	14.9779	0	0	0	0.0601186	0.901893	0.169525	1	0.908899	0.980224	0.995909	0.47039	0.999997
ENSSHAG00000001850	0	1	0	0	0	14.9629	0	0	0	0.0601862	0.909175	0.169871	1	0.908899	0.980224	0.995909	0.471004	0.999997
GATAD2B	0	1	0	0	0	14.9161	0	0	0	0.0603987	0.901443	0.170167	1	0.908899	0.980224	0.995909	0.471529	0.999997
ENSSHAG00000022311	0	1	0	0	0	14.8992	0	0	0	0.0604756	0.908891	0.17054	1	0.908899	0.980224	0.995909	0.472189	0.999997
BEND5	0	1	0	0	0	14.9284	0	0	0	0.0603429	0.924031	0.170576	1	0.908899	0.980224	0.995909	0.472252	0.999997
SENP1	0	1	0	0	0	14.8288	0	0	0	0.0607985	0.888481	0.170726	1	0.908899	0.980224	0.995909	0.472517	0.999997
CNGA4	0	1	0	0	0	14.8781	0	0	0	0.0605722	0.912066	0.170844	1	0.908899	0.980224	0.995909	0.472726	0.999997
HAPLN4	0	1	0	0	0	14.8658	0	0	0	0.0606283	0.933037	0.171421	1	0.908899	0.980224	0.995909	0.473744	0.999997
ENSSHAG00000011111	0	1	0	0	0	14.8332	0	0	0	0.0607783	0.91619	0.171423	1	0.908899	0.980224	0.995909	0.473748	0.999997
CUL2	0	1	0	0	0	14.7106	0	0	0	0.0613484	0.881939	0.171795	1	0.908899	0.980224	0.995909	0.474404	0.999997
ENSSHAG00000016426	0	1	0	0	0	14.7584	0	0	0	0.0611246	0.899685	0.171812	1	0.908899	0.980224	0.995909	0.474434	0.999997
PIGV	0	1	0	0	0	14.8164	0	0	0	0.0608557	0.937594	0.172034	1	0.908899	0.980224	0.995909	0.474825	0.999997
FBXW5	0	1	0	0	0	14.72	0	0	0	0.0613043	0.9073	0.172434	1	0.908899	0.980224	0.995909	0.475528	0.999997
ENSSHAG00000000391	0	1	0	0	0	14.7357	0	0	0	0.0612306	0.922874	0.172628	1	0.908899	0.980224	0.995909	0.475869	0.999997
ENSSHAG00000003183	0	1	0	0	0	14.6639	0	0	0	0.061568	0.899988	0.172852	1	0.908899	0.980224	0.995909	0.476262	0.999997
ENSSHAG00000006441	0	1	0	0	0	14.5994	0	0	0	0.0618738	0.891507	0.173315	1	0.908899	0.980224	0.995909	0.477075	0.999997
THEMIS2	0	1	0	0	0	14.6417	0	0	0	0.0616726	0.918697	0.173567	1	0.908899	0.980224	0.995909	0.477516	0.999997
FOXQ1	0	1	0	0	0	14.6222	0	0	0	0.0617652	0.909717	0.173568	1	0.908899	0.980224	0.995909	0.477518	0.999997
POU6F1	0	1	0	0	0	14.6221	0	0	0	0.061766	0.909997	0.173577	1	0.908899	0.980224	0.995909	0.477533	0.999997
PCSK2	0	1	0	0	0	14.6378	0	0	0	0.0616915	0.917373	0.173581	1	0.908899	0.980224	0.995909	0.47754	0.999997
CUL5	0	1	0	0	0	14.516	0	0	0	0.0622739	0.883622	0.173993	1	0.908899	0.980224	0.995909	0.478261	0.999997
ENSSHAG00000022685	0	1	0	0	0	14.6104	0	0	0	0.0618214	0.928207	0.174116	1	0.908899	0.980224	0.995909	0.478477	0.999997
USP45	0	1	0	0	0	14.4898	0	0	0	0.0624001	0.896159	0.174673	1	0.908899	0.980224	0.995909	0.479449	0.999997
ENSSHAG00000006654	0	1	0	0	0	14.3954	0	0	0	0.0628608	0.86625	0.174732	1	0.908899	0.980224	0.995909	0.479553	0.999997
WNT6	0	1	0	0	0	14.5328	0	0	0	0.0621925	0.93468	0.175105	1	0.908899	0.980224	0.995909	0.480203	0.999997
FNDC7	0	1	0	0	0	14.475	0	0	0	0.0624718	0.911664	0.175258	1	0.908899	0.980224	0.995909	0.48047	0.999997
SCNN1G	0	1	0	0	0	14.4625	0	0	0	0.0625327	0.907811	0.175301	1	0.908899	0.980224	0.995909	0.480545	0.999997
C1S	0	1	0	0	0	14.4323	0	0	0	0.0626798	0.900746	0.175452	1	0.908899	0.980224	0.995909	0.480806	0.999997
ENSSHAG00000005425	0	1	0	0	0	14.3884	0	0	0	0.0628948	0.906794	0.176114	1	0.908899	0.980224	0.995909	0.481957	0.999997
CEL	0	1	0	0	0	14.3963	0	0	0	0.0628562	0.91453	0.17622	1	0.908899	0.980224	0.995909	0.482142	0.999997
ENSSHAG00000001909	0	1	0	0	0	14.3724	0	0	0	0.0629738	0.911397	0.176415	1	0.908899	0.980224	0.995909	0.482481	0.999997
C1R	0	1	0	0	0	14.3539	0	0	0	0.0630649	0.909376	0.176575	1	0.908899	0.980224	0.995909	0.482757	0.999997
ENSSHAG00000009550	0	1	0	0	0	14.311	0	0	0	0.0632774	0.922086	0.177371	1	0.908899	0.980224	0.995909	0.484136	0.999997
P4HA3	0	1	0	0	0	14.2514	0	0	0	0.0635754	0.906402	0.177677	1	0.908899	0.980224	0.995909	0.484665	0.999997
ACOX1	0	1	0	0	0	14.1984	0	0	0	0.063842	0.899241	0.178093	1	0.908899	0.980224	0.995909	0.485383	0.999997
ENSSHAG00000001059	0	1	0	0	0	14.1688	0	0	0	0.0639921	0.893339	0.178263	1	0.908899	0.980224	0.995909	0.485676	0.999997
PIK3R1	0	1	0	0	0	14.1482	0	0	0	0.064097	0.889347	0.178379	1	0.908899	0.980224	0.995909	0.485877	0.999997
ENSSHAG00000012182	0	1	0	0	0	14.1495	0	0	0	0.0640903	0.89691	0.178596	1	0.908899	0.980224	0.995909	0.486251	0.999997
ENSSHAG00000023951	0	1	0	0	0	14.2405	0	0	0	0.0636297	0.943981	0.178605	1	0.908899	0.980224	0.995909	0.486266	0.999997
OBI1	0	1	0	0	0	14.161	0	0	0	0.0640317	0.902114	0.178612	1	0.908899	0.980224	0.995909	0.486278	0.999997
GUCY1A2	1	1	0	0	0	14.1648	0	0	0	0.0640055	0.90886	0.178734	1	0.908899	0.980224	0.995909	0.486489	0.999997
GAS2L3	0	1	0	0	0	14.1774	0	0	0	0.0639483	0.9172	0.17881	1	0.908899	0.980224	0.995909	0.48662	0.999997
ENSSHAG00000022882	0	1	0	0	0	14.0695	0	0	0	0.0645001	0.884611	0.17915	1	0.908899	0.980224	0.995909	0.487204	0.999997
GLIS2	0	1	0	0	0	14.1471	0	0	0	0.0641023	0.92821	0.17941	1	0.908899	0.980224	0.995909	0.487652	0.999997
MACO1	0	1	0	0	0	14.0888	0	0	0	0.0644009	0.90199	0.179458	1	0.908899	0.980224	0.995909	0.487733	0.999997
ENSSHAG00000006463	0	1	0	0	0	14.0615	0	0	0	0.0645412	0.893674	0.179535	1	0.908899	0.980224	0.995909	0.487865	0.999997
ENSSHAG00000016509	0	1	0	0	0	14.1233	0	0	0	0.064224	0.92387	0.179599	1	0.908899	0.980224	0.995909	0.487976	0.999997
EBF2	0	1	0	0	0	14.0889	0	0	0	0.0644005	0.907509	0.179609	1	0.908899	0.980224	0.995909	0.487992	0.999997
POLH	0	1	0	0	0	14.0733	0	0	0	0.0644804	0.905524	0.179739	1	0.908899	0.980224	0.995909	0.488216	0.999997
FBXL16	0	1	0	0	0	14.0848	0	0	0	0.0644214	0.927388	0.18013	1	0.908899	0.980224	0.995909	0.488887	0.999997
ENSSHAG00000015029	0	1	0	0	0	13.9718	0	0	0	0.0650073	0.889656	0.180477	1	0.908899	0.980224	0.995909	0.489482	0.999997
TCF4	0	1	0	0	0	13.9966	0	0	0	0.064878	0.89944	0.180481	1	0.908899	0.980224	0.995909	0.489488	0.999997
ENSSHAG00000011574	0	1	0	0	0	14.0385	0	0	0	0.0646604	0.923262	0.180593	1	0.908899	0.980224	0.995909	0.489679	0.999997
USH1G	0	1	0	0	0	14.045	0	0	0	0.0646265	0.941377	0.180869	1	0.908899	0.980224	0.995909	0.490151	0.999997
RNF157	0	1	0	0	0	13.9427	0	0	0	0.06516	0.898825	0.18111	1	0.908899	0.980224	0.995909	0.490563	0.999997
SLC22A3	0	1	0	0	0	13.9367	0	0	0	0.0651914	0.915738	0.181639	1	0.908899	0.980224	0.995909	0.491466	0.999997
ENSSHAG00000009065	0	1	0	0	0	13.9018	0	0	0	0.0653757	0.908173	0.181868	1	0.908899	0.980224	0.995909	0.491857	0.999997
ENSSHAG00000024512	0	1	0	0	0	13.8959	0	0	0	0.0654068	0.91267	0.182057	1	0.908899	0.980224	0.995909	0.492179	0.999997
CDCP2	0	1	0	0	0	13.9146	0	0	0	0.065308	0.926796	0.182161	1	0.908899	0.980224	0.995909	0.492356	0.999997
EZH2	0	1	0	0	0	13.8208	0	0	0	0.0658065	0.8874	0.182231	1	0.908899	0.980224	0.995909	0.492476	0.999997
ENSSHAG00000025448	0	1	0	0	0	13.8918	0	0	0	0.0654287	0.92154	0.182322	1	0.908899	0.980224	0.995909	0.49263	0.999997
ENSSHAG00000026786	0	1	0	0	0	13.7228	0	0	0	0.0663351	0.883349	0.183299	1	0.908899	0.980224	0.995909	0.494291	0.999997
ABCD4	0	1	0	0	0	13.728	0	0	0	0.0663071	0.894266	0.183594	1	0.908899	0.980224	0.995909	0.494791	0.999997
ENSSHAG00000002699	0	1	0	0	0	13.756	0	0	0	0.0661552	0.922484	0.18401	1	0.908899	0.980224	0.995909	0.495496	0.999997
YTHDF1	0	1	0	0	0	13.6628	0	0	0	0.0666626	0.910225	0.184868	1	0.908899	0.980224	0.995909	0.496946	0.999997
CORO6	0	1	0	0	0	13.6566	0	0	0	0.0666968	0.912448	0.185004	1	0.908899	0.980224	0.995909	0.497176	0.999997
ENSSHAG00000010251	0	1	0	0	0	13.6641	0	0	0	0.0666557	0.919532	0.185087	1	0.908899	0.980224	0.995909	0.497316	0.999997
ENSSHAG00000004649	0	1	0	0	0	13.6403	0	0	0	0.0667863	0.914183	0.185254	1	0.908899	0.980224	0.995909	0.497597	0.999997
ENSSHAG00000024178	0	1	0	0	0	13.5871	0	0	0	0.0670803	0.922058	0.186117	1	0.908899	0.980224	0.995909	0.49905	0.999997
GPAM	0	1	0	0	0	13.3872	0	0	0	0.0682073	0.878407	0.187368	1	0.908899	0.980224	0.995909	0.501149	0.999997
MASP2	0	1	0	0	0	13.41	0	0	0	0.0680772	0.899463	0.187781	1	0.908899	0.980224	0.995909	0.50184	0.999997
MCTP1	0	1	0	0	0	13.3151	0	0	0	0.0686226	0.876303	0.188227	1	0.908899	0.980224	0.995909	0.502585	0.999997
ATF6B	0	1	0	0	0	13.3531	0	0	0	0.0684032	0.891438	0.188265	1	0.908899	0.980224	0.995909	0.50265	0.999997
GRK3	0	1	0	0	0	13.3479	0	0	0	0.0684331	0.889494	0.188268	1	0.908899	0.980224	0.995909	0.502655	0.999997
ENSSHAG00000001276	0	1	0	0	0	13.3177	0	0	0	0.0686079	0.888226	0.188621	1	0.908899	0.980224	0.995909	0.503243	0.999997
SLC6A17	0	1	0	0	0	13.3049	0	0	0	0.0686821	0.913223	0.189544	1	0.908899	0.980224	0.995909	0.50478	0.999997
CDH6	0	1	0	0	0	13.2831	0	0	0	0.0688089	0.903753	0.189567	1	0.908899	0.980224	0.995909	0.504819	0.999997
TBX18	0	1	0	0	0	13.2917	0	0	0	0.0687584	0.913821	0.189732	1	0.908899	0.980224	0.995909	0.505094	0.999997
CCDC186	0	1	0	0	0	13.0911	0	0	0	0.0699442	0.874955	0.191147	1	0.908899	0.980224	0.995909	0.50744	0.999997
ENSSHAG00000020477	0	1	0	0	0	13.2401	0	0	0	0.0690601	0.956031	0.191255	1	0.908899	0.980224	0.995909	0.507618	0.999997
PABPC1L	0	1	0	0	0	13.1539	0	0	0	0.0695687	0.906992	0.191379	1	0.908899	0.980224	0.995909	0.507824	0.999997
PAK5	0	1	0	0	0	13.1556	0	0	0	0.069559	0.910912	0.191467	1	0.908899	0.980224	0.995909	0.507969	0.999997
ENSSHAG00000008675	0	1	0	0	0	13.1862	0	0	0	0.0693773	0.929194	0.191504	1	0.908899	0.980224	0.995909	0.508031	0.999997
SLC22A8	0	1	0	0	0	13.1578	0	0	0	0.0695459	0.925993	0.191815	1	0.908899	0.980224	0.995909	0.508544	0.999997
ENSSHAG00000030858	0	1	0	0	0	13.1396	0	0	0	0.0696538	0.91939	0.191902	1	0.908899	0.980224	0.995909	0.508689	0.999997
ENSSHAG00000013291	0	1	0	0	0	13.0752	0	0	0	0.0700397	0.893389	0.192022	1	0.908899	0.980224	0.995909	0.508886	0.999997
ENSSHAG00000001085	0	1	0	0	0	13.0494	0	0	0	0.0701955	0.892575	0.192345	1	0.908899	0.980224	0.995909	0.509419	0.999997
ANKEF1	0	1	0	0	0	13.0549	0	0	0	0.0701624	0.897168	0.192421	1	0.908899	0.980224	0.995909	0.509544	0.999997
ANKRD13C	0	1	0	0	0	13.045	0	0	0	0.0702218	0.901879	0.192701	1	0.908899	0.980224	0.995909	0.510006	0.999997
ATXN10	0	1	0	0	0	13.061	0	0	0	0.0701253	0.910548	0.192735	1	0.908899	0.980224	0.995909	0.510062	0.999997
RNF207	0	1	0	0	0	13.0457	0	0	0	0.0702179	0.903342	0.192736	1	0.908899	0.980224	0.995909	0.510064	0.999997
IKBKB	0	1	0	0	0	12.9235	0	0	0	0.0709646	0.873108	0.193359	1	0.908899	0.980224	0.995909	0.511088	0.999997
RFX3	0	1	0	0	0	12.9438	0	0	0	0.0708392	0.883285	0.193466	1	0.908899	0.980224	0.995909	0.511263	0.999997
UFL1	0	1	0	0	0	12.9126	0	0	0	0.071032	0.876219	0.193631	1	0.908899	0.980224	0.995909	0.511535	0.999997
HAL	0	1	0	0	0	12.8615	0	0	0	0.0713488	0.89942	0.195157	1	0.908899	0.980224	0.995909	0.514034	0.999997
ENSSHAG00000009858	0	1	0	0	0	12.9004	0	0	0	0.0711073	0.920641	0.195213	1	0.908899	0.980224	0.995909	0.514125	0.999997
ENSSHAG00000028348	0	1	0	0	0	12.9011	0	0	0	0.0711032	0.926935	0.195354	1	0.908899	0.980224	0.995909	0.514355	0.999997
PDE3A	0	1	0	0	0	12.8412	0	0	0	0.0714762	0.896742	0.195357	1	0.908899	0.980224	0.995909	0.51436	0.999997
PES1	0	1	0	0	0	12.8284	0	0	0	0.0715561	0.898569	0.195594	1	0.908899	0.980224	0.995909	0.514748	0.999997
MPP6	0	1	0	0	0	12.857	0	0	0	0.0713769	0.912473	0.195605	1	0.908899	0.980224	0.995909	0.514766	0.999997
TRAP1	0	1	0	0	0	12.6912	0	0	0	0.0724258	0.889259	0.197226	1	0.908899	0.980224	0.995909	0.517403	0.999997
ENSSHAG00000015317	0	1	0	0	0	12.721	0	0	0	0.0722354	0.919776	0.197725	1	0.908899	0.980224	0.995909	0.518213	0.999997
ENSSHAG00000003241	0	1	0	0	0	12.6003	0	0	0	0.0730136	0.89306	0.198667	1	0.908899	0.980224	0.995909	0.519738	0.999997
TOM1	0	1	0	0	0	12.5271	0	0	0	0.0734935	0.90429	0.200101	1	0.908899	0.980224	0.995909	0.52205	0.999997
ENSSHAG00000004499	0	1	0	0	0	12.4622	0	0	0	0.0739232	0.894399	0.200735	1	0.908899	0.980224	0.995909	0.523069	0.999997
BRAF	0	1	0	0	0	12.4309	0	0	0	0.0741323	0.88292	0.200785	1	0.908899	0.980224	0.995909	0.523149	0.999997
TRPC7	0	1	0	0	0	12.454	0	0	0	0.0739781	0.894117	0.200847	1	0.908899	0.980224	0.995909	0.523249	0.999997
INA	0	1	0	0	0	12.5045	0	0	0	0.0736425	0.922825	0.200948	1	0.908899	0.980224	0.995909	0.523411	0.999997
SERPIND1	0	1	0	0	0	12.52	0	0	0	0.0735399	0.938813	0.201075	1	0.908899	0.980224	0.995909	0.523614	0.999997
NEURL1	0	1	0	0	0	12.4549	0	0	0	0.0739719	0.918175	0.201563	1	0.908899	0.980224	0.995909	0.524398	0.999997
WDR26	0	1	0	0	0	12.3955	0	0	0	0.0743704	0.897371	0.201828	1	0.908899	0.980224	0.995909	0.524821	0.999997
SLC9A2	0	1	0	0	0	12.3518	0	0	0	0.0746665	0.900237	0.202578	1	0.908899	0.980224	0.995909	0.52602	0.999997
DBN1	0	1	0	0	0	12.3356	0	0	0	0.0747764	0.896833	0.202709	1	0.908899	0.980224	0.995909	0.526229	0.999997
ENSSHAG00000009619	1	1	0	0	0	12.3526	0	0	0	0.0746529	0.905532	0.202716	1	0.908899	0.980224	0.995909	0.52624	0.999997
ENSSHAG00000001353	0	1	0	0	0	12.31	0	0	0	0.074951	0.887152	0.202754	1	0.908899	0.980224	0.995909	0.5263	0.999997
ENSSHAG00000009572	0	1	0	0	0	12.3403	0	0	0	0.0747448	0.919678	0.203322	1	0.908899	0.980224	0.995909	0.527207	0.999997
CCHCR1	0	1	0	0	0	12.187	0	0	0	0.0758015	0.877	0.204235	1	0.908899	0.980224	0.995909	0.528658	0.999997
PLPPR4	0	1	0	0	0	12.2396	0	0	0	0.0754358	0.905252	0.204441	1	0.908899	0.980224	0.995909	0.528986	0.999997
ENSSHAG00000029898	0	1	0	0	0	12.304	0	0	0	0.0749926	0.94607	0.204451	1	0.908899	0.980224	0.995909	0.529003	0.999997
SLC44A5	0	1	0	0	0	12.2197	0	0	0	0.0755742	0.897095	0.204482	1	0.908899	0.980224	0.995909	0.529051	0.999997
NCOA7	0	1	0	0	0	12.1407	0	0	0	0.0761266	0.881864	0.205143	1	0.908899	0.980224	0.995909	0.5301	0.999997
SLC3A2	0	1	0	0	0	12.21	0	0	0	0.0756413	0.923488	0.20541	1	0.908899	0.980224	0.995909	0.530522	0.999997
MCCC1	0	1	0	0	0	12.114	0	0	0	0.0763154	0.889339	0.205842	1	0.908899	0.980224	0.995909	0.531206	0.999997
ENSSHAG00000004589	0	1	0	0	0	12.1781	0	0	0	0.0758641	0.922019	0.205866	1	0.908899	0.980224	0.995909	0.531243	0.999997
EXOC6B	0	1	0	0	0	11.99	0	0	0	0.0772029	0.886615	0.207689	1	0.908899	0.980224	0.995909	0.534117	0.999997
UBTF	0	1	0	0	0	11.9682	0	0	0	0.0773603	0.882526	0.207876	1	0.908899	0.980224	0.995909	0.53441	0.999997
ENSSHAG00000025861	0	1	0	0	0	11.917	0	0	0	0.0777338	0.87159	0.20824	1	0.908899	0.980224	0.995909	0.534981	0.999997
ENSSHAG00000025064	0	1	0	0	0	11.97	0	0	0	0.0773473	0.898015	0.208418	1	0.908899	0.980224	0.995909	0.53526	0.999997
KCNA4	0	1	0	0	0	11.9499	0	0	0	0.0774941	0.939652	0.209874	1	0.908899	0.980224	0.995909	0.537539	0.999997
ENSSHAG00000024966	0	1	0	0	0	11.874	0	0	0	0.0780502	0.90539	0.210204	1	0.908899	0.980224	0.995909	0.538054	0.999997
DGCR8	0	1	0	0	0	11.8504	0	0	0	0.0782248	0.895927	0.210268	1	0.908899	0.980224	0.995909	0.538155	0.999997
ENSSHAG00000022090	0	1	0	0	0	11.911	0	0	0	0.077778	0.951915	0.210723	1	0.908899	0.980224	0.995909	0.538864	0.999997
CIP2A	0	1	0	0	0	11.7852	0	0	0	0.0787114	0.882438	0.210823	1	0.908899	0.980224	0.995909	0.539019	0.999997
MST1	0	1	0	0	0	11.7829	0	0	0	0.0787287	0.885307	0.210975	1	0.908899	0.980224	0.995909	0.539255	0.999997
ENSSHAG00000007904	0	1	0	0	0	11.8106	0	0	0	0.0785216	0.904151	0.211196	1	0.908899	0.980224	0.995909	0.5396	0.999997
CCNL1	0	1	0	0	0	11.8126	0	0	0	0.0785066	0.90843	0.2113	1	0.908899	0.980224	0.995909	0.53976	0.999997
RASEF	0	1	0	0	0	11.773	0	0	0	0.0788029	0.890085	0.211319	1	0.908899	0.980224	0.995909	0.539791	0.999997
ENSSHAG00000022184	0	1	0	0	0	11.8095	0	0	0	0.0785291	0.909569	0.211384	1	0.908899	0.980224	0.995909	0.539892	0.999997
ENSSHAG00000005725	0	1	0	0	0	11.6291	0	0	0	0.0798993	0.870588	0.212903	1	0.908899	0.980224	0.995909	0.542246	0.999997
ENSSHAG00000020828	1	1	0	0	0	11.6653	0	0	0	0.0796127	0.898243	0.21338	1	0.908899	0.980224	0.995909	0.542984	0.999997
HSPA9	0	1	0	0	0	11.6538	0	0	0	0.0797094	0.892564	0.213387	1	0.908899	0.980224	0.995909	0.542994	0.999997
PCDHGA2	0	1	0	0	0	11.6896	0	0	0	0.0794346	0.92281	0.213745	1	0.908899	0.980224	0.995909	0.543547	0.999997
ENSSHAG00000021367	0	1	0	0	0	11.6823	0	0	0	0.0794909	0.92113	0.213823	1	0.908899	0.980224	0.995909	0.543668	0.999997
ENAH	0	1	0	0	0	11.6183	0	0	0	0.0799826	0.889164	0.213853	1	0.908899	0.980224	0.995909	0.543714	0.999997
AP1G1	0	1	0	0	0	11.5667	0	0	0	0.0803836	0.876148	0.214195	1	0.908899	0.980224	0.995909	0.544241	0.999997
ITGB3	0	1	0	0	0	11.6069	0	0	0	0.080071	0.898693	0.214394	1	0.908899	0.980224	0.995909	0.544547	0.999997
ENSSHAG00000006061	0	1	0	0	0	11.6126	0	0	0	0.0800269	0.911189	0.214707	1	0.908899	0.980224	0.995909	0.54503	0.999997
RNF26	0	1	0	0	0	11.649	0	0	0	0.0797463	0.942317	0.214878	1	0.908899	0.980224	0.995909	0.545293	0.999997
ENSSHAG00000016260	0	1	0	0	0	11.4813	0	0	0	0.0810551	0.867058	0.215239	1	0.908899	0.980224	0.995909	0.545848	0.999997
ENSSHAG00000009748	0	1	0	0	0	11.5408	0	0	0	0.0805859	0.912026	0.21595	1	0.908899	0.980224	0.995909	0.546939	0.999997
ENSSHAG00000011310	0	2	0	0	0	4.69686	0	0	0	0.0830724	0.807843	0.216077	1	0.908899	0.980224	0.995909	0.547134	0.999997
ENSSHAG00000009283	0	1	0	0	0	11.5099	0	0	0	0.0808293	0.913775	0.216533	1	0.908899	0.980224	0.995909	0.547831	0.999997
USP15	0	1	0	0	0	11.4302	0	0	0	0.0814622	0.880263	0.216701	1	0.908899	0.980224	0.995909	0.548088	0.999997
ARMC9	0	1	0	0	0	11.461	0	0	0	0.0812167	0.895342	0.216761	1	0.908899	0.980224	0.995909	0.54818	0.999997
KCNB2	0	1	0	0	0	11.4836	0	0	0	0.0810373	0.910023	0.21687	1	0.908899	0.980224	0.995909	0.548347	0.999997
CLSTN2	0	1	0	0	0	11.3633	0	0	0	0.0820013	0.886944	0.218137	1	0.908899	0.980224	0.995909	0.550279	0.999997
ENSSHAG00000021375	0	1	0	0	0	11.3779	0	0	0	0.0818834	0.894175	0.218161	1	0.908899	0.980224	0.995909	0.550316	0.999997
ENSSHAG00000009376	0	1	0	0	0	11.331	0	0	0	0.0822635	0.876512	0.218267	1	0.908899	0.980224	0.995909	0.550478	0.999997
PIWIL4	0	1	0	0	0	11.3372	0	0	0	0.0822137	0.88571	0.218546	1	0.908899	0.980224	0.995909	0.550901	0.999997
CEP112	0	1	0	0	0	11.2427	0	0	0	0.0829894	0.852972	0.218694	1	0.908899	0.980224	0.995909	0.551127	0.999997
ENSSHAG00000022049	0	1	0	0	0	11.3181	0	0	0	0.0823693	0.900589	0.219442	1	0.908899	0.980224	0.995909	0.552263	0.999997
FBXL19	0	1	0	0	0	11.2682	0	0	0	0.0827791	0.891339	0.219986	1	0.908899	0.980224	0.995909	0.553087	0.999997
RASAL1	0	1	0	0	0	11.2597	0	0	0	0.0828491	0.890854	0.220118	1	0.908899	0.980224	0.995909	0.553286	0.999997
ZHX3	0	1	0	0	0	11.2677	0	0	0	0.0827828	0.907379	0.220566	1	0.908899	0.980224	0.995909	0.553964	0.999997
EIF4G2	0	1	0	0	0	11.188	0	0	0	0.0834457	0.873622	0.220677	1	0.908899	0.980224	0.995909	0.554132	0.999997
NAPRT	0	1	0	0	0	11.249	0	0	0	0.0829379	0.914125	0.221114	1	0.908899	0.980224	0.995909	0.554792	0.999997
RAVER2	0	1	0	0	0	11.2017	0	0	0	0.0833308	0.89785	0.221418	1	0.908899	0.980224	0.995909	0.55525	0.999997
SV2A	0	1	0	0	0	11.1943	0	0	0	0.0833929	0.89467	0.221434	1	0.908899	0.980224	0.995909	0.555274	0.999997
TBC1D5	0	1	0	0	0	11.133	0	0	0	0.0839083	0.881239	0.222002	1	0.908899	0.980224	0.995909	0.55613	0.999997
SLC20A2	0	1	0	0	0	11.1985	0	0	0	0.0833579	0.914827	0.222042	1	0.908899	0.980224	0.995909	0.556191	0.999997
PLK4	0	1	0	0	0	11.1362	0	0	0	0.0838812	0.892417	0.222397	1	0.908899	0.980224	0.995909	0.556725	0.999997
ENSSHAG00000007341	0	1	0	0	0	11.1684	0	0	0	0.0836103	0.935206	0.223132	1	0.908899	0.980224	0.995909	0.557828	0.999997
MFN2	0	1	0	0	0	11.0518	0	0	0	0.0846007	0.887598	0.223748	1	0.908899	0.980224	0.995909	0.558752	0.999997
PRKD3	0	1	0	0	0	11.0334	0	0	0	0.0847593	0.887337	0.224077	1	0.908899	0.980224	0.995909	0.559244	0.999997
AGO2	0	1	0	0	0	11.0093	0	0	0	0.0849679	0.881921	0.224297	1	0.908899	0.980224	0.995909	0.559572	0.999997
ENSSHAG00000021049	0	1	0	0	0	11.0247	0	0	0	0.0848344	0.894845	0.224533	1	0.908899	0.980224	0.995909	0.559926	0.999997
EGR4	0	1	0	0	0	11.09	0	0	0	0.0842742	0.941872	0.224712	1	0.908899	0.980224	0.995909	0.560193	0.999997
ENSSHAG00000031531	0	1	0	0	0	11.0277	0	0	0	0.084809	0.912358	0.225089	1	0.908899	0.980224	0.995909	0.560755	0.999997
ENSSHAG00000000319	0	1	0	0	0	11.0118	0	0	0	0.0849457	0.904979	0.225139	1	0.908899	0.980224	0.995909	0.560829	0.999997
IGDCC3	0	1	0	0	0	10.9849	0	0	0	0.0851795	0.891763	0.225153	1	0.908899	0.980224	0.995909	0.56085	0.999997
CHD1L	0	1	0	0	0	10.9476	0	0	0	0.0855055	0.880173	0.225368	1	0.908899	0.980224	0.995909	0.561171	0.999997
SWAP70	0	1	0	0	0	10.951	0	0	0	0.0854756	0.897194	0.225994	1	0.908899	0.980224	0.995909	0.562102	0.999997
ENSSHAG00000000874	1	1	0	0	0	10.8977	0	0	0	0.085936	0.883866	0.226444	1	0.908899	0.980224	0.995909	0.562772	0.999997
E2F4	0	1	0	0	0	10.9515	0	0	0	0.0854711	0.922668	0.226818	1	0.908899	0.980224	0.995909	0.563327	0.999997
ENSSHAG00000013299	0	1	0	0	0	10.7641	0	0	0	0.0871434	0.891428	0.229324	1	0.908899	0.980224	0.995909	0.56703	0.999997
SPTBN4	1	2	0	0	0	4.51602	0	0	0	0.0895719	0.810591	0.229838	1	0.908899	0.980224	0.995909	0.567788	0.999997
KBTBD8	0	1	0	0	0	10.7643	0	0	0	0.0871417	0.909985	0.23	1	0.908899	0.980224	0.995909	0.568026	0.999997
POMGNT1	0	1	0	0	0	10.6908	0	0	0	0.0878145	0.887836	0.2306	1	0.908899	0.980224	0.995909	0.568906	0.999997
ENSSHAG00000000830	0	1	0	0	0	10.6355	0	0	0	0.0883271	0.866612	0.23071	1	0.908899	0.980224	0.995909	0.569069	0.999997
IMPDH1	0	1	0	0	0	10.7072	0	0	0	0.0876631	0.899599	0.230743	1	0.908899	0.980224	0.995909	0.569117	0.999997
EXOC3L1	0	1	0	0	0	10.6654	0	0	0	0.0880488	0.889589	0.231169	1	0.908899	0.980224	0.995909	0.56974	0.999997
WDTC1	0	1	0	0	0	10.6209	0	0	0	0.0884634	0.888561	0.232003	1	0.908899	0.980224	0.995909	0.570961	0.999997
TRPV2	0	1	0	0	0	10.6286	0	0	0	0.0883917	0.895744	0.232141	1	0.908899	0.980224	0.995909	0.571162	0.999997
ENSSHAG00000002533	0	1	0	0	0	10.6274	0	0	0	0.0884026	0.896447	0.232191	1	0.908899	0.980224	0.995909	0.571236	0.999997
HERC4	0	1	0	0	0	10.5932	0	0	0	0.0887225	0.883222	0.232322	1	0.908899	0.980224	0.995909	0.571427	0.999997
KDM7A	0	1	0	0	0	10.5706	0	0	0	0.0889354	0.874358	0.232367	1	0.908899	0.980224	0.995909	0.571493	0.999997
INTU	0	1	0	0	0	10.5995	0	0	0	0.0886633	0.887504	0.232381	1	0.908899	0.980224	0.995909	0.571513	0.999997
ENSSHAG00000025361	0	1	0	0	0	10.5708	0	0	0	0.0889341	0.882582	0.23274	1	0.908899	0.980224	0.995909	0.572037	0.999997
KCNQ1	0	1	0	0	0	10.5769	0	0	0	0.0888759	0.906933	0.23358	1	0.908899	0.980224	0.995909	0.573259	0.999997
ENSSHAG00000006300	0	1	0	0	0	10.5652	0	0	0	0.0889869	0.903481	0.233692	1	0.908899	0.980224	0.995909	0.573422	0.999997
RHBDF2	0	1	0	0	0	10.4899	0	0	0	0.0897036	0.874851	0.234006	1	0.908899	0.980224	0.995909	0.573879	0.999997
LIFR	0	1	0	0	0	10.4728	0	0	0	0.0898685	0.8742	0.234321	1	0.908899	0.980224	0.995909	0.574336	0.999997
ENSSHAG00000012308	0	1	0	0	0	10.4195	0	0	0	0.0903847	0.870155	0.235207	1	0.908899	0.980224	0.995909	0.57562	0.999997
ENSSHAG00000002114	0	1	0	0	0	10.4785	0	0	0	0.089813	0.899205	0.235278	1	0.908899	0.980224	0.995909	0.575722	0.999997
ADGRE5	0	1	0	0	0	10.4618	0	0	0	0.0899741	0.891668	0.235319	1	0.908899	0.980224	0.995909	0.575781	0.999997
PRKD1	0	1	0	0	0	10.4331	0	0	0	0.0902524	0.891778	0.235909	1	0.908899	0.980224	0.995909	0.576634	0.999997
MCM3	0	1	0	0	0	10.4342	0	0	0	0.0902416	0.893593	0.23596	1	0.908899	0.980224	0.995909	0.576708	0.999997
KIRREL3	0	1	0	0	0	10.4229	0	0	0	0.090351	0.888954	0.235998	1	0.908899	0.980224	0.995909	0.576764	0.999997
VAV1	0	1	0	0	0	10.3487	0	0	0	0.0910788	0.86918	0.23661	1	0.908899	0.980224	0.995909	0.577646	0.999997
ENSSHAG00000000534	0	1	0	0	0	10.3991	0	0	0	0.0905829	0.894922	0.236732	1	0.908899	0.980224	0.995909	0.577821	0.999997
TMEM67	0	1	0	0	0	10.3184	0	0	0	0.0913786	0.860066	0.236762	1	0.908899	0.980224	0.995909	0.577864	0.999997
SLC4A1AP	0	1	0	0	0	10.2992	0	0	0	0.0915696	0.892139	0.238689	1	0.908899	0.980224	0.995909	0.580633	0.999997
FZD2	0	1	0	0	0	10.3474	0	0	0	0.0910915	0.935394	0.239113	1	0.908899	0.980224	0.995909	0.581241	0.999997
ENSSHAG00000025695	0	1	0	0	0	10.3372	0	0	0	0.0911924	0.932812	0.239261	1	0.908899	0.980224	0.995909	0.581453	0.999997
MCM4	0	1	0	0	0	10.252	0	0	0	0.0920425	0.883201	0.239291	1	0.908899	0.980224	0.995909	0.581495	0.999997
MINDY4	0	1	0	0	0	10.2731	0	0	0	0.0918308	0.895321	0.239366	1	0.908899	0.980224	0.995909	0.581603	0.999997
CNTN5	0	1	0	0	0	10.208	0	0	0	0.092488	0.873661	0.239771	1	0.908899	0.980224	0.995909	0.582181	0.999997
PPP6R3	0	1	0	0	0	10.1876	0	0	0	0.0926953	0.86788	0.239912	1	0.908899	0.980224	0.995909	0.582382	0.999997
PPP1R3A	0	1	0	0	0	10.2369	0	0	0	0.0921953	0.893449	0.240053	1	0.908899	0.980224	0.995909	0.582583	0.999997
SPPL2C	0	1	0	0	0	10.3004	0	0	0	0.0915574	0.938166	0.240163	1	0.908899	0.980224	0.995909	0.582741	0.999997
ENSSHAG00000029846	0	1	0	0	0	10.2952	0	0	0	0.0916097	0.945233	0.240432	1	0.908899	0.980224	0.995909	0.583124	0.999997
ENSSHAG00000006530	0	1	0	0	0	10.2265	0	0	0	0.0923002	0.909053	0.240868	1	0.908899	0.980224	0.995909	0.583745	0.999997
KRI1	0	1	0	0	0	10.127	0	0	0	0.0933176	0.884844	0.242023	1	0.908899	0.980224	0.995909	0.585387	0.999997
ENSSHAG00000007652	1	1	0	0	0	10.1786	0	0	0	0.0927774	0.916786	0.242129	1	0.908899	0.980224	0.995909	0.585537	0.999997
ENSSHAG00000010697	0	1	0	0	0	10.1168	0	0	0	0.0934237	0.887712	0.242372	1	0.908899	0.980224	0.995909	0.585881	0.999997
BEND3	0	1	0	0	0	10.1059	0	0	0	0.0935362	0.903224	0.24324	1	0.908899	0.980224	0.995909	0.58711	0.999997
PRPF6	0	1	0	0	0	10.0478	0	0	0	0.0941433	0.874573	0.243254	1	0.908899	0.980224	0.995909	0.587129	0.999997
KCNH7	0	1	0	0	0	10.0487	0	0	0	0.0941342	0.878677	0.243434	1	0.908899	0.980224	0.995909	0.587384	0.999997
ENSSHAG00000028876	0	1	0	0	0	10.0291	0	0	0	0.0943406	0.879386	0.243896	1	0.908899	0.980224	0.995909	0.588036	0.999997
SORBS3	0	1	0	0	0	10.0113	0	0	0	0.0945288	0.874782	0.244062	1	0.908899	0.980224	0.995909	0.588271	0.999997
SGIP1	0	1	0	0	0	10.0434	0	0	0	0.0941897	0.89257	0.244174	1	0.908899	0.980224	0.995909	0.588429	0.999997
TARS2	0	1	0	0	0	10.0161	0	0	0	0.0944771	0.883635	0.244377	1	0.908899	0.980224	0.995909	0.588715	0.999997
SECISBP2L	0	1	0	0	0	9.98204	0	0	0	0.0948391	0.883122	0.245103	1	0.908899	0.980224	0.995909	0.589737	0.999997
TTI1	0	1	0	0	0	10.0008	0	0	0	0.09464	0.905156	0.245612	1	0.908899	0.980224	0.995909	0.590452	0.999997
KIF23	0	1	0	0	0	9.87114	0	0	0	0.0960347	0.859889	0.246381	1	0.908899	0.980224	0.995909	0.59153	0.999997
MTREX	0	1	0	0	0	9.86454	0	0	0	0.0961068	0.865821	0.246854	1	0.908899	0.980224	0.995909	0.592193	0.999997
SLC38A10	0	1	0	0	0	9.85592	0	0	0	0.096201	0.87765	0.247656	1	0.908899	0.980224	0.995909	0.593313	0.999997
ENSSHAG00000010677	0	1	0	0	0	9.85947	0	0	0	0.0961622	0.880052	0.247692	1	0.908899	0.980224	0.995909	0.593364	0.999997
PTGFRN	0	1	0	0	0	9.85544	0	0	0	0.0962063	0.894864	0.24845	1	0.908899	0.980224	0.995909	0.59442	0.999997
SOX6	0	1	0	0	0	9.82933	0	0	0	0.0964929	0.885786	0.248643	1	0.908899	0.980224	0.995909	0.594689	0.999997
PTPRC	0	1	0	0	0	9.78914	0	0	0	0.0969371	0.868201	0.248687	1	0.908899	0.980224	0.995909	0.59475	0.999997
ANO4	0	1	0	0	0	9.78737	0	0	0	0.0969567	0.870357	0.248841	1	0.908899	0.980224	0.995909	0.594964	0.999997
CDH24	0	1	0	0	0	9.82483	0	0	0	0.0965424	0.903471	0.249492	1	0.908899	0.980224	0.995909	0.595869	0.999997
IMPG2	0	1	0	0	0	9.78932	0	0	0	0.096935	0.884799	0.249508	1	0.908899	0.980224	0.995909	0.595892	0.999997
RIPOR3	0	1	0	0	0	9.77738	0	0	0	0.0970678	0.883385	0.249716	1	0.908899	0.980224	0.995909	0.596179	0.999997
ENSSHAG00000003041	0	1	0	0	0	9.70683	0	0	0	0.097859	0.860221	0.250135	1	0.908899	0.980224	0.995909	0.596761	0.999997
NCKAP1	0	1	0	0	0	9.69113	0	0	0	0.0980367	0.86512	0.250772	1	0.908899	0.980224	0.995909	0.597643	0.999997
ENSSHAG00000004420	1	1	0	0	0	9.67158	0	0	0	0.0982488	0.875003	0.251729	1	0.908899	0.980224	0.995909	0.598964	0.999997
TRIM37	0	1	0	0	0	9.63738	0	0	0	0.0986498	0.869375	0.252255	1	0.908899	0.980224	0.995909	0.599689	0.999997
ENSSHAG00000009922	0	1	0	0	0	9.68288	0	0	0	0.0981303	0.893394	0.252352	1	0.908899	0.980224	0.995909	0.599823	0.999997
ENSSHAG00000001553	0	1	0	0	0	9.63171	0	0	0	0.0987149	0.870767	0.252461	1	0.908899	0.980224	0.995909	0.599974	0.999997
CLEC16A	0	1	0	0	0	9.63333	0	0	0	0.0986963	0.87767	0.252778	1	0.908899	0.980224	0.995909	0.60041	0.999997
KIAA0319L	0	1	0	0	0	9.628	0	0	0	0.0987575	0.879484	0.252994	1	0.908899	0.980224	0.995909	0.600706	0.999997
SP8	0	1	0	0	0	9.71634	0	0	0	0.0977517	0.938839	0.253116	1	0.908899	0.980224	0.995909	0.600875	0.999997
RPS6KA6	0	1	0	0	0	9.60378	0	0	0	0.0990368	0.880892	0.253633	1	0.908899	0.980224	0.995909	0.601584	0.999997
PPFIBP2	0	1	0	0	0	9.54516	0	0	0	0.0997187	0.868192	0.254369	1	0.908899	0.980224	0.995909	0.602593	0.999997
ENSSHAG00000007683	0	1	0	0	0	9.60075	0	0	0	0.0990718	0.89712	0.254443	1	0.908899	0.980224	0.995909	0.602693	0.999997
NLGN3	0	1	0	0	0	9.63817	0	0	0	0.0986408	0.926749	0.254623	1	0.908899	0.980224	0.995909	0.602939	0.999997
ABR	0	1	0	0	0	9.55478	0	0	0	0.0996061	0.878469	0.254676	1	0.908899	0.980224	0.995909	0.603013	0.999997
ENSSHAG00000015418	0	1	0	0	0	9.54059	0	0	0	0.0997722	0.873442	0.254758	1	0.908899	0.980224	0.995909	0.603124	0.999997
KCNU1	0	1	0	0	0	9.5343	0	0	0	0.0998459	0.872831	0.254876	1	0.908899	0.980224	0.995909	0.603286	0.999997
ANO2	0	1	0	0	0	9.49236	0	0	0	0.10034	0.867824	0.255613	1	0.908899	0.980224	0.995909	0.604293	0.999997
MAN2A1	0	1	0	0	0	9.47393	0	0	0	0.100559	0.871549	0.256259	1	0.908899	0.980224	0.995909	0.605172	0.999997
ENSSHAG00000005010	0	1	0	0	0	9.4911	0	0	0	0.100355	0.894034	0.256935	1	0.908899	0.980224	0.995909	0.606093	0.999997
MMS22L	0	1	0	0	0	9.38212	0	0	0	0.101662	0.866483	0.258218	1	0.908899	0.980224	0.995909	0.607832	0.999997
CPT2	0	1	0	0	0	9.45933	0	0	0	0.100733	0.917764	0.258632	1	0.908899	0.980224	0.995909	0.608393	0.999997
EIF5B	0	1	0	0	0	9.32257	0	0	0	0.10239	0.850999	0.258767	1	0.908899	0.980224	0.995909	0.608575	0.999997
SIX4	0	1	0	0	0	9.46017	0	0	0	0.100723	0.924633	0.258836	1	0.908899	0.980224	0.995909	0.608668	0.999997
NUP107	0	1	0	0	0	9.30622	0	0	0	0.102592	0.863971	0.259952	1	0.908899	0.980224	0.995909	0.610175	0.999997
MYSM1	0	1	0	0	0	9.31214	0	0	0	0.102519	0.874	0.260359	1	0.908899	0.980224	0.995909	0.610722	0.999997
ENSSHAG00000002109	0	1	0	0	0	9.34334	0	0	0	0.102135	0.890126	0.260382	1	0.908899	0.980224	0.995909	0.610753	0.999997
PCSK6	0	1	0	0	0	9.30711	0	0	0	0.102581	0.872154	0.260385	1	0.908899	0.980224	0.995909	0.610758	0.999997
MCF2L	0	1	0	0	0	9.22577	0	0	0	0.103594	0.861079	0.261801	1	0.908899	0.980224	0.995909	0.612659	0.999997
INVS	0	1	0	0	0	9.23672	0	0	0	0.103457	0.878405	0.262483	1	0.908899	0.980224	0.995909	0.613572	0.999997
ENSSHAG00000012030	0	1	0	0	0	9.17071	0	0	0	0.104291	0.866725	0.263528	1	0.908899	0.980224	0.995909	0.614968	0.999997
ENSSHAG00000029754	0	1	0	0	0	9.22374	0	0	0	0.10362	0.915499	0.264434	1	0.908899	0.980224	0.995909	0.616174	0.999997
EXTL3	0	1	0	0	0	9.19592	0	0	0	0.103971	0.901463	0.264599	1	0.908899	0.980224	0.995909	0.616394	0.999997
PDZD4	0	1	0	0	0	9.17234	0	0	0	0.10427	0.898469	0.265077	1	0.908899	0.980224	0.995909	0.617029	0.999997
SMARCAL1	0	1	0	0	0	9.13427	0	0	0	0.104757	0.881899	0.26528	1	0.908899	0.980224	0.995909	0.617298	0.999997
ENSSHAG00000010818	0	1	0	0	0	9.1228	0	0	0	0.104905	0.879289	0.265443	1	0.908899	0.980224	0.995909	0.617515	0.999997
SEMA6A	0	1	0	0	0	9.14481	0	0	0	0.104622	0.896651	0.265707	1	0.908899	0.980224	0.995909	0.617864	0.999997
EPHA5	0	1	0	0	0	9.12065	0	0	0	0.104932	0.88422	0.265749	1	0.908899	0.980224	0.995909	0.61792	0.999997
EPHA6	0	1	0	0	0	9.08155	0	0	0	0.105438	0.871109	0.266074	1	0.908899	0.980224	0.995909	0.618351	0.999997
MCM9	0	1	0	0	0	9.10642	0	0	0	0.105116	0.891957	0.266489	1	0.908899	0.980224	0.995909	0.6189	0.999997
ENSSHAG00000011663	0	1	0	0	0	9.14998	0	0	0	0.104556	0.920216	0.266495	1	0.908899	0.980224	0.995909	0.618908	0.999997
TMEM245	0	1	0	0	0	9.09977	0	0	0	0.105202	0.892703	0.266697	1	0.908899	0.980224	0.995909	0.619175	0.999997
ENSSHAG00000003025	0	1	0	0	0	8.99203	0	0	0	0.106614	0.868826	0.268296	1	0.908899	0.980224	0.995909	0.621284	0.999997
ENSSHAG00000016877	0	1	0	0	0	8.97755	0	0	0	0.106807	0.862396	0.268304	1	0.908899	0.980224	0.995909	0.621294	0.999997
FOXD2	0	1	0	0	0	9.09256	0	0	0	0.105295	0.951994	0.268861	1	0.908899	0.980224	0.995909	0.622027	0.999997
EPHB1	0	1	0	0	0	8.97969	0	0	0	0.106778	0.875641	0.269002	1	0.908899	0.980224	0.995909	0.622212	0.999997
PRTG	0	1	0	0	0	8.97346	0	0	0	0.106861	0.873074	0.269027	1	0.908899	0.980224	0.995909	0.622245	0.999997
ENSSHAG00000009712	0	1	0	0	0	8.97929	0	0	0	0.106784	0.878123	0.269146	1	0.908899	0.980224	0.995909	0.6224	0.999997
XPC	0	1	0	0	0	8.95217	0	0	0	0.107146	0.880717	0.270005	1	0.908899	0.980224	0.995909	0.623527	0.999997
ENSSHAG00000002414	0	1	0	0	0	8.99091	0	0	0	0.106629	0.914373	0.27047	1	0.908899	0.980224	0.995909	0.624134	0.999997
ENSSHAG00000001383	0	1	0	0	0	8.91575	0	0	0	0.107636	0.913513	0.272458	1	0.908899	0.980224	0.995909	0.626728	0.999997
MYO1H	0	1	0	0	0	8.83023	0	0	0	0.108804	0.865839	0.272474	1	0.908899	0.980224	0.995909	0.626748	0.999997
XPO6	0	1	0	0	0	8.7781	0	0	0	0.109527	0.86255	0.273707	1	0.908899	0.980224	0.995909	0.628349	0.999997
ENSSHAG00000007249	0	1	0	0	0	8.77531	0	0	0	0.109566	0.865402	0.273956	1	0.908899	0.980224	0.995909	0.628671	0.999997
OSBPL3	0	1	0	0	0	8.77425	0	0	0	0.109581	0.88283	0.27496	1	0.908899	0.980224	0.995909	0.629969	0.999997
ENSSHAG00000015494	0	1	0	0	0	8.76242	0	0	0	0.109746	0.880311	0.275156	1	0.908899	0.980224	0.995909	0.630222	0.999997
SLC4A8	0	1	0	0	0	8.74223	0	0	0	0.11003	0.873707	0.275356	1	0.908899	0.980224	0.995909	0.63048	0.999997
ITPKB	0	1	0	0	0	8.76704	0	0	0	0.109681	0.901076	0.276035	1	0.908899	0.980224	0.995909	0.631355	0.999997
CEP131	0	1	0	0	0	8.63473	0	0	0	0.111564	0.849535	0.276874	1	0.908899	0.980224	0.995909	0.632434	0.999997
PDGFRB	1	1	0	0	0	8.64971	0	0	0	0.111336	0.874813	0.277997	1	0.908899	0.980224	0.995909	0.633874	0.999997
FAM83F	0	1	0	0	0	8.6821	0	0	0	0.110883	0.913327	0.27893	1	0.908899	0.980224	0.995909	0.635066	0.999997
ENSSHAG00000022497	0	1	0	0	0	8.65417	0	0	0	0.111283	0.900396	0.279184	1	0.908899	0.980224	0.995909	0.63539	0.999997
LOXL2	0	1	0	0	0	8.63949	0	0	0	0.111495	0.894535	0.279333	1	0.908899	0.980224	0.995909	0.63558	0.999997
MTSS2	1	1	0	0	0	8.62686	0	0	0	0.111666	0.896175	0.279749	1	0.908899	0.980224	0.995909	0.636111	0.999997
ENSSHAG00000009413	1	1	0	0	0	8.54955	0	0	0	0.112796	0.862436	0.28013	1	0.908899	0.980224	0.995909	0.636596	0.999997
MSH3	0	1	0	0	0	8.55439	0	0	0	0.112736	0.866879	0.280285	1	0.908899	0.980224	0.995909	0.636793	0.999997
DENND3	0	1	0	0	0	8.55597	0	0	0	0.112713	0.869751	0.280411	1	0.908899	0.980224	0.995909	0.636954	0.999997
DAAM2	0	1	0	0	0	8.45589	0	0	0	0.114206	0.854195	0.282347	1	0.908899	0.980224	0.995909	0.639408	0.999997
SART1	0	1	0	0	0	8.50603	0	0	0	0.113453	0.878517	0.282365	1	0.908899	0.980224	0.995909	0.639431	0.999997
PIGO	0	1	0	0	0	8.52841	0	0	0	0.11312	0.891387	0.282386	1	0.908899	0.980224	0.995909	0.639457	0.999997
C6orf132	0	1	0	0	0	8.55144	0	0	0	0.11278	0.910505	0.282574	1	0.908899	0.980224	0.995909	0.639696	0.999997
ENSSHAG00000000754	0	1	0	0	0	8.49933	0	0	0	0.113553	0.879138	0.282596	1	0.908899	0.980224	0.995909	0.639722	0.999997
KCNMA1	0	1	0	0	0	8.47449	0	0	0	0.113926	0.867901	0.282674	1	0.908899	0.980224	0.995909	0.639822	0.999997
ENSSHAG00000013508	0	1	0	0	0	8.50279	0	0	0	0.113502	0.88564	0.282843	1	0.908899	0.980224	0.995909	0.640035	0.999997
PARD3B	0	1	0	0	0	8.45241	0	0	0	0.114258	0.86609	0.283214	1	0.908899	0.980224	0.995909	0.640503	0.999997
ENSSHAG00000002216	0	1	0	0	0	8.43507	0	0	0	0.114521	0.865395	0.283683	1	0.908899	0.980224	0.995909	0.641094	0.999997
ENSSHAG00000007814	0	1	0	0	0	8.40564	0	0	0	0.11497	0.873228	0.285029	1	0.908899	0.980224	0.995909	0.642787	0.999997
ELFN1	0	1	0	0	0	8.45895	0	0	0	0.11416	0.922613	0.285757	1	0.908899	0.980224	0.995909	0.6437	0.999997
ATXN2L	0	1	0	0	0	8.36223	0	0	0	0.115637	0.872737	0.286301	1	0.908899	0.980224	0.995909	0.64438	0.999997
TRPV4	0	1	0	0	0	8.40454	0	0	0	0.114986	0.89766	0.286352	1	0.908899	0.980224	0.995909	0.644444	0.999997
MYO3B	0	1	0	0	0	8.29613	0	0	0	0.116667	0.852314	0.286992	1	0.908899	0.980224	0.995909	0.645245	0.999997
PHKA2	0	1	0	0	0	8.28956	0	0	0	0.116771	0.856966	0.287508	1	0.908899	0.980224	0.995909	0.645888	0.999997
CDON	0	1	0	0	0	8.33025	0	0	0	0.116133	0.877279	0.28753	1	0.908899	0.980224	0.995909	0.645915	0.999997
ADCY7	0	1	0	0	0	8.31687	0	0	0	0.116342	0.877692	0.28796	1	0.908899	0.980224	0.995909	0.646451	0.999997
ATP2A1	0	1	0	0	0	8.32931	0	0	0	0.116148	0.886928	0.288087	1	0.908899	0.980224	0.995909	0.646609	0.999997
APAF1	0	1	0	0	0	8.25623	0	0	0	0.117298	0.863504	0.288955	1	0.908899	0.980224	0.995909	0.647688	0.999997
ENSSHAG00000005460	0	1	0	0	0	8.31678	0	0	0	0.116344	0.91433	0.289734	1	0.908899	0.980224	0.995909	0.648654	0.999997
ENSSHAG00000005176	0	1	0	0	0	8.19485	0	0	0	0.11828	0.862296	0.290774	1	0.908899	0.980224	0.995909	0.649941	0.999997
CCDC177	0	1	0	0	0	8.26218	0	0	0	0.117203	0.901212	0.290848	1	0.908899	0.980224	0.995909	0.650032	0.999997
MET	0	1	0	0	0	8.20763	0	0	0	0.118074	0.876152	0.291231	1	0.908899	0.980224	0.995909	0.650504	0.999997
SCUBE3	0	1	0	0	0	8.13144	0	0	0	0.119311	0.870223	0.293263	1	0.908899	0.980224	0.995909	0.653004	0.999997
FAM160A2	0	1	0	0	0	8.1407	0	0	0	0.119159	0.887358	0.293956	1	0.908899	0.980224	0.995909	0.653853	0.999997
ENSSHAG00000018617	0	1	0	0	0	8.0357	0	0	0	0.1209	0.841095	0.294297	1	0.908899	0.980224	0.995909	0.654271	0.999997
HMGXB3	0	1	0	0	0	8.06803	0	0	0	0.120359	0.863917	0.294878	1	0.908899	0.980224	0.995909	0.654981	0.999997
ADGRB3	0	1	0	0	0	8.03151	0	0	0	0.120971	0.847309	0.294897	1	0.908899	0.980224	0.995909	0.655005	0.999997
NPAS4	0	1	0	0	0	8.10083	0	0	0	0.119815	0.905462	0.296114	1	0.908899	0.980224	0.995909	0.656488	0.999997
ENSSHAG00000010933	0	1	0	0	0	8.05487	0	0	0	0.120579	0.877171	0.29612	1	0.908899	0.980224	0.995909	0.656496	0.999997
KIF27	0	1	0	0	0	8.00675	0	0	0	0.121388	0.853632	0.29615	1	0.908899	0.980224	0.995909	0.656531	0.999997
CNTN2	0	1	0	0	0	8.05189	0	0	0	0.120629	0.87646	0.296174	1	0.908899	0.980224	0.995909	0.656561	0.999997
ENSSHAG00000023764	0	1	0	0	0	8.07781	0	0	0	0.120196	0.897177	0.296462	1	0.908899	0.980224	0.995909	0.656911	0.999997
DHX9	0	1	0	0	0	7.94904	0	0	0	0.122373	0.848935	0.297687	1	0.908899	0.980224	0.995909	0.658398	0.999997
DGKH	0	1	0	0	0	7.9361	0	0	0	0.122596	0.851687	0.298311	1	0.908899	0.980224	0.995909	0.659153	0.999997
ENSSHAG00000002976	0	1	0	0	0	7.97504	0	0	0	0.121928	0.895023	0.29969	1	0.908899	0.980224	0.995909	0.660818	0.999997
ENSSHAG00000018043	0	1	0	0	0	7.97482	0	0	0	0.121931	0.910791	0.300435	1	0.908899	0.980224	0.995909	0.661715	0.999997
H6PD	0	1	0	0	0	7.95306	0	0	0	0.122304	0.911913	0.3012	1	0.908899	0.980224	0.995909	0.662635	0.999997
CD109	0	1	0	0	0	7.8592	0	0	0	0.123936	0.861283	0.301528	1	0.908899	0.980224	0.995909	0.663028	0.999997
GRM5	0	1	0	0	0	7.88895	0	0	0	0.123414	0.893834	0.30248	1	0.908899	0.980224	0.995909	0.664167	0.999997
ENSSHAG00000009443	0	1	0	0	0	7.89587	0	0	0	0.123293	0.900088	0.302562	1	0.908899	0.980224	0.995909	0.664265	0.999997
ENSSHAG00000024665	0	1	0	0	0	7.90722	0	0	0	0.123096	0.914241	0.302821	1	0.908899	0.980224	0.995909	0.664575	0.999997
SCAF11	0	1	0	0	0	7.79957	0	0	0	0.124994	0.862752	0.303634	1	0.908899	0.980224	0.995909	0.665545	0.999997
GRIN2A	0	1	0	0	0	7.83374	0	0	0	0.124386	0.883996	0.303801	1	0.908899	0.980224	0.995909	0.665744	0.999997
CNTNAP2	0	1	0	0	0	7.80932	0	0	0	0.12482	0.87052	0.303814	1	0.908899	0.980224	0.995909	0.66576	0.999997
ENSSHAG00000001193	0	1	0	0	0	7.72648	0	0	0	0.126314	0.84522	0.304858	1	0.908899	0.980224	0.995909	0.667001	0.999997
TECPR1	0	1	0	0	0	7.73949	0	0	0	0.126077	0.852703	0.304974	1	0.908899	0.980224	0.995909	0.667139	0.999997
ENSSHAG00000008586	0	1	0	0	0	7.80699	0	0	0	0.124861	0.891628	0.305127	1	0.908899	0.980224	0.995909	0.667321	0.999997
FAM120A	0	1	0	0	0	7.75172	0	0	0	0.125855	0.8769	0.306176	1	0.908899	0.980224	0.995909	0.668564	0.999997
LGR6	0	1	0	0	0	7.75027	0	0	0	0.125882	0.893282	0.307157	1	0.908899	0.980224	0.995909	0.669724	0.999997
DNAH11	0	2	0	0	0	3.66419	0	0	0	0.133111	0.752459	0.307678	1	0.908899	0.980224	0.995909	0.670338	0.999997
ENSSHAG00000024200	0	1	0	0	0	7.7667	0	0	0	0.125585	0.918612	0.307767	1	0.908899	0.980224	0.995909	0.670443	0.999997
EPHB2	0	1	0	0	0	7.67609	0	0	0	0.12724	0.878727	0.308906	1	0.908899	0.980224	0.995909	0.671784	0.999997
ENSSHAG00000014874	0	1	0	0	0	7.66801	0	0	0	0.127389	0.874537	0.30893	1	0.908899	0.980224	0.995909	0.671812	0.999997
SMYD4	1	1	0	0	0	7.69827	0	0	0	0.126818	0.895353	0.309044	1	0.908899	0.980224	0.995909	0.671946	0.999997
ZNF521	0	1	0	0	0	7.67873	0	0	0	0.127191	0.886709	0.309281	1	0.908899	0.980224	0.995909	0.672224	0.999997
ENSSHAG00000007615	0	1	0	0	0	7.63671	0	0	0	0.127972	0.866423	0.309502	1	0.908899	0.980224	0.995909	0.672483	0.999997
PSD	0	1	0	0	0	7.67699	0	0	0	0.127223	0.890635	0.30956	1	0.908899	0.980224	0.995909	0.672551	0.999997
ENSSHAG00000003137	1	1	0	0	0	7.66591	0	0	0	0.127416	0.900314	0.310429	1	0.908899	0.980224	0.995909	0.673569	0.999997
FBF1	0	1	0	0	0	7.56422	0	0	0	0.129341	0.856036	0.311342	1	0.908899	0.980224	0.995909	0.674635	0.999997
DENND2A	0	1	0	0	0	7.58917	0	0	0	0.128867	0.882042	0.312172	1	0.908899	0.980224	0.995909	0.675603	0.999997
MYPN	0	1	0	0	0	7.55429	0	0	0	0.12953	0.865344	0.312353	1	0.908899	0.980224	0.995909	0.675814	0.999997
COG1	0	1	0	0	0	7.55825	0	0	0	0.129455	0.873913	0.312777	1	0.908899	0.980224	0.995909	0.676306	0.999997
ENSSHAG00000014003	0	1	0	0	0	7.52712	0	0	0	0.130052	0.861143	0.313037	1	0.908899	0.980224	0.995909	0.676609	0.999997
ENSSHAG00000001327	0	1	0	0	0	7.54208	0	0	0	0.129764	0.874459	0.313392	1	0.908899	0.980224	0.995909	0.677021	0.999997
GPR158	0	1	0	0	0	7.5408	0	0	0	0.129789	0.884426	0.314047	1	0.908899	0.980224	0.995909	0.67778	0.999997
ENSSHAG00000001913	0	1	0	0	0	7.46672	0	0	0	0.131225	0.845979	0.314089	1	0.908899	0.980224	0.995909	0.677829	0.999997
SGSM2	1	1	0	0	0	7.49524	0	0	0	0.130656	0.862176	0.314238	1	0.908899	0.980224	0.995909	0.678002	0.999997
ECEL1	0	1	0	0	0	7.49998	0	0	0	0.130577	0.890753	0.315887	1	0.908899	0.980224	0.995909	0.679906	0.999997
FGD6	0	1	0	0	0	7.45942	0	0	0	0.131368	0.876896	0.316549	1	0.908899	0.980224	0.995909	0.680668	0.999997
MAML2	1	1	0	0	0	7.44618	0	0	0	0.131616	0.887612	0.317658	1	0.908899	0.980224	0.995909	0.681941	0.999997
CCDC141	1	1	0	0	0	7.39249	0	0	0	0.132682	0.859729	0.317833	1	0.908899	0.980224	0.995909	0.682142	0.999997
ENSSHAG00000026422	0	1	0	0	0	7.48358	0	0	0	0.130896	0.922824	0.318009	1	0.908899	0.980224	0.995909	0.682344	0.999997
HYDIN	0	2	0	0	0	3.56962	0	0	0	0.139744	0.744332	0.318329	1	0.908899	0.980224	0.995909	0.682711	0.999997
UHRF1BP1	0	1	0	0	0	7.38674	0	0	0	0.13281	0.86428	0.318394	1	0.908899	0.980224	0.995909	0.682785	0.999997
GCC2	0	1	0	0	0	7.32124	0	0	0	0.134135	0.841542	0.319107	1	0.908899	0.980224	0.995909	0.683601	0.999997
ENSSHAG00000007370	0	1	0	0	0	7.31593	0	0	0	0.134243	0.862791	0.320944	1	0.908899	0.980224	0.995909	0.685693	0.999997
ARHGAP5	0	1	0	0	0	7.32123	0	0	0	0.134135	0.871422	0.32134	1	0.908899	0.980224	0.995909	0.686143	0.999997
ADAMTS15	0	1	0	0	0	7.33769	0	0	0	0.1338	0.908168	0.322819	1	0.908899	0.980224	0.995909	0.687819	0.999997
ATXN2	0	1	0	0	0	7.27657	0	0	0	0.135052	0.869167	0.322886	1	0.908899	0.980224	0.995909	0.687894	0.999997
ENSSHAG00000029611	1	1	0	0	0	7.32996	0	0	0	0.133944	0.905622	0.322965	1	0.908899	0.980224	0.995909	0.687984	0.999997
ENSSHAG00000002763	0	1	0	0	0	7.26613	0	0	0	0.135269	0.868311	0.323226	1	0.908899	0.980224	0.995909	0.688279	0.999997
PLEKHH1	0	1	0	0	0	7.25339	0	0	0	0.135533	0.865317	0.323505	1	0.908899	0.980224	0.995909	0.688594	0.999997
GRIK5	1	1	0	0	0	7.25468	0	0	0	0.135493	0.869204	0.323702	1	0.908899	0.980224	0.995909	0.688816	0.999997
RSF1	1	1	0	0	0	7.22048	0	0	0	0.136208	0.855506	0.324028	1	0.908899	0.980224	0.995909	0.689184	0.999997
ENSSHAG00000031251	0	1	0	0	0	7.20397	0	0	0	0.136569	0.857505	0.324842	1	0.908899	0.980224	0.995909	0.690099	0.999997
ENSSHAG00000018716	0	1	0	0	0	7.22332	0	0	0	0.136162	0.871205	0.325072	1	0.908899	0.980224	0.995909	0.690358	0.999997
ENSSHAG00000020736	0	1	0	0	0	7.17141	0	0	0	0.13726	0.886193	0.328055	1	0.908899	0.980224	0.995909	0.693696	0.999997
CAMSAP2	0	1	0	0	0	7.12101	0	0	0	0.138342	0.865991	0.328714	1	0.908899	0.980224	0.995909	0.69443	0.999997
SMC1B	0	1	0	0	0	7.07441	0	0	0	0.139357	0.853331	0.329617	1	0.908899	0.980224	0.995909	0.695434	0.999997
PTK7	0	1	0	0	0	7.09833	0	0	0	0.138834	0.870134	0.329906	1	0.908899	0.980224	0.995909	0.695755	0.999997
PLCL2	0	1	0	0	0	7.08481	0	0	0	0.139129	0.900137	0.332288	1	0.908899	0.980224	0.995909	0.698387	0.999997
TMEM131L	0	1	0	0	0	7.014	0	0	0	0.140693	0.860195	0.332578	1	0.908899	0.980224	0.995909	0.698706	0.999997
STIL	0	1	0	0	0	7.04482	0	0	0	0.140009	0.87959	0.332688	1	0.908899	0.980224	0.995909	0.698828	0.999997
ENSSHAG00000001203	0	1	0	0	0	6.95254	0	0	0	0.142078	0.846812	0.334023	1	0.908899	0.980224	0.995909	0.700294	0.999997
ENSSHAG00000014378	0	1	0	0	0	7.02449	0	0	0	0.14046	0.889924	0.334154	1	0.908899	0.980224	0.995909	0.700438	0.999997
TBC1D1	0	1	0	0	0	6.95033	0	0	0	0.142128	0.861836	0.335305	1	0.908899	0.980224	0.995909	0.701698	0.999997
ENSSHAG00000020555	1	1	0	0	0	6.93172	0	0	0	0.142539	0.857552	0.335721	1	0.908899	0.980224	0.995909	0.702153	0.999997
PRDM16	1	1	0	0	0	6.97536	0	0	0	0.141547	0.886229	0.335917	1	0.908899	0.980224	0.995909	0.702366	0.999997
ENSSHAG00000016755	0	1	0	0	0	6.91696	0	0	0	0.142891	0.858069	0.336398	1	0.908899	0.980224	0.995909	0.70289	0.999997
ENSSHAG00000024581	0	1	0	0	0	6.97735	0	0	0	0.141516	0.899953	0.336654	1	0.908899	0.980224	0.995909	0.703169	0.999997
ENSSHAG00000014982	1	1	0	0	0	6.91219	0	0	0	0.142987	0.862834	0.336935	1	0.908899	0.980224	0.995909	0.703475	0.999997
ENSSHAG00000030053	0	1	0	0	0	6.93972	0	0	0	0.14237	0.911013	0.338781	1	0.908899	0.980224	0.995909	0.705478	0.999997
IFT140	0	1	0	0	0	6.81762	0	0	0	0.145208	0.845963	0.339581	1	0.908899	0.980224	0.995909	0.706343	0.999997
SETDB1	0	1	0	0	0	6.80746	0	0	0	0.145449	0.867859	0.341748	1	0.908899	0.980224	0.995909	0.708677	0.999997
RGS12	0	1	0	0	0	6.79555	0	0	0	0.145733	0.881697	0.343218	1	0.908899	0.980224	0.995909	0.710252	0.999997
DDB1	0	1	0	0	0	6.74488	0	0	0	0.14695	0.870519	0.344638	1	0.908899	0.980224	0.995909	0.711767	0.999997
ENSSHAG00000008879	0	1	0	0	0	6.63991	0	0	0	0.149534	0.819547	0.344782	1	0.908899	0.980224	0.995909	0.711921	0.999997
CACHD1	0	1	0	0	0	6.7003	0	0	0	0.148037	0.868051	0.346403	1	0.908899	0.980224	0.995909	0.713643	0.999997
ENSSHAG00000000892	0	1	0	0	0	6.64789	0	0	0	0.149334	0.852764	0.347513	1	0.908899	0.980224	0.995909	0.714818	0.999997
ENSSHAG00000030296	0	1	0	0	0	6.63177	0	0	0	0.149737	0.872019	0.349729	1	0.908899	0.980224	0.995909	0.717153	0.999997
ENSSHAG00000007930	0	1	0	0	0	6.563	0	0	0	0.151481	0.840892	0.350275	1	0.908899	0.980224	0.995909	0.717727	0.999997
NPC1L1	0	1	0	0	0	6.62534	0	0	0	0.149899	0.889826	0.351216	1	0.908899	0.980224	0.995909	0.718713	0.999997
ENSSHAG00000007330	0	1	0	0	0	6.59939	0	0	0	0.150554	0.872757	0.351235	1	0.908899	0.980224	0.995909	0.718732	0.999997
INPP5J	0	1	0	0	0	6.61521	0	0	0	0.150154	0.899141	0.352228	1	0.908899	0.980224	0.995909	0.71977	0.999997
ADGB	0	1	0	0	0	6.50853	0	0	0	0.152889	0.837277	0.352416	1	0.908899	0.980224	0.995909	0.719966	0.999997
CEP152	0	1	0	0	0	6.43611	0	0	0	0.154799	0.830197	0.355074	1	0.908899	0.980224	0.995909	0.722728	0.999997
CRACD	0	1	0	0	0	6.51256	0	0	0	0.152784	0.877115	0.355504	1	0.908899	0.980224	0.995909	0.723173	0.999997
ENSSHAG00000030691	2	1	0	0	0	6.55973	0	0	0	0.151536	0.923268	0.355918	1	0.908899	0.980224	0.995909	0.723601	0.999997
ENSSHAG00000015987	0	1	0	0	0	6.41011	0	0	0	0.155496	0.834511	0.356709	1	0.908899	0.980224	0.995909	0.724417	0.999997
ARHGEF11	0	1	0	0	0	6.4131	0	0	0	0.155416	0.836718	0.356781	1	0.908899	0.980224	0.995909	0.724491	0.999997
FHOD3	0	1	0	0	0	6.36479	0	0	0	0.156725	0.835921	0.358982	1	0.908899	0.980224	0.995909	0.726753	0.999997
SLC4A3	0	1	0	0	0	6.41085	0	0	0	0.155476	0.872185	0.359895	1	0.908899	0.980224	0.995909	0.727688	0.999997
CAMSAP1	0	1	0	0	0	6.33328	0	0	0	0.15759	0.84802	0.36161	1	0.908899	0.980224	0.995909	0.729435	0.999997
TIAM2	0	1	0	0	0	6.33213	0	0	0	0.157621	0.854403	0.362224	1	0.908899	0.980224	0.995909	0.73006	0.999997
INF2	0	1	0	0	0	6.34847	0	0	0	0.157172	0.868518	0.362589	1	0.908899	0.980224	0.995909	0.730431	0.999997
ENSSHAG00000029931	0	1	0	0	0	6.34921	0	0	0	0.157151	0.894195	0.364341	1	0.908899	0.980224	0.995909	0.732203	0.999997
SMARCA2	0	1	0	0	0	6.24854	0	0	0	0.159961	0.834765	0.364467	1	0.908899	0.980224	0.995909	0.732331	0.999997
SYNGAP1	0	1	0	0	0	6.26805	0	0	0	0.159409	0.846119	0.364593	1	0.908899	0.980224	0.995909	0.732458	0.999997
MYO5C	0	1	0	0	0	6.22914	0	0	0	0.160513	0.83019	0.364959	1	0.908899	0.980224	0.995909	0.732827	0.999997
SSH1	0	1	0	0	0	6.32116	0	0	0	0.157925	0.891871	0.365552	1	0.908899	0.980224	0.995909	0.733425	0.999997
ITSN1	0	1	0	0	0	6.19482	0	0	0	0.161499	0.825113	0.366125	1	0.908899	0.980224	0.995909	0.734	0.999997
ENSSHAG00000007634	1	1	0	0	0	6.22192	0	0	0	0.160704	0.857978	0.36788	1	0.908899	0.980224	0.995909	0.73576	0.999997
CTTNBP2	0	1	0	0	0	6.20085	0	0	0	0.161324	0.857702	0.368928	1	0.908899	0.980224	0.995909	0.736806	0.999997
ENSSHAG00000008682	0	1	0	0	0	6.12018	0	0	0	0.163682	0.843818	0.371732	1	0.908899	0.980224	0.995909	0.739592	0.999997
MYBPC2	0	1	0	0	0	6.1449	0	0	0	0.162953	0.870867	0.372813	1	0.908899	0.980224	0.995909	0.74066	0.999997
PCDH17	0	1	0	0	0	6.17231	0	0	0	0.162151	0.898203	0.373324	1	0.908899	0.980224	0.995909	0.741164	0.999997
SI	0	1	0	0	0	6.05622	0	0	0	0.165597	0.828234	0.373438	1	0.908899	0.980224	0.995909	0.741276	0.999997
PLEKHA7	0	1	0	0	0	6.06266	0	0	0	0.165402	0.848147	0.375078	1	0.908899	0.980224	0.995909	0.742888	0.999997
DHX30	0	1	0	0	0	6.07778	0	0	0	0.164946	0.860878	0.37543	1	0.908899	0.980224	0.995909	0.743232	0.999997
ENSSHAG00000003760	0	1	0	0	0	6.03667	0	0	0	0.16619	0.845447	0.376169	1	0.908899	0.980224	0.995909	0.743956	0.999997
ARHGEF28	0	1	0	0	0	6.02214	0	0	0	0.166634	0.838355	0.376235	1	0.908899	0.980224	0.995909	0.74402	0.999997
PLEKHA6	0	1	0	0	0	6.01883	0	0	0	0.166735	0.856937	0.378147	1	0.908899	0.980224	0.995909	0.745885	0.999997
DUOX1	0	1	0	0	0	5.95611	0	0	0	0.168679	0.836	0.37946	1	0.908899	0.980224	0.995909	0.747159	0.999997
ENSSHAG00000003364	0	1	0	0	0	5.89352	0	0	0	0.170661	0.83095	0.382272	1	0.908899	0.980224	0.995909	0.749873	0.999997
ARFGEF1	0	1	0	0	0	5.88806	0	0	0	0.170836	0.829166	0.382375	1	0.908899	0.980224	0.995909	0.749973	0.999997
WNK4	0	1	0	0	0	5.95388	0	0	0	0.168749	0.867366	0.382463	1	0.908899	0.980224	0.995909	0.750057	0.999997
SSH2	0	1	0	0	0	5.91907	0	0	0	0.169847	0.870488	0.384582	1	0.908899	0.980224	0.995909	0.752088	0.999997
DICER1	0	1	0	0	0	5.86053	0	0	0	0.171724	0.850018	0.385965	1	0.908899	0.980224	0.995909	0.753407	0.999997
EDC4	0	1	0	0	0	5.8479	0	0	0	0.172134	0.85221	0.38686	1	0.908899	0.980224	0.995909	0.754258	0.999997
MYO16	0	1	0	0	0	5.81877	0	0	0	0.173087	0.836393	0.386903	1	0.908899	0.980224	0.995909	0.754299	0.999997
MROH1	0	1	0	0	0	5.79542	0	0	0	0.173857	0.847398	0.389294	1	0.908899	0.980224	0.995909	0.756562	0.999997
ENSSHAG00000015207	0	1	0	0	0	5.77896	0	0	0	0.174404	0.846913	0.390161	1	0.908899	0.980224	0.995909	0.757379	0.999997
PSME4	0	1	0	0	0	5.67872	0	0	0	0.177807	0.811696	0.39194	1	0.908899	0.980224	0.995909	0.759049	0.999997
BCL9	0	1	0	0	0	5.75284	0	0	0	0.175279	0.889817	0.39522	1	0.908899	0.980224	0.995909	0.762108	0.999997
APOB	1	2	0	0	0	3.09867	0	0	0	0.181056	0.802583	0.396009	1	0.908899	0.980224	0.995909	0.76284	0.999997
TET2	0	1	0	0	0	5.67608	0	0	0	0.177898	0.856148	0.396859	1	0.908899	0.980224	0.995909	0.763626	0.999997
EIF3A	0	1	0	0	0	5.6238	0	0	0	0.179724	0.831618	0.397395	1	0.908899	0.980224	0.995909	0.764121	0.999997
ZNF865	0	1	0	0	0	5.73474	0	0	0	0.17589	0.934614	0.398754	1	0.908899	0.980224	0.995909	0.765372	0.999997
ENSSHAG00000026166	0	1	0	0	0	5.69358	0	0	0	0.177295	0.902413	0.399443	1	0.908899	0.980224	0.995909	0.766005	0.999997
SCN11A	0	1	0	0	0	5.60149	0	0	0	0.180514	0.853544	0.400944	1	0.908899	0.980224	0.995909	0.76738	0.999997
NRXN3	0	1	0	0	0	5.62371	0	0	0	0.179728	0.869338	0.401066	1	0.908899	0.980224	0.995909	0.767492	0.999997
OPLAH	0	1	0	0	0	5.57276	0	0	0	0.181541	0.850779	0.402368	1	0.908899	0.980224	0.995909	0.768679	0.999997
ENSSHAG00000005167	0	1	0	0	0	5.62678	0	0	0	0.179619	0.911799	0.403898	1	0.908899	0.980224	0.995909	0.770069	0.999997
CNTNAP1	0	1	0	0	0	5.54132	0	0	0	0.182677	0.851382	0.404294	1	0.908899	0.980224	0.995909	0.770428	0.999997
ABCC10	0	1	0	0	0	5.56505	0	0	0	0.181818	0.87102	0.404669	1	0.908899	0.980224	0.995909	0.770767	0.999997
ENSSHAG00000024098	0	1	0	0	0	5.47497	0	0	0	0.185119	0.832818	0.40634	1	0.908899	0.980224	0.995909	0.772276	0.999997
ARAP2	1	1	0	0	0	5.4776	0	0	0	0.185004	0.846602	0.407623	1	0.908899	0.980224	0.995909	0.773429	0.999997
VIRMA	0	1	0	0	0	5.47386	0	0	0	0.18516	0.851551	0.408373	1	0.908899	0.980224	0.995909	0.774102	0.999997
PIKFYVE	0	1	0	0	0	5.41293	0	0	0	0.187457	0.826898	0.409452	1	0.908899	0.980224	0.995909	0.775066	0.999997
ENSSHAG00000021944	0	1	0	0	0	5.51451	0	0	0	0.183657	0.91197	0.410625	1	0.908899	0.980224	0.995909	0.776112	0.999997
NHSL1	0	1	0	0	0	5.42512	0	0	0	0.186994	0.877928	0.413744	1	0.908899	0.980224	0.995909	0.778876	0.999997
GLI2	0	1	0	0	0	5.40969	0	0	0	0.187581	0.867713	0.413833	1	0.908899	0.980224	0.995909	0.778955	0.999997
ENSSHAG00000011991	0	1	0	0	0	5.39535	0	0	0	0.18813	0.86909	0.414849	1	0.908899	0.980224	0.995909	0.77985	0.999997
ADGRL1	1	1	0	0	0	5.35392	0	0	0	0.189716	0.84479	0.415075	1	0.908899	0.980224	0.995909	0.780049	0.999997
ATG2B	0	1	0	0	0	5.31653	0	0	0	0.191203	0.824603	0.415194	1	0.908899	0.980224	0.995909	0.780153	0.999997
EIF4G3	0	1	0	0	0	5.33069	0	0	0	0.190644	0.834433	0.41544	1	0.908899	0.980224	0.995909	0.780369	0.999997
CPAMD8	0	1	0	0	0	5.29901	0	0	0	0.191898	0.833669	0.417363	1	0.908899	0.980224	0.995909	0.782054	0.999997
ENSSHAG00000005437	0	1	0	0	0	5.18257	0	0	0	0.196644	0.800285	0.420658	1	0.908899	0.980224	0.995909	0.784921	0.999997
ENSSHAG00000026259	1	1	0	0	0	5.22614	0	0	0	0.194825	0.827643	0.421326	1	0.908899	0.980224	0.995909	0.785498	0.999997
CFAP57	0	1	0	0	0	5.26813	0	0	0	0.193136	0.86436	0.422516	1	0.908899	0.980224	0.995909	0.786526	0.999997
TANC1	0	1	0	0	0	5.2386	0	0	0	0.194334	0.85544	0.423578	1	0.908899	0.980224	0.995909	0.787439	0.999997
COL11A2	0	1	0	0	0	5.12994	0	0	0	0.198862	0.805534	0.424852	1	0.908899	0.980224	0.995909	0.788531	0.999997
ENSSHAG00000022108	0	1	0	0	0	5.25276	0	0	0	0.193758	0.886022	0.425369	1	0.908899	0.980224	0.995909	0.788973	0.999997
LAMC1	0	1	0	0	0	5.18917	0	0	0	0.196369	0.847861	0.426047	1	0.908899	0.980224	0.995909	0.789553	0.999997
EML5	0	1	0	0	0	5.13697	0	0	0	0.198563	0.827333	0.427191	1	0.908899	0.980224	0.995909	0.790527	0.999997
ENSSHAG00000032206	0	1	0	0	0	5.15075	0	0	0	0.197979	0.857082	0.429551	1	0.908899	0.980224	0.995909	0.792528	0.999997
OTOGL	0	1	0	0	0	5.06682	0	0	0	0.201583	0.813319	0.430142	1	0.908899	0.980224	0.995909	0.793027	0.999997
IGSF9B	0	1	0	0	0	5.15832	0	0	0	0.19766	0.870262	0.430295	1	0.908899	0.980224	0.995909	0.793156	0.999997
ENSSHAG00000030676	0	2	0	0	0	2.88412	0	0	0	0.205986	0.779338	0.431842	1	0.908899	0.980224	0.995909	0.794458	0.999997
ENSSHAG00000004810	0	1	0	0	0	5.10505	0	0	0	0.199927	0.852042	0.43212	1	0.908899	0.980224	0.995909	0.794691	0.999997
ENSSHAG00000010759	0	1	0	0	0	5.02386	0	0	0	0.203475	0.816698	0.433527	1	0.908899	0.980224	0.995909	0.795869	0.999997
PTPRD	0	1	0	0	0	5.04544	0	0	0	0.202521	0.831104	0.433848	1	0.908899	0.980224	0.995909	0.796138	0.999997
TNRC6C	0	1	0	0	0	5.05744	0	0	0	0.201993	0.842714	0.434367	1	0.908899	0.980224	0.995909	0.796571	0.999997
PTPRB	0	1	0	0	0	5.01659	0	0	0	0.203799	0.833889	0.436173	1	0.908899	0.980224	0.995909	0.798073	0.999997
ARHGAP21	0	1	0	0	0	4.994	0	0	0	0.20481	0.833421	0.437692	1	0.908899	0.980224	0.995909	0.79933	0.999997
NCOA6	0	1	0	0	0	5.00022	0	0	0	0.204531	0.847912	0.438909	1	0.908899	0.980224	0.995909	0.800334	0.999997
DOCK9	1	1	0	0	0	4.93184	0	0	0	0.207623	0.816993	0.439973	1	0.908899	0.980224	0.995909	0.801209	0.999997
ENSSHAG00000000177	1	1	0	0	0	4.96946	0	0	0	0.205901	0.853666	0.441662	1	0.908899	0.980224	0.995909	0.802592	0.999997
NUP205	0	1	0	0	0	4.90176	0	0	0	0.209038	0.815375	0.441927	1	0.908899	0.980224	0.995909	0.802809	0.999997
KAT6A	0	1	0	0	0	4.93034	0	0	0	0.207711	0.833297	0.442171	1	0.908899	0.980224	0.995909	0.803008	0.999997
CNTRL	0	1	0	0	0	4.87199	0	0	0	0.210438	0.804689	0.442581	1	0.908899	0.980224	0.995909	0.803342	0.999997
ENSSHAG00000027932	0	1	0	0	0	4.90253	0	0	0	0.209002	0.842169	0.445208	1	0.908899	0.980224	0.995909	0.805476	0.999997
ENSSHAG00000005410	0	1	0	0	0	4.85138	0	0	0	0.211417	0.840067	0.448679	1	0.908899	0.980224	0.995909	0.808272	0.999997
ENSSHAG00000014084	0	1	0	0	0	4.80812	0	0	0	0.2135	0.828767	0.450488	1	0.908899	0.980224	0.995909	0.809718	0.999997
AJM1	0	1	0	0	0	4.84237	0	0	0	0.211848	0.890554	0.45432	1	0.908899	0.980224	0.995909	0.812757	0.999997
CCDC88B	0	1	0	0	0	4.76829	0	0	0	0.215451	0.840502	0.454894	1	0.908899	0.980224	0.995909	0.81321	0.999997
TSPOAP1	0	1	0	0	0	4.71813	0	0	0	0.217957	0.836482	0.458209	1	0.908899	0.980224	0.995909	0.815809	0.999997
ENSSHAG00000000118	0	1	0	0	0	4.68867	0	0	0	0.219454	0.835407	0.460335	1	0.908899	0.980224	0.995909	0.817464	0.999997
CPD	1	1	0	0	0	4.69707	0	0	0	0.219006	0.870889	0.463572	1	0.908899	0.980224	0.995909	0.819963	0.999997
ENSSHAG00000022815	0	1	0	0	0	4.70819	0	0	0	0.21846	0.881518	0.463725	1	0.908899	0.980224	0.995909	0.82008	0.999997
GLI3	1	1	0	0	0	4.64311	0	0	0	0.221787	0.86389	0.467085	1	0.908899	0.980224	0.995909	0.822651	0.999997
NAV3	0	1	0	0	0	4.56566	0	0	0	0.225916	0.834812	0.469924	1	0.908899	0.980224	0.995909	0.824803	0.999997
PHLPP1	0	1	0	0	0	4.5684	0	0	0	0.225768	0.864226	0.4731	1	0.908899	0.980224	0.995909	0.827191	0.999997
NWD2	0	1	0	0	0	4.54758	0	0	0	0.226896	0.873972	0.475766	1	0.908899	0.980224	0.995909	0.829179	0.999997
TNRC6B	0	1	0	0	0	4.49512	0	0	0	0.229783	0.845881	0.477016	1	0.908899	0.980224	0.995909	0.830106	0.999997
ADAMTS9	0	1	0	0	0	4.41155	0	0	0	0.234527	0.810898	0.479246	1	0.908899	0.980224	0.995909	0.831751	0.999997
PHLDB1	0	1	0	0	0	4.45856	0	0	0	0.231837	0.857174	0.481353	1	0.908899	0.980224	0.995909	0.833296	0.999997
ENSSHAG00000001797	0	1	0	0	0	4.43501	0	0	0	0.233177	0.852919	0.482842	1	0.908899	0.980224	0.995909	0.834383	0.999997
ENSSHAG00000008612	0	1	0	0	0	4.37433	0	0	0	0.236699	0.839938	0.486413	1	0.908899	0.980224	0.995909	0.83697	0.999997
ABCA4	0	1	0	0	0	4.33854	0	0	0	0.238823	0.822329	0.487115	1	0.908899	0.980224	0.995909	0.837475	0.999997
ABCA12	0	1	0	0	0	4.31517	0	0	0	0.240229	0.815763	0.48818	1	0.908899	0.980224	0.995909	0.83824	0.999997
DOCK1	0	1	0	0	0	4.29913	0	0	0	0.241203	0.816817	0.48973	1	0.908899	0.980224	0.995909	0.839349	0.999997
CACNA1E	0	1	0	0	0	4.28484	0	0	0	0.242077	0.8139	0.490542	1	0.908899	0.980224	0.995909	0.839928	0.999997
ENSSHAG00000009760	0	1	0	0	0	4.28119	0	0	0	0.242301	0.829723	0.493141	1	0.908899	0.980224	0.995909	0.841772	0.999997
TECTA	0	1	0	0	0	4.28194	0	0	0	0.242255	0.848594	0.495525	1	0.908899	0.980224	0.995909	0.843451	0.999997
SETD2	0	1	0	0	0	4.22073	0	0	0	0.24607	0.82334	0.497612	1	0.908899	0.980224	0.995909	0.844912	0.999997
ENSSHAG00000009917	0	1	0	0	0	4.13072	0	0	0	0.251887	0.789946	0.500438	1	0.908899	0.980224	0.995909	0.846877	0.999997
ATR	0	1	0	0	0	4.11874	0	0	0	0.252681	0.808441	0.504635	1	0.908899	0.980224	0.995909	0.849765	0.999997
ENSSHAG00000000596	0	1	0	0	0	4.15907	0	0	0	0.250028	0.837773	0.505219	1	0.908899	0.980224	0.995909	0.850164	0.999997
ENSSHAG00000001792	0	1	0	0	0	4.1542	0	0	0	0.250346	0.840094	0.505976	1	0.908899	0.980224	0.995909	0.85068	0.999997
ENSSHAG00000032039	0	1	0	0	0	4.2024	0	0	0	0.247235	0.90107	0.508016	1	0.908899	0.980224	0.995909	0.852066	0.999997
ENSSHAG00000008762	0	1	0	0	0	4.06704	0	0	0	0.256159	0.806046	0.50907	1	0.908899	0.980224	0.995909	0.852778	0.999997
ENSSHAG00000000158	1	1	0	0	0	4.09458	0	0	0	0.254274	0.839914	0.511475	1	0.908899	0.980224	0.995909	0.854397	0.999997
TG	0	1	0	0	0	3.99093	0	0	0	0.261444	0.79789	0.514948	1	0.908899	0.980224	0.995909	0.856713	0.999997
ENSSHAG00000006984	0	1	0	0	0	4.03984	0	0	0	0.258025	0.831562	0.515546	1	0.908899	0.980224	0.995909	0.85711	0.999997
BCORL1	1	1	0	0	0	4.01341	0	0	0	0.259841	0.86607	0.522476	1	0.908899	0.980224	0.995909	0.861655	0.999997
SPTB	0	1	0	0	0	3.89523	0	0	0	0.268382	0.81518	0.527234	1	0.908899	0.980224	0.995909	0.864722	0.999997
ENSSHAG00000011916	0	1	0	0	0	3.83148	0	0	0	0.273196	0.792698	0.52982	1	0.908899	0.980224	0.995909	0.866371	0.999997
ENSSHAG00000017406	0	1	0	0	0	3.87004	0	0	0	0.270266	0.842244	0.533809	1	0.908899	0.980224	0.995909	0.86889	0.999997
UBR4	1	0	0	0	0	0	0	0	0	0.287301	0.733414	0.535987	1	0.908899	0.980224	0.995909	0.870253	0.999997
CLTCL1	0	1	0	0	0	3.81714	0	0	0	0.274301	0.840899	0.539065	1	0.908899	0.980224	0.995909	0.872163	0.999997
REV3L	1	1	0	0	0	3.69882	0	0	0	0.283721	0.805015	0.545868	1	0.908899	0.980224	0.995909	0.876325	0.999997
RANBP2	0	1	0	0	0	3.70631	0	0	0	0.283127	0.810644	0.546067	1	0.908899	0.980224	0.995909	0.876445	0.999997
CACNA1G	1	1	0	0	0	3.70845	0	0	0	0.282929	0.822408	0.547752	1	0.908899	0.980224	0.995909	0.877462	0.999997
CHD9	0	1	0	0	0	3.65958	0	0	0	0.287009	0.792018	0.547753	1	0.908899	0.980224	0.995909	0.877462	0.999997
WNK2	0	1	0	0	0	3.72143	0	0	0	0.281893	0.834159	0.548197	1	0.908899	0.980224	0.995909	0.877729	0.999997
ENSSHAG00000012460	0	1	0	0	0	3.66038	0	0	0	0.286941	0.795969	0.548406	1	0.908899	0.980224	0.995909	0.877855	0.999997
DMXL1	0	1	0	0	0	3.63836	0	0	0	0.288803	0.805484	0.552537	1	0.908899	0.980224	0.995909	0.880321	0.999997
ENSSHAG00000013013	0	1	0	0	0	3.59924	0	0	0	0.292167	0.799446	0.555762	1	0.908899	0.980224	0.995909	0.882225	0.999997
LRBA	0	1	0	0	0	3.58096	0	0	0	0.293764	0.794607	0.556892	1	0.908899	0.980224	0.995909	0.882887	0.999997
ENSSHAG00000016806	0	1	0	0	0	3.57883	0	0	0	0.293951	0.80683	0.559382	1	0.908899	0.980224	0.995909	0.88434	0.999997
DSP	0	1	0	0	0	3.56962	0	0	0	0.294763	0.81214	0.561352	1	0.908899	0.980224	0.995909	0.885481	0.999997
KIAA0100	0	1	0	0	0	3.52631	0	0	0	0.298636	0.820383	0.567689	1	0.908899	0.980224	0.995909	0.889104	0.999997
SCN5A	0	1	0	0	0	3.55729	0	0	0	0.295855	0.851773	0.568912	1	0.908899	0.980224	0.995909	0.889795	0.999997
ZNF462	0	1	0	0	0	3.5388	0	0	0	0.297509	0.849877	0.570774	1	0.908899	0.980224	0.995909	0.890842	0.999997
NBEA	0	1	0	0	0	3.42283	0	0	0	0.30828	0.785658	0.573284	1	0.908899	0.980224	0.995909	0.892245	0.999997
JMJD1C	0	1	0	0	0	3.45875	0	0	0	0.304868	0.820736	0.575609	1	0.908899	0.980224	0.995909	0.893533	0.999997
UTRN	0	1	0	0	0	3.26852	0	0	0	0.323775	0.759531	0.586175	1	0.908899	0.980224	0.995909	0.899273	0.999997
CSMD1	0	1	0	0	0	3.29923	0	0	0	0.320578	0.779548	0.586922	1	0.908899	0.980224	0.995909	0.899671	0.999997
DYNC1H1	1	0	0	0	0	0	0	0	0	0.328872	0.740845	0.588024	1	0.908899	0.980224	0.995909	0.900257	0.999997
SHANK2	0	1	0	0	0	3.38877	0	0	0	0.31158	0.864632	0.590572	1	0.908899	0.980224	0.995909	0.901605	0.999997
PRPF8	0	1	0	0	0	3.3272	0	0	0	0.317716	0.818171	0.591049	1	0.908899	0.980224	0.995909	0.901856	0.999997
ENSSHAG00000016119	0	1	0	0	0	3.32673	0	0	0	0.317764	0.819872	0.591406	1	0.908899	0.980224	0.995909	0.902044	0.999997
DCHS1	1	0	0	0	0	0	0	0	0	0.321727	0.825528	0.59745	1	0.908899	0.980224	0.995909	0.905188	0.999997
VPS13C	0	1	0	0	0	3.18662	0	0	0	0.332595	0.772414	0.599522	1	0.908899	0.980224	0.995909	0.906251	0.999997
ENSSHAG00000028209	0	1	0	0	0	3.28577	0	0	0	0.321972	0.840376	0.599927	1	0.908899	0.980224	0.995909	0.906458	0.999997
BOD1L1	0	1	0	0	0	3.22398	0	0	0	0.328517	0.827455	0.605707	1	0.908899	0.980224	0.995909	0.909384	0.999997
FAT2	1	0	0	0	0	0	0	0	0	0.345774	0.814481	0.623873	1	0.908899	0.980224	0.995909	0.918222	0.999997
ENSSHAG00000015968	0	1	0	0	0	3.08966	0	0	0	0.343625	0.833769	0.624585	1	0.908899	0.980224	0.995909	0.918557	0.999997
DMD	1	1	0	0	0	2.92817	0	0	0	0.36354	0.740633	0.626184	1	0.908899	0.980224	0.995909	0.919307	0.999997
ENSSHAG00000030398	0	1	0	0	0	3.06869	0	0	0	0.3461	0.829142	0.626652	1	0.908899	0.980224	0.995909	0.919527	0.999997
FLNC	0	1	0	0	0	3.0167	0	0	0	0.352379	0.817488	0.631712	1	0.908899	0.980224	0.995909	0.921871	0.999997
DYNC2H1	1	0	0	0	0	0	0	0	0	0.369926	0.735301	0.632055	1	0.908899	0.980224	0.995909	0.922028	0.999997
DOCK7	0	1	0	0	0	3.00202	0	0	0	0.35419	0.817594	0.633784	1	0.908899	0.980224	0.995909	0.922819	0.999997
ENSSHAG00000031502	0	1	0	0	0	2.84413	0	0	0	0.374807	0.771422	0.646342	1	0.908899	0.980224	0.995909	0.928423	0.999997
UNC80	1	1	0	0	0	2.84024	0	0	0	0.375316	0.769926	0.646515	1	0.908899	0.980224	0.995909	0.928498	0.999997
CSPG4	0	1	0	0	0	2.94746	0	0	0	0.361074	0.851934	0.647483	1	0.908899	0.980224	0.995909	0.92892	0.999997
DNAH3	1	0	0	0	0	0	0	0	0	0.386217	0.774378	0.6595	1	0.908899	0.980224	0.995909	0.934032	0.999997
COL6A3	1	0	0	0	0	0	0	0	0	0.381979	0.805275	0.662071	1	0.908899	0.980224	0.995909	0.935097	0.999997
ENSSHAG00000013382	0	1	0	0	0	2.72109	0	0	0	0.392459	0.768203	0.663994	1	0.908899	0.980224	0.995909	0.935888	0.999997
ENSSHAG00000017370	1	0	0	0	0	0	0	0	0	0.396605	0.771473	0.669475	1	0.908899	0.980224	0.995909	0.938109	0.999997
ENSSHAG00000001055	1	0	0	0	0	0	0	0	0	0.385839	0.827619	0.670596	1	0.908899	0.980224	0.995909	0.938558	0.999997
TENM4	0	1	0	0	0	2.75011	0	0	0	0.38816	0.827294	0.672759	1	0.908899	0.980224	0.995909	0.939419	0.999997
ENSSHAG00000027177	1	1	0	0	0	2.65111	0	0	0	0.403168	0.76757	0.674697	1	0.908899	0.980224	0.995909	0.940184	0.999997
ENSSHAG00000015209	0	1	0	0	0	2.73648	0	0	0	0.390168	0.830662	0.675512	1	0.908899	0.980224	0.995909	0.940505	0.999997
FBN3	1	0	0	0	0	0	0	0	0	0.408759	0.799006	0.688345	1	0.908899	0.980224	0.995909	0.945418	0.999997
TTC28	0	1	0	0	0	2.64247	0	0	0	0.404558	0.847504	0.693486	1	0.908899	0.980224	0.995909	0.947319	0.999997
SVEP1	1	0	0	0	0	0	0	0	0	0.415946	0.792543	0.693993	1	0.908899	0.980224	0.995909	0.947504	0.999997
DNAH9	0	1	0	0	0	2.46996	0	0	0	0.433645	0.75084	0.699516	1	0.908899	0.980224	0.995909	0.9495	0.999997
HTT	2	0	0	0	0	0	0	0	0	0.430908	0.779785	0.705319	1	0.908899	0.980224	0.995909	0.95155	0.999997
ENSSHAG00000014303	1	0	0	0	0	0	0	0	0	0.424675	0.818294	0.708262	1	0.908899	0.980224	0.995909	0.952571	0.999997
DNAH17	0	1	0	0	0	2.41316	0	0	0	0.444075	0.754416	0.710201	1	0.908899	0.980224	0.995909	0.953237	0.999997
MYO18B	1	0	0	0	0	0	0	0	0	0.428984	0.80936	0.71052	1	0.908899	0.980224	0.995909	0.953346	0.999997
CEP350	1	0	0	0	0	0	0	0	0	0.434996	0.788391	0.711353	1	0.908899	0.980224	0.995909	0.95363	0.999997
WDFY4	1	0	0	0	0	0	0	0	0	0.449226	0.795381	0.726301	1	0.908899	0.980224	0.995909	0.958565	0.999997
XIRP2	2	0	0	0	0	0	0	0	0	0.444789	0.821621	0.728142	1	0.908899	0.980224	0.995909	0.959152	0.999997
CROCC	1	0	0	0	0	0	0	0	0	0.4488	0.812098	0.729803	1	0.908899	0.980224	0.995909	0.959677	0.999997
CHD8	1	0	0	0	0	0	0	0	0	0.455063	0.792929	0.731014	1	0.908899	0.980224	0.995909	0.960057	0.999997
NIPBL	1	0	0	0	0	0	0	0	0	0.457145	0.786245	0.731202	1	0.908899	0.980224	0.995909	0.960116	0.999997
VWF	1	0	0	0	0	0	0	0	0	0.453912	0.806775	0.733282	1	0.908899	0.980224	0.995909	0.960764	0.999997
MAP1B	1	0	0	0	0	0	0	0	0	0.446104	0.854365	0.73562	1	0.908899	0.980224	0.995909	0.961486	0.999997
ATM	1	0	0	0	0	0	0	0	0	0.463168	0.783781	0.735933	1	0.908899	0.980224	0.995909	0.961582	0.999997
LRP2	0	1	0	0	0	2.20201	0	0	0	0.487193	0.736758	0.742077	1	0.908899	0.980224	0.995909	0.96344	0.999997
ENSSHAG00000001133	1	0	0	0	0	0	0	0	0	0.464845	0.816226	0.745274	1	0.908899	0.980224	0.995909	0.964387	0.999997
RYR2	0	1	0	0	0	2.16182	0	0	0	0.496275	0.731285	0.747612	1	0.908899	0.980224	0.995909	0.965071	0.999997
RYR3	0	1	0	0	0	2.14864	0	0	0	0.49932	0.731349	0.750074	1	0.908899	0.980224	0.995909	0.965783	0.999997
ENSSHAG00000022509	1	0	0	0	0	0	0	0	0	0.472732	0.817028	0.752422	1	0.908899	0.980224	0.995909	0.966454	0.999997
MICAL3	1	0	0	0	0	0	0	0	0	0.478388	0.812573	0.75633	1	0.908899	0.980224	0.995909	0.967556	0.999997
ABCA7	1	0	0	0	0	0	0	0	0	0.472251	0.838551	0.756515	1	0.908899	0.980224	0.995909	0.967608	0.999997
PLXNB2	1	0	0	0	0	0	0	0	0	0.471948	0.842505	0.757016	1	0.908899	0.980224	0.995909	0.967747	0.999997
ZZEF1	1	1	0	0	0	2.21026	0	0	0	0.485339	0.806601	0.76062	1	0.908899	0.980224	0.995909	0.968742	0.999997
COL6A6	1	0	0	0	0	0	0	0	0	0.479465	0.829912	0.76107	1	0.908899	0.980224	0.995909	0.968865	0.999997
ENSSHAG00000025999	0	1	0	0	0	2.228	0	0	0	0.481482	0.832991	0.763256	1	0.908899	0.980224	0.995909	0.969459	0.999997
DNAH1	0	1	0	0	0	2.14037	0	0	0	0.501248	0.7678	0.763327	1	0.908899	0.980224	0.995909	0.969478	0.999997
PCNX1	1	0	0	0	0	0	0	0	0	0.488205	0.821748	0.766798	1	0.908899	0.980224	0.995909	0.970407	0.999997
KNTC1	1	0	0	0	0	0	0	0	0	0.496187	0.8015	0.768712	1	0.908899	0.980224	0.995909	0.970913	0.999997
ENSSHAG00000011030	1	0	0	0	0	0	0	0	0	0.492436	0.818321	0.769593	1	0.908899	0.980224	0.995909	0.971144	0.999997
HIVEP1	1	0	0	0	0	0	0	0	0	0.487058	0.8442	0.770471	1	0.908899	0.980224	0.995909	0.971374	0.999997
DOP1A	1	0	0	0	0	0	0	0	0	0.497037	0.823125	0.774507	1	0.908899	0.980224	0.995909	0.972416	0.999997
ENSSHAG00000014768	1	0	0	0	0	0	0	0	0	0.502072	0.814361	0.776658	1	0.908899	0.980224	0.995909	0.972962	0.999997
TANC2	1	0	0	0	0	0	0	0	0	0.500114	0.822879	0.776997	1	0.908899	0.980224	0.995909	0.973048	0.999997
KIF26B	2	0	0	0	0	0	0	0	0	0.492943	0.860936	0.778535	1	0.908899	0.980224	0.995909	0.973435	0.999997
MYH7	1	0	0	0	0	0	0	0	0	0.504412	0.830209	0.782127	1	0.908899	0.980224	0.995909	0.974325	0.999997
ENSSHAG00000012326	1	0	0	0	0	0	0	0	0	0.505883	0.83165	0.783635	1	0.908899	0.980224	0.995909	0.974695	0.999997
SPEG	1	1	0	0	0	2.06541	0	0	0	0.519333	0.8039	0.787681	1	0.908899	0.980224	0.995909	0.975671	0.999997
ZNF638	1	0	0	0	0	0	0	0	0	0.50805	0.847262	0.788571	1	0.908899	0.980224	0.995909	0.975883	0.999997
FAT3	0	1	0	0	0	2.0643	0	0	0	0.519637	0.810221	0.7895	1	0.908899	0.980224	0.995909	0.976103	0.999997
MDN1	0	1	0	0	0	1.90403	0	0	0	0.562666	0.712194	0.789727	1	0.908899	0.980224	0.995909	0.976156	0.999997
ENSSHAG00000006706	1	0	0	0	0	0	0	0	0	0.518058	0.820269	0.790878	1	0.908899	0.980224	0.995909	0.976427	0.999997
CACNA1F	1	0	0	0	0	0	0	0	0	0.510485	0.850865	0.791238	1	0.908899	0.980224	0.995909	0.976511	0.999997
DOCK10	1	0	0	0	0	0	0	0	0	0.524735	0.810608	0.793803	1	0.908899	0.980224	0.995909	0.977108	0.999997
SIPA1L2	1	0	0	0	0	0	0	0	0	0.513063	0.854472	0.793996	1	0.908899	0.980224	0.995909	0.977152	0.999997
ENSSHAG00000005602	0	1	0	0	0	2.05824	0	0	0	0.521155	0.825857	0.794386	1	0.908899	0.980224	0.995909	0.977242	0.999997
GREB1L	1	0	0	0	0	0	0	0	0	0.517915	0.837367	0.794514	1	0.908899	0.980224	0.995909	0.977272	0.999997
BCL9L	1	0	0	0	0	0	0	0	0	0.508354	0.892872	0.79631	1	0.908899	0.980224	0.995909	0.977683	0.999997
HMCN1	1	1	0	0	0	1.8718	0	0	0	0.572077	0.720655	0.799343	1	0.908899	0.980224	0.995909	0.978368	0.999997
GBF1	1	0	0	0	0	0	0	0	0	0.528423	0.836984	0.802664	1	0.908899	0.980224	0.995909	0.979105	0.999997
ENSSHAG00000027243	1	0	0	0	0	0	0	0	0	0.52649	0.850712	0.803931	1	0.908899	0.980224	0.995909	0.979382	0.999997
SMCHD1	1	0	0	0	0	0	0	0	0	0.536613	0.817877	0.804634	1	0.908899	0.980224	0.995909	0.979536	0.999997
CRYBG2	2	0	0	0	0	0	0	0	0	0.524805	0.86202	0.804704	1	0.908899	0.980224	0.995909	0.979551	0.999997
SUPT6H	1	0	0	0	0	0	0	0	0	0.536841	0.822535	0.8059	1	0.908899	0.980224	0.995909	0.97981	0.999997
TNS2	1	0	0	0	0	0	0	0	0	0.530244	0.85952	0.808496	1	0.908899	0.980224	0.995909	0.980366	0.999997
PCDH15	1	0	0	0	0	0	0	0	0	0.535886	0.848058	0.810655	1	0.908899	0.980224	0.995909	0.980822	0.999997
CCDC88A	1	0	0	0	0	0	0	0	0	0.54796	0.818043	0.81311	1	0.908899	0.980224	0.995909	0.981333	0.999997
PITPNM2	1	0	0	0	0	0	0	0	0	0.533096	0.873735	0.813153	1	0.908899	0.980224	0.995909	0.981342	0.999997
SCN1A	1	0	0	0	0	0	0	0	0	0.542317	0.837307	0.813298	1	0.908899	0.980224	0.995909	0.981372	0.999997
CUX2	1	0	0	0	0	0	0	0	0	0.535825	0.868755	0.814418	1	0.908899	0.980224	0.995909	0.981603	0.999997
ARHGEF40	1	0	0	0	0	0	0	0	0	0.543201	0.840645	0.814663	1	0.908899	0.980224	0.995909	0.981653	0.999997
DOCK2	1	0	0	0	0	0	0	0	0	0.551681	0.82646	0.817806	1	0.908899	0.980224	0.995909	0.982291	0.999997
ENSSHAG00000030467	1	0	0	0	0	0	0	0	0	0.541067	0.87119	0.818818	1	0.908899	0.980224	0.995909	0.982494	0.999997
PPP1R9A	1	0	0	0	0	0	0	0	0	0.539752	0.878837	0.819068	1	0.908899	0.980224	0.995909	0.982544	0.999997
ANO8	1	0	0	0	0	0	0	0	0	0.544481	0.871213	0.821391	1	0.908899	0.980224	0.995909	0.983005	0.999997
BAZ1B	1	0	0	0	0	0	0	0	0	0.5484	0.860132	0.822358	1	0.908899	0.980224	0.995909	0.983194	0.999997
ENSSHAG00000006209	1	1	0	0	0	1.81121	0	0	0	0.590616	0.751642	0.822762	1	0.908899	0.980224	0.995909	0.983273	0.999997
MRC2	1	0	0	0	0	0	0	0	0	0.558139	0.830005	0.82328	1	0.908899	0.980224	0.995909	0.983374	0.999997
CARMIL3	1	0	0	0	0	0	0	0	0	0.557491	0.83343	0.823581	1	0.908899	0.980224	0.995909	0.983433	0.999997
LTBP1	1	0	0	0	0	0	0	0	0	0.55808	0.835831	0.824532	1	0.908899	0.980224	0.995909	0.983617	0.999997
RALGAPA2	1	0	0	0	0	0	0	0	0	0.558739	0.835079	0.82484	1	0.908899	0.980224	0.995909	0.983676	0.999997
TMEM132A	2	0	0	0	0	0	0	0	0	0.546695	0.893492	0.826483	1	0.908899	0.980224	0.995909	0.983991	0.999997
ROBO3	1	0	0	0	0	0	0	0	0	0.558948	0.849375	0.82799	1	0.908899	0.980224	0.995909	0.984277	0.999997
ENSSHAG00000000589	1	0	0	0	0	0	0	0	0	0.550797	0.8887	0.828852	1	0.908899	0.980224	0.995909	0.984439	0.999997
MAGI1	1	0	0	0	0	0	0	0	0	0.562507	0.84168	0.828953	1	0.908899	0.980224	0.995909	0.984458	0.999997
HECW2	1	0	0	0	0	0	0	0	0	0.562548	0.845819	0.829845	1	0.908899	0.980224	0.995909	0.984625	0.999997
IRS1	1	0	0	0	0	0	0	0	0	0.551521	0.899125	0.830843	1	0.908899	0.980224	0.995909	0.98481	0.999997
RAPGEF2	1	0	0	0	0	0	0	0	0	0.56327	0.850493	0.831305	1	0.908899	0.980224	0.995909	0.984896	0.999997
KATNIP	1	0	0	0	0	0	0	0	0	0.565397	0.845703	0.831841	1	0.908899	0.980224	0.995909	0.984995	0.999997
ZNF574	1	0	0	0	0	0	0	0	0	0.548971	0.927693	0.832195	1	0.908899	0.980224	0.995909	0.98506	0.999997
LAMB4	1	0	0	0	0	0	0	0	0	0.56756	0.843475	0.832903	1	0.908899	0.980224	0.995909	0.985189	0.999997
ASTN2	1	0	0	0	0	0	0	0	0	0.563144	0.862685	0.833546	1	0.908899	0.980224	0.995909	0.985307	0.999997
ENSSHAG00000006383	2	0	0	0	0	0	0	0	0	0.565559	0.866817	0.83601	1	0.908899	0.980224	0.995909	0.985752	0.999997
WDR62	1	0	0	0	0	0	0	0	0	0.568753	0.856	0.836261	1	0.908899	0.980224	0.995909	0.985797	0.999997
SLC4A2	1	0	0	0	0	0	0	0	0	0.565774	0.872666	0.83718	1	0.908899	0.980224	0.995909	0.98596	0.999997
KLHDC7A	1	0	0	0	0	0	0	0	0	0.558246	0.932583	0.839503	1	0.908899	0.980224	0.995909	0.98637	0.999997
ENSSHAG00000014256	1	0	0	0	0	0	0	0	0	0.577868	0.840981	0.839516	1	0.908899	0.980224	0.995909	0.986372	0.999997
ENSSHAG00000025956	1	0	0	0	0	0	0	0	0	0.578485	0.840728	0.839882	1	0.908899	0.980224	0.995909	0.986436	0.999997
BSN	0	1	0	0	0	1.81808	0	0	0	0.588485	0.816086	0.84065	1	0.908899	0.980224	0.995909	0.98657	0.999997
ENSSHAG00000011795	1	0	0	0	0	0	0	0	0	0.579626	0.851108	0.842823	1	0.908899	0.980224	0.995909	0.986944	0.999997
NCAPD2	1	0	0	0	0	0	0	0	0	0.581528	0.85018	0.84393	1	0.908899	0.980224	0.995909	0.987133	0.999997
ENSSHAG00000016657	2	0	0	0	0	0	0	0	0	0.587356	0.842487	0.846243	1	0.908899	0.980224	0.995909	0.987522	0.999997
TTC37	1	0	0	0	0	0	0	0	0	0.588342	0.841755	0.846743	1	0.908899	0.980224	0.995909	0.987605	0.999997
ENSSHAG00000023572	0	1	0	0	0	1.72537	0	0	0	0.61883	0.771291	0.846824	1	0.908899	0.980224	0.995909	0.987619	0.999997
RBP3	1	0	0	0	0	0	0	0	0	0.575277	0.898585	0.847835	1	0.908899	0.980224	0.995909	0.987786	0.999997
DRP2	1	0	0	0	0	0	0	0	0	0.583639	0.866066	0.848414	1	0.908899	0.980224	0.995909	0.987882	0.999997
ABCC9	1	0	0	0	0	0	0	0	0	0.589233	0.847913	0.848637	1	0.908899	0.980224	0.995909	0.987919	0.999997
NWD1	1	0	0	0	0	0	0	0	0	0.583712	0.867919	0.848798	1	0.908899	0.980224	0.995909	0.987945	0.999997
ADGRA3	2	0	0	0	0	0	0	0	0	0.584794	0.867748	0.849498	1	0.908899	0.980224	0.995909	0.988059	0.999997
POLR3A	1	0	0	0	0	0	0	0	0	0.589942	0.852938	0.850133	1	0.908899	0.980224	0.995909	0.988163	0.999997
ENSSHAG00000016201	1	0	0	0	0	0	0	0	0	0.588429	0.867274	0.851856	1	0.908899	0.980224	0.995909	0.988441	0.999997
CECR2	1	0	0	0	0	0	0	0	0	0.589883	0.870894	0.853472	1	0.908899	0.980224	0.995909	0.988698	0.999997
ENSSHAG00000011784	1	0	0	0	0	0	0	0	0	0.59024	0.872289	0.853954	1	0.908899	0.980224	0.995909	0.988774	0.999997
ENSSHAG00000004473	1	0	0	0	0	0	0	0	0	0.585383	0.900551	0.855048	1	0.908899	0.980224	0.995909	0.988947	0.999997
VWA5B1	1	0	0	0	0	0	0	0	0	0.595824	0.864733	0.856286	1	0.908899	0.980224	0.995909	0.989139	0.999997
DDX54	1	0	0	0	0	0	0	0	0	0.591538	0.882505	0.856523	1	0.908899	0.980224	0.995909	0.989176	0.999997
MAP3K9	1	0	0	0	0	0	0	0	0	0.593374	0.877142	0.856862	1	0.908899	0.980224	0.995909	0.989229	0.999997
KCNH3	1	0	0	0	0	0	0	0	0	0.594192	0.875918	0.857196	1	0.908899	0.980224	0.995909	0.98928	0.999997
SEMA6B	1	0	0	0	0	0	0	0	0	0.592512	0.890257	0.858371	1	0.908899	0.980224	0.995909	0.98946	0.999997
FNDC3B	1	0	0	0	0	0	0	0	0	0.599563	0.86582	0.858924	1	0.908899	0.980224	0.995909	0.989545	0.999997
ENSSHAG00000024048	1	0	0	0	0	0	0	0	0	0.604351	0.851869	0.859295	1	0.908899	0.980224	0.995909	0.989601	0.999997
STAG3	1	0	0	0	0	0	0	0	0	0.610324	0.841244	0.860815	1	0.908899	0.980224	0.995909	0.98983	0.999997
LLGL1	1	0	0	0	0	0	0	0	0	0.598949	0.8815	0.861241	1	0.908899	0.980224	0.995909	0.989894	0.999997
SART3	1	0	0	0	0	0	0	0	0	0.601477	0.871958	0.861268	1	0.908899	0.980224	0.995909	0.989898	0.999997
MRC1	1	0	0	0	0	0	0	0	0	0.611286	0.848759	0.863032	1	0.908899	0.980224	0.995909	0.99016	0.999997
PER3	1	0	0	0	0	0	0	0	0	0.605513	0.868057	0.863162	1	0.908899	0.980224	0.995909	0.990179	0.999997
ENSSHAG00000030617	1	0	0	0	0	0	0	0	0	0.596315	0.907175	0.863226	1	0.908899	0.980224	0.995909	0.990188	0.999997
CRB1	1	0	0	0	0	0	0	0	0	0.603257	0.877261	0.863329	1	0.908899	0.980224	0.995909	0.990203	0.999997
ENSSHAG00000015197	1	0	0	0	0	0	0	0	0	0.615657	0.841162	0.86411	1	0.908899	0.980224	0.995909	0.990318	0.999997
EML2	1	0	0	0	0	0	0	0	0	0.604061	0.883942	0.864943	1	0.908899	0.980224	0.995909	0.990439	0.999997
MTUS2	1	0	0	0	0	0	0	0	0	0.606013	0.878127	0.865242	1	0.908899	0.980224	0.995909	0.990482	0.999997
ARHGAP4	1	0	0	0	0	0	0	0	0	0.609707	0.867696	0.865757	1	0.908899	0.980224	0.995909	0.990557	0.999997
IPO4	1	0	0	0	0	0	0	0	0	0.61247	0.858549	0.865759	1	0.908899	0.980224	0.995909	0.990557	0.999997
ENSSHAG00000007383	1	0	0	0	0	0	0	0	0	0.615167	0.855386	0.866808	1	0.908899	0.980224	0.995909	0.990708	0.999997
PPP6R1	1	0	0	0	0	0	0	0	0	0.607477	0.883576	0.867071	1	0.908899	0.980224	0.995909	0.990745	0.999997
ENSSHAG00000002446	1	0	0	0	0	0	0	0	0	0.605523	0.893413	0.867333	1	0.908899	0.980224	0.995909	0.990782	0.999997
ATP2B4	1	0	0	0	0	0	0	0	0	0.609489	0.879122	0.867619	1	0.908899	0.980224	0.995909	0.990823	0.999997
NUP153	1	0	0	0	0	0	0	0	0	0.60959	0.879391	0.867728	1	0.908899	0.980224	0.995909	0.990839	0.999997
TRPC5	1	0	0	0	0	0	0	0	0	0.607339	0.893302	0.868479	1	0.908899	0.980224	0.995909	0.990945	0.999997
IPO9	1	0	0	0	0	0	0	0	0	0.61164	0.87724	0.868659	1	0.908899	0.980224	0.995909	0.99097	0.999997
ANKIB1	1	0	0	0	0	0	0	0	0	0.617515	0.865467	0.870216	1	0.908899	0.980224	0.995909	0.991188	0.999997
ENSSHAG00000017572	1	0	0	0	0	0	0	0	0	0.610131	0.893792	0.870326	1	0.908899	0.980224	0.995909	0.991203	0.999997
ENSSHAG00000016703	1	0	0	0	0	0	0	0	0	0.620742	0.859432	0.87104	1	0.908899	0.980224	0.995909	0.991302	0.999997
RTN4	1	0	0	0	0	0	0	0	0	0.610657	0.901456	0.871742	1	0.908899	0.980224	0.995909	0.991399	0.999997
ENSSHAG00000008723	1	0	0	0	0	0	0	0	0	0.612023	0.908039	0.873472	1	0.908899	0.980224	0.995909	0.991635	0.999997
ITGAV	1	0	0	0	0	0	0	0	0	0.624081	0.864967	0.874134	1	0.908899	0.980224	0.995909	0.991724	0.999997
ADCY1	1	0	0	0	0	0	0	0	0	0.622642	0.876052	0.875264	1	0.908899	0.980224	0.995909	0.991875	0.999997
ENSSHAG00000010258	1	0	0	0	0	0	0	0	0	0.624601	0.870133	0.875405	1	0.908899	0.980224	0.995909	0.991894	0.999997
ITGA11	1	0	0	0	0	0	0	0	0	0.625341	0.869812	0.875794	1	0.908899	0.980224	0.995909	0.991946	0.999997
ENSSHAG00000012869	1	0	0	0	0	0	0	0	0	0.617901	0.901896	0.876343	1	0.908899	0.980224	0.995909	0.992018	0.999997
ENSSHAG00000023271	1	0	0	0	0	0	0	0	0	0.628084	0.870774	0.877618	1	0.908899	0.980224	0.995909	0.992186	0.999997
MYO1D	1	0	0	0	0	0	0	0	0	0.628493	0.872876	0.87824	1	0.908899	0.980224	0.995909	0.992267	0.999997
RAPGEF5	1	0	0	0	0	0	0	0	0	0.62789	0.876907	0.878586	1	0.908899	0.980224	0.995909	0.992311	0.999997
ENSSHAG00000017376	1	0	0	0	0	0	0	0	0	0.634642	0.857294	0.878929	1	0.908899	0.980224	0.995909	0.992356	0.999997
THRAP3	1	0	0	0	0	0	0	0	0	0.629201	0.876625	0.879322	1	0.908899	0.980224	0.995909	0.992406	0.999997
ENSSHAG00000025668	2	0	0	0	0	0	0	0	0	0.620243	0.913896	0.879327	1	0.908899	0.980224	0.995909	0.992407	0.999997
TAF1C	1	0	0	0	0	0	0	0	0	0.628517	0.881372	0.879717	1	0.908899	0.980224	0.995909	0.992457	0.999997
ENSSHAG00000011726	1	0	0	0	0	0	0	0	0	0.634825	0.873182	0.882051	1	0.908899	0.980224	0.995909	0.992753	0.999997
KSR2	1	0	0	0	0	0	0	0	0	0.635553	0.872239	0.882309	1	0.908899	0.980224	0.995909	0.992786	0.999997
ENSSHAG00000024617	1	0	0	0	0	0	0	0	0	0.630884	0.89197	0.882815	1	0.908899	0.980224	0.995909	0.992849	0.999997
SUN2	1	0	0	0	0	0	0	0	0	0.63524	0.892092	0.885416	1	0.908899	0.980224	0.995909	0.993169	0.999997
ENSSHAG00000000940	1	0	0	0	0	0	0	0	0	0.630511	0.915686	0.885787	1	0.908899	0.980224	0.995909	0.993214	0.999997
DNA2	1	0	0	0	0	0	0	0	0	0.64057	0.876312	0.885952	1	0.908899	0.980224	0.995909	0.993234	0.999997
ENSSHAG00000007042	1	0	0	0	0	0	0	0	0	0.647186	0.85896	0.886479	1	0.908899	0.980224	0.995909	0.993298	0.999997
ENSSHAG00000025358	1	0	0	0	0	0	0	0	0	0.630676	0.922482	0.886655	1	0.908899	0.980224	0.995909	0.993319	0.999997
DCAF6	1	0	0	0	0	0	0	0	0	0.646009	0.863534	0.886714	1	0.908899	0.980224	0.995909	0.993326	0.999997
HCN3	1	0	0	0	0	0	0	0	0	0.634993	0.902432	0.886763	1	0.908899	0.980224	0.995909	0.993332	0.999997
MIB1	1	0	0	0	0	0	0	0	0	0.644265	0.874448	0.887747	1	0.908899	0.980224	0.995909	0.99345	0.999997
PHKB	1	0	0	0	0	0	0	0	0	0.647969	0.866016	0.888298	1	0.908899	0.980224	0.995909	0.993515	0.999997
ENSSHAG00000017986	1	0	0	0	0	0	0	0	0	0.645207	0.877086	0.888749	1	0.908899	0.980224	0.995909	0.993568	0.999997
ENSSHAG00000023097	1	0	0	0	0	0	0	0	0	0.639637	0.912539	0.890803	1	0.908899	0.980224	0.995909	0.993808	0.999997
LEPR	1	0	0	0	0	0	0	0	0	0.648762	0.880393	0.891334	1	0.908899	0.980224	0.995909	0.99387	0.999997
ENSSHAG00000013910	1	0	0	0	0	0	0	0	0	0.644723	0.894924	0.89135	1	0.908899	0.980224	0.995909	0.993871	0.999997
SLC12A1	1	0	0	0	0	0	0	0	0	0.64906	0.881067	0.891616	1	0.908899	0.980224	0.995909	0.993902	0.999997
AP2B1	1	0	0	0	0	0	0	0	0	0.650671	0.884704	0.893128	1	0.908899	0.980224	0.995909	0.994074	0.999997
NFATC4	1	0	0	0	0	0	0	0	0	0.652544	0.8978	0.896201	1	0.908899	0.980224	0.995909	0.994416	0.999997
GLIS3	1	0	0	0	0	0	0	0	0	0.653139	0.907595	0.897889	1	0.908899	0.980224	0.995909	0.9946	0.999997
FBLN1	1	0	0	0	0	0	0	0	0	0.655954	0.902364	0.898748	1	0.908899	0.980224	0.995909	0.994692	0.999997
ENSSHAG00000006407	1	0	0	0	0	0	0	0	0	0.664802	0.876682	0.899519	1	0.908899	0.980224	0.995909	0.994774	0.999997
LONP2	1	0	0	0	0	0	0	0	0	0.659435	0.89808	0.900057	1	0.908899	0.980224	0.995909	0.99483	0.999997
ENSSHAG00000013645	1	0	0	0	0	0	0	0	0	0.657417	0.906531	0.900125	1	0.908899	0.980224	0.995909	0.994838	0.999997
ENSSHAG00000000826	1	0	0	0	0	0	0	0	0	0.667498	0.87267	0.900237	1	0.908899	0.980224	0.995909	0.994849	0.999997
IGSF8	1	0	0	0	0	0	0	0	0	0.660512	0.897503	0.900562	1	0.908899	0.980224	0.995909	0.994883	0.999997
CRTAC1	1	0	0	0	0	0	0	0	0	0.664122	0.886164	0.900765	1	0.908899	0.980224	0.995909	0.994905	0.999997
TBR1	1	0	0	0	0	0	0	0	0	0.656389	0.917042	0.900877	1	0.908899	0.980224	0.995909	0.994916	0.999997
ENSSHAG00000003434	1	0	0	0	0	0	0	0	0	0.661506	0.9007	0.901564	1	0.908899	0.980224	0.995909	0.994988	0.999997
ENSSHAG00000008815	1	0	0	0	0	0	0	0	0	0.666472	0.886133	0.902021	1	0.908899	0.980224	0.995909	0.995035	0.999997
RAB11FIP3	1	0	0	0	0	0	0	0	0	0.666149	0.889905	0.902454	1	0.908899	0.980224	0.995909	0.99508	0.999997
OPHN1	1	0	0	0	0	0	0	0	0	0.668728	0.884417	0.90294	1	0.908899	0.980224	0.995909	0.995129	0.999997
AHNAK	1	1	0	0	0	1.56577	0	0	0	0.678135	0.85931	0.903114	1	0.908899	0.980224	0.995909	0.995147	0.999997
RPH3A	1	0	0	0	0	0	0	0	0	0.671302	0.880733	0.903677	1	0.908899	0.980224	0.995909	0.995204	0.999997
FYN	1	0	0	0	0	0	0	0	0	0.668042	0.894444	0.904167	1	0.908899	0.980224	0.995909	0.995254	0.999997
NTRK3	1	0	0	0	0	0	0	0	0	0.671153	0.886638	0.904587	1	0.908899	0.980224	0.995909	0.995296	0.999997
AOC1	1	0	0	0	0	0	0	0	0	0.66454	0.911815	0.9047	1	0.908899	0.980224	0.995909	0.995307	0.999997
TTC22	1	0	0	0	0	0	0	0	0	0.664247	0.914649	0.904893	1	0.908899	0.980224	0.995909	0.995327	0.999997
CAMK2G	1	0	0	0	0	0	0	0	0	0.67481	0.877735	0.904989	1	0.908899	0.980224	0.995909	0.995336	0.999997
ENSSHAG00000017349	1	0	0	0	0	0	0	0	0	0.664618	0.915355	0.90518	1	0.908899	0.980224	0.995909	0.995355	0.999997
ENSSHAG00000004794	1	0	0	0	0	0	0	0	0	0.66761	0.904525	0.90539	1	0.908899	0.980224	0.995909	0.995376	0.999997
ENSSHAG00000014655	1	0	0	0	0	0	0	0	0	0.675616	0.87952	0.90572	1	0.908899	0.980224	0.995909	0.995409	0.999997
MMP24	1	0	0	0	0	0	0	0	0	0.667695	0.91035	0.906209	1	0.908899	0.980224	0.995909	0.995457	0.999997
NVL	1	0	0	0	0	0	0	0	0	0.677309	0.879748	0.906635	1	0.908899	0.980224	0.995909	0.995499	0.999997
FAAP100	1	0	0	0	0	0	0	0	0	0.669626	0.908485	0.906995	1	0.908899	0.980224	0.995909	0.995534	0.999997
DCLRE1A	1	0	0	0	0	0	0	0	0	0.67434	0.895313	0.90762	1	0.908899	0.980224	0.995909	0.995595	0.999997
NUMBL	1	0	0	0	0	0	0	0	0	0.668715	0.918944	0.907805	1	0.908899	0.980224	0.995909	0.995613	0.999997
ENSSHAG00000007482	1	0	0	0	0	0	0	0	0	0.667727	0.928639	0.908336	1	0.908899	0.980224	0.995909	0.995664	0.999997
C6	1	0	0	0	0	0	0	0	0	0.680357	0.884578	0.909022	1	0.908899	0.980224	0.995909	0.99573	0.999997
ENSSHAG00000018138	1	0	0	0	0	0	0	0	0	0.680349	0.88659	0.90935	1	0.908899	0.980224	0.995909	0.995761	0.999997
ZC3H12C	1	0	0	0	0	0	0	0	0	0.675036	0.905349	0.909423	1	0.908899	0.980224	0.995909	0.995768	0.999997
TCF7L1	1	0	0	0	0	0	0	0	0	0.673327	0.91383	0.909632	1	0.908899	0.980224	0.995909	0.995788	0.999997
ENSSHAG00000022320	1	0	0	0	0	0	0	0	0	0.679767	0.89053	0.909688	1	0.908899	0.980224	0.995909	0.995793	0.999997
ENSSHAG00000017512	1	0	0	0	0	0	0	0	0	0.672392	0.922541	0.910165	1	0.908899	0.980224	0.995909	0.995838	0.999997
ENSSHAG00000006903	1	0	0	0	0	0	0	0	0	0.674845	0.917026	0.910817	1	0.908899	0.980224	0.995909	0.995899	0.999997
LRRC8B	1	0	0	0	0	0	0	0	0	0.673629	0.925009	0.911086	1	0.908899	0.980224	0.995909	0.995925	0.999997
ENSSHAG00000021713	1	0	0	0	0	0	0	0	0	0.673278	0.929757	0.911397	1	0.908899	0.980224	0.995909	0.995953	0.999997
ENSSHAG00000016822	1	0	0	0	0	0	0	0	0	0.672705	0.93746	0.91183	1	0.908899	0.980224	0.995909	0.995994	0.999997
XKR4	1	0	0	0	0	0	0	0	0	0.677859	0.918267	0.912532	1	0.908899	0.980224	0.995909	0.996058	0.999997
ENSSHAG00000018702	1	0	0	0	0	0	0	0	0	0.676247	0.927283	0.912698	1	0.908899	0.980224	0.995909	0.996073	0.999997
AFTPH	1	0	0	0	0	0	0	0	0	0.681347	0.906138	0.91279	1	0.908899	0.980224	0.995909	0.996082	0.999997
ENSSHAG00000004757	1	0	0	0	0	0	0	0	0	0.688335	0.888289	0.913656	1	0.908899	0.980224	0.995909	0.99616	0.999997
ENSSHAG00000000765	1	0	0	0	0	0	0	0	0	0.684585	0.901625	0.913807	1	0.908899	0.980224	0.995909	0.996174	0.999997
CRTC1	1	0	0	0	0	0	0	0	0	0.685264	0.900379	0.913971	1	0.908899	0.980224	0.995909	0.996189	0.999997
ADARB2	1	0	0	0	0	0	0	0	0	0.685807	0.900392	0.914246	1	0.908899	0.980224	0.995909	0.996213	0.999997
MPEG1	1	0	0	0	0	0	0	0	0	0.682132	0.919202	0.91484	1	0.908899	0.980224	0.995909	0.996266	0.999997
TOM1L2	1	0	0	0	0	0	0	0	0	0.688961	0.897426	0.915389	1	0.908899	0.980224	0.995909	0.996315	0.999997
ENSSHAG00000024676	1	0	0	0	0	0	0	0	0	0.680422	0.935735	0.915695	1	0.908899	0.980224	0.995909	0.996342	0.999997
SLC44A2	1	0	0	0	0	0	0	0	0	0.69309	0.887948	0.915948	1	0.908899	0.980224	0.995909	0.996364	0.999997
ENSSHAG00000008970	1	0	0	0	0	0	0	0	0	0.681163	0.936078	0.916107	1	0.908899	0.980224	0.995909	0.996378	0.999997
DNTTIP2	1	0	0	0	0	0	0	0	0	0.686683	0.912052	0.916272	1	0.908899	0.980224	0.995909	0.996393	0.999997
SLC5A5	1	0	0	0	0	0	0	0	0	0.689074	0.908119	0.916955	1	0.908899	0.980224	0.995909	0.996452	0.999997
RASA2	1	0	0	0	0	0	0	0	0	0.70042	0.874089	0.91708	1	0.908899	0.980224	0.995909	0.996463	0.999997
MMEL1	1	0	0	0	0	0	0	0	0	0.699738	0.876462	0.917188	1	0.908899	0.980224	0.995909	0.996472	0.999997
ENSSHAG00000005654	1	0	0	0	0	0	0	0	0	0.693206	0.898313	0.917618	1	0.908899	0.980224	0.995909	0.996509	0.999997
TMTC4	1	0	0	0	0	0	0	0	0	0.695791	0.891858	0.917892	1	0.908899	0.980224	0.995909	0.996533	0.999997
ENSSHAG00000016586	1	0	0	0	0	0	0	0	0	0.697231	0.899793	0.919796	1	0.908899	0.980224	0.995909	0.996694	0.999997
PRODH2	1	0	0	0	0	0	0	0	0	0.692644	0.91954	0.920153	1	0.908899	0.980224	0.995909	0.996724	0.999997
ENSSHAG00000029485	1	0	0	0	0	0	0	0	0	0.694503	0.913514	0.920335	1	0.908899	0.980224	0.995909	0.996739	0.999997
ENSSHAG00000027771	1	0	0	0	0	0	0	0	0	0.69361	0.919384	0.92061	1	0.908899	0.980224	0.995909	0.996762	0.999997
NOX5	1	0	0	0	0	0	0	0	0	0.700334	0.898158	0.921047	1	0.908899	0.980224	0.995909	0.996798	0.999997
ENSSHAG00000008116	1	0	0	0	0	0	0	0	0	0.697817	0.907748	0.921195	1	0.908899	0.980224	0.995909	0.99681	0.999997
GALC	1	0	0	0	0	0	0	0	0	0.704404	0.887446	0.921298	1	0.908899	0.980224	0.995909	0.996818	0.999997
ENSSHAG00000032332	1	0	0	0	0	0	0	0	0	0.698668	0.906702	0.921464	1	0.908899	0.980224	0.995909	0.996832	0.999997
SMYD5	1	0	0	0	0	0	0	0	0	0.700168	0.907598	0.922307	1	0.908899	0.980224	0.995909	0.996901	0.999997
XPNPEP1	1	0	0	0	0	0	0	0	0	0.704917	0.893546	0.922518	1	0.908899	0.980224	0.995909	0.996918	0.999997
C1orf116	1	0	0	0	0	0	0	0	0	0.697843	0.920756	0.922834	1	0.908899	0.980224	0.995909	0.996943	0.999997
ENSSHAG00000026492	1	0	0	0	0	0	0	0	0	0.699132	0.917503	0.923073	1	0.908899	0.980224	0.995909	0.996962	0.999997
ENSSHAG00000003533	1	0	0	0	0	0	0	0	0	0.702007	0.907514	0.923174	1	0.908899	0.980224	0.995909	0.99697	0.999997
ZNF830	1	0	0	0	0	0	0	0	0	0.695052	0.938648	0.923306	1	0.908899	0.980224	0.995909	0.996981	0.999997
ENSSHAG00000005038	1	0	0	0	0	0	0	0	0	0.699953	0.918678	0.923609	1	0.908899	0.980224	0.995909	0.997005	0.999997
POFUT2	2	0	0	0	0	0	0	0	0	0.702417	0.910451	0.92376	1	0.908899	0.980224	0.995909	0.997017	0.999997
ASIC4	1	0	0	0	0	0	0	0	0	0.702869	0.915623	0.924633	1	0.908899	0.980224	0.995909	0.997086	0.999997
TBC1D14	1	0	0	0	0	0	0	0	0	0.708182	0.899505	0.92495	1	0.908899	0.980224	0.995909	0.99711	0.999997
ENSSHAG00000028847	1	0	0	0	0	0	0	0	0	0.699542	0.933935	0.925051	1	0.908899	0.980224	0.995909	0.997118	0.999997
STAT4	1	0	0	0	0	0	0	0	0	0.715421	0.879842	0.925079	1	0.908899	0.980224	0.995909	0.997121	0.999997
GMEB1	1	0	0	0	0	0	0	0	0	0.702184	0.922501	0.92512	1	0.908899	0.980224	0.995909	0.997124	0.999997
CHRNG	1	0	0	0	0	0	0	0	0	0.705859	0.910949	0.925453	1	0.908899	0.980224	0.995909	0.99715	0.999997
BIN1	1	0	0	0	0	0	0	0	0	0.710994	0.894992	0.92557	1	0.908899	0.980224	0.995909	0.997159	0.999997
TRDN	1	0	0	0	0	0	0	0	0	0.720272	0.871108	0.925643	1	0.908899	0.980224	0.995909	0.997164	0.999997
PCK1	1	0	0	0	0	0	0	0	0	0.705244	0.915203	0.925705	1	0.908899	0.980224	0.995909	0.997169	0.999997
ENSSHAG00000012611	1	0	0	0	0	0	0	0	0	0.706478	0.912784	0.92598	1	0.908899	0.980224	0.995909	0.99719	0.999997
ENSSHAG00000030008	1	0	0	0	0	0	0	0	0	0.704582	0.92338	0.926358	1	0.908899	0.980224	0.995909	0.997219	0.999997
ENSSHAG00000031747	1	0	0	0	0	0	0	0	0	0.701199	0.943358	0.926691	1	0.908899	0.980224	0.995909	0.997245	0.999997
ENSSHAG00000001879	1	0	0	0	0	0	0	0	0	0.70633	0.919646	0.926753	1	0.908899	0.980224	0.995909	0.997249	0.999997
KLHL2	1	0	0	0	0	0	0	0	0	0.712379	0.900546	0.927041	1	0.908899	0.980224	0.995909	0.997271	0.999997
TRABD2A	1	0	0	0	0	0	0	0	0	0.709045	0.913188	0.927231	1	0.908899	0.980224	0.995909	0.997286	0.999997
ENSSHAG00000026305	1	0	0	0	0	0	0	0	0	0.710111	0.909834	0.92729	1	0.908899	0.980224	0.995909	0.99729	0.999997
ABCG8	1	0	0	0	0	0	0	0	0	0.713593	0.89965	0.927464	1	0.908899	0.980224	0.995909	0.997303	0.999997
RASGRP3	1	0	0	0	0	0	0	0	0	0.71494	0.898563	0.927916	1	0.908899	0.980224	0.995909	0.997337	0.999997
ENSSHAG00000018735	1	0	0	0	0	0	0	0	0	0.71649	0.894762	0.928039	1	0.908899	0.980224	0.995909	0.997346	0.999997
MTMR2	1	0	0	0	0	0	0	0	0	0.719301	0.887092	0.928066	1	0.908899	0.980224	0.995909	0.997348	0.999997
ENSSHAG00000024287	1	0	0	0	0	0	0	0	0	0.709064	0.924095	0.928541	1	0.908899	0.980224	0.995909	0.997384	0.999997
DPP6	1	0	0	0	0	0	0	0	0	0.720449	0.888048	0.928736	1	0.908899	0.980224	0.995909	0.997398	0.999997
MAN1A2	1	0	0	0	0	0	0	0	0	0.719028	0.892277	0.928789	1	0.908899	0.980224	0.995909	0.997402	0.999997
ZBTB5	1	0	0	0	0	0	0	0	0	0.711348	0.917828	0.928872	1	0.908899	0.980224	0.995909	0.997408	0.999997
ENSSHAG00000008104	1	0	0	0	0	0	0	0	0	0.713633	0.911931	0.929184	1	0.908899	0.980224	0.995909	0.997431	0.999997
ENSSHAG00000003065	1	0	0	0	0	0	0	0	0	0.716861	0.904209	0.929605	1	0.908899	0.980224	0.995909	0.997462	0.999997
EGR2	1	0	0	0	0	0	0	0	0	0.707555	0.942489	0.929633	1	0.908899	0.980224	0.995909	0.997464	0.999997
GALNT9	1	0	0	0	0	0	0	0	0	0.718271	0.902443	0.929988	1	0.908899	0.980224	0.995909	0.99749	0.999997
ENSSHAG00000008640	1	0	0	0	0	0	0	0	0	0.715038	0.913286	0.929999	1	0.908899	0.980224	0.995909	0.997491	0.999997
ENSSHAG00000015672	1	0	0	0	0	0	0	0	0	0.714682	0.914726	0.930019	1	0.908899	0.980224	0.995909	0.997492	0.999997
ENSSHAG00000016110	1	0	0	0	0	0	0	0	0	0.718296	0.902827	0.930055	1	0.908899	0.980224	0.995909	0.997495	0.999997
ENSSHAG00000023105	1	0	0	0	0	0	0	0	0	0.71184	0.926294	0.930068	1	0.908899	0.980224	0.995909	0.997496	0.999997
GRHL1	1	0	0	0	0	0	0	0	0	0.718864	0.901733	0.930152	1	0.908899	0.980224	0.995909	0.997502	0.999997
ENSSHAG00000027621	0	1	0	0	0	1.04612	0	0	0	0.964554	0.705595	0.930167	1	0.964554	0.980224	0.995909	0.997503	0.999997
SLC43A1	1	0	0	0	0	0	0	0	0	0.718425	0.905187	0.930447	1	0.908899	0.980224	0.995909	0.997523	0.999997
PRDM5	1	0	0	0	0	0	0	0	0	0.72163	0.896685	0.930632	1	0.908899	0.980224	0.995909	0.997536	0.999997
TMEM30B	1	0	0	0	0	0	0	0	0	0.710514	0.940549	0.930847	1	0.908899	0.980224	0.995909	0.997552	0.999997
ENSSHAG00000000641	1	0	0	0	0	0	0	0	0	0.721627	0.899406	0.931041	1	0.908899	0.980224	0.995909	0.997566	0.999997
ENSSHAG00000028129	1	0	0	0	0	0	0	0	0	0.711881	0.941339	0.931548	1	0.908899	0.980224	0.995909	0.997602	0.999997
ENSSHAG00000030744	1	0	0	0	0	0	0	0	0	0.722049	0.90182	0.931582	1	0.908899	0.980224	0.995909	0.997604	0.999997
AP2M1	1	0	0	0	0	0	0	0	0	0.718743	0.91315	0.931655	1	0.908899	0.980224	0.995909	0.997609	0.999997
HMMR	1	0	0	0	0	0	0	0	0	0.727655	0.886814	0.931686	1	0.908899	0.980224	0.995909	0.997612	0.999997
ENSSHAG00000017881	1	0	0	0	0	0	0	0	0	0.724879	0.894388	0.931707	1	0.908899	0.980224	0.995909	0.997613	0.999997
ENSSHAG00000005200	1	0	0	0	0	0	0	0	0	0.716181	0.924196	0.931822	1	0.908899	0.980224	0.995909	0.997621	0.999997
UTP18	1	0	0	0	0	0	0	0	0	0.717783	0.918653	0.931905	1	0.908899	0.980224	0.995909	0.997627	0.999997
PIP5K1A	1	0	0	0	0	0	0	0	0	0.727904	0.888633	0.932097	1	0.908899	0.980224	0.995909	0.997641	0.999997
THNSL1	1	0	0	0	0	0	0	0	0	0.718091	0.922153	0.932454	1	0.908899	0.980224	0.995909	0.997666	0.999997
TAF5L	1	0	0	0	0	0	0	0	0	0.72183	0.909006	0.932489	1	0.908899	0.980224	0.995909	0.997668	0.999997
DMRT3	1	0	0	0	0	0	0	0	0	0.716794	0.929271	0.932647	1	0.908899	0.980224	0.995909	0.997679	0.999997
MAP3K2	1	0	0	0	0	0	0	0	0	0.727281	0.894531	0.932775	1	0.908899	0.980224	0.995909	0.997688	0.999997
ENSSHAG00000026777	1	0	0	0	0	0	0	0	0	0.716067	0.936934	0.933072	1	0.908899	0.980224	0.995909	0.997709	0.999997
NR2F1	1	0	0	0	0	0	0	0	0	0.717821	0.931415	0.933331	1	0.908899	0.980224	0.995909	0.997727	0.999997
ENSSHAG00000008392	1	0	0	0	0	0	0	0	0	0.721617	0.921519	0.933959	1	0.908899	0.980224	0.995909	0.99777	0.999997
TRIM29	1	0	0	0	0	0	0	0	0	0.723811	0.914426	0.93407	1	0.908899	0.980224	0.995909	0.997777	0.999997
IDH3A	1	0	0	0	0	0	0	0	0	0.723793	0.915558	0.934204	1	0.908899	0.980224	0.995909	0.997786	0.999997
BBS12	1	0	0	0	0	0	0	0	0	0.723232	0.91764	0.934214	1	0.908899	0.980224	0.995909	0.997787	0.999997
CHRNA4	1	0	0	0	0	0	0	0	0	0.724321	0.921138	0.93511	1	0.908899	0.980224	0.995909	0.997848	0.999997
TERB1	1	0	0	0	0	0	0	0	0	0.730767	0.900222	0.935141	1	0.908899	0.980224	0.995909	0.99785	0.999997
ENSSHAG00000027287	1	0	0	0	0	0	0	0	0	0.72208	0.932494	0.935346	1	0.908899	0.980224	0.995909	0.997863	0.999997
ENSSHAG00000026783	1	0	0	0	0	0	0	0	0	0.721742	0.938508	0.935768	1	0.908899	0.980224	0.995909	0.997891	0.999997
TBC1D19	1	0	0	0	0	0	0	0	0	0.735331	0.893821	0.936097	1	0.908899	0.980224	0.995909	0.997913	0.999997
SUSD4	1	0	0	0	0	0	0	0	0	0.728635	0.917579	0.936567	1	0.908899	0.980224	0.995909	0.997944	0.999997
ENSSHAG00000000163	2	0	0	0	0	0	0	0	0	0.722511	0.951549	0.937167	1	0.908899	0.980224	0.995909	0.997983	0.999997
LHFPL1	1	0	0	0	0	0	0	0	0	0.724504	0.940537	0.937172	1	0.908899	0.980224	0.995909	0.997984	0.999997
SPRED2	1	0	0	0	0	0	0	0	0	0.729253	0.923473	0.937528	1	0.908899	0.980224	0.995909	0.998007	0.999997
PAX3	1	0	0	0	0	0	0	0	0	0.732125	0.914106	0.937633	1	0.908899	0.980224	0.995909	0.998013	0.999997
HBP1	1	0	0	0	0	0	0	0	0	0.732463	0.916399	0.938065	1	0.908899	0.980224	0.995909	0.998041	0.999997
HPN	1	0	0	0	0	0	0	0	0	0.731319	0.921326	0.938169	1	0.908899	0.980224	0.995909	0.998048	0.999997
DENND11	1	0	0	0	0	0	0	0	0	0.733957	0.916239	0.93868	1	0.908899	0.980224	0.995909	0.99808	0.999997
ENSSHAG00000026012	1	0	0	0	0	0	0	0	0	0.733811	0.921878	0.939295	1	0.908899	0.980224	0.995909	0.998119	0.999997
CCDC173	1	0	0	0	0	0	0	0	0	0.74634	0.889673	0.939948	1	0.908899	0.980224	0.995909	0.99816	0.999997
KRT82	1	0	0	0	0	0	0	0	0	0.741043	0.911746	0.941064	1	0.908899	0.980224	0.995909	0.998228	0.999997
ENSSHAG00000025734	1	0	0	0	0	0	0	0	0	0.738529	0.920527	0.94112	1	0.908899	0.980224	0.995909	0.998231	0.999997
MVK	1	0	0	0	0	0	0	0	0	0.736149	0.930269	0.941204	1	0.908899	0.980224	0.995909	0.998237	0.999997
DBR1	1	0	0	0	0	0	0	0	0	0.740295	0.916088	0.941313	1	0.908899	0.980224	0.995909	0.998243	0.999997
SASH3	1	0	0	0	0	0	0	0	0	0.740515	0.91893	0.941752	1	0.908899	0.980224	0.995909	0.99827	0.999997
ENSSHAG00000004938	1	0	0	0	0	0	0	0	0	0.746694	0.90125	0.941899	1	0.908899	0.980224	0.995909	0.998278	0.999997
ENSSHAG00000030338	1	0	0	0	0	0	0	0	0	0.742206	0.918181	0.942357	1	0.908899	0.980224	0.995909	0.998306	0.999997
RDH13	1	0	0	0	0	0	0	0	0	0.73675	0.939714	0.942368	1	0.908899	0.980224	0.995909	0.998306	0.999997
GRB14	1	0	0	0	0	0	0	0	0	0.748739	0.899942	0.942522	1	0.908899	0.980224	0.995909	0.998316	0.999997
CD81	1	0	0	0	0	0	0	0	0	0.737766	0.937656	0.942607	1	0.908899	0.980224	0.995909	0.998321	0.999997
KRT13	1	0	0	0	0	0	0	0	0	0.740741	0.928652	0.942948	1	0.908899	0.980224	0.995909	0.998341	0.999997
ENSSHAG00000025967	1	0	0	0	0	0	0	0	0	0.742675	0.930803	0.943969	1	0.908899	0.980224	0.995909	0.9984	0.999997
HTR1A	1	0	0	0	0	0	0	0	0	0.739149	0.947066	0.94399	1	0.908899	0.980224	0.995909	0.998401	0.999997
PON2	1	0	0	0	0	0	0	0	0	0.74394	0.927446	0.944132	1	0.908899	0.980224	0.995909	0.998409	0.999997
RIMKLA	1	0	0	0	0	0	0	0	0	0.740841	0.940446	0.944138	1	0.908899	0.980224	0.995909	0.99841	0.999997
CCR7	1	0	0	0	0	0	0	0	0	0.740131	0.947253	0.944412	1	0.908899	0.980224	0.995909	0.998426	0.999997
ENSSHAG00000027696	1	0	0	0	0	0	0	0	0	0.746407	0.921934	0.944513	1	0.908899	0.980224	0.995909	0.998431	0.999997
EVL	1	0	0	0	0	0	0	0	0	0.752475	0.903539	0.944528	1	0.908899	0.980224	0.995909	0.998432	0.999997
ENSSHAG00000006948	1	0	0	0	0	0	0	0	0	0.741844	0.940943	0.944595	1	0.908899	0.980224	0.995909	0.998436	0.999997
BARHL1	1	0	0	0	0	0	0	0	0	0.743799	0.934149	0.944765	1	0.908899	0.980224	0.995909	0.998446	0.999997
CTH	1	0	0	0	0	0	0	0	0	0.747975	0.920123	0.94493	1	0.908899	0.980224	0.995909	0.998455	0.999997
NDNF	1	0	0	0	0	0	0	0	0	0.747928	0.920894	0.945003	1	0.908899	0.980224	0.995909	0.998459	0.999997
SLC7A11	1	0	0	0	0	0	0	0	0	0.748651	0.922807	0.945515	1	0.908899	0.980224	0.995909	0.998488	0.999997
ENSSHAG00000002116	1	0	0	0	0	0	0	0	0	0.75134	0.914124	0.945526	1	0.908899	0.980224	0.995909	0.998489	0.999997
BMP4	1	0	0	0	0	0	0	0	0	0.747118	0.930931	0.945787	1	0.908899	0.980224	0.995909	0.998503	0.999997
WDR86	1	0	0	0	0	0	0	0	0	0.748391	0.926814	0.945861	1	0.908899	0.980224	0.995909	0.998507	0.999997
ENSSHAG00000031286	1	0	0	0	0	0	0	0	0	0.751135	0.919927	0.946165	1	0.908899	0.980224	0.995909	0.998524	0.999997
QRSL1	1	0	0	0	0	0	0	0	0	0.754615	0.912497	0.946598	1	0.908899	0.980224	0.995909	0.998548	0.999997
ENSSHAG00000008780	1	0	0	0	0	0	0	0	0	0.757793	0.907517	0.947155	1	0.908899	0.980224	0.995909	0.998578	0.999997
ENSSHAG00000002299	1	0	0	0	0	0	0	0	0	0.751369	0.929166	0.947299	1	0.908899	0.980224	0.995909	0.998586	0.999997
ENSSHAG00000005644	1	0	0	0	0	0	0	0	0	0.748714	0.940335	0.947331	1	0.908899	0.980224	0.995909	0.998588	0.999997
ENSSHAG00000023208	1	0	0	0	0	0	0	0	0	0.752206	0.926413	0.947332	1	0.908899	0.980224	0.995909	0.998588	0.999997
KRT36	1	0	0	0	0	0	0	0	0	0.753455	0.922251	0.947352	1	0.908899	0.980224	0.995909	0.998589	0.999997
ENSSHAG00000017839	1	0	0	0	0	0	0	0	0	0.754892	0.921635	0.947841	1	0.908899	0.980224	0.995909	0.998615	0.999997
ENSSHAG00000030038	1	0	0	0	0	0	0	0	0	0.750003	0.940317	0.947844	1	0.908899	0.980224	0.995909	0.998616	0.999997
ECI1	1	0	0	0	0	0	0	0	0	0.756342	0.921278	0.948362	1	0.908899	0.980224	0.995909	0.998643	0.999997
ENSSHAG00000011131	1	0	0	0	0	0	0	0	0	0.760405	0.911587	0.948705	1	0.908899	0.980224	0.995909	0.998661	0.999997
PAH	1	0	0	0	0	0	0	0	0	0.760254	0.9133	0.948873	1	0.908899	0.980224	0.995909	0.99867	0.999997
ENSSHAG00000004011	1	0	0	0	0	0	0	0	0	0.762586	0.907791	0.949014	1	0.908899	0.980224	0.995909	0.998678	0.999997
GABRA2	1	0	0	0	0	0	0	0	0	0.760214	0.921402	0.949863	1	0.908899	0.980224	0.995909	0.998722	0.999997
ST3GAL3	1	0	0	0	0	0	0	0	0	0.757655	0.930749	0.949919	1	0.908899	0.980224	0.995909	0.998724	0.999997
BECN1	1	0	0	0	0	0	0	0	0	0.765006	0.90871	0.950046	1	0.908899	0.980224	0.995909	0.998731	0.999997
ENSSHAG00000004695	1	0	0	0	0	0	0	0	0	0.761282	0.921834	0.950319	1	0.908899	0.980224	0.995909	0.998745	0.999997
BPIFC	1	0	0	0	0	0	0	0	0	0.763309	0.916266	0.950406	1	0.908899	0.980224	0.995909	0.998749	0.999997
SLC10A4	1	0	0	0	0	0	0	0	0	0.75631	0.942459	0.950511	1	0.908899	0.980224	0.995909	0.998755	0.999997
STK32C	1	0	0	0	0	0	0	0	0	0.764169	0.916671	0.95078	1	0.908899	0.980224	0.995909	0.998768	0.999997
SMAD5	1	0	0	0	0	0	0	0	0	0.765152	0.918706	0.951398	1	0.908899	0.980224	0.995909	0.998799	0.999997
HTR4	1	0	0	0	0	0	0	0	0	0.761719	0.932719	0.951673	1	0.908899	0.980224	0.995909	0.998813	0.999997
SLC7A9	1	0	0	0	0	0	0	0	0	0.76489	0.923401	0.951858	1	0.908899	0.980224	0.995909	0.998822	0.999997
STK38L	1	0	0	0	0	0	0	0	0	0.768172	0.913778	0.951894	1	0.908899	0.980224	0.995909	0.998824	0.999997
CFLAR	1	0	0	0	0	0	0	0	0	0.764362	0.925787	0.951931	1	0.908899	0.980224	0.995909	0.998826	0.999997
CHRNA1	1	0	0	0	0	0	0	0	0	0.766979	0.921146	0.95237	1	0.908899	0.980224	0.995909	0.998847	0.999997
C5AR2	1	0	0	0	0	0	0	0	0	0.761754	0.941131	0.952482	1	0.908899	0.980224	0.995909	0.998853	0.999997
ENSSHAG00000006029	1	0	0	0	0	0	0	0	0	0.762807	0.938169	0.952612	1	0.908899	0.980224	0.995909	0.998859	0.999997
UST	1	0	0	0	0	0	0	0	0	0.766692	0.924769	0.952684	1	0.908899	0.980224	0.995909	0.998863	0.999997
ENSSHAG00000000124	1	0	0	0	0	0	0	0	0	0.773419	0.908838	0.953137	1	0.908899	0.980224	0.995909	0.998884	0.999997
MANEA	1	0	0	0	0	0	0	0	0	0.767212	0.928234	0.953259	1	0.908899	0.980224	0.995909	0.99889	0.999997
ARC	1	0	0	0	0	0	0	0	0	0.767075	0.930633	0.953463	1	0.908899	0.980224	0.995909	0.9989	0.999997
QKI	1	0	0	0	0	0	0	0	0	0.771549	0.917242	0.953566	1	0.908899	0.980224	0.995909	0.998905	0.999997
ENSSHAG00000006601	1	0	0	0	0	0	0	0	0	0.765018	0.943064	0.953879	1	0.908899	0.980224	0.995909	0.99892	0.999997
LDLRAP1	1	0	0	0	0	0	0	0	0	0.769105	0.929267	0.954067	1	0.908899	0.980224	0.995909	0.998929	0.999997
FANK1	1	0	0	0	0	0	0	0	0	0.77403	0.914744	0.954142	1	0.908899	0.980224	0.995909	0.998932	0.999997
ENSSHAG00000022101	1	0	0	0	0	0	0	0	0	0.773568	0.916935	0.954255	1	0.908899	0.980224	0.995909	0.998937	0.999997
ENSSHAG00000029595	1	0	0	0	0	0	0	0	0	0.776144	0.910541	0.95434	1	0.908899	0.980224	0.995909	0.998941	0.999997
ENSSHAG00000005371	1	0	0	0	0	0	0	0	0	0.770759	0.926733	0.954395	1	0.908899	0.980224	0.995909	0.998944	0.999997
COX18	1	0	0	0	0	0	0	0	0	0.770447	0.928036	0.954424	1	0.908899	0.980224	0.995909	0.998945	0.999997
SLC30A2	1	0	0	0	0	0	0	0	0	0.771463	0.924899	0.954446	1	0.908899	0.980224	0.995909	0.998946	0.999997
CALCRL	1	0	0	0	0	0	0	0	0	0.775395	0.916975	0.954913	1	0.908899	0.980224	0.995909	0.998968	0.999997
ENSSHAG00000029795	1	0	0	0	0	0	0	0	0	0.769056	0.942628	0.955337	1	0.908899	0.980224	0.995909	0.998987	0.999997
LIMS2	1	0	0	0	0	0	0	0	0	0.774851	0.924287	0.955595	1	0.908899	0.980224	0.995909	0.998999	0.999997
CDK5R1	1	0	0	0	0	0	0	0	0	0.772658	0.946473	0.95697	1	0.908899	0.980224	0.995909	0.999061	0.999997
ENSSHAG00000012802	1	0	0	0	0	0	0	0	0	0.771776	0.950721	0.956979	1	0.908899	0.980224	0.995909	0.999061	0.999997
ENSSHAG00000002898	1	0	0	0	0	0	0	0	0	0.77147	0.955564	0.95721	1	0.908899	0.980224	0.995909	0.999071	0.999997
LPAR3	1	0	0	0	0	0	0	0	0	0.773798	0.959588	0.958309	1	0.908899	0.980224	0.995909	0.999119	0.999997
DUT	1	0	0	0	0	0	0	0	0	0.780633	0.931722	0.95844	1	0.908899	0.980224	0.995909	0.999124	0.999997
RBM34	1	0	0	0	0	0	0	0	0	0.787266	0.914627	0.95872	1	0.908899	0.980224	0.995909	0.999136	0.999997
MAP2K1	1	0	0	0	0	0	0	0	0	0.788749	0.91498	0.959262	1	0.908899	0.980224	0.995909	0.999159	0.999997
ENSSHAG00000011738	1	0	0	0	0	0	0	0	0	0.78351	0.931228	0.959383	1	0.908899	0.980224	0.995909	0.999164	0.999997
ENSSHAG00000026207	1	0	0	0	0	0	0	0	0	0.779666	0.948553	0.959626	1	0.908899	0.980224	0.995909	0.999174	0.999997
ENSSHAG00000001595	1	0	0	0	0	0	0	0	0	0.782452	0.940532	0.959921	1	0.908899	0.980224	0.995909	0.999186	0.999997
ENSSHAG00000025416	1	0	0	0	0	0	0	0	0	0.783505	0.942043	0.960418	1	0.908899	0.980224	0.995909	0.999206	0.999997
CIBAR1	1	0	0	0	0	0	0	0	0	0.787532	0.930707	0.960695	1	0.908899	0.980224	0.995909	0.999217	0.999997
UBE3D	1	0	0	0	0	0	0	0	0	0.788914	0.927068	0.960766	1	0.908899	0.980224	0.995909	0.99922	0.999997
ENSSHAG00000000514	1	0	0	0	0	0	0	0	0	0.785506	0.944225	0.96129	1	0.908899	0.980224	0.995909	0.999241	0.999997
OXNAD1	1	0	0	0	0	0	0	0	0	0.789059	0.932894	0.961433	1	0.908899	0.980224	0.995909	0.999247	0.999997
SRSF9	1	0	0	0	0	0	0	0	0	0.785868	0.94941	0.961831	1	0.908899	0.980224	0.995909	0.999262	0.999997
TMEM170B	1	0	0	0	0	0	0	0	0	0.786778	0.952002	0.962333	1	0.908899	0.980224	0.995909	0.999282	0.999997
CMPK1	1	0	0	0	0	0	0	0	0	0.790671	0.94225	0.962856	1	0.908899	0.980224	0.995909	0.999301	0.999997
CLVS1	1	0	0	0	0	0	0	0	0	0.791357	0.94363	0.963202	1	0.908899	0.980224	0.995909	0.999315	0.999997
GLYAT	1	0	0	0	0	0	0	0	0	0.793176	0.93843	0.963336	1	0.908899	0.980224	0.995909	0.999319	0.999997
ENSSHAG00000015328	1	0	0	0	0	0	0	0	0	0.79713	0.928438	0.963607	1	0.908899	0.980224	0.995909	0.99933	0.999997
ENSSHAG00000011982	1	0	0	0	0	0	0	0	0	0.792113	0.949776	0.963949	1	0.908899	0.980224	0.995909	0.999342	0.999997
NUDT18	1	0	0	0	0	0	0	0	0	0.795492	0.939193	0.964161	1	0.908899	0.980224	0.995909	0.99935	0.999997
ENSSHAG00000006262	1	0	0	0	0	0	0	0	0	0.797766	0.935627	0.964554	1	0.908899	0.980224	0.995909	0.999364	0.999997
ENSSHAG00000005157	1	0	0	0	0	0	0	0	0	0.795942	0.946831	0.964968	1	0.908899	0.980224	0.995909	0.999379	0.999997
DERL2	1	0	0	0	0	0	0	0	0	0.798532	0.937634	0.964992	1	0.908899	0.980224	0.995909	0.99938	0.999997
ENSSHAG00000024456	1	0	0	0	0	0	0	0	0	0.800709	0.93214	0.965138	1	0.908899	0.980224	0.995909	0.999385	0.999997
ENSSHAG00000014002	1	0	0	0	0	0	0	0	0	0.801539	0.933096	0.965497	1	0.908899	0.980224	0.995909	0.999398	0.999997
ENSSHAG00000020746	1	0	0	0	0	0	0	0	0	0.80444	0.927249	0.965778	1	0.908899	0.980224	0.995909	0.999408	0.999997
ERGIC1	1	0	0	0	0	0	0	0	0	0.804812	0.928305	0.96601	1	0.908899	0.980224	0.995909	0.999416	0.999997
ENSSHAG00000031859	1	0	0	0	0	0	0	0	0	0.796667	0.959976	0.966133	1	0.908899	0.980224	0.995909	0.99942	0.999997
ENSSHAG00000022969	1	0	0	0	0	0	0	0	0	0.801387	0.946762	0.9667	1	0.908899	0.980224	0.995909	0.999439	0.999997
ENSSHAG00000026368	1	0	0	0	0	0	0	0	0	0.798342	0.964745	0.966944	1	0.908899	0.980224	0.995909	0.999448	0.999997
ENSSHAG00000008897	1	0	0	0	0	0	0	0	0	0.803652	0.94369	0.967151	1	0.908899	0.980224	0.995909	0.999454	0.999997
ENSSHAG00000024182	1	0	0	0	0	0	0	0	0	0.800388	0.957865	0.96719	1	0.908899	0.980224	0.995909	0.999456	0.999997
ENSSHAG00000027568	1	0	0	0	0	0	0	0	0	0.801356	0.954922	0.9673	1	0.908899	0.980224	0.995909	0.999459	0.999997
ENSSHAG00000011459	1	0	0	0	0	0	0	0	0	0.800487	0.962096	0.967479	1	0.908899	0.980224	0.995909	0.999465	0.999997
ENSSHAG00000032134	1	0	0	0	0	0	0	0	0	0.800214	0.965115	0.96756	1	0.908899	0.980224	0.995909	0.999468	0.999997
ENSSHAG00000025946	1	0	0	0	0	0	0	0	0	0.802515	0.954653	0.967646	1	0.908899	0.980224	0.995909	0.999471	0.999997
CDK1	1	0	0	0	0	0	0	0	0	0.811118	0.926528	0.967726	1	0.908899	0.980224	0.995909	0.999473	0.999997
ENSSHAG00000016554	1	0	0	0	0	0	0	0	0	0.802108	0.967586	0.968283	1	0.908899	0.980224	0.995909	0.999492	0.999997
ENSSHAG00000031243	1	0	0	0	0	0	0	0	0	0.803525	0.961591	0.968403	1	0.908899	0.980224	0.995909	0.999495	0.999997
DPH5	1	0	0	0	0	0	0	0	0	0.813897	0.928455	0.968762	1	0.908899	0.980224	0.995909	0.999507	0.999997
PITPNA	1	0	0	0	0	0	0	0	0	0.815489	0.924465	0.968779	1	0.908899	0.980224	0.995909	0.999507	0.999997
NPM1	1	0	0	0	0	0	0	0	0	0.816287	0.926294	0.969219	1	0.908899	0.980224	0.995909	0.999521	0.999997
GAP43	1	0	0	0	0	0	0	0	0	0.808129	0.954064	0.969336	1	0.908899	0.980224	0.995909	0.999525	0.999997
ENSSHAG00000021096	1	0	0	0	0	0	0	0	0	0.808615	0.952831	0.969396	1	0.908899	0.980224	0.995909	0.999527	0.999997
ENSSHAG00000023905	1	0	0	0	0	0	0	0	0	0.806864	0.963365	0.969536	1	0.908899	0.980224	0.995909	0.999531	0.999997
ENSSHAG00000026375	1	0	0	0	0	0	0	0	0	0.815268	0.936163	0.969961	1	0.908899	0.980224	0.995909	0.999544	0.999997
ENSSHAG00000026650	1	0	0	0	0	0	0	0	0	0.809893	0.958191	0.970146	1	0.908899	0.980224	0.995909	0.99955	0.999997
ENSSHAG00000031785	1	0	0	0	0	0	0	0	0	0.811122	0.956804	0.970424	1	0.908899	0.980224	0.995909	0.999558	0.999997
ENSSHAG00000011801	1	0	0	0	0	0	0	0	0	0.810863	0.959138	0.970497	1	0.908899	0.980224	0.995909	0.99956	0.999997
IFI30	1	0	0	0	0	0	0	0	0	0.818111	0.936864	0.970853	1	0.908899	0.980224	0.995909	0.999571	0.999997
DAPP1	1	0	0	0	0	0	0	0	0	0.821295	0.928157	0.970859	1	0.908899	0.980224	0.995909	0.999571	0.999997
ENSSHAG00000022455	1	0	0	0	0	0	0	0	0	0.810944	0.966093	0.970918	1	0.908899	0.980224	0.995909	0.999573	0.999997
ENSSHAG00000029707	1	0	0	0	0	0	0	0	0	0.813204	0.957564	0.971093	1	0.908899	0.980224	0.995909	0.999578	0.999997
ENSSHAG00000014123	1	0	0	0	0	0	0	0	0	0.818196	0.948317	0.971884	1	0.908899	0.980224	0.995909	0.999601	0.999997
ENSSHAG00000031111	1	0	0	0	0	0	0	0	0	0.816554	0.955208	0.971918	1	0.908899	0.980224	0.995909	0.999602	0.999997
ENSSHAG00000006745	1	0	0	0	0	0	0	0	0	0.81582	0.962315	0.972152	1	0.908899	0.980224	0.995909	0.999609	0.999997
ENSSHAG00000031813	1	0	0	0	0	0	0	0	0	0.815798	0.96273	0.97217	1	0.908899	0.980224	0.995909	0.999609	0.999997
ENSSHAG00000025703	1	0	0	0	0	0	0	0	0	0.819912	0.94693	0.972263	1	0.908899	0.980224	0.995909	0.999612	0.999997
SYNDIG1	1	0	0	0	0	0	0	0	0	0.819486	0.950255	0.972404	1	0.908899	0.980224	0.995909	0.999616	0.999997
ENSSHAG00000025958	1	0	0	0	0	0	0	0	0	0.817903	0.957108	0.972435	1	0.908899	0.980224	0.995909	0.999617	0.999997
ENSSHAG00000005664	1	0	0	0	0	0	0	0	0	0.820828	0.946013	0.972448	1	0.908899	0.980224	0.995909	0.999617	0.999997
ENSSHAG00000021008	1	0	0	0	0	0	0	0	0	0.816152	0.966352	0.972469	1	0.908899	0.980224	0.995909	0.999617	0.999997
ENSSHAG00000029728	1	0	0	0	0	0	0	0	0	0.822399	0.945027	0.972809	1	0.908899	0.980224	0.995909	0.999627	0.999997
ENSSHAG00000005245	1	0	0	0	0	0	0	0	0	0.818823	0.960601	0.97292	1	0.908899	0.980224	0.995909	0.99963	0.999997
CABP2	1	0	0	0	0	0	0	0	0	0.821701	0.95218	0.973176	1	0.908899	0.980224	0.995909	0.999637	0.999997
ENSSHAG00000012325	1	0	0	0	0	0	0	0	0	0.828216	0.93384	0.973374	1	0.908899	0.980224	0.995909	0.999642	0.999997
CACNG1	1	0	0	0	0	0	0	0	0	0.823145	0.953654	0.973687	1	0.908899	0.980224	0.995909	0.999651	0.999997
ENSSHAG00000012601	1	0	0	0	0	0	0	0	0	0.833101	0.934987	0.974794	1	0.908899	0.980224	0.995909	0.99968	0.999997
ENSSHAG00000021152	1	0	0	0	0	0	0	0	0	0.833188	0.938344	0.975144	1	0.908899	0.980224	0.995909	0.999689	0.999997
PPP1R27	1	0	0	0	0	0	0	0	0	0.831215	0.94911	0.975552	1	0.908899	0.980224	0.995909	0.999699	0.999997
ENSSHAG00000028977	1	0	0	0	0	0	0	0	0	0.837261	0.936398	0.976015	1	0.908899	0.980224	0.995909	0.99971	0.999997
TMEM126A	1	0	0	0	0	0	0	0	0	0.837539	0.943952	0.976782	1	0.908899	0.980224	0.995909	0.999728	0.999997
OAZ3	1	0	0	0	0	0	0	0	0	0.837327	0.946067	0.976907	1	0.908899	0.980224	0.995909	0.999731	0.999997
FADD	1	0	0	0	0	0	0	0	0	0.834649	0.959786	0.977206	1	0.908899	0.980224	0.995909	0.999738	0.999997
UBALD2	1	0	0	0	0	0	0	0	0	0.83692	0.952575	0.977309	1	0.908899	0.980224	0.995909	0.999741	0.999997
ENSSHAG00000023858	1	0	0	0	0	0	0	0	0	0.840991	0.960318	0.978864	1	0.908899	0.980224	0.995909	0.999775	0.999997
HPGDS	1	0	0	0	0	0	0	0	0	0.845699	0.95083	0.979378	1	0.908899	0.980224	0.995909	0.999786	0.999997
MRPL42	1	0	0	0	0	0	0	0	0	0.851827	0.937721	0.979712	1	0.908899	0.980224	0.995909	0.999793	0.999997
ECRG4	1	0	0	0	0	0	0	0	0	0.850735	0.942907	0.979934	1	0.908899	0.980224	0.995909	0.999797	0.999997
ENSSHAG00000029145	1	0	0	0	0	0	0	0	0	0.850744	0.953756	0.980802	1	0.908899	0.980224	0.995909	0.999815	0.999997
ENSSHAG00000009254	1	0	0	0	0	0	0	0	0	0.856835	0.948749	0.981829	1	0.908899	0.980224	0.995909	0.999834	0.999997
ANAPC11	1	0	0	0	0	0	0	0	0	0.85786	0.947632	0.98197	1	0.908899	0.980224	0.995909	0.999836	0.999997
KCNE4	1	0	0	0	0	0	0	0	0	0.859427	0.96847	0.983671	1	0.908899	0.980224	0.995909	0.999866	0.999997
ENSSHAG00000029178	1	0	0	0	0	0	0	0	0	0.867016	0.958878	0.984768	1	0.908899	0.980224	0.995909	0.999883	0.999997
SNTN	1	0	0	0	0	0	0	0	0	0.87267	0.955889	0.98573	1	0.908899	0.980224	0.995909	0.999898	0.999997
TMEM233	1	0	0	0	0	0	0	0	0	0.874819	0.961399	0.986511	1	0.908899	0.980224	0.995909	0.999909	0.999997
PVALB	1	0	0	0	0	0	0	0	0	0.875926	0.96251	0.986794	1	0.908899	0.980224	0.995909	0.999912	0.999997
ENSSHAG00000009776	1	0	0	0	0	0	0	0	0	0.885511	0.974252	0.989172	1	0.908899	0.980224	0.995909	0.999941	0.999997
ENSSHAG00000024800	1	0	0	0	0	0	0	0	0	0.894266	0.969203	0.990468	1	0.909622	0.980224	0.995909	0.999954	0.999997
ENSSHAG00000006653	1	0	0	0	0	0	0	0	0	0.911945	0.97399	0.993376	1	0.916526	0.980224	0.995909	0.999978	0.999997

## Sheet: Table S8C
Table S8C
dNdScv summary of genic mutations across all 41 DFT2 tumours.
Gene	n_syn	n_mis	n_non	n_spl	n_ind	wmis_cv	wnon_cv	wspl_cv	wind_cv	pmis_cv	ptrunc_cv	pallsubs_cv	pind_cv	qmis_cv	qtrunc_cv	qallsubs_cv	pglobal_cv	qglobal_cv
CCND1	0	1	1	0	0	355.22	4335.14	4335.14	0	0.00186852	0.000127907	5.55825e-06	1	0.979969	0.670448	0.105634	7.28143e-05	1
ENSSHAG00000006265	0	2	0	0	0	469.183	0	0	0	6.57609e-06	0.977607	3.881e-05	1	0.124979	0.996073	0.368792	0.000432997	1
ENSSHAG00000024386	0	0	1	0	0	0	6741.5	6741.5	0	0.927482	8.01285e-05	0.000417136	1	0.979969	0.670448	0.99983	0.00366333	1
ENSSHAG00000016691	0	0	0	0	1	0	0	0	2181.76	0.94873	0.990382	0.997862	0.000458237	0.979969	0.996073	0.99983	0.00397369	1
ENSSHAG00000021141	0	0	0	0	1	0	0	0	2174.76	0.952417	0.98929	0.998131	0.00045971	0.979969	0.996073	0.99983	0.00398594	1
ENSSHAG00000022677	0	0	0	0	1	0	0	0	2113.79	0.950581	0.989296	0.997991	0.000472968	0.979969	0.996073	0.99983	0.00408697	1
ENSSHAG00000022554	0	0	1	0	0	0	5197.42	5197.42	0	0.957604	0.000105529	0.000542631	1	0.979969	0.670448	0.99983	0.00462272	1
MARCKS	0	0	0	0	1	0	0	0	1767	0.922834	0.983306	0.995102	0.000565766	0.979969	0.996073	0.99983	0.00477546	1
ENSSHAG00000005256	0	0	0	0	1	0	0	0	1615.54	0.938487	0.97898	0.996681	0.00061879	0.979969	0.996073	0.99983	0.00517508	1
TK2	0	0	1	0	0	0	3597.27	3597.27	0	0.943074	0.000155921	0.000782974	1	0.979969	0.670448	0.99983	0.00638312	1
RHBDL3	0	0	1	0	0	0	3203.07	3203.07	0	0.931571	0.000176387	0.000878222	1	0.979969	0.670448	0.99983	0.00705881	1
MYCBP2	0	1	0	1	0	30.3288	302.579	302.579	0	0.0281619	0.00222417	0.00089754	1	0.979969	0.996073	0.99983	0.00719455	1
ENSSHAG00000009560	0	0	0	0	1	0	0	0	1011.22	0.928015	0.974754	0.995429	0.000988402	0.979969	0.996073	0.99983	0.0077963	1
NOL10	0	0	0	0	1	0	0	0	984.799	0.923022	0.970309	0.994653	0.0010149	0.979969	0.996073	0.99983	0.00797317	1
CNNM3	0	0	0	0	1	0	0	0	909.553	0.901044	0.97541	0.991828	0.00109882	0.979969	0.996073	0.99983	0.0085244	1
OBI1	0	0	0	0	1	0	0	0	907.121	0.92061	0.976321	0.994608	0.00110176	0.979969	0.996073	0.99983	0.0085652	1
NPAS1	0	0	1	0	0	0	2020	2020	0	0.915106	0.00028819	0.00138931	1	0.979969	0.796926	0.99983	0.0105295	1
SUPT16H	0	0	0	0	1	0	0	0	687.464	0.906758	0.96986	0.992456	0.00145353	0.979969	0.996073	0.99983	0.0108788	1
SH3BP4	0	0	1	0	0	0	1875.9	1875.9	0	0.892236	0.000311874	0.00149034	1	0.979969	0.796926	0.99983	0.0111906	1
ENSSHAG00000029606	0	0	1	0	0	0	1752.1	1752.1	0	0.898015	0.000335459	0.00159724	1	0.979969	0.796926	0.99983	0.0118826	1
SPAG9	0	0	0	0	1	0	0	0	510.17	0.891944	0.963041	0.989753	0.00195814	0.979969	0.996073	0.99983	0.0140434	1
DPP3	0	0	0	1	0	0	1430.56	1430.56	0	0.902228	0.000416647	0.00195737	1	0.979969	0.833289	0.99983	0.0141639	1
ENSSHAG00000023958	0	0	1	0	0	0	1363.96	1363.96	0	0.891714	0.000438458	0.00204907	1	0.979969	0.833289	0.99983	0.0147336	1
KCNE2	0	1	0	0	0	1121.36	0	0	0	0.000540817	0.992751	0.00251687	1	0.979969	0.996073	0.99983	0.0175797	1
ENSSHAG00000029964	0	1	0	0	0	1048.82	0	0	0	0.000581038	0.993884	0.00269081	1	0.979969	0.996073	0.99983	0.0186148	1
ITGA1	0	0	0	1	0	0	1019.46	1019.46	0	0.901833	0.000599017	0.00274569	1	0.979969	0.996073	0.99983	0.018939	1
MPDZ	0	0	0	0	1	0	0	0	321.272	0.86709	0.956926	0.984658	0.00310762	0.979969	0.996073	0.99983	0.020775	1
ENSSHAG00000014424	0	0	1	0	0	0	843.197	843.197	0	0.894343	0.000734511	0.00331457	1	0.979969	0.996073	0.99983	0.0222389	1
ENSSHAG00000026887	0	1	0	0	0	818.091	0	0	0	0.000758779	0.991205	0.00344859	1	0.979969	0.996073	0.99983	0.0230014	1
IGF2R	0	0	0	0	1	0	0	0	270.545	0.854005	0.952992	0.981508	0.00368918	0.979969	0.996073	0.99983	0.0239744	1
DOCK2	0	0	0	1	0	0	631.373	631.373	0	0.873441	0.00100297	0.00440628	1	0.979969	0.996073	0.99983	0.0283091	1
TTC28	0	0	1	0	0	0	595.074	595.074	0	0.830389	0.00106912	0.00462313	1	0.979969	0.996073	0.99983	0.0294802	1
ENSSHAG00000024263	0	1	0	0	0	572.94	0	0	0	0.00111377	0.98699	0.00492102	1	0.979969	0.996073	0.99983	0.0310725	1
ENSSHAG00000031220	0	1	0	0	0	553.703	0	0	0	0.0011556	0.988935	0.00509186	1	0.979969	0.996073	0.99983	0.0319774	1
ENSSHAG00000023871	0	1	0	0	0	541.479	0	0	0	0.0011838	0.987187	0.0052064	1	0.979969	0.996073	0.99983	0.032581	1
ENSSHAG00000025379	0	1	0	0	0	530.528	0	0	0	0.00121022	0.990014	0.00531394	1	0.979969	0.996073	0.99983	0.0331453	1
ENSSHAG00000025474	0	1	0	0	0	528.769	0	0	0	0.00121457	0.988635	0.00533144	1	0.979969	0.996073	0.99983	0.0332369	1
ENSSHAG00000022196	0	1	0	0	0	528.221	0	0	0	0.00121593	0.9858	0.00533664	1	0.979969	0.996073	0.99983	0.0332641	1
ENSSHAG00000024054	0	1	0	0	0	522.142	0	0	0	0.00123124	0.989107	0.00539902	1	0.979969	0.996073	0.99983	0.0335902	1
ENSSHAG00000030646	0	1	0	0	0	514.957	0	0	0	0.00124981	0.989063	0.00547419	1	0.979969	0.996073	0.99983	0.0339822	1
ENSSHAG00000005405	0	1	0	0	0	512.931	0	0	0	0.00125515	0.989577	0.00549582	1	0.979969	0.996073	0.99983	0.0340948	1
ENSSHAG00000027227	0	1	0	0	0	507.689	0	0	0	0.00126916	0.990527	0.00555254	1	0.979969	0.996073	0.99983	0.0343896	1
ENSSHAG00000025743	0	1	0	0	0	506.302	0	0	0	0.00127292	0.989906	0.00556765	1	0.979969	0.996073	0.99983	0.0344681	1
ENSSHAG00000003518	0	1	0	0	0	497.386	0	0	0	0.0012976	0.985216	0.00566668	1	0.979969	0.996073	0.99983	0.0349813	1
CCDC124	0	1	0	0	0	484.756	0	0	0	0.0013342	0.983322	0.0058137	1	0.979969	0.996073	0.99983	0.0357399	1
KLK8	0	1	0	0	0	483.263	0	0	0	0.00133865	0.983572	0.00583166	1	0.979969	0.996073	0.99983	0.0358323	1
PKD1	0	0	0	0	1	0	0	0	164.292	0.795778	0.942842	0.964586	0.00606759	0.979969	0.996073	0.99983	0.0359406	1
ENSSHAG00000020871	0	1	0	0	0	460.811	0	0	0	0.00140935	0.988629	0.00611586	1	0.979969	0.996073	0.99983	0.0372876	1
DOK6	0	1	0	0	0	458.514	0	0	0	0.00141699	0.981928	0.0061454	1	0.979969	0.996073	0.99983	0.0374381	1
ENSSHAG00000026251	0	1	0	0	0	456.831	0	0	0	0.00142264	0.989596	0.00616912	1	0.979969	0.996073	0.99983	0.0375588	1
ENSSHAG00000003365	0	1	0	0	0	444.234	0	0	0	0.00146635	0.984296	0.00634289	1	0.979969	0.996073	0.99983	0.0384406	1
ENSSHAG00000015301	0	1	0	0	0	442.792	0	0	0	0.00147153	0.989848	0.00636428	1	0.979969	0.996073	0.99983	0.0385488	1
ENSSHAG00000008387	0	1	0	0	0	426.943	0	0	0	0.00153076	0.983545	0.00659899	1	0.979969	0.996073	0.99983	0.0397315	1
ENSSHAG00000017746	0	1	0	0	0	421.754	0	0	0	0.00155117	0.983437	0.00667995	1	0.979969	0.996073	0.99983	0.0401375	1
ENSSHAG00000008326	0	1	0	0	0	399.331	0	0	0	0.00164576	0.983281	0.007054	1	0.979969	0.996073	0.99983	0.0420007	1
ENSSHAG00000021576	0	1	0	0	0	385.558	0	0	0	0.00170958	0.981495	0.00730488	1	0.979969	0.996073	0.99983	0.0432391	1
GPR174	0	1	0	0	0	380.198	0	0	0	0.00173573	0.98679	0.00740864	1	0.979969	0.996073	0.99983	0.0437488	1
HMCN1	0	0	0	0	1	0	0	0	120.37	0.783013	0.930888	0.959185	0.0082721	0.979969	0.996073	0.99983	0.0463099	1
SEC62	0	1	0	0	0	354.852	0	0	0	0.00187063	0.980624	0.00793486	1	0.979969	0.996073	0.99983	0.0463117	1
ENSSHAG00000005836	0	1	0	0	0	351.26	0	0	0	0.0018914	0.980782	0.00801579	1	0.979969	0.996073	0.99983	0.0467027	1
GTDC1	0	1	0	0	0	329.357	0	0	0	0.00202836	0.979402	0.00854672	1	0.979969	0.996073	0.99983	0.049248	1
ENSSHAG00000015244	0	1	0	0	0	321.673	0	0	0	0.00208105	0.97971	0.00875029	1	0.979969	0.996073	0.99983	0.050215	1
HTR4	0	1	0	0	0	315.118	0	0	0	0.00212813	0.982103	0.00893236	1	0.979969	0.996073	0.99983	0.0510759	1
ACTRT3	0	1	0	0	0	308.705	0	0	0	0.00217623	0.984358	0.00911788	1	0.979969	0.996073	0.99983	0.0519493	1
ENSSHAG00000030603	0	1	0	0	0	306.79	0	0	0	0.002191	0.985608	0.00917488	1	0.979969	0.996073	0.99983	0.0522169	1
SCD5	0	1	0	0	0	305.935	0	0	0	0.00219765	0.982068	0.00919952	1	0.979969	0.996073	0.99983	0.0523324	1
PROC	0	1	0	0	0	290.115	0	0	0	0.00232829	0.97814	0.00969803	1	0.979969	0.996073	0.99983	0.0546565	1
ENSSHAG00000010898	0	1	0	0	0	289.264	0	0	0	0.00233574	0.980578	0.00972728	1	0.979969	0.996073	0.99983	0.054792	1
ENSSHAG00000011351	0	1	0	0	0	288.431	0	0	0	0.00234308	0.983701	0.0097562	1	0.979969	0.996073	0.99983	0.0549259	1
ENSSHAG00000013721	0	1	0	0	0	268.818	0	0	0	0.00252974	0.982877	0.0104649	1	0.979969	0.996073	0.99983	0.058182	1
ENSSHAG00000027621	0	0	0	0	1	0	0	0	85.7592	0.720018	0.919151	0.932988	0.0115905	0.979969	0.996073	0.99983	0.0597671	1
BICDL2	0	1	0	0	0	252.51	0	0	0	0.00270822	0.973689	0.0111341	1	0.979969	0.996073	0.99983	0.0612125	1
MARCHF6	0	1	0	0	0	246.807	0	0	0	0.00277649	0.972965	0.0113899	1	0.979969	0.996073	0.99983	0.06236	1
FUT8	0	1	0	0	0	246.139	0	0	0	0.00278471	0.976058	0.0114222	1	0.979969	0.996073	0.99983	0.0625045	1
SOX9	0	1	0	0	0	245.141	0	0	0	0.00279706	0.977542	0.0114692	1	0.979969	0.996073	0.99983	0.0627144	1
ENSSHAG00000015858	0	1	0	0	0	241.531	0	0	0	0.00284268	0.975553	0.0116389	1	0.979969	0.996073	0.99983	0.0634717	1
F13B	0	1	0	0	0	240.902	0	0	0	0.00285077	0.974845	0.0116688	1	0.979969	0.996073	0.99983	0.0636048	1
RBM23	0	1	0	0	0	237.865	0	0	0	0.00289048	0.976467	0.0118179	1	0.979969	0.996073	0.99983	0.0642674	1
ENSSHAG00000024171	0	1	0	0	0	237.759	0	0	0	0.00289189	0.981261	0.0118252	1	0.979969	0.996073	0.99983	0.0642997	1
ENSSHAG00000013516	0	1	0	0	0	234.078	0	0	0	0.00294153	0.983922	0.0120112	1	0.979969	0.996073	0.99983	0.0651239	1
ENSSHAG00000008393	0	1	0	0	0	232.559	0	0	0	0.00296249	0.976231	0.0120862	1	0.979969	0.996073	0.99983	0.0654551	1
ENSSHAG00000032030	0	1	0	0	0	232.196	0	0	0	0.00296754	0.975324	0.0121045	1	0.979969	0.996073	0.99983	0.065536	1
ENSSHAG00000024272	0	1	0	0	0	227.173	0	0	0	0.00303919	0.980078	0.0123731	1	0.979969	0.996073	0.99983	0.0667186	1
DYM	0	1	0	0	0	223.216	0	0	0	0.00309804	0.972615	0.0125876	1	0.979969	0.996073	0.99983	0.067659	1
ENSSHAG00000010304	0	1	0	0	0	217.492	0	0	0	0.00318716	0.973898	0.012918	1	0.979969	0.996073	0.99983	0.0691003	1
NF2	0	1	0	0	0	215.998	0	0	0	0.00321123	0.973329	0.0130066	1	0.979969	0.996073	0.99983	0.0694852	1
BRD9	0	1	0	0	0	212.971	0	0	0	0.0032611	0.973254	0.0131905	1	0.979969	0.996073	0.99983	0.0702823	1
PCSK2	0	1	0	0	0	212.368	0	0	0	0.00327121	0.978051	0.0132304	1	0.979969	0.996073	0.99983	0.0704548	1
KLHDC4	0	1	0	0	0	211.57	0	0	0	0.0032847	0.976664	0.0132793	1	0.979969	0.996073	0.99983	0.0706665	1
MTIF2	0	1	0	0	0	210.069	0	0	0	0.00331034	0.974628	0.0133726	1	0.979969	0.996073	0.99983	0.0710692	1
SCNN1B	0	1	0	0	0	209.44	0	0	0	0.0033212	0.975567	0.0134131	1	0.979969	0.996073	0.99983	0.071244	1
CHRNG	0	1	0	0	0	209.075	0	0	0	0.00332753	0.976712	0.013437	1	0.979969	0.996073	0.99983	0.0713469	1
EPB42	0	1	0	0	0	208.806	0	0	0	0.00333221	0.973922	0.0134526	1	0.979969	0.996073	0.99983	0.0714143	1
FAM83D	0	1	0	0	0	205.914	0	0	0	0.00338338	0.980267	0.013644	1	0.979969	0.996073	0.99983	0.0722374	1
ATXN10	0	1	0	0	0	202.323	0	0	0	0.00344903	0.97586	0.0138825	1	0.979969	0.996073	0.99983	0.0732598	1
STXBP4	0	1	0	0	0	201.213	0	0	0	0.00346985	0.974088	0.0139577	1	0.979969	0.996073	0.99983	0.0735811	1
RFTN1	0	1	0	0	0	200.794	0	0	0	0.00347775	0.977234	0.0139884	1	0.979969	0.996073	0.99983	0.0737124	1
FAM189A2	0	1	0	0	0	196.449	0	0	0	0.00356193	0.976615	0.0142958	1	0.979969	0.996073	0.99983	0.0750215	1
LGI4	0	1	0	0	0	193.555	0	0	0	0.00362019	0.975829	0.0145079	1	0.979969	0.996073	0.99983	0.0759208	1
NFYC	0	1	0	0	0	185.612	0	0	0	0.00378996	0.972706	0.0151231	1	0.979969	0.996073	0.99983	0.078512	1
CDC45	0	1	0	0	0	176.908	0	0	0	0.0039945	0.972203	0.0158623	1	0.979969	0.996073	0.99983	0.0815925	1
ENSSHAG00000016942	0	1	0	0	0	175.271	0	0	0	0.00403535	0.969232	0.0160071	1	0.979969	0.996073	0.99983	0.0821921	1
ENSSHAG00000003145	0	1	0	0	0	175.071	0	0	0	0.0040404	0.971581	0.0160272	1	0.979969	0.996073	0.99983	0.082275	1
PDE6B	0	1	0	0	0	168.701	0	0	0	0.00420777	0.970407	0.0166275	1	0.979969	0.996073	0.99983	0.0847455	1
RANBP9	0	1	0	0	0	160.595	0	0	0	0.00444103	0.973748	0.0174639	1	0.979969	0.996073	0.99983	0.0881511	1
AASS	0	1	0	0	0	159.004	0	0	0	0.00448977	0.969943	0.0176343	1	0.979969	0.996073	0.99983	0.0888399	1
AMPD3	0	1	0	0	0	157.774	0	0	0	0.00452815	0.970172	0.017771	1	0.979969	0.996073	0.99983	0.0893914	1
PCSK7	0	1	0	0	0	155.112	0	0	0	0.00461342	0.971147	0.0180747	1	0.979969	0.996073	0.99983	0.0906129	1
SNAP91	0	1	0	0	0	150.724	0	0	0	0.00476095	0.97052	0.0185966	1	0.979969	0.996073	0.99983	0.0927	1
ENSSHAG00000032055	0	1	0	0	0	147.376	0	0	0	0.00487974	0.96859	0.0190141	1	0.979969	0.996073	0.99983	0.0943589	1
PIK3CA	0	1	0	0	0	146.233	0	0	0	0.00492161	0.968532	0.0191616	1	0.979969	0.996073	0.99983	0.0949426	1
ENSSHAG00000003128	0	1	0	0	0	143.683	0	0	0	0.00501757	0.968151	0.0194987	1	0.979969	0.996073	0.99983	0.096273	1
ENSSHAG00000004243	0	1	0	0	0	141.436	0	0	0	0.00510515	0.970785	0.0198088	1	0.979969	0.996073	0.99983	0.0974917	1
CNTN4	0	1	0	0	0	138.976	0	0	0	0.00520447	0.968429	0.0201543	1	0.979969	0.996073	0.99983	0.0988435	1
ARID4B	0	1	0	0	0	119.083	0	0	0	0.00616776	0.966806	0.0234884	1	0.979969	0.996073	0.99983	0.111599	1
ANKIB1	0	1	0	0	0	118.138	0	0	0	0.00622211	0.966686	0.0236746	1	0.979969	0.996073	0.99983	0.112297	1
ENSSHAG00000003025	0	1	0	0	0	117.737	0	0	0	0.00624543	0.965568	0.0237529	1	0.979969	0.996073	0.99983	0.11259	1
PDE10A	0	1	0	0	0	114.837	0	0	0	0.00641926	0.967302	0.0243495	1	0.979969	0.996073	0.99983	0.114814	1
PPIP5K2	0	1	0	0	0	114.142	0	0	0	0.00646228	0.963953	0.0244915	1	0.979969	0.996073	0.99983	0.115341	1
SOS1	0	1	0	0	0	108.308	0	0	0	0.00684675	0.964474	0.0257985	1	0.979969	0.996073	0.99983	0.120155	1
LZTR1	0	1	0	0	0	107.941	0	0	0	0.00687239	0.970751	0.0258942	1	0.979969	0.996073	0.99983	0.120505	1
ENSSHAG00000024997	0	1	0	0	0	103.394	0	0	0	0.00720629	0.970726	0.0270212	1	0.979969	0.996073	0.99983	0.124598	1
SYNRG	0	1	0	0	0	100.502	0	0	0	0.0074353	0.966351	0.0277839	1	0.979969	0.996073	0.99983	0.127342	1
ENSSHAG00000017966	0	1	0	0	0	97.125	0	0	0	0.007721	0.960781	0.0287292	1	0.979969	0.996073	0.99983	0.130713	1
ENSSHAG00000007439	0	1	0	0	0	90.5672	0	0	0	0.00834049	0.96386	0.0307908	1	0.979969	0.996073	0.99983	0.137959	1
DISP3	0	1	0	0	0	89.9859	0	0	0	0.00840002	0.965624	0.0309906	1	0.979969	0.996073	0.99983	0.138654	1
PTCH1	0	1	0	0	0	88.408	0	0	0	0.00856581	0.96301	0.031532	1	0.979969	0.996073	0.99983	0.14053	1
PAPPA2	0	1	0	0	0	77.4613	0	0	0	0.00991409	0.962187	0.0359242	1	0.979969	0.996073	0.99983	0.15542	1
FREM1	0	1	0	0	0	69.4287	0	0	0	0.0111923	0.95689	0.0400014	1	0.979969	0.996073	0.99983	0.16876	1
ENSSHAG00000024101	0	1	0	0	0	69.0833	0	0	0	0.0112543	0.962655	0.0402141	1	0.979969	0.996073	0.99983	0.169444	1
NWD2	0	1	0	0	0	67.2791	0	0	0	0.0115894	0.964544	0.04128	1	0.979969	0.996073	0.99983	0.172855	1
ARHGAP32	0	1	0	0	0	66.261	0	0	0	0.0117871	0.961983	0.0418973	1	0.979969	0.996073	0.99983	0.174818	1
ENSSHAG00000016083	0	1	0	0	0	62.4364	0	0	0	0.0125909	0.956753	0.0444035	1	0.979969	0.996073	0.99983	0.182695	1
ENSSHAG00000007108	0	1	0	0	0	61.1136	0	0	0	0.0128938	0.952774	0.0453338	1	0.979969	0.996073	0.99983	0.185583	1
BCORL1	0	1	0	0	0	59.5326	0	0	0	0.0132746	0.963518	0.0465515	1	0.979969	0.996073	0.99983	0.189334	1
RAI1	0	1	0	0	0	57.2125	0	0	0	0.013874	0.960338	0.0483937	1	0.979969	0.996073	0.99983	0.194949	1
MAP1B	0	1	0	0	0	50.6625	0	0	0	0.0158828	0.959932	0.054516	1	0.979969	0.996073	0.99983	0.213117	1
AGRN	0	1	0	0	0	48.565	0	0	0	0.0166483	0.95548	0.0568002	1	0.979969	0.996073	0.99983	0.219715	1
CACNA1A	0	1	0	0	0	46.4048	0	0	0	0.0175138	0.94898	0.0593516	1	0.979969	0.996073	0.99983	0.226977	1
OTOG	0	1	0	0	0	45.4633	0	0	0	0.0179185	0.948862	0.0605511	1	0.979969	0.996073	0.99983	0.230353	1
ENSSHAG00000003551	0	1	0	0	0	38.466	0	0	0	0.0215908	0.941428	0.0712088	1	0.979969	0.996073	0.99983	0.259352	1
ENSSHAG00000004305	0	1	0	0	0	35.0546	0	0	0	0.023951	0.94079	0.0779211	1	0.979969	0.996073	0.99983	0.27678	1
DNAH9	0	1	0	0	0	33.9079	0	0	0	0.0248582	0.93807	0.0804502	1	0.979969	0.996073	0.99983	0.283194	1
ENSSHAG00000016437	0	1	0	0	0	21.1929	0	0	0	0.0420834	0.93406	0.126236	1	0.979969	0.996073	0.99983	0.387494	1
APOB	1	0	0	0	0	0	0	0	0	0.768446	0.939349	0.954828	1	0.979969	0.996073	0.99983	0.998964	1
CREBBP	1	0	0	0	0	0	0	0	0	0.847872	0.951847	0.979982	1	0.979969	0.996073	0.99983	0.999798	1
MYH10	1	0	0	0	0	0	0	0	0	0.860987	0.951549	0.98297	1	0.979969	0.996073	0.99983	0.999854	1
GRIN2C	1	0	0	0	0	0	0	0	0	0.873722	0.967278	0.98662	1	0.979969	0.996073	0.99983	0.99991	1
ENSSHAG00000000642	1	0	0	0	0	0	0	0	0	0.878909	0.959036	0.987159	1	0.979969	0.996073	0.99983	0.999917	1
RIPOR1	1	0	0	0	0	0	0	0	0	0.884437	0.96498	0.98854	1	0.979969	0.996073	0.99983	0.999934	1
PUM1	1	0	0	0	0	0	0	0	0	0.88767	0.96505	0.989124	1	0.979969	0.996073	0.99983	0.999941	1
ENSSHAG00000012020	1	0	0	0	0	0	0	0	0	0.888802	0.963557	0.98924	1	0.979969	0.996073	0.99983	0.999942	1
ENSSHAG00000007724	1	0	0	0	0	0	0	0	0	0.889452	0.963861	0.989371	1	0.979969	0.996073	0.99983	0.999943	1
INVS	1	0	0	0	0	0	0	0	0	0.896553	0.968378	0.990805	1	0.979969	0.996073	0.99983	0.999958	1
THBS4	1	0	0	0	0	0	0	0	0	0.900631	0.966825	0.991377	1	0.979969	0.996073	0.99983	0.999963	1
ANO5	1	0	0	0	0	0	0	0	0	0.902926	0.964682	0.991618	1	0.979969	0.996073	0.99983	0.999965	1
TTLL11	1	0	0	0	0	0	0	0	0	0.907392	0.972869	0.992683	1	0.979969	0.996073	0.99983	0.999973	1
CNNM4	1	0	0	0	0	0	0	0	0	0.907584	0.974392	0.992773	1	0.979969	0.996073	0.99983	0.999974	1
FPGT	1	0	0	0	0	0	0	0	0	0.907744	0.978114	0.992934	1	0.979969	0.996073	0.99983	0.999975	1
DTNA	1	0	0	0	0	0	0	0	0	0.910582	0.969424	0.992984	1	0.979969	0.996073	0.99983	0.999975	1
TMEM108	1	0	0	0	0	0	0	0	0	0.917196	0.981192	0.994334	1	0.979969	0.996073	0.99983	0.999984	1
ENSSHAG00000002205	1	0	0	0	0	0	0	0	0	0.920339	0.977604	0.99462	1	0.979969	0.996073	0.99983	0.999986	1
ENSSHAG00000009654	1	0	0	0	0	0	0	0	0	0.921349	0.981002	0.994856	1	0.979969	0.996073	0.99983	0.999987	1
SLC6A18	1	0	0	0	0	0	0	0	0	0.92478	0.974081	0.995028	1	0.979969	0.996073	0.99983	0.999988	1
HBP1	1	0	0	0	0	0	0	0	0	0.92498	0.977645	0.995186	1	0.979969	0.996073	0.99983	0.999988	1
ENSSHAG00000026455	1	0	0	0	0	0	0	0	0	0.925921	0.981669	0.995424	1	0.979969	0.996073	0.99983	0.99999	1
ENSSHAG00000031446	1	0	0	0	0	0	0	0	0	0.928969	0.976193	0.995591	1	0.979969	0.996073	0.99983	0.99999	1
FADS3	1	0	0	0	0	0	0	0	0	0.929597	0.978059	0.995728	1	0.979969	0.996073	0.99983	0.999991	1
ENSSHAG00000005289	1	0	0	0	0	0	0	0	0	0.929596	0.982541	0.995866	1	0.979969	0.996073	0.99983	0.999991	1
ENSSHAG00000000782	1	0	0	0	0	0	0	0	0	0.934751	0.978946	0.996307	1	0.979969	0.996073	0.99983	0.999993	1
ENSSHAG00000003761	1	0	0	0	0	0	0	0	0	0.936058	0.977083	0.996376	1	0.979969	0.996073	0.99983	0.999993	1
NAP1L1	1	0	0	0	0	0	0	0	0	0.93854	0.978724	0.996677	1	0.979969	0.996073	0.99983	0.999994	1
CACNG2	1	0	0	0	0	0	0	0	0	0.937666	0.983538	0.996735	1	0.979969	0.996073	0.99983	0.999995	1
TRMT10B	1	0	0	0	0	0	0	0	0	0.944052	0.978195	0.997168	1	0.979969	0.996073	0.99983	0.999996	1
ENSSHAG00000005668	1	0	0	0	0	0	0	0	0	0.946072	0.981571	0.997449	1	0.979969	0.996073	0.99983	0.999997	1
CDC42EP2	1	0	0	0	0	0	0	0	0	0.947645	0.989289	0.997757	1	0.979969	0.996073	0.99983	0.999997	1
ENSSHAG00000020858	1	0	0	0	0	0	0	0	0	0.948751	0.989141	0.997844	1	0.979969	0.996073	0.99983	0.999998	1
ENSSHAG00000028529	1	0	0	0	0	0	0	0	0	0.949983	0.985959	0.99788	1	0.979969	0.996073	0.99983	0.999998	1
ENSSHAG00000021277	1	0	0	0	0	0	0	0	0	0.969652	0.988887	0.99918	1	0.979969	0.996073	0.99983	1	1
ENSSHAG00000021134	1	0	0	0	0	0	0	0	0	0.972046	0.988403	0.999281	1	0.979969	0.996073	0.99983	1	1

## Sheet: Table S8D
Table S8D
dNdScv summary of genic mutations in a non-transmissible devil carcinoma.
Gene	n_syn	n_mis	n_non	n_spl	n_ind	wmis_cv	wnon_cv	wspl_cv	wind_cv	pmis_cv	ptrunc_cv	pallsubs_cv	pind_cv	qmis_cv	qtrunc_cv	qallsubs_cv	pglobal_cv	qglobal_cv
NOTCH2	0	1	0	0	1	203.556	0	0	1097.05	0.00343486	0.980276	0.0138328	0.000911081	0.991741	0.999062	0.999954	0.000154783	1
GJA1	0	0	1	0	0	0	24563.2	24563.2	0	0.972136	2.05641e-05	0.000115202	1	0.991741	0.39082	0.999954	0.00115995	1
TP53	0	0	0	0	1	0	0	0	6477.58	0.969033	0.988831	0.999149	0.000154366	0.991741	0.999062	0.999954	0.00150795	1
TARS3	0	0	1	0	0	0	8797.28	8797.28	0	0.961001	6.063e-05	0.00032143	1	0.991741	0.576136	0.999954	0.0029066	1
USP20	0	0	0	0	1	0	0	0	2985.82	0.956275	0.98628	0.99835	0.000334856	0.991741	0.999062	0.999954	0.00300989	1
ADGRB3	0	0	0	1	0	0	4708.74	4708.74	0	0.950111	0.00011746	0.000599964	1	0.991741	0.744107	0.999954	0.00505088	1
ENSSHAG00000011697	0	0	1	0	0	0	3244.06	3244.06	0	0.925025	0.000174448	0.000868425	1	0.991741	0.828845	0.999954	0.00698981	1
ENSSHAG00000028529	0	1	0	0	0	2333.34	0	0	0	0.000247729	0.994038	0.00121299	1	0.991741	0.999062	0.999954	0.00935783	1
CA7	0	1	0	0	0	2190.7	0	0	0	0.000264958	0.993792	0.00129193	1	0.991741	0.999062	0.999954	0.00988537	1
ENSSHAG00000021853	0	1	0	0	0	2123.88	0	0	0	0.000273855	0.995434	0.00133257	1	0.991741	0.999062	0.999954	0.0101551	1
OSER1	0	1	0	0	0	2051.63	0	0	0	0.000284153	0.995062	0.00137947	1	0.991741	0.999062	0.999954	0.0104648	1
HECTD4	0	0	0	0	1	0	0	0	633.693	0.902139	0.972783	0.991892	0.0015767	0.991741	0.999062	0.999954	0.0116677	1
ENSSHAG00000012660	0	1	0	0	0	1529.9	0	0	0	0.000388737	0.99322	0.00184953	1	0.991741	0.999062	0.999954	0.0134883	1
SOX3	0	1	0	0	0	1429.7	0	0	0	0.000417949	0.993682	0.00197907	1	0.991741	0.999062	0.999954	0.014299	1
ENSSHAG00000002739	0	1	0	0	0	1235.92	0	0	0	0.000488484	0.990577	0.00228901	1	0.991741	0.999062	0.999954	0.0162054	1
SYT13	0	1	0	0	0	1195.38	0	0	0	0.000506257	0.99249	0.00236664	1	0.991741	0.999062	0.999954	0.016676	1
NLN	0	1	0	0	0	1065.03	0	0	0	0.00057298	0.987706	0.00265579	1	0.991741	0.999062	0.999954	0.0184073	1
ENSSHAG00000023537	0	1	0	0	0	959.897	0	0	0	0.000640599	0.989633	0.00294643	1	0.991741	0.999062	0.999954	0.0201158	1
KIFBP	0	1	0	0	0	930.731	0	0	0	0.000662184	0.988536	0.00303859	1	0.991741	0.999062	0.999954	0.0206514	1
ENSSHAG00000012003	0	1	0	0	0	857.717	0	0	0	0.000722947	0.990091	0.00329702	1	0.991741	0.999062	0.999954	0.0221386	1
CHRNA4	0	1	0	0	0	857.653	0	0	0	0.000723006	0.99132	0.00329733	1	0.991741	0.999062	0.999954	0.0221404	1
PIK3C3	0	1	0	0	0	800.04	0	0	0	0.000779148	0.985449	0.00353405	1	0.991741	0.999062	0.999954	0.0234849	1
PIK3CA	0	1	0	0	0	695.155	0	0	0	0.000906405	0.98592	0.00406648	1	0.991741	0.999062	0.999954	0.0264524	1
EPHA4	0	1	0	0	0	630.677	0	0	0	0.00100667	0.98763	0.00448168	1	0.991741	0.999062	0.999954	0.0287175	1
COL9A1	0	1	0	0	0	596.795	0	0	0	0.00106846	0.985674	0.00473545	1	0.991741	0.999062	0.999954	0.0300828	1
ZMIZ2	0	1	0	0	0	533.998	0	0	0	0.00120473	0.985378	0.00529116	1	0.991741	0.999062	0.999954	0.0330259	1
OGDHL	0	1	0	0	0	533.899	0	0	0	0.00120497	0.985862	0.0052922	1	0.991741	0.999062	0.999954	0.0330314	1
ENSSHAG00000008250	0	1	0	0	0	492.018	0	0	0	0.0013162	0.984734	0.00574152	1	0.991741	0.999062	0.999954	0.035368	1
PCDH17	0	1	0	0	0	449.43	0	0	0	0.00145164	0.987547	0.0062847	1	0.991741	0.999062	0.999954	0.0381458	1
EIF3A	0	1	0	0	0	436.444	0	0	0	0.00149845	0.981929	0.00647028	1	0.991741	0.999062	0.999954	0.039084	1
THSD7B	0	1	0	0	0	367.678	0	0	0	0.00180444	0.978691	0.00767601	1	0.991741	0.999062	0.999954	0.0450555	1
ENSSHAG00000032390	0	1	0	0	0	357.906	0	0	0	0.00185796	0.97716	0.0078845	1	0.991741	0.999062	0.999954	0.046068	1
ENSSHAG00000010834	0	1	0	0	0	253.156	0	0	0	0.00270748	0.984598	0.0111357	1	0.991741	0.999062	0.999954	0.0612194	1
ENSSHAG00000023875	0	1	0	0	0	203.786	0	0	0	0.00343063	0.97507	0.0138146	1	0.991741	0.999062	0.999954	0.072969	1
ENSSHAG00000011310	0	1	0	0	0	134.263	0	0	0	0.00541915	0.975547	0.0209107	1	0.991741	0.999062	0.999954	0.101783	1
PKD1	1	0	0	0	0	0	0	0	0	0.896076	0.972837	0.990931	1	0.991741	0.999062	0.999954	0.999959	1
TTC21A	1	0	0	0	0	0	0	0	0	0.946234	0.982251	0.997482	1	0.991741	0.999062	0.999954	0.999997	1
ENSSHAG00000015268	1	0	0	0	0	0	0	0	0	0.952777	0.988533	0.998145	1	0.991741	0.999062	0.999954	0.999998	1
ITPRIPL2	1	0	0	0	0	0	0	0	0	0.958907	0.993734	0.998643	1	0.991741	0.999062	0.999954	0.999999	1
ENSSHAG00000012501	1	0	0	0	0	0	0	0	0	0.963809	0.98797	0.998858	1	0.991741	0.999062	0.999954	0.999999	1
SLC41A1	1	0	0	0	0	0	0	0	0	0.964407	0.991781	0.998952	1	0.991741	0.999062	0.999954	0.999999	1
ENSSHAG00000027176	1	0	0	0	0	0	0	0	0	0.97398	0.993101	0.999431	1	0.991741	0.999062	0.999954	1	1
ENSSHAG00000023571	1	0	0	0	0	0	0	0	0	0.973839	0.99474	0.999441	1	0.991741	0.999062	0.999954	1	1
